# Supplementary material for: Hub Genes in Non-Small Cell Lung Cancer Regulatory Networks
Source: Biomolecules. 2022 Nov 29;12(12):1782. doi: 10.3390/biom12121782 (PMC9776006; doi:10.3390/biom12121782)
Supplement: Supplementary file 1 [file biomolecules-12-01782-s001.zip]

Archive with 6 entries (6 files):
- Supplementary file 1.xlsx
- Supplementary file 2.xlsx
- Supplementary file 3.xlsx
- Supplementary file 4.xlsx
- Supplementary file 5.pdf
- Supplementary file 6.xlsx
