# Supplementary material for: Hub Genes in Non-Small Cell Lung Cancer Regulatory Networks
Source: Biomolecules. 2022 Nov 29;12(12):1782. doi: 10.3390/biom12121782 (PMC9776006; doi:10.3390/biom12121782)
Supplement: Supplementary file 1 [file biomolecules-12-01782-s001.zip › Supplementary file 1.xlsx]

## Sheet: README
sheet	description
1. GSE31800-CNVCNV	The genes ranked in the top 10 percent in all centralities of the CNV-CNV network for patient cohort GSE31800.
2. GSE31800-CNVGE	The genes ranked in the top 10 percent in all centralities of the CNV mediated gene expression network for patient cohort GSE31800.
3. GSE31800-GEGE	The genes ranked in the top 10 percent in all centralities of the gene co-expression network for patient cohort GSE31800.
4. GSE28582-CNVCNV	The genes ranked in the top 10 percent in all centralities of the CNV-CNV network for patient cohort GSE28582.
5. GSE28582-CNVGE	The genes ranked in the top 10 percent in all centralities of the CNV mediated gene expression network for patient cohort GSE28582.
6. GSE28582-GEGE	The genes ranked in the top 10 percent in all centralities of the gene co-expression network for patient cohort GSE28582.
7. LUAD_RNAseq_tumor	The genes ranked in the top 10 percent in all centralities of the gene co-expression network for Xu's LUAD patient cohort tumors.
8. LUAD_RNAseq_NAT	The genes ranked in the top 10 percent in all centralities of the gene co-expression network for Xu's LUAD patient cohort NATs.
9. LUAD_RNAseq_protein_tumor	The genes ranked in the top 10 percent in all centralities of the gene expression mediated protein expression network for Xu's LUAD patient cohort tumors.
10. LUAD_RNAseq_protein_NAT	The genes ranked in the top 10 percent in all centralities of the gene expression mediated protein expression network for Xu's LUAD patient cohort NATs.
11. LUAD_protein_tumor	The genes ranked in the top 10 percent in all centralities of the protein co-expression network for Xu's LUAD patient cohort tumors.
12. LUAD_protein_NAT	The genes ranked in the top 10 percent in all centralities of the protein co-expression network for Xu's LUAD patient cohort NATs.
summary	Selected hub genes that were significant in at least one measurement of tumorigenesis and survival.

## Sheet: 1. GSE31800-CNVCNV
The genes ranked in the top 10 percent in all centralities of the CNV-CNV network for patient cohort GSE31800.
gene	degree centrality	degree rank	degree rank percentile	in degree centrality	in degree rank	in degree rank percentile	out degree centrality	out degree rank	out degree rank percentile	eigenvector centrality	eigenvector rank	eigenvector rank percentile	betweenness centrality	betweenness rank	betweenness rank percentile	closeness centrality	closeness rank	closeness rank percentile	VoteRank	VoteRank percentile
ABCB7	0.279791	612	0.0325515	0.139896	612	0.0325515	0.139896	612	0.0325515	0.0173714	525	0.027924	0.000130535	1768	0.0940376	0.537216	613	0.0326046	683	0.0363279
ABCC8	0.282273	583	0.031009	0.141136	583	0.031009	0.141136	583	0.031009	0.0160907	783	0.0416467	0.000262792	620	0.032977	0.537694	566	0.0301048	667	0.0354768
ABLIM3	0.265005	800	0.0425509	0.132503	800	0.0425509	0.132503	800	0.0425509	0.0166199	655	0.0348386	0.000125054	1861	0.0989841	0.53515	773	0.0411148	1451	0.0771767
ACADSB	0.301298	412	0.0219137	0.150649	412	0.0219137	0.150649	412	0.0219137	0.0183133	370	0.0196798	0.000206235	883	0.0469656	0.540504	401	0.0213287	526	0.0279772
ACER1	0.291475	487	0.0259029	0.145737	487	0.0259029	0.145737	487	0.0259029	0.014473	1183	0.0629222	0.000145035	1508	0.0802085	0.538427	509	0.027073	483	0.0256901
ACSBG2	0.291475	487	0.0259029	0.145737	487	0.0259029	0.145737	487	0.0259029	0.014473	1183	0.0629222	0.000145035	1508	0.0802085	0.538427	509	0.027073	484	0.0257433
ACTL8	0.289304	528	0.0280836	0.144652	528	0.0280836	0.144652	528	0.0280836	0.0181382	400	0.0212755	0.000210032	859	0.0456891	0.538802	487	0.0259029	755	0.0401574
ACTR8	0.491237	27	0.00143609	0.245619	27	0.00143609	0.245619	27	0.00143609	0.0247408	55	0.00292538	0.000737344	56	0.00297856	0.569834	27	0.00143609	27	0.00143609
ACTRT1	0.303572	395	0.0210095	0.151786	395	0.0210095	0.151786	395	0.0210095	0.0167593	630	0.0335089	0.000247354	677	0.0360087	0.540927	383	0.0203713	346	0.0184033
ACTRT3	0.327974	290	0.0154247	0.163987	290	0.0154247	0.163987	290	0.0154247	0.0162745	739	0.0393064	0.000262265	621	0.0330302	0.543893	313	0.0166481	303	0.0161162
ADAMTS14	0.268624	749	0.0398383	0.134312	749	0.0398383	0.134312	749	0.0398383	0.0169591	598	0.0318068	0.000212596	851	0.0452635	0.535565	741	0.0394128	1299	0.0690921
ADAMTS16	0.258181	935	0.0497314	0.129091	935	0.0497314	0.129091	935	0.0497314	0.0129912	1789	0.0951545	0.000157911	1329	0.0706877	0.534204	878	0.0466996	778	0.0413808
ADCYAP1R1	0.325389	304	0.0161694	0.162695	304	0.0161694	0.162695	304	0.0161694	0.0213189	141	0.0074996	0.000199574	932	0.0495718	0.544046	304	0.0161694	381	0.0202649
ADGRF5	0.352479	223	0.0118611	0.176239	223	0.0118611	0.176239	223	0.0118611	0.0158218	823	0.0437743	0.00062396	104	0.00553162	0.547185	231	0.0122866	192	0.0102122
ADGRF5-AS1	0.352479	223	0.0118611	0.176239	223	0.0118611	0.176239	223	0.0118611	0.0158218	823	0.0437743	0.00062396	104	0.00553162	0.547185	231	0.0122866	194	0.0103186
ADGRG4	0.279378	627	0.0333493	0.139689	627	0.0333493	0.139689	627	0.0333493	0.0157851	834	0.0443593	0.000163127	1236	0.0657412	0.537216	613	0.0326046	547	0.0290942
AFDN	0.285478	554	0.0294665	0.142739	554	0.0294665	0.142739	554	0.0294665	0.0132775	1687	0.0897293	0.000593331	124	0.00659539	0.537813	559	0.0297325	478	0.0254242
AFF2	0.262834	830	0.0441466	0.131417	830	0.0441466	0.131417	830	0.0441466	0.0133994	1611	0.0856869	0.000264821	615	0.032711	0.534928	789	0.0419659	607	0.0322855
AGBL2	0.289407	526	0.0279772	0.144704	526	0.0279772	0.144704	526	0.0279772	0.0135864	1498	0.0796766	0.000278912	570	0.0303175	0.537112	628	0.0334025	456	0.024254
AGPAT5	0.358476	202	0.0107441	0.179238	202	0.0107441	0.179238	202	0.0107441	0.0181504	396	0.0210627	0.000343948	424	0.022552	0.548847	204	0.0108505	221	0.0117547
AGTR2	0.259836	901	0.047923	0.129918	901	0.047923	0.129918	901	0.047923	0.0159475	807	0.0429232	0.000127606	1822	0.0969097	0.534426	851	0.0452635	1493	0.0794107
AHRR	0.368609	177	0.00941439	0.184304	177	0.00941439	0.184304	177	0.00941439	0.0185131	326	0.0173395	0.000492539	202	0.0107441	0.550549	177	0.00941439	176	0.0093612
AK5	0.428682	77	0.00409553	0.214341	77	0.00409553	0.214341	77	0.00409553	0.0236984	68	0.00361683	0.00107188	18	0.000957396	0.559969	73	0.00388277	72	0.00382958
ALDH1B1	0.255803	970	0.051593	0.127902	970	0.051593	0.127902	970	0.051593	0.0129444	1805	0.0960055	0.000345495	422	0.0224456	0.533924	901	0.047923	886	0.0471252
ALDH3B1	0.303159	397	0.0211159	0.151579	397	0.0211159	0.151579	397	0.0211159	0.0180836	408	0.021701	0.000365058	358	0.0190415	0.540821	387	0.020584	556	0.0295729
ALKBH7	0.291475	487	0.0259029	0.145737	487	0.0259029	0.145737	487	0.0259029	0.014473	1183	0.0629222	0.000145035	1508	0.0802085	0.538427	509	0.027073	485	0.0257965
AMELY	0.344414	242	0.0128717	0.172207	242	0.0128717	0.172207	242	0.0128717	0.0173215	537	0.0285623	0.000765705	51	0.00271262	0.546953	236	0.0125525	235	0.0124993
ANKRD66	0.343897	245	0.0130312	0.171949	245	0.0130312	0.171949	245	0.0130312	0.0151839	977	0.0519653	0.000534605	162	0.00861656	0.546505	248	0.0131908	209	0.0111164
ANOS1	0.316497	350	0.018616	0.158248	350	0.018616	0.158248	350	0.018616	0.013487	1547	0.0822829	0.00061188	112	0.00595713	0.542444	353	0.0187756	262	0.0139354
AP3M1	0.276896	669	0.0355832	0.138448	669	0.0355832	0.138448	669	0.0355832	0.0154818	907	0.0482421	0.000246238	685	0.0364342	0.536903	644	0.0342535	685	0.0364342
APOOL	0.268418	750	0.0398915	0.134209	750	0.0398915	0.134209	750	0.0398915	0.0153579	939	0.0499442	0.000125516	1851	0.0984522	0.535506	743	0.0395192	780	0.0414872
AQP1	0.325389	304	0.0161694	0.162695	304	0.0161694	0.162695	304	0.0161694	0.0213189	141	0.0074996	0.000199574	932	0.0495718	0.544046	304	0.0161694	383	0.0203713
ARHGAP22	0.251564	1027	0.0546248	0.125782	1027	0.0546248	0.125782	1027	0.0546248	0.015222	966	0.0513802	0.000149811	1432	0.0761662	0.533041	1024	0.0544652	1394	0.074145
ARHGEF10	0.255596	973	0.0517526	0.127798	973	0.0517526	0.127798	973	0.0517526	0.01315	1737	0.0923887	0.000145809	1497	0.0796234	0.533159	995	0.0529227	887	0.0471783
ARHGEF10L	0.289304	528	0.0280836	0.144652	528	0.0280836	0.144652	528	0.0280836	0.0181382	400	0.0212755	0.000210032	859	0.0456891	0.538802	487	0.0259029	762	0.0405298
ARHGEF7	0.341829	254	0.0135099	0.170915	254	0.0135099	0.170915	254	0.0135099	0.0180942	406	0.0215946	0.000399411	309	0.0164353	0.54652	247	0.0131376	268	0.0142546
ARL13A	0.297989	437	0.0232434	0.148994	437	0.0232434	0.148994	437	0.0232434	0.018162	389	0.0206904	0.00015652	1351	0.0718579	0.540141	418	0.0222329	421	0.0223924
ARL5A	0.269038	733	0.0389873	0.134519	733	0.0389873	0.134519	733	0.0389873	0.0151793	983	0.0522845	0.000241918	707	0.0376044	0.535476	747	0.0397319	583	0.031009
ARMS2	0.271209	713	0.0379235	0.135605	713	0.0379235	0.135605	713	0.0379235	0.0166551	641	0.0340939	0.000139776	1620	0.0861656	0.536099	703	0.0373916	991	0.05271
ASB14	0.284961	560	0.0297856	0.14248	560	0.0297856	0.14248	560	0.0297856	0.0183945	342	0.0181905	0.000141467	1582	0.0841445	0.537963	556	0.0295729	774	0.041168
ASIC2	0.266039	783	0.0416467	0.13302	783	0.0416467	0.13302	783	0.0416467	0.016043	792	0.0421254	0.000395152	317	0.0168608	0.535476	747	0.0397319	1058	0.0562736
ASTN2	0.252701	1012	0.0538269	0.126351	1012	0.0538269	0.126351	1012	0.0538269	0.0144743	1182	0.062869	0.00034556	421	0.0223924	0.533409	972	0.0516994	1197	0.0636668
ATP11A	0.307398	374	0.0198926	0.153699	374	0.0198926	0.153699	374	0.0198926	0.0167253	631	0.033562	0.000272741	587	0.0312217	0.541381	368	0.0195734	402	0.0213818
ATP11A-AS1	0.299023	433	0.0230307	0.149511	433	0.0230307	0.149511	433	0.0230307	0.0166868	638	0.0339344	0.000235223	751	0.0399447	0.540202	412	0.0219137	469	0.0249455
ATP11AUN	0.266867	766	0.0407425	0.133433	766	0.0407425	0.133433	766	0.0407425	0.0147974	1086	0.0577629	0.000199117	946	0.0503165	0.535402	758	0.040317	849	0.0451572
ATP13A1	0.339348	257	0.0136695	0.169674	257	0.0136695	0.169674	257	0.0136695	0.0155105	888	0.0472315	0.000386512	332	0.0176586	0.545996	261	0.0138822	251	0.0133504
ATP2B2	0.521429	14	0.000744641	0.260714	14	0.000744641	0.260714	14	0.000744641	0.0273287	11	0.000585075	0.000900571	27	0.00143609	0.574915	14	0.000744641	14	0.000744641
ATP7A	0.324769	313	0.0166481	0.162384	313	0.0166481	0.162384	313	0.0166481	0.0197968	187	0.00994628	0.000263099	619	0.0329238	0.544046	304	0.0161694	307	0.0163289
ATRX	0.301608	410	0.0218074	0.150804	410	0.0218074	0.150804	410	0.0218074	0.0190945	238	0.0126589	0.00017246	1175	0.0624967	0.540473	403	0.021435	488	0.0259561
BBS9	0.29499	457	0.0243072	0.147495	457	0.0243072	0.147495	457	0.0243072	0.0190658	249	0.013244	0.000203627	900	0.0478698	0.539298	464	0.0246795	687	0.0365406
BCAR3	0.259319	918	0.0488272	0.129659	918	0.0488272	0.129659	918	0.0488272	0.0171644	562	0.029892	0.000137418	1663	0.0884527	0.534529	837	0.0445189	1498	0.0796766
BCORP1	0.307191	375	0.0199457	0.153596	375	0.0199457	0.153596	375	0.0199457	0.0156847	853	0.0453699	0.000396085	313	0.0166481	0.541305	370	0.0196798	366	0.019467
BLK	0.413897	86	0.00457422	0.206948	86	0.00457422	0.206948	86	0.00457422	0.0222754	113	0.00601032	0.000363635	369	0.0196266	0.557419	87	0.00462741	89	0.00473379
BMP15	0.293956	473	0.0251582	0.146978	473	0.0251582	0.146978	473	0.0251582	0.0139239	1368	0.0727621	0.000310706	492	0.0261688	0.538877	485	0.0257965	349	0.0185628
BNC2	0.431267	72	0.00382958	0.215634	72	0.00382958	0.215634	72	0.00382958	0.0204238	170	0.00904207	0.00131899	8	0.000425509	0.560293	72	0.00382958	70	0.00372321
BNIP3	0.247325	1127	0.0599436	0.123662	1127	0.0599436	0.123662	1127	0.0599436	0.0136554	1455	0.0773895	0.000195401	977	0.0519653	0.532191	1142	0.0607414	1127	0.0599436
BOLA1	0.267073	760	0.0404234	0.133537	760	0.0404234	0.133537	760	0.0404234	0.013486	1553	0.082602	0.000190645	1011	0.0537737	0.535298	761	0.0404766	728	0.0387213
BRD9	0.384532	139	0.00739322	0.192266	139	0.00739322	0.192266	139	0.00739322	0.0185142	319	0.0169672	0.000689062	72	0.00382958	0.553084	139	0.00739322	123	0.00654221
BRINP2	0.318255	344	0.0182969	0.159127	344	0.0182969	0.159127	344	0.0182969	0.0220647	121	0.00643583	0.000160597	1283	0.0682411	0.54316	330	0.0175523	513	0.0272858
BRWD3	0.26759	755	0.0401574	0.133795	755	0.0401574	0.133795	755	0.0401574	0.0155333	886	0.0471252	0.00018465	1056	0.0561672	0.535417	755	0.0401574	802	0.0426573
BTBD16	0.236985	1351	0.0718579	0.118492	1351	0.0718579	0.118492	1351	0.0718579	0.0141464	1294	0.0688261	0.000173439	1166	0.062018	0.530861	1351	0.0718579	1647	0.0876017
BUB3	0.301298	412	0.0219137	0.150649	412	0.0219137	0.150649	412	0.0219137	0.0183133	370	0.0196798	0.000206235	883	0.0469656	0.540504	401	0.0213287	530	0.02819
BVES	0.294473	465	0.0247327	0.147237	465	0.0247327	0.147237	465	0.0247327	0.0140941	1317	0.0700495	0.000254938	652	0.034679	0.537141	621	0.0330302	415	0.0220733
BVES-AS1	0.294473	465	0.0247327	0.147237	465	0.0247327	0.147237	465	0.0247327	0.0140941	1317	0.0700495	0.000254938	652	0.034679	0.537141	621	0.0330302	416	0.0221265
C10orf120	0.281652	589	0.0313281	0.140826	589	0.0313281	0.140826	589	0.0313281	0.0177702	468	0.0248923	0.000129734	1777	0.0945162	0.537649	570	0.0303175	843	0.044838
C11orf74	0.260973	860	0.0457422	0.130486	860	0.0457422	0.130486	860	0.0457422	0.0157785	838	0.0445721	0.000221541	796	0.0423382	0.53444	846	0.0449976	1187	0.0631349
C17orf102	0.25146	1044	0.055529	0.12573	1044	0.055529	0.12573	1044	0.055529	0.0157995	827	0.043987	0.000288454	540	0.0287219	0.533409	972	0.0516994	1519	0.0807936
C19orf57	0.355684	208	0.0110632	0.177842	208	0.0110632	0.177842	208	0.0110632	0.0210657	155	0.00824424	0.000236267	736	0.0391469	0.548613	213	0.0113292	183	0.00973352
C1orf74	0.269038	733	0.0389873	0.134519	733	0.0389873	0.134519	733	0.0389873	0.0177867	462	0.0245732	0.000160199	1288	0.068507	0.535906	721	0.038349	1324	0.0704218
C1orf94	0.263351	825	0.0438806	0.131676	825	0.0438806	0.131676	825	0.0438806	0.0162219	753	0.0400511	0.000184581	1057	0.0562204	0.534825	796	0.0423382	1333	0.0709005
C3	0.291475	487	0.0259029	0.145737	487	0.0259029	0.145737	487	0.0259029	0.014473	1183	0.0629222	0.000145035	1508	0.0802085	0.538427	509	0.027073	486	0.0258497
C3orf20	0.460528	54	0.00287219	0.230264	54	0.00287219	0.230264	54	0.00287219	0.0237671	64	0.00340407	0.000525585	170	0.00904207	0.564941	54	0.00287219	54	0.00287219
C3orf56	0.278654	634	0.0337216	0.139327	634	0.0337216	0.139327	634	0.0337216	0.0163827	708	0.0376576	0.000214816	824	0.0438275	0.53735	595	0.0316473	634	0.0337216
C5orf17	0.239673	1307	0.0695176	0.119837	1307	0.0695176	0.119837	1307	0.0695176	0.0131894	1726	0.0918036	0.000389552	328	0.0174459	0.531693	1234	0.0656348	1440	0.0765917
C5orf38	0.475831	43	0.00228711	0.237916	43	0.00228711	0.237916	43	0.00228711	0.0267735	18	0.000957396	0.000759467	54	0.00287219	0.567426	43	0.00228711	40	0.00212755
C5orf49	0.256113	963	0.0512207	0.128057	963	0.0512207	0.128057	963	0.0512207	0.0129314	1819	0.0967502	0.000148859	1448	0.0770172	0.533556	963	0.0512207	824	0.0438275
C5orf58	0.305537	385	0.0204776	0.152768	385	0.0204776	0.152768	385	0.0204776	0.0176	492	0.0261688	0.000218701	815	0.0433488	0.541108	379	0.0201585	490	0.0260624
C5orf64	0.350928	231	0.0122866	0.175464	231	0.0122866	0.175464	231	0.0122866	0.0198318	184	0.00978671	0.000360833	379	0.0201585	0.548022	226	0.0120206	266	0.0141482
C5orf66	0.467973	53	0.002819	0.233986	53	0.002819	0.233986	53	0.002819	0.0261335	32	0.00170204	0.000619622	110	0.00585075	0.566197	53	0.002819	51	0.00271262
C5orf66-AS2	0.46942	52	0.00276581	0.23471	52	0.00276581	0.23471	52	0.00276581	0.0256772	40	0.00212755	0.000586739	132	0.0070209	0.566396	52	0.00276581	49	0.00260624
C8orf74	0.430233	73	0.00388277	0.215117	73	0.00388277	0.215117	73	0.00388277	0.0229544	88	0.0046806	0.000415133	283	0.0150524	0.559969	73	0.00388277	74	0.00393596
C9orf92	0.531872	7	0.000372321	0.265936	7	0.000372321	0.265936	7	0.000372321	0.0258027	39	0.00207436	0.00192184	4	0.000212755	0.576577	7	0.000372321	7	0.000372321
CACNA1D	0.489996	31	0.00164885	0.244998	31	0.00164885	0.244998	31	0.00164885	0.0249852	47	0.00249987	0.000705211	67	0.00356364	0.569632	33	0.00175523	32	0.00170204
CACNA1S	0.328077	288	0.0153183	0.164039	288	0.0153183	0.164039	288	0.0153183	0.0211963	153	0.00813787	0.000221467	798	0.0424446	0.544291	295	0.0156907	344	0.0182969
CACNA2D3	0.387117	134	0.00712728	0.193558	134	0.00712728	0.193558	134	0.00712728	0.0204928	168	0.00893569	0.000524128	175	0.00930802	0.553353	136	0.00723366	143	0.00760598
CACNA2D3-AS1	0.369126	176	0.0093612	0.184563	176	0.0093612	0.184563	176	0.0093612	0.0186983	288	0.0153183	0.000512705	188	0.00999947	0.550628	174	0.00925483	168	0.00893569
CACNB4	0.269038	733	0.0389873	0.134519	733	0.0389873	0.134519	733	0.0389873	0.0151793	983	0.0522845	0.000241918	707	0.0376044	0.535476	747	0.0397319	586	0.0311686
CALCB	0.299023	433	0.0230307	0.149511	433	0.0230307	0.149511	433	0.0230307	0.0176095	489	0.0260093	0.000256338	640	0.0340407	0.53996	431	0.0229243	582	0.0309558
CAMK1G	0.293956	473	0.0251582	0.146978	473	0.0251582	0.146978	473	0.0251582	0.0185387	314	0.0167012	0.000213022	831	0.0441998	0.539403	453	0.0240945	622	0.0330833
CAMSAP3	0.291475	487	0.0259029	0.145737	487	0.0259029	0.145737	487	0.0259029	0.014473	1183	0.0629222	0.000145035	1508	0.0802085	0.538427	509	0.027073	492	0.0261688
CASK	0.260766	871	0.0463273	0.130383	871	0.0463273	0.130383	871	0.0463273	0.014537	1170	0.0622307	0.000139639	1623	0.0863252	0.534278	875	0.0465401	989	0.0526036
CAV3	0.529701	8	0.000425509	0.26485	8	0.000425509	0.26485	8	0.000425509	0.0273444	9	0.000478698	0.000813423	39	0.00207436	0.576268	8	0.000425509	8	0.000425509
CBWD3	0.413897	86	0.00457422	0.206948	86	0.00457422	0.206948	86	0.00457422	0.017559	504	0.0268071	0.00123357	9	0.000478698	0.557018	90	0.00478698	82	0.00436147
CC2D1A	0.355684	208	0.0110632	0.177842	208	0.0110632	0.177842	208	0.0110632	0.0210657	155	0.00824424	0.000236267	736	0.0391469	0.548613	213	0.0113292	184	0.00978671
CCDC144CP	0.235124	1440	0.0765917	0.117562	1440	0.0765917	0.117562	1440	0.0765917	0.0128588	1850	0.098399	0.000202517	907	0.0482421	0.53076	1360	0.0723366	1604	0.0853146
CCDC174	0.460528	54	0.00287219	0.230264	54	0.00287219	0.230264	54	0.00287219	0.0237671	64	0.00340407	0.000525585	170	0.00904207	0.564941	54	0.00287219	55	0.00292538
CCDC92B	0.249186	1090	0.0579756	0.124593	1090	0.0579756	0.124593	1090	0.0579756	0.0150981	1012	0.0538269	0.000158961	1315	0.0699431	0.532249	1124	0.0597841	1855	0.098665
CD209	0.389392	126	0.00670177	0.194696	126	0.00670177	0.194696	126	0.00670177	0.017928	445	0.023669	0.000576088	139	0.00739322	0.553495	130	0.00691453	111	0.00590394
CD34	0.273898	695	0.0369661	0.136949	695	0.0369661	0.136949	695	0.0369661	0.0183329	361	0.0192011	0.000139783	1619	0.0861124	0.536635	673	0.035796	1314	0.0698899
CD40LG	0.241224	1264	0.0672305	0.120612	1264	0.0672305	0.120612	1264	0.0672305	0.012973	1794	0.0954205	0.00012891	1799	0.0956864	0.531781	1223	0.0650497	1385	0.0736663
CD46	0.261283	856	0.0455295	0.130642	856	0.0455295	0.130642	856	0.0455295	0.0170787	577	0.0306899	0.000125238	1859	0.0988777	0.534706	807	0.0429232	1537	0.081751
CD70	0.344931	237	0.0126057	0.172465	237	0.0126057	0.172465	237	0.0126057	0.0165645	663	0.0352641	0.000392701	322	0.0171267	0.546737	240	0.0127653	232	0.0123398
CDH13	0.236468	1360	0.0723366	0.118234	1360	0.0723366	0.118234	1360	0.0723366	0.0137899	1412	0.0751024	0.000172221	1178	0.0626562	0.530614	1377	0.0732408	1561	0.0830275
CDH23	0.273587	698	0.0371257	0.136794	698	0.0371257	0.136794	698	0.0371257	0.0169839	595	0.0316473	0.000198811	947	0.0503697	0.536426	686	0.0364874	1069	0.0568587
CDHR2	0.287546	540	0.0287219	0.143773	540	0.0287219	0.143773	540	0.0287219	0.0184643	337	0.0179246	0.000142101	1578	0.0839317	0.538307	533	0.0283496	1013	0.0538801
CDX4	0.24019	1290	0.0686134	0.120095	1290	0.0686134	0.120095	1290	0.0686134	0.0134954	1542	0.0820169	0.000186538	1046	0.0556353	0.531445	1265	0.0672837	1460	0.0776554
CELF4	0.313602	362	0.0192543	0.156801	362	0.0192543	0.156801	362	0.0192543	0.0161903	765	0.0406893	0.000563231	148	0.00787192	0.541806	364	0.0193607	354	0.0188288
CENPI	0.297989	437	0.0232434	0.148994	437	0.0232434	0.148994	437	0.0232434	0.018162	389	0.0206904	0.00015652	1351	0.0718579	0.540141	418	0.0222329	424	0.022552
CEP19	0.324252	315	0.0167544	0.162126	315	0.0167544	0.162126	315	0.0167544	0.0155919	877	0.0466465	0.00025936	632	0.0336152	0.543679	318	0.016914	297	0.015797
CEP72	0.384532	139	0.00739322	0.192266	139	0.00739322	0.192266	139	0.00739322	0.0185142	319	0.0169672	0.000689062	72	0.00382958	0.553084	139	0.00739322	125	0.00664858
CFAP46	0.284444	567	0.030158	0.142222	567	0.030158	0.142222	567	0.030158	0.0182539	382	0.0203181	0.000131345	1747	0.0929206	0.537963	556	0.0295729	837	0.0445189
CHCHD4	0.29499	457	0.0243072	0.147495	457	0.0243072	0.147495	457	0.0243072	0.0143729	1229	0.0653689	0.0002075	877	0.0466465	0.539343	457	0.0243072	455	0.0242008
CHCHD6	0.300781	416	0.0221265	0.15039	416	0.0221265	0.15039	416	0.0221265	0.0175792	499	0.0265411	0.000276696	577	0.0306899	0.540639	397	0.0211159	435	0.0231371
CHDH	0.491237	27	0.00143609	0.245619	27	0.00143609	0.245619	27	0.00143609	0.0247408	55	0.00292538	0.000737344	56	0.00297856	0.569834	27	0.00143609	29	0.00154247
CHM	0.284754	564	0.0299984	0.142377	564	0.0299984	0.142377	564	0.0299984	0.0156724	861	0.0457954	0.000363306	372	0.0197862	0.537858	558	0.0296793	481	0.0255837
CHMP1B	0.299333	431	0.0229243	0.149667	431	0.0229243	0.149667	431	0.0229243	0.0160603	789	0.0419659	0.000547646	154	0.00819105	0.540398	406	0.0215946	476	0.0253178
CHMP1B2P	0.26666	768	0.0408489	0.13333	768	0.0408489	0.13333	768	0.0408489	0.0154815	909	0.0483485	0.000179015	1108	0.058933	0.535283	766	0.0407425	822	0.0437211
CHRNA7	0.39208	118	0.00627626	0.19604	118	0.00627626	0.19604	118	0.00627626	0.0180528	427	0.0227116	0.00113929	15	0.00079783	0.554288	113	0.00601032	110	0.00585075
CHST1	0.249806	1078	0.0573374	0.124903	1078	0.0573374	0.124903	1078	0.0573374	0.0155676	883	0.0469656	0.000183892	1059	0.0563268	0.533159	995	0.0529227	1778	0.0945694
CHST15	0.301401	411	0.0218605	0.150701	411	0.0218605	0.150701	411	0.0218605	0.0183457	347	0.0184565	0.000185384	1051	0.0559013	0.540473	403	0.021435	543	0.0288814
CHST7	0.298092	436	0.0231903	0.149046	436	0.0231903	0.149046	436	0.0231903	0.0182897	378	0.0201053	0.000301522	507	0.0269667	0.540141	418	0.0222329	495	0.0263284
CHURC1	0.245463	1163	0.0618584	0.122732	1163	0.0618584	0.122732	1163	0.0618584	0.0142902	1265	0.0672837	0.000182621	1074	0.0571246	0.532308	1114	0.0592522	1279	0.0680283
CHURC1-FNTB	0.245463	1163	0.0618584	0.122732	1163	0.0618584	0.122732	1163	0.0618584	0.0142902	1265	0.0672837	0.000182621	1074	0.0571246	0.532308	1114	0.0592522	1288	0.068507
CILP2	0.329525	280	0.0148928	0.164762	280	0.0148928	0.164762	280	0.0148928	0.0140325	1346	0.0715919	0.000364583	363	0.0193075	0.544321	291	0.0154779	244	0.012978
CLDN11	0.332834	278	0.0147864	0.166417	278	0.0147864	0.166417	278	0.0147864	0.0168164	617	0.0328174	0.000253423	659	0.0350513	0.544812	278	0.0147864	291	0.0154779
CLEC4M	0.389392	126	0.00670177	0.194696	126	0.00670177	0.194696	126	0.00670177	0.017928	445	0.023669	0.000576088	139	0.00739322	0.553495	130	0.00691453	113	0.00601032
CLIC4	0.421651	81	0.00430828	0.210826	81	0.00430828	0.210826	81	0.00430828	0.0246534	58	0.00308494	0.000779218	46	0.00244668	0.55882	81	0.00430828	79	0.0042019
CLPP	0.291475	487	0.0259029	0.145737	487	0.0259029	0.145737	487	0.0259029	0.014473	1183	0.0629222	0.000145035	1508	0.0802085	0.538427	509	0.027073	504	0.0268071
CLPTM1L	0.35951	192	0.0102122	0.179755	192	0.0102122	0.179755	192	0.0102122	0.0179593	436	0.0231903	0.000475416	212	0.011276	0.549174	192	0.0102122	198	0.0105314
CLUH	0.249186	1090	0.0579756	0.124593	1090	0.0579756	0.124593	1090	0.0579756	0.0150981	1012	0.0538269	0.000158961	1315	0.0699431	0.532249	1124	0.0597841	1862	0.0990373
CNGA2	0.26211	839	0.0446253	0.131055	839	0.0446253	0.131055	839	0.0446253	0.013194	1723	0.0916441	0.000193193	990	0.0526568	0.534692	808	0.0429764	628	0.0334025
COBL	0.287236	543	0.0288814	0.143618	543	0.0288814	0.143618	543	0.0288814	0.0156274	876	0.0465933	0.000383126	343	0.0182437	0.538292	534	0.0284027	571	0.0303707
COL13A1	0.242775	1233	0.0655816	0.121388	1233	0.0655816	0.121388	1233	0.0655816	0.0148519	1076	0.057231	0.000191365	1007	0.053561	0.531869	1206	0.0641455	1712	0.091059
COL4A1	0.249082	1097	0.058348	0.124541	1097	0.058348	0.124541	1097	0.058348	0.0134781	1559	0.0829211	0.000196772	951	0.0505824	0.532689	1068	0.0568055	1124	0.0597841
COL4A2	0.25146	1044	0.055529	0.12573	1044	0.055529	0.12573	1044	0.055529	0.013512	1539	0.0818573	0.000205096	895	0.0476039	0.533027	1025	0.0545184	1039	0.055263
COL9A1	0.284134	573	0.0304771	0.142067	573	0.0304771	0.142067	573	0.0304771	0.0168036	621	0.0330302	0.000250621	667	0.0354768	0.538143	546	0.029041	575	0.0305835
COMMD10	0.314429	360	0.0191479	0.157214	360	0.0191479	0.157214	360	0.0191479	0.0189224	252	0.0134035	0.000221852	795	0.042285	0.54252	349	0.0185628	442	0.0235094
COX7B	0.323941	321	0.0170736	0.161971	321	0.0170736	0.161971	321	0.0170736	0.0197418	189	0.0100527	0.000260889	622	0.0330833	0.543816	315	0.0167544	320	0.0170204
CPLX2	0.357856	206	0.0109569	0.178928	206	0.0109569	0.178928	206	0.0109569	0.021412	138	0.00734004	0.000306464	495	0.0263284	0.549065	203	0.0107973	250	0.0132972
CPXM2	0.30533	388	0.0206372	0.152665	388	0.0206372	0.152665	388	0.0206372	0.0186073	296	0.0157438	0.000193638	989	0.0526036	0.541139	376	0.0199989	487	0.0259029
CRB3	0.344931	237	0.0126057	0.172465	237	0.0126057	0.172465	237	0.0126057	0.0165645	663	0.0352641	0.000392701	322	0.0171267	0.546737	240	0.0127653	233	0.012393
CRHR2	0.325389	304	0.0161694	0.162695	304	0.0161694	0.162695	304	0.0161694	0.0213189	141	0.0074996	0.000199574	932	0.0495718	0.544046	304	0.0161694	384	0.0204244
CSMD2	0.262937	829	0.0440934	0.131469	829	0.0440934	0.131469	829	0.0440934	0.01642	701	0.0372853	0.000179576	1105	0.0587735	0.534825	796	0.0423382	1407	0.0748364
CSMD2-AS1	0.261697	853	0.0453699	0.130848	853	0.0453699	0.130848	853	0.0453699	0.016404	703	0.0373916	0.000176967	1128	0.0599968	0.534647	817	0.0434551	1463	0.077815
CTD-2194D22.4	0.481931	36	0.00191479	0.240966	36	0.00191479	0.240966	36	0.00191479	0.0270521	14	0.000744641	0.000731895	59	0.00313813	0.56841	36	0.00191479	35	0.0018616
CTNNB1	0.297782	445	0.023669	0.148891	445	0.023669	0.148891	445	0.023669	0.0150748	1021	0.0543056	0.000254967	651	0.0346258	0.539734	442	0.0235094	479	0.0254774
CTSB	0.526289	13	0.000691453	0.263144	13	0.000691453	0.263144	13	0.000691453	0.0273231	12	0.000638264	0.000820693	36	0.00191479	0.57553	13	0.000691453	13	0.000691453
CXCL14	0.538386	5	0.000265943	0.269193	5	0.000265943	0.269193	5	0.000265943	0.027595	6	0.000319132	0.000947292	21	0.00111696	0.577748	4	0.000212755	4	0.000212755
CXCR3	0.318978	338	0.0179778	0.159489	338	0.0179778	0.159489	338	0.0179778	0.0195079	198	0.0105314	0.000190213	1023	0.054412	0.543221	325	0.0172863	334	0.017765
CYLC1	0.279378	627	0.0333493	0.139689	627	0.0333493	0.139689	627	0.0333493	0.016299	725	0.0385618	0.000147194	1469	0.0781341	0.537127	626	0.0332961	581	0.0309026
CYP39A1	0.343897	245	0.0130312	0.171949	245	0.0130312	0.171949	245	0.0130312	0.0151839	977	0.0519653	0.000534605	162	0.00861656	0.546505	248	0.0131908	211	0.0112228
CYSLTR1	0.285168	557	0.0296261	0.142584	557	0.0296261	0.142584	557	0.0296261	0.0166792	639	0.0339876	0.000195373	981	0.0521781	0.538008	550	0.0292538	524	0.0278709
DACH2	0.289717	520	0.0276581	0.144859	520	0.0276581	0.144859	520	0.0276581	0.0167883	622	0.0330833	0.000172923	1168	0.0621244	0.538622	492	0.0261688	452	0.0240413
DAZL	0.286409	549	0.0292006	0.143204	549	0.0292006	0.143204	549	0.0292006	0.0139126	1370	0.0728685	0.000235102	752	0.0399979	0.537604	583	0.031009	523	0.0278177
DCAF8L2	0.26118	857	0.0455827	0.13059	857	0.0455827	0.13059	857	0.0455827	0.0134736	1569	0.083453	0.000180782	1094	0.0581884	0.533615	949	0.050476	642	0.0341471
DCANP1	0.476348	41	0.00218074	0.238174	41	0.00218074	0.238174	41	0.00218074	0.0259964	36	0.00191479	0.000594366	122	0.00648902	0.567526	41	0.00218074	44	0.0023403
DDX3Y	0.326733	298	0.0158502	0.163367	298	0.0158502	0.163367	298	0.0158502	0.0169233	599	0.03186	0.000435154	260	0.0138291	0.544352	288	0.0153183	289	0.0153715
DDX54	0.251254	1048	0.0557417	0.125627	1048	0.0557417	0.125627	1048	0.0557417	0.0153625	934	0.0496782	0.000137901	1653	0.0879209	0.533232	986	0.052444	1608	0.0855274
DEFA1	0.394148	113	0.00601032	0.197074	113	0.00601032	0.197074	113	0.00601032	0.0193746	210	0.0111696	0.00045258	244	0.012978	0.554257	114	0.00606351	121	0.00643583
DEFA11P	0.394148	113	0.00601032	0.197074	113	0.00601032	0.197074	113	0.00601032	0.0193746	210	0.0111696	0.00045258	244	0.012978	0.554257	114	0.00606351	124	0.00659539
DEFA1B	0.394148	113	0.00601032	0.197074	113	0.00601032	0.197074	113	0.00601032	0.0193746	210	0.0111696	0.00045258	244	0.012978	0.554257	114	0.00606351	126	0.00670177
DEFA4	0.391459	119	0.00632945	0.19573	119	0.00632945	0.19573	119	0.00632945	0.0193379	217	0.0115419	0.00041538	281	0.014946	0.553844	122	0.00648902	138	0.00734004
DEFA5	0.394148	113	0.00601032	0.197074	113	0.00601032	0.197074	113	0.00601032	0.0193746	210	0.0111696	0.00045258	244	0.012978	0.554257	114	0.00606351	128	0.00680815
DEFA6	0.391459	119	0.00632945	0.19573	119	0.00632945	0.19573	119	0.00632945	0.0193379	217	0.0115419	0.00041538	281	0.014946	0.553844	122	0.00648902	139	0.00739322
DEFB134	0.494649	25	0.00132972	0.247325	25	0.00132972	0.247325	25	0.00132972	0.0261291	33	0.00175523	0.000638658	96	0.00510611	0.57027	25	0.00132972	25	0.00132972
DEFB135	0.494649	25	0.00132972	0.247325	25	0.00132972	0.247325	25	0.00132972	0.0261291	33	0.00175523	0.000638658	96	0.00510611	0.57027	25	0.00132972	26	0.00138291
DEFB4B	0.579951	3	0.000159566	0.289976	3	0.000159566	0.289976	3	0.000159566	0.0273958	8	0.000425509	0.00303695	1	5.31887e-05	0.584752	3	0.000159566	3	0.000159566
DENND1C	0.344931	237	0.0126057	0.172465	237	0.0126057	0.172465	237	0.0126057	0.0165645	663	0.0352641	0.000392701	322	0.0171267	0.546737	240	0.0127653	234	0.0124461
DGKK	0.275862	681	0.0362215	0.137931	681	0.0362215	0.137931	681	0.0362215	0.0130492	1776	0.0944631	0.000239465	721	0.038349	0.536545	682	0.0362747	448	0.0238285
DIAPH2	0.319289	337	0.0179246	0.159644	337	0.0179246	0.159644	337	0.0179246	0.019536	197	0.0104782	0.000194692	982	0.0522313	0.543266	323	0.0171799	319	0.0169672
DIAPH2-AS1	0.296438	452	0.0240413	0.148219	452	0.0240413	0.148219	452	0.0240413	0.0180587	425	0.0226052	0.000151467	1417	0.0753683	0.539915	434	0.0230839	440	0.023403
DLG3	0.301918	408	0.021701	0.150959	408	0.021701	0.150959	408	0.021701	0.0184654	336	0.0178714	0.000177009	1127	0.0599436	0.540579	400	0.0212755	400	0.0212755
DLGAP2	0.424443	80	0.00425509	0.212221	80	0.00425509	0.212221	80	0.00425509	0.0233467	74	0.00393596	0.000429095	265	0.014095	0.559208	80	0.00425509	81	0.00430828
DLGAP2-AS1	0.490824	30	0.00159566	0.245412	30	0.00159566	0.245412	30	0.00159566	0.025628	41	0.00218074	0.000636365	98	0.00521249	0.569733	30	0.00159566	28	0.00148928
DMBT1P1	0.281652	589	0.0313281	0.140826	589	0.0313281	0.140826	589	0.0313281	0.0177702	468	0.0248923	0.000129734	1777	0.0945162	0.537649	570	0.0303175	848	0.045104
DMD	0.310293	370	0.0196798	0.155147	370	0.0196798	0.155147	370	0.0196798	0.0163989	705	0.037498	0.00041674	280	0.0148928	0.541623	365	0.0194139	324	0.0172331
DNAJB8	0.284444	567	0.030158	0.142222	567	0.030158	0.142222	567	0.030158	0.0173743	521	0.0277113	0.000183464	1060	0.05638	0.538203	540	0.0287219	649	0.0345194
DNAJB8-AS1	0.284444	567	0.030158	0.142222	567	0.030158	0.142222	567	0.030158	0.0173743	521	0.0277113	0.000183464	1060	0.05638	0.538203	540	0.0287219	652	0.034679
DOCK2	0.37626	163	0.00866975	0.18813	163	0.00866975	0.18813	163	0.00866975	0.0219893	125	0.00664858	0.000349716	412	0.0219137	0.551759	163	0.00866975	178	0.00946758
DOK7	0.355064	214	0.0113824	0.177532	214	0.0113824	0.177532	214	0.0113824	0.0219093	131	0.00696771	0.000243657	697	0.0370725	0.54866	208	0.0110632	258	0.0137227
DPH3	0.375123	165	0.00877613	0.187561	165	0.00877613	0.187561	165	0.00877613	0.0188802	256	0.0136163	0.000409674	298	0.0158502	0.551413	167	0.00888251	163	0.00866975
DPYSL4	0.247325	1127	0.0599436	0.123662	1127	0.0599436	0.123662	1127	0.0599436	0.0136554	1455	0.0773895	0.000195401	977	0.0519653	0.532191	1142	0.0607414	1146	0.0609542
DRD5	0.397663	108	0.00574438	0.198832	108	0.00574438	0.198832	108	0.00574438	0.0226948	95	0.00505292	0.000540689	160	0.00851019	0.555131	108	0.00574438	122	0.00648902
DSCAML1	0.267177	757	0.0402638	0.133588	757	0.0402638	0.133588	757	0.0402638	0.0171335	567	0.030158	0.000196083	962	0.0511675	0.535624	733	0.0389873	1371	0.0729217
EBF3	0.247635	1120	0.0595713	0.123817	1120	0.0595713	0.123817	1120	0.0595713	0.0146656	1146	0.0609542	0.000284605	556	0.0295729	0.532557	1082	0.0575501	1384	0.0736131
EBP	0.250737	1062	0.0564864	0.125368	1062	0.0564864	0.125368	1062	0.0564864	0.0138812	1380	0.0734004	0.000127966	1812	0.0963779	0.533115	1004	0.0534014	1188	0.0631881
EDA2R	0.259525	906	0.0481889	0.129763	906	0.0481889	0.129763	906	0.0481889	0.0143845	1227	0.0652625	0.000193921	987	0.0524972	0.534086	885	0.047072	944	0.0502101
EEFSEC	0.306261	381	0.0202649	0.15313	381	0.0202649	0.15313	381	0.0202649	0.01885	258	0.0137227	0.000274899	580	0.0308494	0.541366	369	0.0196266	443	0.0235626
EIF1AY	0.246394	1149	0.0611138	0.123197	1149	0.0611138	0.123197	1149	0.0611138	0.0138465	1396	0.0742514	0.000152013	1411	0.0750492	0.532572	1076	0.057231	1223	0.0650497
EIF4E1B	0.289097	530	0.02819	0.144548	530	0.02819	0.144548	530	0.02819	0.0183278	363	0.0193075	0.000149726	1433	0.0762194	0.538457	503	0.0267539	851	0.0452635
EIF5AL1	0.297058	448	0.0238285	0.148529	448	0.0238285	0.148529	448	0.0238285	0.0161853	769	0.0409021	0.000306347	497	0.0264348	0.539659	444	0.0236158	454	0.0241477
ELAVL2	0.339348	257	0.0136695	0.169674	257	0.0136695	0.169674	257	0.0136695	0.0180841	407	0.0216478	0.000541368	159	0.008457	0.546088	258	0.0137227	274	0.0145737
ELMO1	0.249082	1097	0.058348	0.124541	1097	0.058348	0.124541	1097	0.058348	0.0134097	1602	0.0852082	0.000212342	852	0.0453167	0.53181	1219	0.064837	1071	0.0569651
ERC2	0.292406	484	0.0257433	0.146203	484	0.0257433	0.146203	484	0.0257433	0.0153683	933	0.049625	0.000177977	1119	0.0595181	0.538967	478	0.0254242	555	0.0295197
ERC2-IT1	0.341932	253	0.0134567	0.170966	253	0.0134567	0.170966	253	0.0134567	0.0174316	516	0.0274453	0.00028622	549	0.0292006	0.546166	256	0.0136163	278	0.0147864
ERICH1	0.427235	78	0.00414872	0.213617	78	0.00414872	0.213617	78	0.00414872	0.022323	104	0.00553162	0.000453749	243	0.0129248	0.559483	78	0.00414872	78	0.00414872
EVI5L	0.389392	126	0.00670177	0.194696	126	0.00670177	0.194696	126	0.00670177	0.017928	445	0.023669	0.000576088	139	0.00739322	0.553495	130	0.00691453	115	0.0061167
EXOC3	0.368609	177	0.00941439	0.184304	177	0.00941439	0.184304	177	0.00941439	0.0185131	326	0.0173395	0.000492539	202	0.0107441	0.550549	177	0.00941439	175	0.00930802
F10	0.274931	688	0.0365938	0.137466	688	0.0365938	0.137466	688	0.0365938	0.014895	1069	0.0568587	0.000227341	777	0.0413276	0.536471	683	0.0363279	658	0.0349981
F7	0.274931	688	0.0365938	0.137466	688	0.0365938	0.137466	688	0.0365938	0.014895	1069	0.0568587	0.000227341	777	0.0413276	0.536471	683	0.0363279	663	0.0352641
FAM104B	0.260353	873	0.0464337	0.130176	873	0.0464337	0.130176	873	0.0464337	0.014045	1335	0.0710069	0.000168189	1205	0.0640923	0.533615	949	0.050476	761	0.0404766
FAM122B	0.275965	679	0.0361151	0.137983	679	0.0361151	0.137983	679	0.0361151	0.0175772	501	0.0266475	0.000124437	1875	0.0997287	0.536873	647	0.0344131	1139	0.0605819
FAM122C	0.275965	679	0.0361151	0.137983	679	0.0361151	0.137983	679	0.0361151	0.0175772	501	0.0266475	0.000124437	1875	0.0997287	0.536873	647	0.0344131	1149	0.0611138
FAM167A	0.413897	86	0.00457422	0.206948	86	0.00457422	0.206948	86	0.00457422	0.0222754	113	0.00601032	0.000363635	369	0.0196266	0.557419	87	0.00462741	90	0.00478698
FAM167A-AS1	0.411105	92	0.00489336	0.205552	92	0.00489336	0.205552	92	0.00489336	0.0219646	128	0.00680815	0.000365971	354	0.0188288	0.556986	92	0.00489336	93	0.00494655
FAM47A	0.27307	702	0.0373384	0.136535	702	0.0373384	0.136535	702	0.0373384	0.0157425	845	0.0449444	0.000129882	1773	0.0943035	0.536144	700	0.0372321	699	0.0371789
FAM66A	0.514295	16	0.000851019	0.257147	16	0.000851019	0.257147	16	0.000851019	0.0267712	20	0.00106377	0.000790259	43	0.00228711	0.573534	16	0.000851019	16	0.000851019
FAM85B	0.488756	34	0.00180841	0.244378	34	0.00180841	0.244378	34	0.00180841	0.0239175	63	0.00335089	0.00143801	6	0.000319132	0.56918	34	0.00180841	33	0.00175523
FAM86C2P	0.31536	355	0.018882	0.15768	355	0.018882	0.15768	355	0.018882	0.0181458	399	0.0212223	0.000570621	144	0.00765917	0.542642	347	0.0184565	403	0.021435
FAM87A	0.41917	82	0.00436147	0.209585	82	0.00436147	0.209585	82	0.00436147	0.0217819	135	0.00718047	0.000454511	242	0.0128717	0.558352	83	0.00441466	87	0.00462741
FAM9A	0.316497	350	0.018616	0.158248	350	0.018616	0.158248	350	0.018616	0.013487	1547	0.0822829	0.00061188	112	0.00595713	0.542444	353	0.0187756	261	0.0138822
FAM9B	0.301815	409	0.0217542	0.150907	409	0.0217542	0.150907	409	0.0217542	0.0133845	1618	0.0860593	0.000442046	251	0.0133504	0.540187	414	0.0220201	310	0.0164885
FASTKD3	0.256113	963	0.0512207	0.128057	963	0.0512207	0.128057	963	0.0512207	0.0129314	1819	0.0967502	0.000148859	1448	0.0770172	0.533556	963	0.0512207	816	0.0434019
FATE1	0.26211	839	0.0446253	0.131055	839	0.0446253	0.131055	839	0.0446253	0.013194	1723	0.0916441	0.000193193	990	0.0526568	0.534692	808	0.0429764	630	0.0335089
FBXL21P	0.373055	168	0.00893569	0.186527	168	0.00893569	0.186527	168	0.00893569	0.0207287	163	0.00866975	0.000586421	133	0.00707409	0.551161	168	0.00893569	153	0.00813787
FBXO25	0.425684	79	0.0042019	0.212842	79	0.0042019	0.212842	79	0.0042019	0.0221253	120	0.00638264	0.000460595	239	0.0127121	0.55937	79	0.0042019	80	0.00425509
FBXO45	0.320323	330	0.0175523	0.160161	330	0.0175523	0.160161	330	0.0175523	0.0152081	968	0.0514866	0.000256164	641	0.0340939	0.543007	332	0.0176586	305	0.0162225
FCER2	0.389392	126	0.00670177	0.194696	126	0.00670177	0.194696	126	0.00670177	0.017928	445	0.023669	0.000576088	139	0.00739322	0.553495	130	0.00691453	117	0.00622307
FDFT1	0.407796	95	0.00505292	0.203898	95	0.00505292	0.203898	95	0.00505292	0.0220482	122	0.00648902	0.000359055	384	0.0204244	0.556377	96	0.00510611	100	0.00531887
FGD5	0.452257	62	0.0032977	0.226128	62	0.0032977	0.226128	62	0.0032977	0.0235226	70	0.00372321	0.000497957	196	0.010425	0.563558	62	0.0032977	63	0.00335089
FGF7P3	0.384118	147	0.00781873	0.192059	147	0.00781873	0.192059	147	0.00781873	0.0170844	574	0.0305303	0.00117373	13	0.000691453	0.55261	152	0.00808468	135	0.00718047
FHIT	0.391253	121	0.00643583	0.195626	121	0.00643583	0.195626	121	0.00643583	0.0183534	346	0.0184033	0.000822127	34	0.00180841	0.55386	121	0.00643583	112	0.00595713
FHL1	0.279378	627	0.0333493	0.139689	627	0.0333493	0.139689	627	0.0333493	0.0157851	834	0.0443593	0.000163127	1236	0.0657412	0.537216	613	0.0326046	551	0.029307
FLJ30679	0.26087	867	0.0461146	0.130435	867	0.0461146	0.130435	867	0.0461146	0.015454	916	0.0487208	0.0001574	1336	0.07106	0.534322	862	0.0458486	1057	0.0562204
FNBP1L	0.259319	918	0.0488272	0.129659	918	0.0488272	0.129659	918	0.0488272	0.0171644	562	0.029892	0.000137418	1663	0.0884527	0.534529	837	0.0445189	1510	0.0803149
FNTB	0.245463	1163	0.0618584	0.122732	1163	0.0618584	0.122732	1163	0.0618584	0.0142902	1265	0.0672837	0.000182621	1074	0.0571246	0.532308	1114	0.0592522	1294	0.0688261
FOXI1	0.383291	151	0.00803149	0.191646	151	0.00803149	0.191646	151	0.00803149	0.0221734	119	0.00632945	0.000373148	349	0.0185628	0.552831	148	0.00787192	160	0.00851019
FOXL1	0.26087	867	0.0461146	0.130435	867	0.0461146	0.130435	867	0.0461146	0.015454	916	0.0487208	0.0001574	1336	0.07106	0.534322	862	0.0458486	1072	0.0570182
FOXR2	0.251564	1027	0.0546248	0.125782	1027	0.0546248	0.125782	1027	0.0546248	0.0135828	1501	0.0798362	0.000153276	1393	0.0740918	0.532205	1140	0.0606351	1036	0.0551035
FRG1	0.381947	153	0.00813787	0.190973	153	0.00813787	0.190973	153	0.00813787	0.0199901	179	0.00952077	0.000814123	37	0.00196798	0.552657	151	0.00803149	145	0.00771236
FRG1-DT	0.369333	173	0.00920164	0.184666	173	0.00920164	0.184666	173	0.00920164	0.0200441	177	0.00941439	0.000613758	111	0.00590394	0.550706	173	0.00920164	173	0.00920164
FRMPD2	0.274104	693	0.0368597	0.137052	693	0.0368597	0.137052	693	0.0368597	0.0163419	718	0.0381895	0.000184846	1054	0.0560608	0.536293	694	0.0369129	862	0.0458486
FSTL4	0.406659	98	0.00521249	0.203329	98	0.00521249	0.203329	98	0.00521249	0.0231842	78	0.00414872	0.000478403	211	0.0112228	0.556505	95	0.00505292	98	0.00521249
FTHL17	0.264488	804	0.0427637	0.132244	804	0.0427637	0.132244	804	0.0427637	0.0147027	1131	0.0601564	0.000126111	1843	0.0980267	0.534352	858	0.0456359	831	0.0441998
FTSJ1	0.250737	1062	0.0564864	0.125368	1062	0.0564864	0.125368	1062	0.0564864	0.0138812	1380	0.0734004	0.000127966	1812	0.0963779	0.533115	1004	0.0534014	1193	0.0634541
FTX	0.304503	391	0.0207968	0.152251	391	0.0207968	0.152251	391	0.0207968	0.0188284	259	0.0137759	0.000165669	1221	0.0649434	0.54076	393	0.0209031	392	0.02085
FXYD2	0.270175	721	0.038349	0.135088	721	0.038349	0.135088	721	0.038349	0.0171692	559	0.0297325	0.00019676	952	0.0506356	0.53604	709	0.0377108	1286	0.0684006
FXYD6	0.270175	721	0.038349	0.135088	721	0.038349	0.135088	721	0.038349	0.0171692	559	0.0297325	0.00019676	952	0.0506356	0.53604	709	0.0377108	1303	0.0693048
FXYD6-FXYD2	0.270175	721	0.038349	0.135088	721	0.038349	0.135088	721	0.038349	0.0171692	559	0.0297325	0.00019676	952	0.0506356	0.53604	709	0.0377108	1310	0.0696771
G0S2	0.281859	587	0.0312217	0.14093	587	0.0312217	0.14093	587	0.0312217	0.0181161	403	0.021435	0.000181221	1091	0.0580288	0.537679	568	0.0302112	916	0.0487208
GABRE	0.260973	860	0.0457422	0.130486	860	0.0457422	0.130486	860	0.0457422	0.0131102	1755	0.0933461	0.00019261	996	0.0529759	0.534559	833	0.0443062	659	0.0350513
GADL1	0.284651	566	0.0301048	0.142325	566	0.0301048	0.142325	566	0.0301048	0.0143544	1241	0.0660071	0.000235459	750	0.0398915	0.537769	560	0.0297856	573	0.0304771
GALNT18	0.338831	263	0.0139886	0.169415	263	0.0139886	0.169415	263	0.0139886	0.0197496	188	0.00999947	0.000402502	303	0.0161162	0.546042	260	0.0138291	309	0.0164353
GATA2	0.284444	567	0.030158	0.142222	567	0.030158	0.142222	567	0.030158	0.0173743	521	0.0277113	0.000183464	1060	0.05638	0.538203	540	0.0287219	655	0.0348386
GATA2-AS1	0.284444	567	0.030158	0.142222	567	0.030158	0.142222	567	0.030158	0.0173743	521	0.0277113	0.000183464	1060	0.05638	0.538203	540	0.0287219	660	0.0351045
GATA4	0.407796	95	0.00505292	0.203898	95	0.00505292	0.203898	95	0.00505292	0.0220482	122	0.00648902	0.000359055	384	0.0204244	0.556377	96	0.00510611	103	0.00547843
GCNA	0.318978	338	0.0179778	0.159489	338	0.0179778	0.159489	338	0.0179778	0.0195079	198	0.0105314	0.000190213	1023	0.054412	0.543221	325	0.0172863	335	0.0178182
GDNF	0.334488	274	0.0145737	0.167244	274	0.0145737	0.167244	274	0.0145737	0.0210268	159	0.008457	0.00040182	307	0.0163289	0.545488	271	0.0144141	341	0.0181373
GDNF-AS1	0.337693	268	0.0142546	0.168847	268	0.0142546	0.168847	268	0.0142546	0.0210341	158	0.00840381	0.000276083	579	0.0307962	0.545965	266	0.0141482	323	0.0171799
GFRA2	0.538593	4	0.000212755	0.269296	4	0.000212755	0.269296	4	0.000212755	0.0265119	27	0.00143609	0.00138347	7	0.000372321	0.577627	6	0.000319132	6	0.000319132
GHRHR	0.325389	304	0.0161694	0.162695	304	0.0161694	0.162695	304	0.0161694	0.0213189	141	0.0074996	0.000199574	932	0.0495718	0.544046	304	0.0161694	386	0.0205308
GLIS1	0.302125	405	0.0215414	0.151062	405	0.0215414	0.151062	405	0.0215414	0.0197081	192	0.0102122	0.000256114	648	0.0344663	0.540821	387	0.020584	541	0.0287751
GLIS3	0.287959	538	0.0286155	0.14398	538	0.0286155	0.14398	538	0.0286155	0.0146018	1158	0.0615925	0.000335883	436	0.0231903	0.537724	561	0.0298388	491	0.0261156
GLIS3-AS1	0.287959	538	0.0286155	0.14398	538	0.0286155	0.14398	538	0.0286155	0.0146018	1158	0.0615925	0.000335883	436	0.0231903	0.537724	561	0.0298388	496	0.0263816
GMIP	0.339348	257	0.0136695	0.169674	257	0.0136695	0.169674	257	0.0136695	0.0155105	888	0.0472315	0.000386512	332	0.0176586	0.545996	261	0.0138822	252	0.0134035
GNAL	0.32177	326	0.0173395	0.160885	326	0.0173395	0.160885	326	0.0173395	0.0179095	450	0.0239349	0.00065438	92	0.00489336	0.543602	321	0.0170736	362	0.0192543
GOLGA8IP	0.27731	665	0.0353705	0.138655	665	0.0353705	0.138655	665	0.0353705	0.0132507	1696	0.090208	0.000420915	273	0.0145205	0.537007	636	0.033828	503	0.0267539
GOLGA8J	0.27731	665	0.0353705	0.138655	665	0.0353705	0.138655	665	0.0353705	0.0132507	1696	0.090208	0.000420915	273	0.0145205	0.537007	636	0.033828	508	0.0270198
GPC3	0.285168	557	0.0296261	0.142584	557	0.0296261	0.142584	557	0.0296261	0.0160705	786	0.0418063	0.000374479	348	0.0185097	0.537978	551	0.029307	493	0.026222
GPR101	0.294473	465	0.0247327	0.147237	465	0.0247327	0.147237	465	0.0247327	0.016586	660	0.0351045	0.000200091	928	0.0493591	0.539629	447	0.0237753	406	0.0215946
GPR160	0.346275	233	0.012393	0.173138	233	0.012393	0.173138	233	0.012393	0.0174811	513	0.0272858	0.000292717	526	0.0279772	0.546938	238	0.0126589	231	0.0122866
GPR174	0.323528	323	0.0171799	0.161764	323	0.0171799	0.161764	323	0.0171799	0.0185948	305	0.0162225	0.000251517	664	0.0353173	0.543832	314	0.0167012	283	0.0150524
GPR26	0.308742	372	0.0197862	0.154371	372	0.0197862	0.154371	372	0.0197862	0.0186017	303	0.0161162	0.000222547	793	0.0421786	0.541608	366	0.019467	441	0.0234562
GPRIN1	0.289097	530	0.02819	0.144548	530	0.02819	0.144548	530	0.02819	0.0183278	363	0.0193075	0.000149726	1433	0.0762194	0.538457	503	0.0267539	857	0.0455827
GPX2	0.245463	1163	0.0618584	0.122732	1163	0.0618584	0.122732	1163	0.0618584	0.0142902	1265	0.0672837	0.000182621	1074	0.0571246	0.532308	1114	0.0592522	1301	0.0691984
GRID1	0.387944	132	0.0070209	0.193972	132	0.0070209	0.193972	132	0.0070209	0.0206363	166	0.00882932	0.000821729	35	0.0018616	0.553448	134	0.00712728	137	0.00728685
GRID1-AS1	0.297989	437	0.0232434	0.148994	437	0.0232434	0.148994	437	0.0232434	0.0177978	459	0.0244136	0.000237806	730	0.0388277	0.53993	432	0.0229775	600	0.0319132
GRIK3	0.262834	830	0.0441466	0.131417	830	0.0441466	0.131417	830	0.0441466	0.0161767	774	0.041168	0.00020247	908	0.0482953	0.535076	779	0.041434	1260	0.0670177
GRIP2	0.460528	54	0.00287219	0.230264	54	0.00287219	0.230264	54	0.00287219	0.0237671	64	0.00340407	0.000525585	170	0.00904207	0.564941	54	0.00287219	56	0.00297856
GS1-24F4.2	0.358476	202	0.0107441	0.179238	202	0.0107441	0.179238	202	0.0107441	0.0181504	396	0.0210627	0.000343948	424	0.022552	0.548847	204	0.0108505	222	0.0118079
GSPT2	0.254562	993	0.0528163	0.127281	993	0.0528163	0.127281	993	0.0528163	0.0128844	1832	0.0974416	0.000169794	1192	0.0634009	0.533085	1022	0.0543588	749	0.0398383
GTF2F1	0.291475	487	0.0259029	0.145737	487	0.0259029	0.145737	487	0.0259029	0.014473	1183	0.0629222	0.000145035	1508	0.0802085	0.538427	509	0.027073	497	0.0264348
GYG2P1	0.325079	311	0.0165417	0.162539	311	0.0165417	0.162539	311	0.0165417	0.017061	581	0.0309026	0.000415021	287	0.0152651	0.544107	300	0.0159566	294	0.0156375
H2AC20	0.267073	760	0.0404234	0.133537	760	0.0404234	0.133537	760	0.0404234	0.013486	1553	0.082602	0.000190645	1011	0.0537737	0.535298	761	0.0404766	735	0.0390937
H2AC21	0.267073	760	0.0404234	0.133537	760	0.0404234	0.133537	760	0.0404234	0.013486	1553	0.082602	0.000190645	1011	0.0537737	0.535298	761	0.0404766	740	0.0393596
H2BC21	0.267073	760	0.0404234	0.133537	760	0.0404234	0.133537	760	0.0404234	0.013486	1553	0.082602	0.000190645	1011	0.0537737	0.535298	761	0.0404766	747	0.0397319
HACE1	0.294473	465	0.0247327	0.147237	465	0.0247327	0.147237	465	0.0247327	0.0140941	1317	0.0700495	0.000254938	652	0.034679	0.537141	621	0.0330302	418	0.0222329
HDAC11	0.436127	69	0.00367002	0.218063	69	0.00367002	0.218063	69	0.00367002	0.0210888	154	0.00819105	0.000810525	41	0.00218074	0.561073	69	0.00367002	69	0.00367002
HDAC11-AS1	0.380499	154	0.00819105	0.19025	154	0.00819105	0.19025	154	0.00819105	0.019324	220	0.0117015	0.000355529	393	0.0209031	0.552389	154	0.00819105	151	0.00803149
HDX	0.272036	710	0.0377639	0.136018	710	0.0377639	0.136018	710	0.0377639	0.0161987	764	0.0406361	0.0001306	1763	0.0937716	0.53598	718	0.0381895	840	0.0446785
HELQ	0.269968	726	0.038615	0.134984	726	0.038615	0.134984	726	0.038615	0.0132889	1659	0.08824	0.000494479	199	0.0105845	0.535936	719	0.0382426	601	0.0319664
HEPH	0.257871	944	0.0502101	0.128936	944	0.0502101	0.128936	944	0.0502101	0.0138374	1399	0.0744109	0.000161857	1270	0.0675496	0.533777	923	0.0490931	871	0.0463273
HGFAC	0.358373	205	0.0109037	0.179186	205	0.0109037	0.179186	205	0.0109037	0.0222276	116	0.00616988	0.000242185	704	0.0374448	0.549158	201	0.0106909	248	0.0131908
HK3	0.294887	462	0.0245732	0.147444	462	0.0245732	0.147444	462	0.0245732	0.0186477	293	0.0155843	0.000150825	1424	0.0757407	0.539253	466	0.0247859	736	0.0391469
HMGB4	0.261697	853	0.0453699	0.130848	853	0.0453699	0.130848	853	0.0453699	0.016404	703	0.0373916	0.000176967	1128	0.0599968	0.534647	817	0.0434551	1470	0.0781873
HS6ST2	0.291165	511	0.0271794	0.145582	511	0.0271794	0.145582	511	0.0271794	0.0170938	573	0.0304771	0.000241687	709	0.0377108	0.539073	472	0.025105	451	0.0239881
HSD11B1	0.281859	587	0.0312217	0.14093	587	0.0312217	0.14093	587	0.0312217	0.0181161	403	0.021435	0.000181221	1091	0.0580288	0.537679	568	0.0302112	919	0.0488804
HSD11B1-AS1	0.293956	473	0.0251582	0.146978	473	0.0251582	0.146978	473	0.0251582	0.0185387	314	0.0167012	0.000213022	831	0.0441998	0.539403	453	0.0240945	627	0.0333493
HTRA1	0.271209	713	0.0379235	0.135605	713	0.0379235	0.135605	713	0.0379235	0.0166551	641	0.0340939	0.000139776	1620	0.0861656	0.536099	703	0.0373916	996	0.0529759
HUWE1	0.299643	426	0.0226584	0.149822	426	0.0226584	0.149822	426	0.0226584	0.0180774	415	0.0220733	0.000147163	1471	0.0782405	0.540171	417	0.0221797	411	0.0218605
ICE1	0.396009	111	0.00590394	0.198004	111	0.00590394	0.198004	111	0.00590394	0.0224377	102	0.00542524	0.000369506	353	0.0187756	0.554893	111	0.00590394	119	0.00632945
IGFBP1	0.352272	226	0.0120206	0.176136	226	0.0120206	0.176136	226	0.0120206	0.0229842	85	0.00452104	0.000265995	608	0.0323387	0.548271	219	0.0116483	256	0.0136163
IGFBP3	0.352272	226	0.0120206	0.176136	226	0.0120206	0.176136	226	0.0120206	0.0229842	85	0.00452104	0.000265995	608	0.0323387	0.548271	219	0.0116483	257	0.0136695
IGFBPL1	0.255803	970	0.051593	0.127902	970	0.051593	0.127902	970	0.051593	0.0129444	1805	0.0960055	0.000345495	422	0.0224456	0.533924	901	0.047923	896	0.047657
IGFN1	0.32632	302	0.016063	0.16316	302	0.016063	0.16316	302	0.016063	0.0212015	152	0.00808468	0.000243531	699	0.0371789	0.54426	296	0.0157438	369	0.0196266
IGSF21	0.318358	343	0.0182437	0.159179	343	0.0182437	0.159179	343	0.0182437	0.0185796	306	0.0162757	0.000289971	537	0.0285623	0.543083	331	0.0176054	385	0.0204776
IL12RB1	0.335935	273	0.0145205	0.167968	273	0.0145205	0.167968	273	0.0145205	0.0164088	702	0.0373384	0.000370304	351	0.0186692	0.545365	275	0.0146269	242	0.0128717
IL17RB	0.491237	27	0.00143609	0.245619	27	0.00143609	0.245619	27	0.00143609	0.0247408	55	0.00292538	0.000737344	56	0.00297856	0.569834	27	0.00143609	30	0.00159566
IL1RAPL1	0.280618	605	0.0321791	0.140309	605	0.0321791	0.140309	605	0.0321791	0.014458	1206	0.0641455	0.000429702	264	0.0140418	0.536977	638	0.0339344	477	0.025371
IL9	0.373055	168	0.00893569	0.186527	168	0.00893569	0.186527	168	0.00893569	0.0207287	163	0.00866975	0.000586421	133	0.00707409	0.551161	168	0.00893569	155	0.00824424
INGX	0.318978	338	0.0179778	0.159489	338	0.0179778	0.159489	338	0.0179778	0.0195079	198	0.0105314	0.000190213	1023	0.054412	0.543221	325	0.0172863	338	0.0179778
INMT	0.325389	304	0.0161694	0.162695	304	0.0161694	0.162695	304	0.0161694	0.0213189	141	0.0074996	0.000199574	932	0.0495718	0.544046	304	0.0161694	387	0.020584
INMT-MINDY4	0.325389	304	0.0161694	0.162695	304	0.0161694	0.162695	304	0.0161694	0.0213189	141	0.0074996	0.000199574	932	0.0495718	0.544046	304	0.0161694	390	0.0207436
INPP5A	0.288787	536	0.0285091	0.144393	536	0.0285091	0.144393	536	0.0285091	0.0184036	341	0.0181373	0.000150013	1430	0.0760598	0.538592	495	0.0263284	703	0.0373916
INSC	0.318048	345	0.0183501	0.159024	345	0.0183501	0.159024	345	0.0183501	0.018059	424	0.022552	0.000342882	429	0.0228179	0.542931	339	0.018031	394	0.0209563
INSYN2B	0.37626	163	0.00866975	0.18813	163	0.00866975	0.18813	163	0.00866975	0.0219893	125	0.00664858	0.000349716	412	0.0219137	0.551759	163	0.00866975	179	0.00952077
IQCD	0.251254	1048	0.0557417	0.125627	1048	0.0557417	0.125627	1048	0.0557417	0.0153625	934	0.0496782	0.000137901	1653	0.0879209	0.533232	986	0.052444	1628	0.0865911
IQSEC1	0.380499	154	0.00819105	0.19025	154	0.00819105	0.19025	154	0.00819105	0.019324	220	0.0117015	0.000355529	393	0.0209031	0.552389	154	0.00819105	154	0.00819105
IRF6	0.269038	733	0.0389873	0.134519	733	0.0389873	0.134519	733	0.0389873	0.0177867	462	0.0245732	0.000160199	1288	0.068507	0.535906	721	0.038349	1335	0.0710069
IRX1	0.450085	65	0.00345726	0.225043	65	0.00345726	0.225043	65	0.00345726	0.026576	24	0.00127653	0.000521895	178	0.00946758	0.563377	64	0.00340407	64	0.00340407
IRX2	0.475831	43	0.00228711	0.237916	43	0.00228711	0.237916	43	0.00228711	0.0267735	18	0.000957396	0.000759467	54	0.00287219	0.567426	43	0.00228711	42	0.00223392
IRX4	0.481931	36	0.00191479	0.240966	36	0.00191479	0.240966	36	0.00191479	0.0270521	14	0.000744641	0.000731895	59	0.00313813	0.56841	36	0.00191479	36	0.00191479
ITM2A	0.314739	359	0.0190947	0.15737	359	0.0190947	0.15737	359	0.0190947	0.0184039	340	0.0180841	0.000223134	789	0.0419659	0.54252	349	0.0185628	331	0.0176054
IYD	0.354443	217	0.0115419	0.177222	217	0.0115419	0.177222	217	0.0115419	0.0193693	214	0.0113824	0.000597738	120	0.00638264	0.548302	217	0.0115419	229	0.0121802
JAKMIP3	0.247325	1127	0.0599436	0.123662	1127	0.0599436	0.123662	1127	0.0599436	0.0136554	1455	0.0773895	0.000195401	977	0.0519653	0.532191	1142	0.0607414	1136	0.0604223
JPX	0.304503	391	0.0207968	0.152251	391	0.0207968	0.152251	391	0.0207968	0.0188284	259	0.0137759	0.000165669	1221	0.0649434	0.54076	393	0.0209031	396	0.0210627
KANTR	0.281445	593	0.0315409	0.140723	593	0.0315409	0.140723	593	0.0315409	0.0160149	796	0.0423382	0.000131139	1752	0.0931865	0.537485	586	0.0311686	569	0.0302643
KBTBD11	0.255596	973	0.0517526	0.127798	973	0.0517526	0.127798	973	0.0517526	0.01315	1737	0.0923887	0.000145809	1497	0.0796234	0.533159	995	0.0529227	900	0.0478698
KBTBD11-OT1	0.255596	973	0.0517526	0.127798	973	0.0517526	0.127798	973	0.0517526	0.01315	1737	0.0923887	0.000145809	1497	0.0796234	0.533159	995	0.0529227	907	0.0482421
KCNC1	0.289614	522	0.0277645	0.144807	522	0.0277645	0.144807	522	0.0277645	0.0168729	605	0.0321791	0.000234838	754	0.0401042	0.538697	490	0.0260624	619	0.0329238
KCNC4	0.283824	575	0.0305835	0.141912	575	0.0305835	0.141912	575	0.0305835	0.0180687	419	0.022286	0.000130795	1755	0.0933461	0.537978	551	0.029307	948	0.0504228
KCND3	0.341519	255	0.0135631	0.170759	255	0.0135631	0.170759	255	0.0135631	0.0193273	219	0.0116483	0.00035728	390	0.0207436	0.546443	255	0.0135631	281	0.014946
KCND3-IT1	0.342346	251	0.0133504	0.171173	251	0.0133504	0.171173	251	0.0133504	0.0194195	204	0.0108505	0.000358464	387	0.020584	0.546567	245	0.0130312	276	0.0146801
KCNG3	0.252805	1010	0.0537205	0.126402	1010	0.0537205	0.126402	1010	0.0537205	0.0134023	1610	0.0856337	0.000464831	232	0.0123398	0.533585	958	0.0509547	1021	0.0543056
KCNIP1	0.380293	157	0.00835062	0.190146	157	0.00835062	0.190146	157	0.00835062	0.0223116	105	0.00558481	0.000332417	444	0.0236158	0.552357	157	0.00835062	164	0.00872294
KCNIP1-AS1	0.366334	183	0.00973352	0.183167	183	0.00973352	0.183167	183	0.00973352	0.0216363	136	0.00723366	0.000299682	511	0.0271794	0.550236	184	0.00978671	223	0.0118611
KCNIP1-OT1	0.380293	157	0.00835062	0.190146	157	0.00835062	0.190146	157	0.00835062	0.0223116	105	0.00558481	0.000332417	444	0.0236158	0.552357	157	0.00835062	165	0.00877613
KCNJ12	0.402626	103	0.00547843	0.201313	103	0.00547843	0.201313	103	0.00547843	0.0218587	133	0.00707409	0.000541684	158	0.00840381	0.555785	103	0.00547843	97	0.0051593
KCNK9	0.226955	1677	0.0891974	0.113478	1677	0.0891974	0.113478	1677	0.0891974	0.0129656	1797	0.09558	0.000248379	669	0.0355832	0.529757	1559	0.0829211	1762	0.0937184
KCNMA1	0.333454	277	0.0147333	0.166727	277	0.0147333	0.166727	277	0.0147333	0.0193445	216	0.0114888	0.000276895	576	0.0306367	0.545288	276	0.0146801	328	0.0174459
KCNMA1-AS1	0.315049	357	0.0189884	0.157525	357	0.0189884	0.157525	357	0.0189884	0.0185953	304	0.0161694	0.000227468	776	0.0412744	0.542444	353	0.0187756	413	0.0219669
KCNMA1-AS2	0.324562	314	0.0167012	0.162281	314	0.0167012	0.162281	314	0.0167012	0.0192089	229	0.0121802	0.000230136	764	0.0406361	0.543923	312	0.0165949	364	0.0193607
KCNMA1-AS3	0.336866	271	0.0144141	0.168433	271	0.0144141	0.168433	271	0.0144141	0.0197371	191	0.010159	0.000247162	678	0.0360619	0.54578	270	0.0143609	312	0.0165949
KCNMB1	0.380293	157	0.00835062	0.190146	157	0.00835062	0.190146	157	0.00835062	0.0223116	105	0.00558481	0.000332417	444	0.0236158	0.552357	157	0.00835062	166	0.00882932
KDM5C	0.281445	593	0.0315409	0.140723	593	0.0315409	0.140723	593	0.0315409	0.0160149	796	0.0423382	0.000131139	1752	0.0931865	0.537485	586	0.0311686	572	0.0304239
KDM5D	0.307191	375	0.0199457	0.153596	375	0.0199457	0.153596	375	0.0199457	0.0156847	853	0.0453699	0.000396085	313	0.0166481	0.541305	370	0.0196798	368	0.0195734
KHSRP	0.291475	487	0.0259029	0.145737	487	0.0259029	0.145737	487	0.0259029	0.014473	1183	0.0629222	0.000145035	1508	0.0802085	0.538427	509	0.027073	514	0.027339
KIF21B	0.303159	397	0.0211159	0.151579	397	0.0211159	0.151579	397	0.0211159	0.018159	394	0.0209563	0.000232092	757	0.0402638	0.540202	412	0.0219137	480	0.0255306
KLF8	0.252184	1018	0.0541461	0.126092	1018	0.0541461	0.126092	1018	0.0541461	0.0142654	1270	0.0675496	0.000124812	1864	0.0991437	0.533218	991	0.05271	1184	0.0629754
KLHDC7A	0.313395	363	0.0193075	0.156698	363	0.0193075	0.156698	363	0.0193075	0.0185056	331	0.0176054	0.000272517	588	0.0312749	0.542261	356	0.0189352	432	0.0229775
KLHL13	0.257664	951	0.0505824	0.128832	951	0.0505824	0.128832	951	0.0505824	0.0152636	963	0.0512207	0.000177034	1126	0.0598904	0.533983	896	0.047657	1225	0.0651561
KLHL3	0.363025	186	0.00989309	0.181513	186	0.00989309	0.181513	186	0.00989309	0.0203803	171	0.00909526	0.000296751	518	0.0275517	0.549751	185	0.0098399	220	0.0117015
KLHL4	0.263765	813	0.0432424	0.131882	813	0.0432424	0.131882	813	0.0432424	0.0148113	1084	0.0576565	0.000142681	1575	0.0837721	0.53481	798	0.0424446	852	0.0453167
KRCC1	0.288063	537	0.0285623	0.144031	537	0.0285623	0.144031	537	0.0285623	0.0137582	1423	0.0756875	0.000511071	189	0.0100527	0.537112	628	0.0334025	453	0.0240945
LAD1	0.327767	292	0.0155311	0.163884	292	0.0155311	0.163884	292	0.0155311	0.0212644	149	0.00792511	0.000246686	679	0.0361151	0.54452	283	0.0150524	359	0.0190947
LAMB3	0.293956	473	0.0251582	0.146978	473	0.0251582	0.146978	473	0.0251582	0.0185387	314	0.0167012	0.000213022	831	0.0441998	0.539403	453	0.0240945	629	0.0334557
LAS1L	0.236985	1351	0.0718579	0.118492	1351	0.0718579	0.118492	1351	0.0718579	0.0133911	1614	0.0858465	0.000135365	1687	0.0897293	0.530905	1344	0.0714856	1837	0.0977076
LCP2	0.386186	137	0.00728685	0.193093	137	0.00728685	0.193093	137	0.00728685	0.0227655	93	0.00494655	0.000348794	416	0.0221265	0.553258	137	0.00728685	152	0.00808468
LDOC1	0.274208	692	0.0368066	0.137104	692	0.0368066	0.137104	692	0.0368066	0.0149667	1039	0.055263	0.000299331	512	0.0272326	0.536352	689	0.036647	592	0.0314877
LECT2	0.373055	168	0.00893569	0.186527	168	0.00893569	0.186527	168	0.00893569	0.0207287	163	0.00866975	0.000586421	133	0.00707409	0.551161	168	0.00893569	157	0.00835062
LIN28B	0.294473	465	0.0247327	0.147237	465	0.0247327	0.147237	465	0.0247327	0.0140941	1317	0.0700495	0.000254938	652	0.034679	0.537141	621	0.0330302	422	0.0224456
LIN28B-AS1	0.294473	465	0.0247327	0.147237	465	0.0247327	0.147237	465	0.0247327	0.0140941	1317	0.0700495	0.000254938	652	0.034679	0.537141	621	0.0330302	425	0.0226052
LINC00208	0.413897	86	0.00457422	0.206948	86	0.00457422	0.206948	86	0.00457422	0.0222754	113	0.00601032	0.000363635	369	0.0196266	0.557419	87	0.00462741	91	0.00484017
LINC00312	0.469731	49	0.00260624	0.234865	49	0.00260624	0.234865	49	0.00260624	0.0248462	48	0.00255306	0.000591375	126	0.00670177	0.566413	49	0.00260624	50	0.00265943
LINC00354	0.361888	187	0.00994628	0.180944	187	0.00994628	0.180944	187	0.00994628	0.0194828	203	0.0107973	0.000449876	248	0.0131908	0.549564	187	0.00994628	177	0.00941439
LINC00511	0.241121	1266	0.0673368	0.12056	1266	0.0673368	0.12056	1266	0.0673368	0.0154364	921	0.0489868	0.000138797	1629	0.0866443	0.53181	1219	0.064837	1815	0.0965374
LINC00595	0.384428	146	0.00776554	0.192214	146	0.00776554	0.192214	146	0.00776554	0.0219846	127	0.00675496	0.000390386	327	0.0173927	0.553021	146	0.00776554	150	0.0079783
LINC00629	0.26635	772	0.0410616	0.133175	772	0.0410616	0.133175	772	0.0410616	0.0154967	898	0.0477634	0.000258014	637	0.0338812	0.535165	770	0.0409553	975	0.0518589
LINC00632	0.263765	813	0.0432424	0.131882	813	0.0432424	0.131882	813	0.0432424	0.0137202	1429	0.0760066	0.000339464	431	0.0229243	0.534913	790	0.042019	653	0.0347322
LINC00663	0.339348	257	0.0136695	0.169674	257	0.0136695	0.169674	257	0.0136695	0.0155105	888	0.0472315	0.000386512	332	0.0176586	0.545996	261	0.0138822	253	0.0134567
LINC00681	0.497958	20	0.00106377	0.248979	20	0.00106377	0.248979	20	0.00106377	0.0262823	29	0.00154247	0.000717186	62	0.0032977	0.570843	21	0.00111696	21	0.00111696
LINC00870	0.32146	327	0.0173927	0.16073	327	0.0173927	0.16073	327	0.0173927	0.0184043	339	0.018031	0.000394781	318	0.016914	0.543388	322	0.0171267	340	0.0180841
LINC00877	0.315256	356	0.0189352	0.157628	356	0.0189352	0.157628	356	0.0189352	0.0178872	452	0.0240413	0.000383687	340	0.0180841	0.542474	352	0.0187224	357	0.0189884
LINC00885	0.299643	426	0.0226584	0.149822	426	0.0226584	0.149822	426	0.0226584	0.0147865	1087	0.0578161	0.0002439	693	0.0368597	0.53987	438	0.0232966	407	0.0216478
LINC00917	0.257974	939	0.0499442	0.128987	939	0.0499442	0.128987	939	0.0499442	0.0157858	831	0.0441998	0.000144187	1533	0.0815382	0.533777	923	0.0490931	1241	0.0660071
LINC00951	0.263765	813	0.0432424	0.131882	813	0.0432424	0.131882	813	0.0432424	0.0164907	680	0.0361683	0.000220646	803	0.0427105	0.535017	781	0.0415403	1327	0.0705814
LINC00955	0.388047	131	0.00696771	0.194024	131	0.00696771	0.194024	131	0.00696771	0.023224	77	0.00409553	0.000329197	453	0.0240945	0.553622	125	0.00664858	147	0.00781873
LINC01017	0.448845	66	0.00351045	0.224422	66	0.00351045	0.224422	66	0.00351045	0.0265399	25	0.00132972	0.000522635	176	0.0093612	0.563181	66	0.00351045	66	0.00351045
LINC01018	0.390942	122	0.00648902	0.195471	122	0.00648902	0.195471	122	0.00648902	0.0222887	109	0.00579756	0.000347877	418	0.0222329	0.554114	119	0.00632945	141	0.0074996
LINC01019	0.448845	66	0.00351045	0.224422	66	0.00351045	0.224422	66	0.00351045	0.0265399	25	0.00132972	0.000522635	176	0.0093612	0.563181	66	0.00351045	67	0.00356364
LINC01020	0.258181	935	0.0497314	0.129091	935	0.0497314	0.129091	935	0.0497314	0.0129912	1789	0.0951545	0.000157911	1329	0.0706877	0.534204	878	0.0466996	783	0.0416467
LINC01043	0.300884	414	0.0220201	0.150442	414	0.0220201	0.150442	414	0.0220201	0.0160305	794	0.0422318	0.000266552	606	0.0322323	0.540368	407	0.0216478	438	0.0232966
LINC01070	0.355684	208	0.0110632	0.177842	208	0.0110632	0.177842	208	0.0110632	0.018922	253	0.0134567	0.000386928	329	0.0174991	0.54866	208	0.0110632	199	0.0105845
LINC01081	0.257974	939	0.0499442	0.128987	939	0.0499442	0.128987	939	0.0499442	0.0157858	831	0.0441998	0.000144187	1533	0.0815382	0.533777	923	0.0490931	1256	0.066805
LINC01082	0.264488	804	0.0427637	0.132244	804	0.0427637	0.132244	804	0.0427637	0.0163827	709	0.0377108	0.000151593	1416	0.0753151	0.53478	799	0.0424977	1177	0.0626031
LINC01152	0.367058	180	0.00957396	0.183529	180	0.00957396	0.183529	180	0.00957396	0.0230669	80	0.00425509	0.000297587	513	0.0272858	0.550408	180	0.00957396	180	0.00957396
LINC01164	0.257974	939	0.0499442	0.128987	939	0.0499442	0.128987	939	0.0499442	0.0163863	707	0.0376044	0.000165578	1224	0.0651029	0.534116	883	0.0469656	1797	0.09558
LINC01166	0.281652	589	0.0313281	0.140826	589	0.0313281	0.140826	589	0.0313281	0.0180713	416	0.0221265	0.000133808	1710	0.0909526	0.537649	570	0.0303175	937	0.0498378
LINC01168	0.281652	589	0.0313281	0.140826	589	0.0313281	0.140826	589	0.0313281	0.0180713	416	0.0221265	0.000133808	1710	0.0909526	0.537649	570	0.0303175	943	0.0501569
LINC01281	0.275035	686	0.0364874	0.137517	686	0.0364874	0.137517	686	0.0364874	0.0132847	1662	0.0883996	0.000239935	717	0.0381363	0.536099	703	0.0373916	463	0.0246263
LINC01282	0.275035	686	0.0364874	0.137517	686	0.0364874	0.137517	686	0.0364874	0.0132847	1662	0.0883996	0.000239935	717	0.0381363	0.536099	703	0.0373916	467	0.0248391
LINC01284	0.293956	473	0.0251582	0.146978	473	0.0251582	0.146978	473	0.0251582	0.0139239	1368	0.0727621	0.000310706	492	0.0261688	0.538877	485	0.0257965	351	0.0186692
LINC01331	0.277516	662	0.0352109	0.138758	662	0.0352109	0.138758	662	0.0352109	0.0130436	1777	0.0945162	0.000343076	428	0.0227647	0.536188	698	0.0371257	567	0.030158
LINC01456	0.276586	672	0.0357428	0.138293	672	0.0357428	0.138293	672	0.0357428	0.0130718	1768	0.0940376	0.000301249	508	0.0270198	0.536307	691	0.0367534	444	0.0236158
LINC01491	0.294577	464	0.0246795	0.147288	464	0.0246795	0.147288	464	0.0246795	0.0136544	1459	0.0776023	0.000521042	179	0.00952077	0.538922	480	0.0255306	410	0.0218074
LINC01511	0.35951	192	0.0102122	0.179755	192	0.0102122	0.179755	192	0.0102122	0.0179593	436	0.0231903	0.000475416	212	0.011276	0.549174	192	0.0102122	203	0.0107973
LINC01520	0.246704	1147	0.0610074	0.123352	1147	0.0610074	0.123352	1147	0.0610074	0.0152014	975	0.0518589	0.00014123	1601	0.085155	0.532396	1106	0.0588267	1828	0.0972289
LINC01524	0.298196	435	0.0231371	0.149098	435	0.0231371	0.149098	435	0.0231371	0.0207611	162	0.00861656	0.000157478	1335	0.0710069	0.540051	427	0.0227116	777	0.0413276
LINC01648	0.340588	256	0.0136163	0.170294	256	0.0136163	0.170294	256	0.0136163	0.0205643	167	0.00888251	0.0003117	487	0.0259029	0.546459	254	0.0135099	301	0.0160098
LINC01654	0.312154	367	0.0195202	0.156077	367	0.0195202	0.156077	367	0.0195202	0.0182916	377	0.0200521	0.000268188	603	0.0320728	0.542033	363	0.0193075	428	0.0227647
LINC01736	0.272553	705	0.037498	0.136277	705	0.037498	0.136277	705	0.037498	0.0172165	551	0.029307	0.000219056	814	0.0432956	0.536441	685	0.0364342	1210	0.0643583
LINC01750	0.342346	251	0.0133504	0.171173	251	0.0133504	0.171173	251	0.0133504	0.0194195	204	0.0108505	0.000358464	387	0.020584	0.546567	245	0.0130312	279	0.0148396
LINC01756	0.361681	188	0.00999947	0.180841	188	0.00999947	0.180841	188	0.00999947	0.0203132	172	0.00914845	0.000479296	210	0.0111696	0.549345	189	0.0100527	187	0.00994628
LINC02011	0.452257	62	0.0032977	0.226128	62	0.0032977	0.226128	62	0.0032977	0.0235226	70	0.00372321	0.000497957	196	0.010425	0.563558	62	0.0032977	65	0.00345726
LINC02016	0.266143	782	0.0415935	0.133071	782	0.0415935	0.133071	782	0.0415935	0.0161608	775	0.0412212	0.000172968	1167	0.0620712	0.53558	735	0.0390937	934	0.0496782
LINC02017	0.273277	701	0.0372853	0.136639	701	0.0372853	0.136639	701	0.0372853	0.0136889	1448	0.0770172	0.000164242	1231	0.0654752	0.535476	747	0.0397319	670	0.0356364
LINC02097	0.31567	353	0.0187756	0.157835	353	0.0187756	0.157835	353	0.0187756	0.0209379	160	0.00851019	0.000196127	960	0.0510611	0.542809	342	0.0181905	417	0.0221797
LINC02102	0.387117	134	0.00712728	0.193558	134	0.00712728	0.193558	134	0.00712728	0.0221943	117	0.00622307	0.000334408	440	0.023403	0.553527	128	0.00680815	146	0.00776554
LINC02112	0.264075	808	0.0429764	0.132037	808	0.0429764	0.132037	808	0.0429764	0.0135648	1505	0.0800489	0.000192308	999	0.0531355	0.534692	808	0.0429764	718	0.0381895
LINC02135	0.257974	939	0.0499442	0.128987	939	0.0499442	0.128987	939	0.0499442	0.0157858	831	0.0441998	0.000144187	1533	0.0815382	0.533777	923	0.0490931	1264	0.0672305
LINC02145	0.403247	102	0.00542524	0.201623	102	0.00542524	0.201623	102	0.00542524	0.0227046	94	0.00499973	0.000396248	312	0.0165949	0.556009	102	0.00542524	99	0.00526568
LINC02153	0.603319	1	5.31887e-05	0.30166	1	5.31887e-05	0.30166	1	5.31887e-05	0.0276891	3	0.000159566	0.00217219	2	0.000106377	0.58872	1	5.31887e-05	1	5.31887e-05
LINC02188	0.26087	867	0.0461146	0.130435	867	0.0461146	0.130435	867	0.0461146	0.015454	916	0.0487208	0.0001574	1336	0.07106	0.534322	862	0.0458486	1078	0.0573374
LINC02214	0.26697	765	0.0406893	0.133485	765	0.0406893	0.133485	765	0.0406893	0.016283	729	0.0387745	0.000153255	1395	0.0741982	0.535476	747	0.0397319	1232	0.0655284
LINC02227	0.263351	825	0.0438806	0.131676	825	0.0438806	0.131676	825	0.0438806	0.0155066	893	0.0474975	0.000192971	993	0.0528163	0.534573	824	0.0438275	1227	0.0652625
LINC02236	0.30016	422	0.0224456	0.15008	422	0.0224456	0.15008	422	0.0224456	0.0172473	549	0.0292006	0.000226879	781	0.0415403	0.540277	410	0.0218074	447	0.0237753
LINC02249	0.388461	130	0.00691453	0.19423	130	0.00691453	0.19423	130	0.00691453	0.017649	482	0.0256369	0.00114676	14	0.000744641	0.553717	124	0.00659539	114	0.00606351
LINC02337	0.33728	269	0.0143077	0.16864	269	0.0143077	0.16864	269	0.0143077	0.0178902	451	0.0239881	0.00036954	352	0.0187224	0.545842	267	0.0142014	280	0.0148928
LINC02586	0.283824	575	0.0305835	0.141912	575	0.0305835	0.141912	575	0.0305835	0.0180687	419	0.022286	0.000130795	1755	0.0933461	0.537978	551	0.029307	953	0.0506888
LINC02622	0.291475	487	0.0259029	0.145737	487	0.0259029	0.145737	487	0.0259029	0.0190349	250	0.0132972	0.000140255	1607	0.0854742	0.539042	474	0.0252114	921	0.0489868
LINCR-0001	0.430233	73	0.00388277	0.215117	73	0.00388277	0.215117	73	0.00388277	0.0229544	88	0.0046806	0.000415133	283	0.0150524	0.559969	73	0.00388277	75	0.00398915
LINGO1	0.289717	520	0.0276581	0.144859	520	0.0276581	0.144859	520	0.0276581	0.0142017	1285	0.0683474	0.000486529	205	0.0109037	0.538592	495	0.0263284	459	0.0244136
LINGO1-AS2	0.273587	698	0.0371257	0.136794	698	0.0371257	0.136794	698	0.0371257	0.0136695	1451	0.0771767	0.000411841	295	0.0156907	0.536307	691	0.0367534	593	0.0315409
LMCD1	0.469731	49	0.00260624	0.234865	49	0.00260624	0.234865	49	0.00260624	0.0248462	48	0.00255306	0.000591375	126	0.00670177	0.566413	49	0.00260624	52	0.00276581
LMCD1-AS1	0.518327	15	0.00079783	0.259164	15	0.00079783	0.259164	15	0.00079783	0.0270673	13	0.000691453	0.000716081	65	0.00345726	0.574368	15	0.00079783	15	0.00079783
LMX1A	0.276482	673	0.035796	0.138241	673	0.035796	0.138241	673	0.035796	0.0167057	635	0.0337748	0.000160682	1280	0.0680815	0.536948	641	0.0340939	805	0.0428169
LOC100128059	0.380293	157	0.00835062	0.190146	157	0.00835062	0.190146	157	0.00835062	0.0223116	105	0.00558481	0.000332417	444	0.0236158	0.552357	157	0.00835062	167	0.00888251
LOC100128164	0.352893	219	0.0116483	0.176446	219	0.0116483	0.176446	219	0.0116483	0.0175837	495	0.0263284	0.000350722	407	0.0216478	0.548038	222	0.0118079	190	0.0101058
LOC100288637	0.398077	107	0.00569119	0.199038	107	0.00569119	0.199038	107	0.00569119	0.018135	402	0.0213818	0.00121374	11	0.000585075	0.555211	107	0.00569119	96	0.00510611
LOC100421746	0.260353	873	0.0464337	0.130176	873	0.0464337	0.130176	873	0.0464337	0.014045	1335	0.0710069	0.000168189	1205	0.0640923	0.533615	949	0.050476	763	0.0405829
LOC100506016	0.355684	208	0.0110632	0.177842	208	0.0110632	0.177842	208	0.0110632	0.018922	253	0.0134567	0.000386928	329	0.0174991	0.54866	208	0.0110632	202	0.0107441
LOC100506585	0.314222	361	0.0192011	0.157111	361	0.0192011	0.157111	361	0.0192011	0.0201491	176	0.0093612	0.000302502	506	0.0269135	0.542505	351	0.0186692	445	0.023669
LOC100506688	0.35951	192	0.0102122	0.179755	192	0.0102122	0.179755	192	0.0102122	0.0179593	436	0.0231903	0.000475416	212	0.011276	0.549174	192	0.0102122	205	0.0109037
LOC100506858	0.475521	45	0.00239349	0.23776	45	0.00239349	0.23776	45	0.00239349	0.0267109	23	0.00122334	0.000775459	49	0.00260624	0.567377	45	0.00239349	43	0.00228711
LOC100506990	0.514295	16	0.000851019	0.257147	16	0.000851019	0.257147	16	0.000851019	0.0267712	20	0.00106377	0.000790259	43	0.00228711	0.573534	16	0.000851019	17	0.000904207
LOC100996325	0.384532	139	0.00739322	0.192266	139	0.00739322	0.192266	139	0.00739322	0.0185142	319	0.0169672	0.000689062	72	0.00382958	0.553084	139	0.00739322	127	0.00675496
LOC101059915	0.243085	1224	0.0651029	0.121543	1224	0.0651029	0.121543	1224	0.0651029	0.0138596	1391	0.0739854	0.000131648	1737	0.0923887	0.532044	1170	0.0622307	1672	0.0889314
LOC101060553	0.285064	559	0.0297325	0.142532	559	0.0297325	0.142532	559	0.0297325	0.0156557	868	0.0461678	0.000238875	725	0.0385618	0.538158	544	0.0289346	591	0.0314345
LOC101926934	0.343897	245	0.0130312	0.171949	245	0.0130312	0.171949	245	0.0130312	0.0151839	977	0.0519653	0.000534605	162	0.00861656	0.546505	248	0.0131908	213	0.0113292
LOC101927190	0.351238	230	0.0122334	0.175619	230	0.0122334	0.175619	230	0.0122334	0.0198065	186	0.00989309	0.000265805	610	0.0324451	0.548022	226	0.0120206	263	0.0139886
LOC101927635	0.250737	1062	0.0564864	0.125368	1062	0.0564864	0.125368	1062	0.0564864	0.0138812	1380	0.0734004	0.000127966	1812	0.0963779	0.533115	1004	0.0534014	1198	0.06372
LOC101927699	0.259732	902	0.0479762	0.129866	902	0.0479762	0.129866	902	0.0479762	0.0132707	1689	0.0898356	0.000364413	367	0.0195202	0.53388	908	0.0482953	807	0.0429232
LOC101927969	0.279584	614	0.0326578	0.139792	614	0.0326578	0.139792	614	0.0326578	0.0151335	999	0.0531355	0.000220135	805	0.0428169	0.53662	677	0.0360087	657	0.0349449
LOC101928042	0.412552	91	0.00484017	0.206276	91	0.00484017	0.206276	91	0.00484017	0.018567	307	0.0163289	0.00147942	5	0.000265943	0.557435	86	0.00457422	85	0.00452104
LOC101928058	0.255596	973	0.0517526	0.127798	973	0.0517526	0.127798	973	0.0517526	0.01315	1737	0.0923887	0.000145809	1497	0.0796234	0.533159	995	0.0529227	894	0.0475507
LOC101928201	0.238433	1324	0.0704218	0.119216	1324	0.0704218	0.119216	1324	0.0704218	0.0128436	1854	0.0986118	0.000263532	618	0.0328706	0.530585	1384	0.0736131	1388	0.0738259
LOC101928402	0.374606	166	0.00882932	0.187303	166	0.00882932	0.187303	166	0.00882932	0.0226495	96	0.00510611	0.000314279	483	0.0256901	0.551475	165	0.00877613	158	0.00840381
LOC101928651	0.350928	231	0.0122866	0.175464	231	0.0122866	0.175464	231	0.0122866	0.0198318	184	0.00978671	0.000360833	379	0.0201585	0.548022	226	0.0120206	267	0.0142014
LOC101928730	0.355684	208	0.0110632	0.177842	208	0.0110632	0.177842	208	0.0110632	0.018922	253	0.0134567	0.000386928	329	0.0174991	0.54866	208	0.0110632	204	0.0108505
LOC101929229	0.460115	58	0.00308494	0.230057	58	0.00308494	0.230057	58	0.00308494	0.0247977	51	0.00271262	0.000474031	221	0.0117547	0.56471	58	0.00308494	58	0.00308494
LOC101929269	0.433852	71	0.00377639	0.216926	71	0.00377639	0.216926	71	0.00377639	0.0229729	87	0.00462741	0.000426281	266	0.0141482	0.560488	71	0.00377639	73	0.00388277
LOC101929563	0.29923	432	0.0229775	0.149615	432	0.0229775	0.149615	432	0.0229775	0.0156971	849	0.0451572	0.000401958	304	0.0161694	0.540217	411	0.0218605	450	0.0239349
LOC102467222	0.603319	1	5.31887e-05	0.30166	1	5.31887e-05	0.30166	1	5.31887e-05	0.0276891	3	0.000159566	0.00217219	2	0.000106377	0.58872	1	5.31887e-05	2	0.000106377
LOC102723313	0.460115	58	0.00308494	0.230057	58	0.00308494	0.230057	58	0.00308494	0.0247977	51	0.00271262	0.000474031	221	0.0117547	0.56471	58	0.00308494	59	0.00313813
LOC102723517	0.367058	180	0.00957396	0.183529	180	0.00957396	0.183529	180	0.00957396	0.0230669	80	0.00425509	0.000297587	513	0.0272858	0.550408	180	0.00957396	181	0.00962715
LOC102724957	0.352272	226	0.0120206	0.176136	226	0.0120206	0.176136	226	0.0120206	0.0188183	264	0.0140418	0.000600685	118	0.00627626	0.5481	221	0.0117547	230	0.0122334
LOC105372633	0.274828	690	0.0367002	0.137414	690	0.0367002	0.137414	690	0.0367002	0.0191512	235	0.0124993	0.000151438	1418	0.0754215	0.536605	678	0.0360619	1592	0.0846763
LOC105377777	0.406555	99	0.00526568	0.203278	99	0.00526568	0.203278	99	0.00526568	0.0223573	103	0.00547843	0.000430864	263	0.0139886	0.556265	100	0.00531887	104	0.00553162
LOC148696	0.287029	544	0.0289346	0.143514	544	0.0289346	0.143514	544	0.0289346	0.0175918	493	0.026222	0.000160376	1286	0.0684006	0.538472	501	0.0266475	637	0.0338812
LOC284009	0.249186	1090	0.0579756	0.124593	1090	0.0579756	0.124593	1090	0.0579756	0.0150981	1012	0.0538269	0.000158961	1315	0.0699431	0.532249	1124	0.0597841	1868	0.0993564
LOC284454	0.336969	270	0.0143609	0.168485	270	0.0143609	0.168485	270	0.0143609	0.0196334	196	0.010425	0.000209405	869	0.0462209	0.545811	268	0.0142546	270	0.0143609
LOC286083	0.392907	117	0.00622307	0.196453	117	0.00622307	0.196453	117	0.00622307	0.0218267	134	0.00712728	0.000316953	480	0.0255306	0.55413	118	0.00627626	144	0.00765917
LOC339902	0.372228	171	0.00909526	0.186114	171	0.00909526	0.186114	171	0.00909526	0.0180798	414	0.0220201	0.000486439	206	0.0109569	0.551067	172	0.00914845	162	0.00861656
LOC340357	0.497958	20	0.00106377	0.248979	20	0.00106377	0.248979	20	0.00106377	0.0262823	29	0.00154247	0.000717186	62	0.0032977	0.570843	21	0.00111696	22	0.00117015
LOC390877	0.307812	373	0.0198394	0.153906	373	0.0198394	0.153906	373	0.0198394	0.014955	1040	0.0553162	0.00022277	792	0.0421254	0.541018	381	0.0202649	378	0.0201053
LOC646588	0.363129	185	0.0098399	0.181564	185	0.0098399	0.181564	185	0.0098399	0.0234958	73	0.00388277	0.000301153	509	0.027073	0.549689	186	0.00989309	206	0.0109569
LOC728613	0.376674	161	0.00856337	0.188337	161	0.00856337	0.188337	161	0.00856337	0.0222754	111	0.00590394	0.000414782	291	0.0154779	0.551822	161	0.00856337	169	0.00898888
LOC729732	0.514295	16	0.000851019	0.257147	16	0.000851019	0.257147	16	0.000851019	0.0267712	20	0.00106377	0.000790259	43	0.00228711	0.573534	16	0.000851019	18	0.000957396
LONRF1	0.497958	20	0.00106377	0.248979	20	0.00106377	0.248979	20	0.00106377	0.0262823	29	0.00154247	0.000717186	62	0.0032977	0.570843	21	0.00111696	23	0.00122334
LPA	0.293129	480	0.0255306	0.146565	480	0.0255306	0.146565	480	0.0255306	0.0154664	914	0.0486144	0.000461779	237	0.0126057	0.539313	462	0.0245732	511	0.0271794
LPAL2	0.293129	480	0.0255306	0.146565	480	0.0255306	0.146565	480	0.0255306	0.0154664	914	0.0486144	0.000461779	237	0.0126057	0.539313	462	0.0245732	515	0.0273922
LPAR4	0.316704	346	0.0184033	0.158352	346	0.0184033	0.158352	346	0.0184033	0.0180821	412	0.0219137	0.000247952	674	0.0358492	0.542794	344	0.0182969	300	0.0159566
LPCAT1	0.415964	85	0.00452104	0.207982	85	0.00452104	0.207982	85	0.00452104	0.0225386	98	0.00521249	0.000690002	71	0.00377639	0.557901	85	0.00452104	88	0.0046806
LRFN2	0.290338	518	0.0275517	0.145169	518	0.0275517	0.145169	518	0.0275517	0.0182063	384	0.0204244	0.00024634	683	0.0363279	0.539133	468	0.0248923	769	0.0409021
LRMDA	0.300781	416	0.0221265	0.15039	416	0.0221265	0.15039	416	0.0221265	0.016973	596	0.0317004	0.000304018	501	0.0266475	0.540187	414	0.0220201	482	0.0256369
LRPAP1	0.355064	214	0.0113824	0.177532	214	0.0113824	0.177532	214	0.0113824	0.0219093	131	0.00696771	0.000243657	697	0.0370725	0.54866	208	0.0110632	260	0.0138291
LRRC18	0.257768	948	0.0504228	0.128884	948	0.0504228	0.128884	948	0.0504228	0.0157958	829	0.0440934	0.00013928	1627	0.086538	0.533968	897	0.0477102	1331	0.0707941
LRRC31	0.352893	219	0.0116483	0.176446	219	0.0116483	0.176446	219	0.0116483	0.0175837	495	0.0263284	0.000350722	407	0.0216478	0.548038	222	0.0118079	191	0.010159
LRRC34	0.33821	265	0.014095	0.169105	265	0.014095	0.169105	265	0.014095	0.016839	610	0.0324451	0.000279921	567	0.030158	0.545426	273	0.0145205	264	0.0140418
LRRC52	0.329318	284	0.0151056	0.164659	284	0.0151056	0.164659	284	0.0151056	0.0198453	183	0.00973352	0.000264815	616	0.0327642	0.544735	280	0.0148928	311	0.0165417
LRRC52-AS1	0.276482	673	0.035796	0.138241	673	0.035796	0.138241	673	0.035796	0.0167057	635	0.0337748	0.000160682	1280	0.0680815	0.536948	641	0.0340939	809	0.0430296
LRRIQ4	0.294784	463	0.0246263	0.147392	463	0.0246263	0.147392	463	0.0246263	0.0156562	867	0.0461146	0.000171497	1180	0.0627626	0.539208	467	0.0248391	509	0.027073
LRTM1	0.38205	152	0.00808468	0.191025	152	0.00808468	0.191025	152	0.00808468	0.0202092	174	0.00925483	0.000510989	190	0.0101058	0.552578	153	0.00813787	149	0.00792511
LSM3	0.29499	457	0.0243072	0.147495	457	0.0243072	0.147495	457	0.0243072	0.0143729	1229	0.0653689	0.0002075	877	0.0466465	0.539343	457	0.0243072	470	0.0249987
LUZP4	0.287339	542	0.0288283	0.14367	542	0.0288283	0.14367	542	0.0288283	0.0173871	520	0.0276581	0.000181469	1088	0.0578693	0.538457	503	0.0267539	539	0.0286687
LZTS1	0.369229	174	0.00925483	0.184615	174	0.00925483	0.184615	174	0.00925483	0.0171363	565	0.0300516	0.000514007	186	0.00989309	0.550596	175	0.00930802	171	0.00909526
LZTS1-AS1	0.369229	174	0.00925483	0.184615	174	0.00925483	0.184615	174	0.00925483	0.0171363	565	0.0300516	0.000514007	186	0.00989309	0.550596	175	0.00930802	172	0.00914845
MACROH2A1	0.477175	40	0.00212755	0.238588	40	0.00212755	0.238588	40	0.00212755	0.0259298	38	0.00202117	0.000604392	116	0.00616988	0.567643	40	0.00212755	38	0.00202117
MAF	0.295818	456	0.024254	0.147909	456	0.024254	0.147909	456	0.024254	0.0162818	730	0.0388277	0.000501107	195	0.0103718	0.539554	451	0.0239881	475	0.0252646
MAFTRR	0.231919	1510	0.0803149	0.115959	1510	0.0803149	0.115959	1510	0.0803149	0.0132871	1661	0.0883464	0.000190596	1016	0.0540397	0.529597	1567	0.0833466	1605	0.0853678
MAGEA4	0.260973	860	0.0457422	0.130486	860	0.0457422	0.130486	860	0.0457422	0.0131102	1755	0.0933461	0.00019261	996	0.0529759	0.534559	833	0.0443062	661	0.0351577
MAGEA4-AS1	0.260973	860	0.0457422	0.130486	860	0.0457422	0.130486	860	0.0457422	0.0131102	1755	0.0933461	0.00019261	996	0.0529759	0.534559	833	0.0443062	665	0.0353705
MAGEB10	0.26118	857	0.0455827	0.13059	857	0.0455827	0.13059	857	0.0455827	0.0134736	1569	0.083453	0.000180782	1094	0.0581884	0.533615	949	0.050476	647	0.0344131
MAGEB6	0.264902	802	0.0426573	0.132451	802	0.0426573	0.132451	802	0.0426573	0.0137693	1416	0.0753151	0.000193802	988	0.0525504	0.53416	881	0.0468592	598	0.0318068
MAGEC3	0.251357	1047	0.0556885	0.125679	1047	0.0556885	0.125679	1047	0.0556885	0.014343	1248	0.0663794	0.00014833	1460	0.0776554	0.533115	1004	0.0534014	1393	0.0740918
MAGEE1	0.28372	579	0.0307962	0.14186	579	0.0307962	0.14186	579	0.0307962	0.0163984	706	0.0375512	0.000202392	909	0.0483485	0.537694	566	0.0301048	519	0.0276049
MAGEH1	0.260353	873	0.0464337	0.130176	873	0.0464337	0.130176	873	0.0464337	0.014045	1335	0.0710069	0.000168189	1205	0.0640923	0.533615	949	0.050476	765	0.0406893
MAGT1	0.323941	321	0.0170736	0.161971	321	0.0170736	0.161971	321	0.0170736	0.0197418	189	0.0100527	0.000260889	622	0.0330833	0.543816	315	0.0167544	321	0.0170736
MAP2K3	0.417412	84	0.00446785	0.208706	84	0.00446785	0.208706	84	0.00446785	0.0214321	137	0.00728685	0.000707213	66	0.00351045	0.557982	84	0.00446785	84	0.00446785
MAP7D3	0.279378	627	0.0333493	0.139689	627	0.0333493	0.139689	627	0.0333493	0.0157851	834	0.0443593	0.000163127	1236	0.0657412	0.537216	613	0.0326046	549	0.0292006
MAPK8	0.274104	693	0.0368597	0.137052	693	0.0368597	0.137052	693	0.0368597	0.0163419	718	0.0381895	0.000184846	1054	0.0560608	0.536293	694	0.0369129	868	0.0461678
MCEMP1	0.291475	487	0.0259029	0.145737	487	0.0259029	0.145737	487	0.0259029	0.014473	1183	0.0629222	0.000145035	1508	0.0802085	0.538427	509	0.027073	527	0.0280304
MCF2L	0.300884	414	0.0220201	0.150442	414	0.0220201	0.150442	414	0.0220201	0.0162845	728	0.0387213	0.000274295	582	0.0309558	0.540353	409	0.0217542	449	0.0238817
MCOLN1	0.291475	487	0.0259029	0.145737	487	0.0259029	0.145737	487	0.0259029	0.014473	1183	0.0629222	0.000145035	1508	0.0802085	0.538427	509	0.027073	531	0.0282432
MECOM	0.344414	242	0.0128717	0.172207	242	0.0128717	0.172207	242	0.0128717	0.0168526	609	0.0323919	0.000385583	339	0.018031	0.546799	239	0.0127121	239	0.0127121
MECP2	0.302125	405	0.0215414	0.151062	405	0.0215414	0.151062	405	0.0215414	0.0128455	1853	0.0985586	0.000655181	90	0.00478698	0.540187	414	0.0220201	313	0.0166481
MED10	0.396216	109	0.00579756	0.198108	109	0.00579756	0.198108	109	0.00579756	0.022461	100	0.00531887	0.000362839	374	0.0198926	0.554924	109	0.00579756	116	0.00616988
MEP1A	0.352479	223	0.0118611	0.176239	223	0.0118611	0.176239	223	0.0118611	0.0158218	823	0.0437743	0.00062396	104	0.00553162	0.547185	231	0.0122866	196	0.010425
METTL16	0.249186	1090	0.0579756	0.124593	1090	0.0579756	0.124593	1090	0.0579756	0.0150981	1012	0.0538269	0.000158961	1315	0.0699431	0.532249	1124	0.0597841	1880	0.0999947
MGMT	0.325699	303	0.0161162	0.16285	303	0.0161162	0.16285	303	0.0161162	0.0192413	224	0.0119143	0.000439396	254	0.0135099	0.544092	302	0.016063	342	0.0181905
MID1IP1	0.303572	395	0.0210095	0.151786	395	0.0210095	0.151786	395	0.0210095	0.0137936	1408	0.0748896	0.00051767	184	0.00978671	0.5407	396	0.0210627	322	0.0171267
MINDY4	0.325389	304	0.0161694	0.162695	304	0.0161694	0.162695	304	0.0161694	0.0213189	141	0.0074996	0.000199574	932	0.0495718	0.544046	304	0.0161694	391	0.0207968
MIR205HG	0.291165	511	0.0271794	0.145582	511	0.0271794	0.145582	511	0.0271794	0.0185109	329	0.0174991	0.00024441	691	0.0367534	0.539057	473	0.0251582	716	0.0380831
MIR29B2CHG	0.287029	544	0.0289346	0.143514	544	0.0289346	0.143514	544	0.0289346	0.0175918	493	0.026222	0.000160376	1286	0.0684006	0.538472	501	0.0266475	640	0.0340407
MIR325HG	0.256734	958	0.0509547	0.128367	958	0.0509547	0.128367	958	0.0509547	0.0141498	1293	0.0687729	0.000201097	917	0.048774	0.533895	906	0.0481889	939	0.0499442
MIR4435-2HG	0.288993	535	0.0284559	0.144497	535	0.0284559	0.144497	535	0.0284559	0.0199888	180	0.00957396	0.000127383	1825	0.0970693	0.538907	481	0.0255837	806	0.0428701
MIR450A1	0.26635	772	0.0410616	0.133175	772	0.0410616	0.133175	772	0.0410616	0.0154967	898	0.0477634	0.000258014	637	0.0338812	0.535165	770	0.0409553	981	0.0521781
MIR4527HG	0.297472	447	0.0237753	0.148736	447	0.0237753	0.148736	447	0.0237753	0.0146259	1151	0.0612201	0.000445217	250	0.0132972	0.5399	435	0.0231371	430	0.0228711
MIR503HG	0.26635	772	0.0410616	0.133175	772	0.0410616	0.133175	772	0.0410616	0.0154967	898	0.0477634	0.000258014	637	0.0338812	0.535165	770	0.0409553	988	0.0525504
MKI67	0.267177	757	0.0402638	0.133588	757	0.0402638	0.133588	757	0.0402638	0.0162204	754	0.0401042	0.000137217	1667	0.0886655	0.535269	768	0.0408489	1164	0.0619116
MLLT1	0.291475	487	0.0259029	0.145737	487	0.0259029	0.145737	487	0.0259029	0.014473	1183	0.0629222	0.000145035	1508	0.0802085	0.538427	509	0.027073	518	0.0275517
MLXIPL	0.276689	671	0.0356896	0.138345	671	0.0356896	0.138345	671	0.0356896	0.0129194	1822	0.0969097	0.000634864	101	0.00537205	0.537022	635	0.0337748	580	0.0308494
MRPL36	0.473039	46	0.00244668	0.23652	46	0.00244668	0.23652	46	0.00244668	0.0268709	16	0.000851019	0.000671433	81	0.00430828	0.566977	46	0.00244668	47	0.00249987
MRPS18C	0.269968	726	0.038615	0.134984	726	0.038615	0.134984	726	0.038615	0.0132889	1659	0.08824	0.000494479	199	0.0105845	0.535936	719	0.0382426	603	0.0320728
MSN	0.262214	833	0.0443062	0.131107	833	0.0443062	0.131107	833	0.0443062	0.014293	1264	0.0672305	0.000160976	1275	0.0678155	0.534618	821	0.0436679	814	0.0432956
MSRA	0.483896	35	0.0018616	0.241948	35	0.0018616	0.241948	35	0.0018616	0.0241573	61	0.00324451	0.00077582	48	0.00255306	0.568594	35	0.0018616	37	0.00196798
MTHFSD	0.26087	867	0.0461146	0.130435	867	0.0461146	0.130435	867	0.0461146	0.015454	916	0.0487208	0.0001574	1336	0.07106	0.534322	862	0.0458486	1086	0.0577629
MTMR9	0.411105	92	0.00489336	0.205552	92	0.00489336	0.205552	92	0.00489336	0.0219646	128	0.00680815	0.000365971	354	0.0188288	0.556986	92	0.00489336	94	0.00499973
MTRR	0.256113	963	0.0512207	0.128057	963	0.0512207	0.128057	963	0.0512207	0.0129314	1819	0.0967502	0.000148859	1448	0.0770172	0.533556	963	0.0512207	820	0.0436147
MYEF2	0.286615	547	0.0290942	0.143308	547	0.0290942	0.143308	547	0.0290942	0.0134934	1543	0.0820701	0.00046453	233	0.012393	0.537619	574	0.0305303	466	0.0247859
MYNN	0.33821	265	0.014095	0.169105	265	0.014095	0.169105	265	0.014095	0.016839	610	0.0324451	0.000279921	567	0.030158	0.545426	273	0.0145205	265	0.014095
MYOD1	0.289614	522	0.0277645	0.144807	522	0.0277645	0.144807	522	0.0277645	0.0168729	605	0.0321791	0.000234838	754	0.0401042	0.538697	490	0.0260624	625	0.0332429
MYOM2	0.265005	800	0.0425509	0.132503	800	0.0425509	0.132503	800	0.0425509	0.0135467	1514	0.0805276	0.000171611	1179	0.0627094	0.534662	816	0.0434019	757	0.0402638
NANOS3	0.355684	208	0.0110632	0.177842	208	0.0110632	0.177842	208	0.0110632	0.0210657	155	0.00824424	0.000236267	736	0.0391469	0.548613	213	0.0113292	185	0.0098399
NAP1L2	0.253322	1007	0.053561	0.126661	1007	0.053561	0.126661	1007	0.053561	0.0140735	1328	0.0706345	0.000180007	1104	0.0587203	0.533409	972	0.0516994	1135	0.0603691
NAV2	0.302538	403	0.021435	0.151269	403	0.021435	0.151269	403	0.021435	0.0173518	526	0.0279772	0.000324857	465	0.0247327	0.540609	399	0.0212223	502	0.0267007
NAV2-AS4	0.31629	352	0.0187224	0.158145	352	0.0187224	0.158145	352	0.0187224	0.0180547	426	0.0226584	0.000375861	347	0.0184565	0.542581	348	0.0185097	399	0.0212223
NCBP2	0.30016	422	0.0224456	0.15008	422	0.0224456	0.15008	422	0.0224456	0.0147286	1116	0.0593585	0.000211384	855	0.0454763	0.540081	424	0.022552	419	0.022286
NCBP2AS2	0.30016	422	0.0224456	0.15008	422	0.0224456	0.15008	422	0.0224456	0.0147286	1116	0.0593585	0.000211384	855	0.0454763	0.540081	424	0.022552	423	0.0224988
NDUFA13	0.329525	280	0.0148928	0.164762	280	0.0148928	0.164762	280	0.0148928	0.0140325	1346	0.0715919	0.000364583	363	0.0193075	0.544321	291	0.0154779	245	0.0130312
NDUFS6	0.473039	46	0.00244668	0.23652	46	0.00244668	0.23652	46	0.00244668	0.0268709	16	0.000851019	0.000671433	81	0.00430828	0.566977	46	0.00244668	48	0.00255306
NDUFS8	0.303159	397	0.0211159	0.151579	397	0.0211159	0.151579	397	0.0211159	0.0180836	408	0.021701	0.000365058	358	0.0190415	0.540821	387	0.020584	558	0.0296793
NEIL2	0.407796	95	0.00505292	0.203898	95	0.00505292	0.203898	95	0.00505292	0.0220482	122	0.00648902	0.000359055	384	0.0204244	0.556377	96	0.00510611	101	0.00537205
NEUROG1	0.538386	5	0.000265943	0.269193	5	0.000265943	0.269193	5	0.000265943	0.027595	6	0.000319132	0.000947292	21	0.00111696	0.577748	4	0.000212755	5	0.000265943
NEXMIF	0.276999	668	0.03553	0.1385	668	0.03553	0.1385	668	0.03553	0.0171708	558	0.0296793	0.000134077	1707	0.090793	0.536828	649	0.0345194	771	0.0410085
NKAPP1	0.278137	639	0.0339876	0.139068	639	0.0339876	0.139068	639	0.0339876	0.0163804	710	0.0377639	0.000146879	1476	0.0785065	0.537171	619	0.0329238	616	0.0327642
NKD2	0.35951	192	0.0102122	0.179755	192	0.0102122	0.179755	192	0.0102122	0.0179593	436	0.0231903	0.000475416	212	0.011276	0.549174	192	0.0102122	207	0.0110101
NLGN4Y	0.316704	346	0.0184033	0.158352	346	0.0184033	0.158352	346	0.0184033	0.0163069	722	0.0384022	0.000435837	258	0.0137227	0.54287	340	0.0180841	332	0.0176586
NLGN4Y-AS1	0.316704	346	0.0184033	0.158352	346	0.0184033	0.158352	346	0.0184033	0.0163069	722	0.0384022	0.000435837	258	0.0137227	0.54287	340	0.0180841	333	0.0177118
NOTCH2	0.305123	389	0.0206904	0.152562	389	0.0206904	0.152562	389	0.0206904	0.0160828	785	0.0417531	0.000792176	42	0.00223392	0.541139	376	0.0199989	433	0.0230307
NR2C2	0.357442	207	0.0110101	0.178721	207	0.0110101	0.178721	207	0.0110101	0.0181778	388	0.0206372	0.000311178	488	0.0259561	0.548831	207	0.0110101	227	0.0120738
NRROS	0.324252	315	0.0167544	0.162126	315	0.0167544	0.162126	315	0.0167544	0.0155919	877	0.0466465	0.00025936	632	0.0336152	0.543679	318	0.016914	298	0.0158502
NSUN2	0.390942	122	0.00648902	0.195471	122	0.00648902	0.195471	122	0.00648902	0.0222887	109	0.00579756	0.000347877	418	0.0222329	0.554114	119	0.00632945	142	0.00755279
NTRK3	0.305847	384	0.0204244	0.152924	384	0.0204244	0.152924	384	0.0204244	0.016559	668	0.03553	0.000352138	401	0.0213287	0.541033	380	0.0202117	405	0.0215414
NTRK3-AS1	0.327664	295	0.0156907	0.163832	295	0.0156907	0.163832	295	0.0156907	0.0177156	475	0.0252646	0.000405521	302	0.016063	0.544245	297	0.015797	316	0.0168076
NUDT11	0.254562	993	0.0528163	0.127281	993	0.0528163	0.127281	993	0.0528163	0.0128844	1832	0.0974416	0.000169794	1192	0.0634009	0.533085	1022	0.0543588	742	0.039466
NUP210	0.380499	154	0.00819105	0.19025	154	0.00819105	0.19025	154	0.00819105	0.019324	220	0.0117015	0.000355529	393	0.0209031	0.552389	154	0.00819105	156	0.00829743
OGT	0.318978	338	0.0179778	0.159489	338	0.0179778	0.159489	338	0.0179778	0.0195079	198	0.0105314	0.000190213	1023	0.054412	0.543221	325	0.0172863	337	0.0179246
OR4K1	0.285581	550	0.0292538	0.142791	550	0.0292538	0.142791	550	0.0292538	0.0164847	681	0.0362215	0.000353304	397	0.0211159	0.538292	534	0.0284027	713	0.0379235
OR4K13	0.28279	580	0.0308494	0.141395	580	0.0308494	0.141395	580	0.0308494	0.0177887	460	0.0244668	0.000240813	714	0.0379767	0.537709	564	0.0299984	819	0.0435615
OR4K2	0.285581	550	0.0292538	0.142791	550	0.0292538	0.142791	550	0.0292538	0.0164847	681	0.0362215	0.000353304	397	0.0211159	0.538292	534	0.0284027	719	0.0382426
OR4K5	0.285581	550	0.0292538	0.142791	550	0.0292538	0.142791	550	0.0292538	0.0164847	681	0.0362215	0.000353304	397	0.0211159	0.538292	534	0.0284027	726	0.038615
OR4N2	0.285581	550	0.0292538	0.142791	550	0.0292538	0.142791	550	0.0292538	0.0164847	681	0.0362215	0.000353304	397	0.0211159	0.538292	534	0.0284027	732	0.0389341
OR4Q2	0.28279	580	0.0308494	0.141395	580	0.0308494	0.141395	580	0.0308494	0.0177887	460	0.0244668	0.000240813	714	0.0379767	0.537709	564	0.0299984	825	0.0438806
OTOG	0.290958	513	0.0272858	0.145479	513	0.0272858	0.145479	513	0.0272858	0.0166536	644	0.0342535	0.000274262	583	0.031009	0.538892	482	0.0256369	585	0.0311154
OXNAD1	0.389702	124	0.00659539	0.194851	124	0.00659539	0.194851	124	0.00659539	0.0190879	239	0.0127121	0.000510046	191	0.010159	0.553622	125	0.00664858	131	0.00696771
OXTR	0.529701	8	0.000425509	0.26485	8	0.000425509	0.26485	8	0.000425509	0.0273444	9	0.000478698	0.000813423	39	0.00207436	0.576268	8	0.000425509	9	0.000478698
P2RY10	0.305537	385	0.0204776	0.152768	385	0.0204776	0.152768	385	0.0204776	0.0177161	474	0.0252114	0.000219412	806	0.0428701	0.541139	376	0.0199989	365	0.0194139
PABPC1L2A	0.248255	1111	0.0590926	0.124128	1111	0.0590926	0.124128	1111	0.0590926	0.0140385	1344	0.0714856	0.000154315	1378	0.073294	0.532704	1066	0.0566991	1380	0.0734004
PABPC1L2B	0.256527	961	0.0511143	0.128263	961	0.0511143	0.128263	961	0.0511143	0.0142653	1271	0.0676028	0.000206671	882	0.0469124	0.534057	890	0.0473379	999	0.0531355
PAGE2	0.260353	873	0.0464337	0.130176	873	0.0464337	0.130176	873	0.0464337	0.014045	1335	0.0710069	0.000168189	1205	0.0640923	0.533615	949	0.050476	767	0.0407957
PAGE2B	0.262214	833	0.0443062	0.131107	833	0.0443062	0.131107	833	0.0443062	0.0140514	1333	0.0709005	0.00018162	1087	0.0578161	0.533865	910	0.0484017	714	0.0379767
PAGE3	0.260353	873	0.0464337	0.130176	873	0.0464337	0.130176	873	0.0464337	0.014045	1335	0.0710069	0.000168189	1205	0.0640923	0.533615	949	0.050476	768	0.0408489
PAGE5	0.260353	873	0.0464337	0.130176	873	0.0464337	0.130176	873	0.0464337	0.014045	1335	0.0710069	0.000168189	1205	0.0640923	0.533615	949	0.050476	773	0.0411148
PAK2	0.302125	405	0.0215414	0.151062	405	0.0215414	0.151062	405	0.0215414	0.0149147	1041	0.0553694	0.000216334	822	0.0437211	0.540368	407	0.0216478	401	0.0213287
PASD1	0.26149	855	0.0454763	0.130745	855	0.0454763	0.130745	855	0.0454763	0.0131607	1736	0.0923355	0.000190911	1010	0.0537205	0.534632	820	0.0436147	646	0.0343599
PBDC1	0.275448	683	0.0363279	0.137724	683	0.0363279	0.137724	683	0.0363279	0.0162017	763	0.0405829	0.000168321	1200	0.0638264	0.53659	679	0.0361151	626	0.0332961
PBX4	0.329525	280	0.0148928	0.164762	280	0.0148928	0.164762	280	0.0148928	0.0140325	1346	0.0715919	0.000364583	363	0.0193075	0.544321	291	0.0154779	247	0.0131376
PCBD1	0.284858	561	0.0298388	0.142429	561	0.0298388	0.142429	561	0.0298388	0.0185422	311	0.0165417	0.000135106	1696	0.090208	0.538083	547	0.0290942	1098	0.0584011
PCP2	0.291475	487	0.0259029	0.145737	487	0.0259029	0.145737	487	0.0259029	0.014473	1183	0.0629222	0.000145035	1508	0.0802085	0.538427	509	0.027073	535	0.0284559
PCYT1A	0.299643	426	0.0226584	0.149822	426	0.0226584	0.149822	426	0.0226584	0.0147865	1087	0.0578161	0.0002439	693	0.0368597	0.53987	438	0.0232966	409	0.0217542
PDCD6	0.358993	201	0.0106909	0.179496	201	0.0106909	0.179496	201	0.0106909	0.0180651	423	0.0224988	0.000515185	185	0.0098399	0.549096	202	0.0107441	219	0.0116483
PGK1	0.304296	394	0.0209563	0.152148	394	0.0209563	0.152148	394	0.0209563	0.0185085	330	0.0175523	0.000189678	1028	0.0546779	0.540881	384	0.0204244	388	0.0206372
PGM5	0.413897	86	0.00457422	0.206948	86	0.00457422	0.206948	86	0.00457422	0.017559	504	0.0268071	0.00123357	9	0.000478698	0.557018	90	0.00478698	83	0.00441466
PGM5P3-AS1	0.29437	472	0.025105	0.147185	472	0.025105	0.147185	472	0.025105	0.0130568	1772	0.0942503	0.000776627	47	0.00249987	0.538892	482	0.0256369	404	0.0214882
PHC3	0.345241	235	0.0124993	0.172621	235	0.0124993	0.172621	235	0.0124993	0.0175218	506	0.0269135	0.000288419	542	0.0288283	0.547015	234	0.0124461	240	0.0127653
PIGX	0.324252	315	0.0167544	0.162126	315	0.0167544	0.162126	315	0.0167544	0.0155919	877	0.0466465	0.00025936	632	0.0336152	0.543679	318	0.016914	299	0.0159034
PIGZ	0.30016	422	0.0224456	0.15008	422	0.0224456	0.15008	422	0.0224456	0.0147286	1116	0.0593585	0.000211384	855	0.0454763	0.540081	424	0.022552	426	0.0226584
PINX1	0.460115	58	0.00308494	0.230057	58	0.00308494	0.230057	58	0.00308494	0.0247977	51	0.00271262	0.000474031	221	0.0117547	0.56471	58	0.00308494	61	0.00324451
PITX1	0.41917	82	0.00436147	0.209585	82	0.00436147	0.209585	82	0.00436147	0.0236351	69	0.00367002	0.00040658	301	0.0160098	0.558465	82	0.00436147	86	0.00457422
PLA2G7	0.343897	245	0.0130312	0.171949	245	0.0130312	0.171949	245	0.0130312	0.0151839	977	0.0519653	0.000534605	162	0.00861656	0.546505	248	0.0131908	215	0.0114356
PLAC1	0.279274	632	0.0336152	0.139637	632	0.0336152	0.139637	632	0.0336152	0.0177344	473	0.0251582	0.000137239	1666	0.0886123	0.53735	595	0.0316473	827	0.043987
PLEKHA1	0.271209	713	0.0379235	0.135605	713	0.0379235	0.135605	713	0.0379235	0.0166551	641	0.0340939	0.000139776	1620	0.0861656	0.536099	703	0.0373916	1001	0.0532418
PLIN2	0.259732	902	0.0479762	0.129866	902	0.0479762	0.129866	902	0.0479762	0.014723	1120	0.0595713	0.00036234	376	0.0199989	0.534411	854	0.0454231	979	0.0520717
PLS3	0.291992	485	0.0257965	0.145996	485	0.0257965	0.145996	485	0.0257965	0.0176004	490	0.0260624	0.000185919	1048	0.0557417	0.539133	468	0.0248923	457	0.0243072
PLS3-AS1	0.291992	485	0.0257965	0.145996	485	0.0257965	0.145996	485	0.0257965	0.0176004	490	0.0260624	0.000185919	1048	0.0557417	0.539133	468	0.0248923	462	0.0245732
PLXNA1	0.300781	416	0.0221265	0.15039	416	0.0221265	0.15039	416	0.0221265	0.0175792	499	0.0265411	0.000276696	577	0.0306899	0.540639	397	0.0211159	437	0.0232434
PLXNA2	0.285375	556	0.0295729	0.142687	556	0.0295729	0.142687	556	0.0295729	0.0192047	232	0.0123398	0.000148472	1454	0.0773363	0.538322	532	0.0282964	1051	0.0559013
PNPLA4	0.30047	419	0.022286	0.150235	419	0.022286	0.150235	419	0.022286	0.0131128	1754	0.0932929	0.000546888	157	0.00835062	0.539975	430	0.0228711	315	0.0167544
PNPLA6	0.291475	487	0.0259029	0.145737	487	0.0259029	0.145737	487	0.0259029	0.014473	1183	0.0629222	0.000145035	1508	0.0802085	0.538427	509	0.027073	537	0.0285623
POF1B	0.276379	676	0.0359555	0.13819	676	0.0359555	0.13819	676	0.0359555	0.0154794	911	0.0484549	0.000162099	1265	0.0672837	0.536635	673	0.035796	576	0.0306367
PORCN	0.250737	1062	0.0564864	0.125368	1062	0.0564864	0.125368	1062	0.0564864	0.0138812	1380	0.0734004	0.000127966	1812	0.0963779	0.533115	1004	0.0534014	1208	0.0642519
POU3F4	0.272347	706	0.0375512	0.136173	706	0.0375512	0.136173	706	0.0375512	0.015388	930	0.0494655	0.000143381	1545	0.0821765	0.536144	700	0.0372321	633	0.0336684
PPIF	0.297058	448	0.0238285	0.148529	448	0.0238285	0.148529	448	0.0238285	0.0161853	769	0.0409021	0.000306347	497	0.0264348	0.539659	444	0.0236158	464	0.0246795
PPP1R14C	0.354443	217	0.0115419	0.177222	217	0.0115419	0.177222	217	0.0115419	0.0193693	214	0.0113824	0.000597738	120	0.00638264	0.548302	217	0.0115419	228	0.012127
PPP2R2C	0.230885	1535	0.0816446	0.115442	1535	0.0816446	0.115442	1535	0.0816446	0.0135186	1538	0.0818042	0.000244111	692	0.0368066	0.530396	1424	0.0757407	1600	0.0851019
PPP2R2D	0.247325	1127	0.0599436	0.123662	1127	0.0599436	0.123662	1127	0.0599436	0.0136554	1455	0.0773895	0.000195401	977	0.0519653	0.532191	1142	0.0607414	1153	0.0613265
PPP4R3C	0.26118	857	0.0455827	0.13059	857	0.0455827	0.13059	857	0.0455827	0.0134736	1569	0.083453	0.000180782	1094	0.0581884	0.533615	949	0.050476	651	0.0346258
PRKCI	0.345241	235	0.0124993	0.172621	235	0.0124993	0.172621	235	0.0124993	0.0175218	506	0.0269135	0.000288419	542	0.0288283	0.547015	234	0.0124461	241	0.0128185
PRKY	0.297782	445	0.023669	0.148891	445	0.023669	0.148891	445	0.023669	0.0153982	929	0.0494123	0.000546975	156	0.00829743	0.540036	428	0.0227647	439	0.0233498
PRRG1	0.293336	479	0.0254774	0.146668	479	0.0254774	0.146668	479	0.0254774	0.0134458	1586	0.0843572	0.000337454	434	0.0230839	0.539133	468	0.0248923	353	0.0187756
PRRG3	0.26211	839	0.0446253	0.131055	839	0.0446253	0.131055	839	0.0446253	0.013194	1723	0.0916441	0.000193193	990	0.0526568	0.534692	808	0.0429764	631	0.033562
PRSS55	0.430233	73	0.00388277	0.215117	73	0.00388277	0.215117	73	0.00388277	0.0229544	88	0.0046806	0.000415133	283	0.0150524	0.559969	73	0.00388277	76	0.00404234
PTPRJ	0.289407	526	0.0279772	0.144704	526	0.0279772	0.144704	526	0.0279772	0.0135864	1498	0.0796766	0.000278912	570	0.0303175	0.537112	628	0.0334025	460	0.0244668
PTPRN2	0.322287	325	0.0172863	0.161144	325	0.0172863	0.161144	325	0.0172863	0.0201582	175	0.00930802	0.000361107	378	0.0201053	0.54374	317	0.0168608	373	0.0198394
PTPRU	0.328801	286	0.015212	0.164401	286	0.015212	0.164401	286	0.015212	0.0185471	310	0.0164885	0.000413568	294	0.0156375	0.544337	290	0.0154247	330	0.0175523
RAB15	0.245463	1163	0.0618584	0.122732	1163	0.0618584	0.122732	1163	0.0618584	0.0142902	1265	0.0672837	0.000182621	1074	0.0571246	0.532308	1114	0.0592522	1306	0.0694644
RAB20	0.248152	1112	0.0591458	0.124076	1112	0.0591458	0.124076	1112	0.0591458	0.0133932	1613	0.0857933	0.000195733	963	0.0512207	0.532557	1082	0.0575501	1141	0.0606883
RAD18	0.502921	19	0.00101058	0.25146	19	0.00101058	0.25146	19	0.00101058	0.0264785	28	0.00148928	0.000657463	89	0.00473379	0.571771	19	0.00101058	19	0.00101058
RADX	0.383498	148	0.00787192	0.191749	148	0.00787192	0.191749	148	0.00787192	0.0164827	685	0.0364342	0.00110261	16	0.000851019	0.552689	149	0.00792511	108	0.00574438
RAG2	0.260973	860	0.0457422	0.130486	860	0.0457422	0.130486	860	0.0457422	0.0157785	838	0.0445721	0.000221541	796	0.0423382	0.53444	846	0.0449976	1200	0.0638264
RBM15	0.283824	575	0.0305835	0.141912	575	0.0305835	0.141912	575	0.0305835	0.0180687	419	0.022286	0.000130795	1755	0.0933461	0.537978	551	0.029307	959	0.0510079
RBM15-AS1	0.283824	575	0.0305835	0.141912	575	0.0305835	0.141912	575	0.0305835	0.0180687	419	0.022286	0.000130795	1755	0.0933461	0.537978	551	0.029307	964	0.0512739
RBM3	0.250737	1062	0.0564864	0.125368	1062	0.0564864	0.125368	1062	0.0564864	0.0138812	1380	0.0734004	0.000127966	1812	0.0963779	0.533115	1004	0.0534014	1212	0.0644647
RBMX	0.294473	465	0.0247327	0.147237	465	0.0247327	0.147237	465	0.0247327	0.016586	660	0.0351045	0.000200091	928	0.0493591	0.539629	447	0.0237753	408	0.021701
RBMY2FP	0.295921	455	0.0242008	0.147961	455	0.0242008	0.147961	455	0.0242008	0.0163539	717	0.0381363	0.000525607	169	0.00898888	0.539027	475	0.0252646	382	0.0203181
RETN	0.291475	487	0.0259029	0.145737	487	0.0259029	0.145737	487	0.0259029	0.014473	1183	0.0629222	0.000145035	1508	0.0802085	0.538427	509	0.027073	540	0.0287219
RFTN1	0.389702	124	0.00659539	0.194851	124	0.00659539	0.194851	124	0.00659539	0.0190879	239	0.0127121	0.000510046	191	0.010159	0.553622	125	0.00664858	133	0.00707409
RFX2	0.291475	487	0.0259029	0.145737	487	0.0259029	0.145737	487	0.0259029	0.014473	1183	0.0629222	0.000145035	1508	0.0802085	0.538427	509	0.027073	544	0.0289346
RFX3-AS1	0.266867	766	0.0407425	0.133433	766	0.0407425	0.133433	766	0.0407425	0.0131775	1729	0.0919632	0.000333909	442	0.0235094	0.534647	817	0.0434551	645	0.0343067
RGS12	0.383395	150	0.0079783	0.191697	150	0.0079783	0.191697	150	0.0079783	0.0234973	72	0.00382958	0.000382354	344	0.0182969	0.552989	147	0.00781873	161	0.00856337
RHOXF1	0.278137	639	0.0339876	0.139068	639	0.0339876	0.139068	639	0.0339876	0.0163804	710	0.0377639	0.000146879	1476	0.0785065	0.537171	619	0.0329238	621	0.0330302
RITA1	0.251254	1048	0.0557417	0.125627	1048	0.0557417	0.125627	1048	0.0557417	0.0153625	934	0.0496782	0.000137901	1653	0.0879209	0.533232	986	0.052444	1634	0.0869103
RLIM	0.296438	452	0.0240413	0.148219	452	0.0240413	0.148219	452	0.0240413	0.0184722	334	0.017765	0.000133783	1712	0.091059	0.539629	447	0.0237753	471	0.0250519
RNF128	0.383498	148	0.00787192	0.191749	148	0.00787192	0.191749	148	0.00787192	0.0164827	685	0.0364342	0.00110261	16	0.000851019	0.552689	149	0.00792511	109	0.00579756
RNF168	0.320323	330	0.0175523	0.160161	330	0.0175523	0.160161	330	0.0175523	0.0152081	968	0.0514866	0.000256164	641	0.0340939	0.543007	332	0.0176586	304	0.0161694
ROCR	0.367058	180	0.00957396	0.183529	180	0.00957396	0.183529	180	0.00957396	0.0230669	80	0.00425509	0.000297587	513	0.0272858	0.550408	180	0.00957396	182	0.00968034
RP1L1	0.430233	73	0.00388277	0.215117	73	0.00388277	0.215117	73	0.00388277	0.0229544	88	0.0046806	0.000415133	283	0.0150524	0.559969	73	0.00388277	77	0.00409553
RPA4	0.306778	379	0.0201585	0.153389	379	0.0201585	0.153389	379	0.0201585	0.0191572	234	0.0124461	0.000167385	1218	0.0647838	0.541426	367	0.0195202	379	0.0201585
RPL23AP53	0.402523	104	0.00553162	0.201261	104	0.00553162	0.201261	104	0.00553162	0.0213733	139	0.00739322	0.000553284	152	0.00808468	0.555785	103	0.00547843	106	0.005638
RPS4Y2	0.246394	1149	0.0611138	0.123197	1149	0.0611138	0.123197	1149	0.0611138	0.0138465	1396	0.0742514	0.000152013	1411	0.0750492	0.532572	1076	0.057231	1217	0.0647306
RPS6KA6	0.279378	627	0.0333493	0.139689	627	0.0333493	0.139689	627	0.0333493	0.016299	725	0.0385618	0.000147194	1469	0.0781341	0.537127	626	0.0332961	584	0.0310622
RRAGB	0.252805	1010	0.0537205	0.126402	1010	0.0537205	0.126402	1010	0.0537205	0.0142933	1263	0.0671773	0.000127707	1818	0.096697	0.533394	976	0.0519121	1172	0.0623371
RTL3	0.316704	346	0.0184033	0.158352	346	0.0184033	0.158352	346	0.0184033	0.0180821	412	0.0219137	0.000247952	674	0.0358492	0.542794	344	0.0182969	302	0.016063
RXRG	0.276482	673	0.035796	0.138241	673	0.035796	0.138241	673	0.035796	0.0167057	635	0.0337748	0.000160682	1280	0.0680815	0.536948	641	0.0340939	812	0.0431892
SAMD7	0.352893	219	0.0116483	0.176446	219	0.0116483	0.176446	219	0.0116483	0.0175837	495	0.0263284	0.000350722	407	0.0216478	0.548038	222	0.0118079	193	0.0102654
SATL1	0.276379	676	0.0359555	0.13819	676	0.0359555	0.13819	676	0.0359555	0.0154794	911	0.0484549	0.000162099	1265	0.0672837	0.536635	673	0.035796	577	0.0306899
SBNO1-AS1	0.312878	366	0.019467	0.156439	366	0.019467	0.156439	366	0.019467	0.0181956	385	0.0204776	0.000287114	546	0.029041	0.542231	357	0.0189884	434	0.0230839
SDHAP3	0.376674	161	0.00856337	0.188337	161	0.00856337	0.188337	161	0.00856337	0.0222754	111	0.00590394	0.000414782	291	0.0154779	0.551822	161	0.00856337	170	0.00904207
SEC62	0.352893	219	0.0116483	0.176446	219	0.0116483	0.176446	219	0.0116483	0.0175837	495	0.0263284	0.000350722	407	0.0216478	0.548038	222	0.0118079	195	0.0103718
SEMA5A	0.264075	808	0.0429764	0.132037	808	0.0429764	0.132037	808	0.0429764	0.0135648	1505	0.0800489	0.000192308	999	0.0531355	0.534692	808	0.0429764	722	0.0384022
SEMA5A-AS1	0.264075	808	0.0429764	0.132037	808	0.0429764	0.132037	808	0.0429764	0.0135648	1505	0.0800489	0.000192308	999	0.0531355	0.534692	808	0.0429764	727	0.0386682
SEMA6A	0.359717	190	0.0101058	0.179858	190	0.0101058	0.179858	190	0.0101058	0.0196629	194	0.0103186	0.000327629	460	0.0244668	0.549299	190	0.0101058	197	0.0104782
SEMA6A-AS1	0.359717	190	0.0101058	0.179858	190	0.0101058	0.179858	190	0.0101058	0.0196629	194	0.0103186	0.000327629	460	0.0244668	0.549299	190	0.0101058	200	0.0106377
SEMA6A-AS2	0.354754	216	0.0114888	0.177377	216	0.0114888	0.177377	216	0.0114888	0.0192313	225	0.0119674	0.000329005	457	0.0243072	0.548473	216	0.0114888	226	0.0120206
SEMA6D	0.306261	381	0.0202649	0.15313	381	0.0202649	0.15313	381	0.0202649	0.0144521	1207	0.0641987	0.000933108	23	0.00122334	0.540942	382	0.0203181	363	0.0193075
SENP5	0.302642	402	0.0213818	0.151321	402	0.0213818	0.151321	402	0.0213818	0.0148477	1077	0.0572842	0.00021571	823	0.0437743	0.540443	405	0.0215414	397	0.0211159
SGPL1	0.284858	561	0.0298388	0.142429	561	0.0298388	0.142429	561	0.0298388	0.0185422	311	0.0165417	0.000135106	1696	0.090208	0.538083	547	0.0290942	1106	0.0588267
SKIL	0.332834	278	0.0147864	0.166417	278	0.0147864	0.166417	278	0.0147864	0.0168164	617	0.0328174	0.000253423	659	0.0350513	0.544812	278	0.0147864	293	0.0155843
SLC12A7	0.35951	192	0.0102122	0.179755	192	0.0102122	0.179755	192	0.0102122	0.0179593	436	0.0231903	0.000475416	212	0.011276	0.549174	192	0.0102122	208	0.0110632
SLC14A2	0.263144	827	0.043987	0.131572	827	0.043987	0.131572	827	0.043987	0.0130238	1779	0.0946226	0.000331908	448	0.0238285	0.534559	833	0.0443062	696	0.0370193
SLC16A2	0.296438	452	0.0240413	0.148219	452	0.0240413	0.148219	452	0.0240413	0.0184722	334	0.017765	0.000133783	1712	0.091059	0.539629	447	0.0237753	473	0.0251582
SLC24A3	0.236365	1362	0.072443	0.118182	1362	0.072443	0.118182	1362	0.072443	0.0129965	1788	0.0951013	0.000237467	731	0.0388809	0.530963	1337	0.0711132	1254	0.0666986
SLC24A5	0.286615	547	0.0290942	0.143308	547	0.0290942	0.143308	547	0.0290942	0.0134934	1543	0.0820701	0.00046453	233	0.012393	0.537619	574	0.0305303	472	0.025105
SLC25A23	0.291475	487	0.0259029	0.145737	487	0.0259029	0.145737	487	0.0259029	0.014473	1183	0.0629222	0.000145035	1508	0.0802085	0.538427	509	0.027073	546	0.029041
SLC25A27	0.343897	245	0.0130312	0.171949	245	0.0130312	0.171949	245	0.0130312	0.0151839	977	0.0519653	0.000534605	162	0.00861656	0.546505	248	0.0131908	217	0.0115419
SLC25A41	0.291475	487	0.0259029	0.145737	487	0.0259029	0.145737	487	0.0259029	0.014473	1183	0.0629222	0.000145035	1508	0.0802085	0.538427	509	0.027073	548	0.0291474
SLC25A48	0.471385	48	0.00255306	0.235692	48	0.00255306	0.235692	48	0.00255306	0.0242776	60	0.00319132	0.00120056	12	0.000638264	0.566662	48	0.00255306	46	0.00244668
SLC29A3	0.326733	298	0.0158502	0.163367	298	0.0158502	0.163367	298	0.0158502	0.0192087	230	0.0122334	0.000318811	477	0.025371	0.544229	298	0.0158502	352	0.0187224
SLC2A9	0.434783	70	0.00372321	0.217391	70	0.00372321	0.217391	70	0.00372321	0.0241561	62	0.0032977	0.000651194	93	0.00494655	0.560911	70	0.00372321	71	0.00377639
SLC51A	0.299643	426	0.0226584	0.149822	426	0.0226584	0.149822	426	0.0226584	0.0147865	1087	0.0578161	0.0002439	693	0.0368597	0.53987	438	0.0232966	412	0.0219137
SLC6A1	0.528357	10	0.000531887	0.264178	10	0.000531887	0.264178	10	0.000531887	0.0277295	1	5.31887e-05	0.000909882	25	0.00132972	0.576079	10	0.000531887	10	0.000531887
SLC6A11	0.527943	12	0.000638264	0.263971	12	0.000638264	0.263971	12	0.000638264	0.0276715	5	0.000265943	0.000918562	24	0.00127653	0.575993	12	0.000638264	12	0.000638264
SLC6A14	0.284754	564	0.0299984	0.142377	564	0.0299984	0.142377	564	0.0299984	0.0165445	669	0.0355832	0.000213713	827	0.043987	0.538158	544	0.0289346	532	0.0282964
SLC6A17	0.285478	554	0.0294665	0.142739	554	0.0294665	0.142739	554	0.0294665	0.0181869	386	0.0205308	0.000133277	1719	0.0914313	0.538218	539	0.0286687	891	0.0473911
SLC6A18	0.35951	192	0.0102122	0.179755	192	0.0102122	0.179755	192	0.0102122	0.0179593	436	0.0231903	0.000475416	212	0.011276	0.549174	192	0.0102122	210	0.0111696
SLC6A19	0.35951	192	0.0102122	0.179755	192	0.0102122	0.179755	192	0.0102122	0.0179593	436	0.0231903	0.000475416	212	0.011276	0.549174	192	0.0102122	212	0.011276
SLC6A1-AS1	0.528357	10	0.000531887	0.264178	10	0.000531887	0.264178	10	0.000531887	0.0277295	1	5.31887e-05	0.000909882	25	0.00132972	0.576079	10	0.000531887	11	0.000585075
SLC6A3	0.35951	192	0.0102122	0.179755	192	0.0102122	0.179755	192	0.0102122	0.0179593	436	0.0231903	0.000475416	212	0.011276	0.549174	192	0.0102122	214	0.0113824
SLC6A6	0.460528	54	0.00287219	0.230264	54	0.00287219	0.230264	54	0.00287219	0.0237671	64	0.00340407	0.000525585	170	0.00904207	0.564941	54	0.00287219	57	0.00303175
SLC7A14	0.334488	274	0.0145737	0.167244	274	0.0145737	0.167244	274	0.0145737	0.0168269	616	0.0327642	0.000280054	566	0.0301048	0.545134	277	0.0147333	282	0.0149992
SLC7A3	0.293543	478	0.0254242	0.146771	478	0.0254242	0.146771	478	0.0254242	0.0184394	338	0.0179778	0.000167781	1213	0.0645178	0.539358	456	0.024254	545	0.0289878
SLC8B1	0.251254	1048	0.0557417	0.125627	1048	0.0557417	0.125627	1048	0.0557417	0.0153625	934	0.0496782	0.000137901	1653	0.0879209	0.533232	986	0.052444	1640	0.0872294
SLC9A3	0.38722	133	0.00707409	0.19361	133	0.00707409	0.19361	133	0.00707409	0.0189768	251	0.0133504	0.000654679	91	0.00484017	0.553448	134	0.00712728	140	0.00744641
SLC9A3-AS1	0.368609	177	0.00941439	0.184304	177	0.00941439	0.184304	177	0.00941439	0.0185131	326	0.0173395	0.000492539	202	0.0107441	0.550549	177	0.00941439	174	0.00925483
SLC9A7	0.296645	451	0.0239881	0.148322	451	0.0239881	0.148322	451	0.0239881	0.0182446	383	0.0203713	0.000304305	500	0.0265943	0.53993	432	0.0229775	534	0.0284027
SLIT3	0.27214	709	0.0377108	0.13607	709	0.0377108	0.13607	709	0.0377108	0.0148959	1068	0.0568055	0.000185419	1050	0.0558481	0.535743	732	0.0389341	795	0.042285
SLMAP	0.292819	482	0.0256369	0.14641	482	0.0256369	0.14641	482	0.0256369	0.0186646	290	0.0154247	0.000160804	1279	0.0680283	0.539283	465	0.0247327	638	0.0339344
SMAD5	0.497958	20	0.00106377	0.248979	20	0.00106377	0.248979	20	0.00106377	0.026094	35	0.0018616	0.000682446	79	0.0042019	0.571045	20	0.00106377	20	0.00106377
SMAD5-AS1	0.489479	32	0.00170204	0.24474	32	0.00170204	0.24474	32	0.00170204	0.0253186	44	0.0023403	0.000700303	68	0.00361683	0.569666	31	0.00164885	31	0.00164885
SMCO1	0.320323	330	0.0175523	0.160161	330	0.0175523	0.160161	330	0.0175523	0.0152081	968	0.0514866	0.000256164	641	0.0340939	0.543007	332	0.0176586	306	0.0162757
SMIM21	0.289614	522	0.0277645	0.144807	522	0.0277645	0.144807	522	0.0277645	0.0152834	960	0.0510611	0.000408633	299	0.0159034	0.538502	499	0.0265411	517	0.0274985
SNCB	0.289097	530	0.02819	0.144548	530	0.02819	0.144548	530	0.02819	0.0183278	363	0.0193075	0.000149726	1433	0.0762194	0.538457	503	0.0267539	870	0.0462741
SNX12	0.327974	290	0.0154247	0.163987	290	0.0154247	0.163987	290	0.0154247	0.0198613	182	0.00968034	0.000231156	759	0.0403702	0.544597	281	0.014946	288	0.0153183
SOX1	0.338727	264	0.0140418	0.169364	264	0.0140418	0.169364	264	0.0140418	0.0181123	405	0.0215414	0.000358437	389	0.0206904	0.546119	257	0.0136695	271	0.0144141
SOX1-OT	0.361474	189	0.0100527	0.180737	189	0.0100527	0.180737	189	0.0100527	0.0192106	228	0.012127	0.000421634	272	0.0144673	0.549564	187	0.00994628	186	0.00989309
SOX3	0.272864	704	0.0374448	0.136432	704	0.0374448	0.136432	704	0.0374448	0.0145642	1166	0.062018	0.000287721	544	0.0289346	0.536322	690	0.0367002	568	0.0302112
SOX6	0.338003	267	0.0142014	0.169002	267	0.0142014	0.169002	267	0.0142014	0.0188795	257	0.0136695	0.000410515	297	0.015797	0.546073	259	0.0137759	296	0.0157438
SOX9-AS1	0.31567	353	0.0187756	0.157835	353	0.0187756	0.157835	353	0.0187756	0.0209379	160	0.00851019	0.000196127	960	0.0510611	0.542809	342	0.0181905	420	0.0223392
SPACA7	0.306364	380	0.0202117	0.153182	380	0.0202117	0.153182	380	0.0202117	0.0162471	742	0.039466	0.000297159	517	0.0274985	0.541199	375	0.0199457	398	0.0211691
SPOCK1	0.446363	68	0.00361683	0.223182	68	0.00361683	0.223182	68	0.00361683	0.0244549	59	0.00313813	0.00050991	193	0.0102654	0.562705	68	0.00361683	68	0.00361683
SRD5A1	0.387117	134	0.00712728	0.193558	134	0.00712728	0.193558	134	0.00712728	0.0221943	117	0.00622307	0.000334408	440	0.023403	0.553527	128	0.00680815	148	0.00787192
SRGAP3	0.395699	112	0.00595713	0.197849	112	0.00595713	0.197849	112	0.00595713	0.0203103	173	0.00920164	0.000419307	275	0.0146269	0.554797	112	0.00595713	120	0.00638264
SRRM1	0.346275	233	0.012393	0.173138	233	0.012393	0.173138	233	0.012393	0.0187545	276	0.0146801	0.000622933	108	0.00574438	0.547278	230	0.0122334	201	0.0106909
SSUH2	0.469731	49	0.00260624	0.234865	49	0.00260624	0.234865	49	0.00260624	0.0248462	48	0.00255306	0.000591375	126	0.00670177	0.566413	49	0.00260624	53	0.002819
STAG2	0.385256	138	0.00734004	0.192628	138	0.00734004	0.192628	138	0.00734004	0.0231473	79	0.0042019	0.000348862	414	0.0220201	0.5531	138	0.00734004	136	0.00723366
STXBP2	0.291475	487	0.0259029	0.145737	487	0.0259029	0.145737	487	0.0259029	0.014473	1183	0.0629222	0.000145035	1508	0.0802085	0.538427	509	0.027073	550	0.0292538
SV2A	0.267073	760	0.0404234	0.133537	760	0.0404234	0.133537	760	0.0404234	0.013486	1553	0.082602	0.000190645	1011	0.0537737	0.535298	761	0.0404766	753	0.0400511
SYT15	0.259732	902	0.0479762	0.129866	902	0.0479762	0.129866	902	0.0479762	0.0132707	1689	0.0898356	0.000364413	367	0.0195202	0.53388	908	0.0482953	810	0.0430828
TACC2	0.25022	1072	0.0570182	0.12511	1072	0.0570182	0.12511	1072	0.0570182	0.0140994	1316	0.0699963	0.000258537	635	0.0337748	0.532894	1036	0.0551035	1175	0.0624967
TAF1	0.318978	338	0.0179778	0.159489	338	0.0179778	0.159489	338	0.0179778	0.0195079	198	0.0105314	0.000190213	1023	0.054412	0.543221	325	0.0172863	339	0.018031
TAS2R1	0.264075	808	0.0429764	0.132037	808	0.0429764	0.132037	808	0.0429764	0.0135648	1505	0.0800489	0.000192308	999	0.0531355	0.534692	808	0.0429764	734	0.0390405
TBATA	0.284858	561	0.0298388	0.142429	561	0.0298388	0.142429	561	0.0298388	0.0185422	311	0.0165417	0.000135106	1696	0.090208	0.538083	547	0.0290942	1109	0.0589862
TBC1D25	0.250737	1062	0.0564864	0.125368	1062	0.0564864	0.125368	1062	0.0564864	0.0138812	1380	0.0734004	0.000127966	1812	0.0963779	0.533115	1004	0.0534014	1214	0.064571
TBL1Y	0.344414	242	0.0128717	0.172207	242	0.0128717	0.172207	242	0.0128717	0.0173215	537	0.0285623	0.000765705	51	0.00271262	0.546953	236	0.0125525	237	0.0126057
TBX22	0.257664	951	0.0505824	0.128832	951	0.0505824	0.128832	951	0.0505824	0.0151492	996	0.0529759	0.000162394	1247	0.0663263	0.533968	897	0.0477102	1178	0.0626562
TCERG1L	0.269968	726	0.038615	0.134984	726	0.038615	0.134984	726	0.038615	0.0171785	557	0.0296261	0.000167509	1216	0.0646774	0.535906	721	0.038349	1290	0.0686134
TCIRG1	0.303159	397	0.0211159	0.151579	397	0.0211159	0.151579	397	0.0211159	0.0180836	408	0.021701	0.000365058	358	0.0190415	0.540821	387	0.020584	561	0.0298388
TDH	0.411105	92	0.00489336	0.205552	92	0.00489336	0.205552	92	0.00489336	0.0219646	128	0.00680815	0.000365971	354	0.0188288	0.556986	92	0.00489336	95	0.00505292
TDRD6	0.343897	245	0.0130312	0.171949	245	0.0130312	0.171949	245	0.0130312	0.0151839	977	0.0519653	0.000534605	162	0.00861656	0.546505	248	0.0131908	218	0.0115951
TDRP	0.450706	64	0.00340407	0.225353	64	0.00340407	0.225353	64	0.00340407	0.0229089	92	0.00489336	0.000662922	88	0.0046806	0.563197	65	0.00345726	62	0.0032977
TENT4A	0.370987	172	0.00914845	0.185493	172	0.00914845	0.185493	172	0.00914845	0.0225217	99	0.00526568	0.00029412	521	0.0277113	0.551098	171	0.00909526	188	0.00999947
TENT5D	0.26666	768	0.0408489	0.13333	768	0.0408489	0.13333	768	0.0408489	0.0154815	909	0.0483485	0.000179015	1108	0.058933	0.535283	766	0.0407425	836	0.0444657
TERT	0.35951	192	0.0102122	0.179755	192	0.0102122	0.179755	192	0.0102122	0.0179593	436	0.0231903	0.000475416	212	0.011276	0.549174	192	0.0102122	216	0.0114888
TEX11	0.274725	691	0.0367534	0.137362	691	0.0367534	0.137362	691	0.0367534	0.0172022	554	0.0294665	0.000177559	1122	0.0596777	0.536769	670	0.0356364	908	0.0482953
TEX29	0.336866	271	0.0144141	0.168433	271	0.0144141	0.168433	271	0.0144141	0.0180166	430	0.0228711	0.000360771	381	0.0202649	0.545796	269	0.0143077	290	0.0154247
TFRC	0.328698	287	0.0152651	0.164349	287	0.0152651	0.164349	287	0.0152651	0.0155181	887	0.0471783	0.000337833	433	0.0230307	0.544061	303	0.0161162	272	0.0144673
TGFBI	0.496614	24	0.00127653	0.248307	24	0.00127653	0.248307	24	0.00127653	0.0252962	46	0.00244668	0.000813589	38	0.00202117	0.570826	24	0.00127653	24	0.00127653
TGFBR2	0.255493	977	0.0519653	0.127746	977	0.0519653	0.127746	977	0.0519653	0.0134914	1545	0.0821765	0.000182174	1081	0.0574969	0.533144	1001	0.0532418	972	0.0516994
THOC2	0.334385	276	0.0146801	0.167192	276	0.0146801	0.167192	276	0.0146801	0.0188191	263	0.0139886	0.000348818	415	0.0220733	0.545457	272	0.0144673	243	0.0129248
TIFAB	0.476348	41	0.00218074	0.238174	41	0.00218074	0.238174	41	0.00218074	0.0259964	36	0.00191479	0.000594366	122	0.00648902	0.567526	41	0.00218074	45	0.00239349
TLE3	0.278861	633	0.0336684	0.13943	633	0.0336684	0.13943	633	0.0336684	0.0159447	808	0.0429764	0.000306441	496	0.0263816	0.53732	600	0.0319132	662	0.0352109
TM4SF19	0.320323	330	0.0175523	0.160161	330	0.0175523	0.160161	330	0.0175523	0.0152081	968	0.0514866	0.000256164	641	0.0340939	0.543007	332	0.0176586	308	0.0163821
TM4SF19-TCTEX1D2	0.320323	330	0.0175523	0.160161	330	0.0175523	0.160161	330	0.0175523	0.0152081	968	0.0514866	0.000256164	641	0.0340939	0.543007	332	0.0176586	314	0.0167012
TMEM132E	0.25146	1044	0.055529	0.12573	1044	0.055529	0.12573	1044	0.055529	0.0157995	827	0.043987	0.000288454	540	0.0287219	0.533409	972	0.0516994	1525	0.0811127
TMEM252	0.284237	572	0.0304239	0.142119	572	0.0304239	0.142119	572	0.0304239	0.0138101	1404	0.0746769	0.000365563	357	0.0189884	0.537515	584	0.0310622	552	0.0293601
TMEM35A	0.297989	437	0.0232434	0.148994	437	0.0232434	0.148994	437	0.0232434	0.018162	389	0.0206904	0.00015652	1351	0.0718579	0.540141	418	0.0222329	427	0.0227116
TMEM43	0.29499	457	0.0243072	0.147495	457	0.0243072	0.147495	457	0.0243072	0.0143729	1229	0.0653689	0.0002075	877	0.0466465	0.539343	457	0.0243072	461	0.02452
TMEM47	0.27307	702	0.0373384	0.136535	702	0.0373384	0.136535	702	0.0373384	0.0157425	845	0.0449444	0.000129882	1773	0.0943035	0.536144	700	0.0372321	708	0.0376576
TMEM9	0.328077	288	0.0153183	0.164039	288	0.0153183	0.164039	288	0.0153183	0.0212711	148	0.00787192	0.000249932	668	0.03553	0.544566	282	0.0149992	350	0.018616
TMSB4Y	0.32694	296	0.0157438	0.16347	296	0.0157438	0.16347	296	0.0157438	0.0170193	592	0.0314877	0.000423968	268	0.0142546	0.544383	286	0.015212	284	0.0151056
TNFSF14	0.291475	487	0.0259029	0.145737	487	0.0259029	0.145737	487	0.0259029	0.014473	1183	0.0629222	0.000145035	1508	0.0802085	0.538427	509	0.027073	553	0.0294133
TNFSF9	0.344931	237	0.0126057	0.172465	237	0.0126057	0.172465	237	0.0126057	0.0165645	663	0.0352641	0.000392701	322	0.0171267	0.546737	240	0.0127653	236	0.0125525
TNNI1	0.327767	292	0.0155311	0.163884	292	0.0155311	0.163884	292	0.0155311	0.0212644	149	0.00792511	0.000246686	679	0.0361151	0.54452	283	0.0150524	360	0.0191479
TNNT2	0.327767	292	0.0155311	0.163884	292	0.0155311	0.163884	292	0.0155311	0.0212644	149	0.00792511	0.000246686	679	0.0361151	0.54452	283	0.0150524	361	0.0192011
TPCN1	0.251254	1048	0.0557417	0.125627	1048	0.0557417	0.125627	1048	0.0557417	0.0153625	934	0.0496782	0.000137901	1653	0.0879209	0.533232	986	0.052444	1651	0.0878145
TPPP	0.384532	139	0.00739322	0.192266	139	0.00739322	0.192266	139	0.00739322	0.0185142	319	0.0169672	0.000689062	72	0.00382958	0.553084	139	0.00739322	129	0.00686134
TRABD2B	0.272347	706	0.0375512	0.136173	706	0.0375512	0.136173	706	0.0375512	0.0167768	623	0.0331365	0.000265742	611	0.0324983	0.536412	687	0.0365406	1030	0.0547843
TRAF3IP3	0.269038	733	0.0389873	0.134519	733	0.0389873	0.134519	733	0.0389873	0.0177867	462	0.0245732	0.000160199	1288	0.068507	0.535906	721	0.038349	1338	0.0711664
TRAPPC5	0.291475	487	0.0259029	0.145737	487	0.0259029	0.145737	487	0.0259029	0.014473	1183	0.0629222	0.000145035	1508	0.0802085	0.538427	509	0.027073	554	0.0294665
TRIO	0.266453	771	0.0410085	0.133226	771	0.0410085	0.133226	771	0.0410085	0.0146642	1147	0.0610074	0.000364736	362	0.0192543	0.535624	733	0.0389873	829	0.0440934
TRIP10	0.291475	487	0.0259029	0.145737	487	0.0259029	0.145737	487	0.0259029	0.014473	1183	0.0629222	0.000145035	1508	0.0802085	0.538427	509	0.027073	557	0.0296261
TRIP13	0.384532	139	0.00739322	0.192266	139	0.00739322	0.192266	139	0.00739322	0.0185142	319	0.0169672	0.000689062	72	0.00382958	0.553084	139	0.00739322	130	0.00691453
TRMT2B	0.297989	437	0.0232434	0.148994	437	0.0232434	0.148994	437	0.0232434	0.018162	389	0.0206904	0.00015652	1351	0.0718579	0.540141	418	0.0222329	429	0.0228179
TRPC7	0.47914	38	0.00202117	0.23957	38	0.00202117	0.23957	38	0.00202117	0.0254525	42	0.00223392	0.000587014	130	0.00691453	0.567976	38	0.00202117	39	0.00207436
TRPC7-AS2	0.47914	38	0.00202117	0.23957	38	0.00202117	0.23957	38	0.00202117	0.0254525	42	0.00223392	0.000587014	130	0.00691453	0.567976	38	0.00202117	41	0.00218074
TSHZ1	0.289614	522	0.0277645	0.144807	522	0.0277645	0.144807	522	0.0277645	0.0152834	960	0.0510611	0.000408633	299	0.0159034	0.538502	499	0.0265411	521	0.0277113
TSPAN17	0.289097	530	0.02819	0.144548	530	0.02819	0.144548	530	0.02819	0.0183278	363	0.0193075	0.000149726	1433	0.0762194	0.538457	503	0.0267539	876	0.0465933
TTTY10	0.307191	375	0.0199457	0.153596	375	0.0199457	0.153596	375	0.0199457	0.0156847	853	0.0453699	0.000396085	313	0.0166481	0.541305	370	0.0196798	370	0.0196798
TTTY14	0.247842	1119	0.0595181	0.123921	1119	0.0595181	0.123921	1119	0.0595181	0.0134347	1592	0.0846763	0.00021726	820	0.0436147	0.532528	1094	0.0581884	1103	0.0586671
TTTY15	0.325079	311	0.0165417	0.162539	311	0.0165417	0.162539	311	0.0165417	0.017061	581	0.0309026	0.000415021	287	0.0152651	0.544107	300	0.0159566	295	0.0156907
TUBB4A	0.344931	237	0.0126057	0.172465	237	0.0126057	0.172465	237	0.0126057	0.0165645	663	0.0352641	0.000392701	322	0.0171267	0.546737	240	0.0127653	238	0.0126589
TUBGCP3	0.264695	803	0.0427105	0.132348	803	0.0427105	0.132348	803	0.0427105	0.014395	1221	0.0649434	0.000209818	866	0.0460614	0.535076	779	0.041434	866	0.0460614
TXLNGY	0.307191	375	0.0199457	0.153596	375	0.0199457	0.153596	375	0.0199457	0.0156847	853	0.0453699	0.000396085	313	0.0166481	0.541305	370	0.0196798	371	0.019733
UBE2DNL	0.268418	750	0.0398915	0.134209	750	0.0398915	0.134209	750	0.0398915	0.0153579	939	0.0499442	0.000125516	1851	0.0984522	0.535506	743	0.0395192	792	0.0421254
UBE2QL1	0.396216	109	0.00579756	0.198108	109	0.00579756	0.198108	109	0.00579756	0.022461	100	0.00531887	0.000362839	374	0.0198926	0.554924	109	0.00579756	118	0.00627626
UBR3	0.366024	184	0.00978671	0.183012	184	0.00978671	0.183012	184	0.00978671	0.0230459	83	0.00441466	0.00053535	161	0.00856337	0.550252	183	0.00973352	189	0.0100527
UBXN7	0.320323	330	0.0175523	0.160161	330	0.0175523	0.160161	330	0.0175523	0.0152081	968	0.0514866	0.000256164	641	0.0340939	0.543007	332	0.0176586	317	0.0168608
UIMC1	0.284134	573	0.0304771	0.142067	573	0.0304771	0.142067	573	0.0304771	0.0180703	418	0.0222329	0.000133024	1721	0.0915377	0.537724	561	0.0298388	1026	0.0545716
ULK4	0.352272	226	0.0120206	0.176136	226	0.0120206	0.176136	226	0.0120206	0.0166627	640	0.0340407	0.000600155	119	0.00632945	0.547867	229	0.0121802	224	0.0119143
UNC5A	0.289097	530	0.02819	0.144548	530	0.02819	0.144548	530	0.02819	0.0183278	363	0.0193075	0.000149726	1433	0.0762194	0.538457	503	0.0267539	881	0.0468592
UNC5B	0.326733	298	0.0158502	0.163367	298	0.0158502	0.163367	298	0.0158502	0.0192087	230	0.0122334	0.000318811	477	0.025371	0.544229	298	0.0158502	355	0.018882
UNC93B1	0.303159	397	0.0211159	0.151579	397	0.0211159	0.151579	397	0.0211159	0.0180836	408	0.021701	0.000365058	358	0.0190415	0.540821	387	0.020584	565	0.0300516
UPRT	0.281342	596	0.0317004	0.140671	596	0.0317004	0.140671	596	0.0317004	0.0163719	716	0.0380831	0.000217966	819	0.0435615	0.537515	584	0.0310622	562	0.029892
USH1C	0.290958	513	0.0272858	0.145479	513	0.0272858	0.145479	513	0.0272858	0.0166536	644	0.0342535	0.000274262	583	0.031009	0.538892	482	0.0256369	587	0.0312217
USP17L6P	0.32084	328	0.0174459	0.16042	328	0.0174459	0.16042	328	0.0174459	0.0177793	467	0.0248391	0.00034806	417	0.0221797	0.543251	324	0.0172331	367	0.0195202
USP33	0.289924	519	0.0276049	0.144962	519	0.0276049	0.144962	519	0.0276049	0.0200217	178	0.00946758	0.000169395	1198	0.06372	0.538937	479	0.0254774	1158	0.0615925
USP51	0.251564	1027	0.0546248	0.125782	1027	0.0546248	0.125782	1027	0.0546248	0.0135828	1501	0.0798362	0.000153276	1393	0.0740918	0.532205	1140	0.0606351	1040	0.0553162
USP9Y	0.326733	298	0.0158502	0.163367	298	0.0158502	0.163367	298	0.0158502	0.0169233	599	0.03186	0.000435154	260	0.0138291	0.544352	288	0.0153183	292	0.0155311
UTP25	0.269038	733	0.0389873	0.134519	733	0.0389873	0.134519	733	0.0389873	0.0177867	462	0.0245732	0.000160199	1288	0.068507	0.535906	721	0.038349	1342	0.0713792
UTY	0.32694	296	0.0157438	0.16347	296	0.0157438	0.16347	296	0.0157438	0.0170193	592	0.0314877	0.000423968	268	0.0142546	0.544383	286	0.015212	286	0.015212
VCL	0.276896	669	0.0355832	0.138448	669	0.0355832	0.138448	669	0.0355832	0.0154818	907	0.0482421	0.000246238	685	0.0364342	0.536903	644	0.0342535	692	0.0368066
VSIG4	0.257871	944	0.0502101	0.128936	944	0.0502101	0.128936	944	0.0502101	0.0138374	1399	0.0744109	0.000161857	1270	0.0675496	0.533777	923	0.0490931	878	0.0466996
VTRNA2-1	0.489479	32	0.00170204	0.24474	32	0.00170204	0.24474	32	0.00170204	0.0253186	44	0.0023403	0.000700303	68	0.00361683	0.569666	31	0.00164885	34	0.00180841
WDFY4	0.257768	948	0.0504228	0.128884	948	0.0504228	0.128884	948	0.0504228	0.0157958	829	0.0440934	0.00013928	1627	0.086538	0.533968	897	0.0477102	1339	0.0712196
WDR1	0.404591	101	0.00537205	0.202295	101	0.00537205	0.202295	101	0.00537205	0.023032	84	0.00446785	0.000492851	201	0.0106909	0.556169	101	0.00537205	102	0.00542524
WDR53	0.320323	330	0.0175523	0.160161	330	0.0175523	0.160161	330	0.0175523	0.0152081	968	0.0514866	0.000256164	641	0.0340939	0.543007	332	0.0176586	318	0.016914
WNT5A	0.314946	358	0.0190415	0.157473	358	0.0190415	0.157473	358	0.0190415	0.0160982	780	0.0414872	0.000223486	788	0.0419127	0.542124	361	0.0192011	374	0.0198926
XAB2	0.291475	487	0.0259029	0.145737	487	0.0259029	0.145737	487	0.0259029	0.014473	1183	0.0629222	0.000145035	1508	0.0802085	0.538427	509	0.027073	559	0.0297325
XIAP	0.374606	166	0.00882932	0.187303	166	0.00882932	0.187303	166	0.00882932	0.0226495	96	0.00510611	0.000314279	483	0.0256901	0.551475	165	0.00877613	159	0.008457
XKR5	0.358476	202	0.0107441	0.179238	202	0.0107441	0.179238	202	0.0107441	0.0181504	396	0.0210627	0.000343948	424	0.022552	0.548847	204	0.0108505	225	0.0119674
XKR6	0.460115	58	0.00308494	0.230057	58	0.00308494	0.230057	58	0.00308494	0.0247977	51	0.00271262	0.000474031	221	0.0117547	0.56471	58	0.00308494	60	0.00319132
XKRX	0.297989	437	0.0232434	0.148994	437	0.0232434	0.148994	437	0.0232434	0.018162	389	0.0206904	0.00015652	1351	0.0718579	0.540141	418	0.0222329	431	0.0229243
XPC	0.29499	457	0.0243072	0.147495	457	0.0243072	0.147495	457	0.0243072	0.0143729	1229	0.0653689	0.0002075	877	0.0466465	0.539343	457	0.0243072	465	0.0247327
YJEFN3	0.329525	280	0.0148928	0.164762	280	0.0148928	0.164762	280	0.0148928	0.0140325	1346	0.0715919	0.000364583	363	0.0193075	0.544321	291	0.0154779	249	0.013244
ZADH2	0.257974	939	0.0499442	0.128987	939	0.0499442	0.128987	939	0.0499442	0.0134838	1558	0.0828679	0.000290306	533	0.0283496	0.533954	900	0.0478698	818	0.0435083
ZBTB7C	0.259008	926	0.0492527	0.129504	926	0.0492527	0.129504	926	0.0492527	0.0134363	1591	0.0846232	0.000212777	837	0.0445189	0.533909	905	0.0481357	784	0.0416999
ZC3H12B	0.236985	1351	0.0718579	0.118492	1351	0.0718579	0.118492	1351	0.0718579	0.0133911	1614	0.0858465	0.000135365	1687	0.0897293	0.530905	1344	0.0714856	1854	0.0986118
ZCCHC13	0.304503	391	0.0207968	0.152251	391	0.0207968	0.152251	391	0.0207968	0.0188284	259	0.0137759	0.000165669	1221	0.0649434	0.54076	393	0.0209031	395	0.0210095
ZCCHC24	0.297058	448	0.0238285	0.148529	448	0.0238285	0.148529	448	0.0238285	0.0161853	769	0.0409021	0.000306347	497	0.0264348	0.539659	444	0.0236158	458	0.0243604
ZDHHC11	0.384532	139	0.00739322	0.192266	139	0.00739322	0.192266	139	0.00739322	0.0185142	319	0.0169672	0.000689062	72	0.00382958	0.553084	139	0.00739322	132	0.0070209
ZDHHC11B	0.384532	139	0.00739322	0.192266	139	0.00739322	0.192266	139	0.00739322	0.0185142	319	0.0169672	0.000689062	72	0.00382958	0.553084	139	0.00739322	134	0.00712728
ZDHHC15	0.280929	597	0.0317536	0.140464	597	0.0317536	0.140464	597	0.0317536	0.0163057	724	0.0385086	0.000225285	784	0.0416999	0.53744	590	0.0313813	566	0.0301048
ZDHHC19	0.299643	426	0.0226584	0.149822	426	0.0226584	0.149822	426	0.0226584	0.0147865	1087	0.0578161	0.0002439	693	0.0368597	0.53987	438	0.0232966	414	0.0220201
ZIC3	0.306054	383	0.0203713	0.153027	383	0.0203713	0.153027	383	0.0203713	0.017126	569	0.0302643	0.000210691	858	0.0456359	0.54126	374	0.0198926	343	0.0182437
ZMIZ1	0.406349	100	0.00531887	0.203174	100	0.00531887	0.203174	100	0.00531887	0.0232706	75	0.00398915	0.00052623	168	0.00893569	0.556361	99	0.00526568	92	0.00489336
ZMIZ1-AS1	0.401179	106	0.005638	0.200589	106	0.005638	0.200589	106	0.005638	0.0232271	76	0.00404234	0.000468265	230	0.0122334	0.555578	106	0.005638	105	0.00558481
ZNF101	0.339348	257	0.0136695	0.169674	257	0.0136695	0.169674	257	0.0136695	0.0155105	888	0.0472315	0.000386512	332	0.0176586	0.545996	261	0.0138822	254	0.0135099
ZNF14	0.339348	257	0.0136695	0.169674	257	0.0136695	0.169674	257	0.0136695	0.0155105	888	0.0472315	0.000386512	332	0.0176586	0.545996	261	0.0138822	255	0.0135631
ZNF358	0.291475	487	0.0259029	0.145737	487	0.0259029	0.145737	487	0.0259029	0.014473	1183	0.0629222	0.000145035	1508	0.0802085	0.538427	509	0.027073	560	0.0297856
ZNF407	0.302435	404	0.0214882	0.151217	404	0.0214882	0.151217	404	0.0214882	0.0178461	457	0.0243072	0.000473523	225	0.0119674	0.540821	387	0.020584	436	0.0231903
ZNF423	0.257044	954	0.050742	0.128522	954	0.050742	0.128522	954	0.050742	0.0148215	1078	0.0573374	0.000258217	636	0.033828	0.534086	885	0.047072	1151	0.0612201
ZNF596	0.402523	104	0.00553162	0.201261	104	0.00553162	0.201261	104	0.00553162	0.0213733	139	0.00739322	0.000553284	152	0.00808468	0.555785	103	0.00547843	107	0.00569119
ZNF711	0.276379	676	0.0359555	0.13819	676	0.0359555	0.13819	676	0.0359555	0.0154794	911	0.0484549	0.000162099	1265	0.0672837	0.536635	673	0.035796	579	0.0307962
ZSWIM6	0.31143	368	0.0195734	0.155715	368	0.0195734	0.155715	368	0.0195734	0.0181838	387	0.020584	0.000243531	700	0.0372321	0.542124	361	0.0192011	474	0.0252114

## Sheet: 2. GSE31800-CNVGE
The genes ranked in the top 10 percent in all centralities of the CNV mediated gene expression network for patient cohort GSE31800.
gene	degree centrality	degree rank	degree rank percentile	in degree centrality	in degree rank	in degree rank percentile	out degree centrality	out degree rank	out degree rank percentile	eigenvector centrality	eigenvector rank	eigenvector rank percentile	betweenness centrality	betweenness rank	betweenness rank percentile	closeness centrality	closeness rank	closeness rank percentile	VoteRank	VoteRank percentile
ACTL6A	0.137377	56	0.00323214	0.039734	43	0.00286781	0.0976435	245	0.0391311	0.0264423	81	0.00540216	0.00160447	26	0.00682057	0.150984	606	0.0404162	452	0.0784178
B3GNT5	0.124993	104	0.00600254	0.0273493	491	0.0327464	0.0976435	245	0.0391311	0.0206466	352	0.0234761	0.000333793	348	0.0912907	0.147342	1270	0.0847005	320	0.055517
C1QTNF3	0.100109	313	0.0180653	0.0233932	927	0.0618247	0.0767158	533	0.0851302	0.0143695	1329	0.0886355	0.00090703	77	0.0201994	0.147139	1313	0.0875684	284	0.0492713
CHM	0.150679	26	0.00150063	0.0314202	263	0.0175403	0.119259	88	0.0140553	0.0213691	297	0.0198079	0.000856818	86	0.0225603	0.154599	223	0.0148726	71	0.0123178
CHST7	0.143111	41	0.00236639	0.0288974	391	0.0260771	0.114214	114	0.018208	0.0193478	459	0.0306122	0.00072419	122	0.0320042	0.150901	618	0.0412165	386	0.0669674
CXorf38	0.132045	67	0.00386702	0.0223611	1073	0.071562	0.109684	126	0.0201246	0.0138328	1470	0.0980392	0.000448642	250	0.0655824	0.147534	1218	0.0812325	135	0.0234212
CYBB	0.122986	113	0.00652199	0.0239665	843	0.0562225	0.0990196	228	0.0364159	0.0140317	1415	0.0943711	0.00032833	355	0.093127	0.148227	1075	0.0716953	368	0.0638446
DDX3Y	0.115016	155	0.00894609	0.0436902	14	0.000933707	0.0713262	601	0.0959911	0.0284389	44	0.00293451	0.00211433	12	0.00314795	0.160104	17	0.00113379	291	0.0504858
DUSP16	0.13021	75	0.00432875	0.0256293	643	0.0428838	0.104581	173	0.0276314	0.019015	502	0.0334801	0.00119656	49	0.0128541	0.148204	1078	0.0718954	133	0.0230743
F8	0.129121	82	0.00473277	0.0473023	7	0.000466853	0.0818187	491	0.078422	0.0325615	17	0.00113379	0.00114916	51	0.0133788	0.162073	5	0.000333467	469	0.0813671
GAB3	0.10676	220	0.0126977	0.0248839	715	0.0476857	0.081876	489	0.0781025	0.0153436	1064	0.0709617	0.000357922	321	0.0842078	0.149158	891	0.0594238	436	0.0756419
IRX2	0.123961	108	0.00623341	0.0375552	74	0.00493531	0.0864056	421	0.0672417	0.0236987	167	0.0111378	0.000863693	85	0.022298	0.157497	62	0.00413499	309	0.0536086
MAP6D1	0.120062	131	0.00756089	0.0224184	1063	0.070895	0.0976435	245	0.0391311	0.0197975	419	0.0279445	0.000413668	274	0.0718783	0.1503	696	0.0464186	431	0.0747745
MID1	0.147583	34	0.00196237	0.0408233	32	0.00213419	0.10676	133	0.0212426	0.027038	67	0.00446845	0.00104004	60	0.0157398	0.157278	74	0.00493531	333	0.0577724
MPP1	0.105556	248	0.0143137	0.0236225	891	0.0594238	0.0819334	485	0.0774637	0.0147299	1212	0.0808323	0.000462883	246	0.0645331	0.147398	1251	0.0834334	373	0.064712
MRPL47	0.129522	80	0.00461734	0.0318789	239	0.0159397	0.0976435	245	0.0391311	0.0231891	190	0.0126717	0.000544724	203	0.0532529	0.152636	402	0.0268107	338	0.0586398
OVOL2	0.115418	153	0.00883066	0.0279227	450	0.030012	0.087495	380	0.0606932	0.0190559	497	0.0331466	0.0007747	108	0.0283316	0.153098	354	0.0236094	254	0.0440666
RICTOR	0.112952	176	0.0101581	0.026776	547	0.0364813	0.0861763	440	0.0702763	0.0186318	546	0.0364146	0.00171336	25	0.00655824	0.149785	781	0.0520875	219	0.0379944
RPL10	0.106703	232	0.0133903	0.0230491	979	0.0652928	0.0836535	478	0.0763456	0.0144687	1305	0.0870348	0.000598905	176	0.04617	0.149181	888	0.0592237	259	0.0449341
SCML2	0.136689	59	0.00340529	0.0238518	855	0.0570228	0.112838	117	0.0186871	0.0162785	871	0.0580899	0.000641139	150	0.0393494	0.147749	1173	0.0782313	272	0.0471895
SEMA5A	0.120349	128	0.00738774	0.0338857	167	0.0111378	0.0864629	393	0.0627695	0.0213181	302	0.0201414	0.000949096	71	0.0186254	0.157548	60	0.0040016	174	0.0301874
SNX5	0.112723	179	0.0103313	0.0252852	674	0.0449513	0.0874376	384	0.0613321	0.0227226	205	0.0136721	0.000864588	83	0.0217733	0.149112	899	0.0599573	294	0.0510062
SOX2	0.128261	87	0.00502136	0.0306175	303	0.0202081	0.0976435	245	0.0391311	0.0213236	301	0.0200747	0.00107963	55	0.0144281	0.150558	654	0.0436174	501	0.0869188
SPRY3	0.109053	201	0.0116011	0.0216731	1198	0.0798986	0.0873803	386	0.0616515	0.0150182	1128	0.0752301	0.000795078	101	0.0264953	0.149657	802	0.0534881	207	0.0359126
SYAP1	0.149131	30	0.0017315	0.0284387	413	0.0275444	0.120693	84	0.0134164	0.0187939	523	0.0348806	0.00083334	92	0.0241343	0.153919	281	0.0187408	110	0.019084
TBL1XR1	0.11989	133	0.00767632	0.0222464	1091	0.0727624	0.0976435	245	0.0391311	0.0167165	800	0.0533547	0.000340419	340	0.089192	0.147783	1164	0.0776311	261	0.0452811
TTTY15	0.106187	238	0.0137366	0.0349177	136	0.00907029	0.0712688	603	0.0963105	0.022999	196	0.0130719	0.000875893	81	0.0212487	0.157111	86	0.00573563	306	0.0530881
USP9Y	0.106244	237	0.0136789	0.0349751	133	0.00887021	0.0712688	603	0.0963105	0.0227173	206	0.0137388	0.00107641	56	0.0146905	0.155423	165	0.0110044	315	0.0546495
WAS	0.164039	12	0.000692601	0.0263746	581	0.0387488	0.137664	39	0.00622904	0.0171326	738	0.0492197	0.00073948	117	0.0306925	0.149285	869	0.0579565	55	0.00954198
XK	0.123559	110	0.00634884	0.0244825	752	0.0501534	0.0990769	225	0.0359368	0.0137782	1486	0.0991063	0.000568749	189	0.0495803	0.148502	1008	0.0672269	345	0.0598543
YEATS2	0.130669	73	0.00421332	0.0330256	191	0.0127384	0.0976435	245	0.0391311	0.021922	260	0.0173403	0.000678157	140	0.0367261	0.155536	161	0.0107376	243	0.0421582

## Sheet: 3. GSE31800-GEGE
The genes ranked in the top 10 percent in all centralities of the gene co-expression network for patient cohort GSE31800.
gene	degree centrality	degree rank	degree rank percentile	in degree centrality	in degree rank	in degree rank percentile	out degree centrality	out degree rank	out degree rank percentile	eigenvector centrality	eigenvector rank	eigenvector rank percentile	betweenness centrality	betweenness rank	betweenness rank percentile	closeness centrality	closeness rank	closeness rank percentile	VoteRank	VoteRank percentile
A2M	0.270637	130	0.00856559	0.135319	130	0.00856559	0.135319	130	0.00856559	0.0183497	655	0.0431489	0.00109427	164	0.0108065	0.528719	180	0.0118577	115	0.00918457
ABCA13	0.353119	48	0.00316268	0.17656	48	0.00316268	0.17656	48	0.00316268	0.036083	97	0.00638999	0.00240213	41	0.00270163	0.545615	47	0.00309618	49	0.00391343
ABCA4	0.44186	24	0.00158134	0.220897	24	0.00158134	0.220963	24	0.00158134	0.0452649	34	0.00223979	0.00327912	23	0.00151555	0.560214	24	0.00158103	23	0.00183691
ABCC3	0.156137	553	0.0364367	0.0780684	553	0.0364367	0.0780684	553	0.0364367	0.0234041	379	0.0249671	0.000245729	944	0.0622035	0.516943	481	0.0316864	886	0.0707611
ABCC5	0.160617	516	0.0339988	0.0803083	516	0.0339988	0.0803083	516	0.0339988	0.0254088	309	0.0203557	0.00023292	995	0.065564	0.517313	460	0.030303	846	0.0675665
ABCC6	0.303314	95	0.00625947	0.151657	95	0.00625947	0.151657	95	0.00625947	0.0421829	56	0.00368906	0.000742068	277	0.0182525	0.538664	81	0.00533597	107	0.00854564
ABHD14B	0.103301	1175	0.0774198	0.0516503	1175	0.0774198	0.0516503	1175	0.0774198	0.0125396	1414	0.0931489	0.000145579	1423	0.0937665	0.506608	1185	0.0780632	1153	0.0920853
ACAD8	0.156796	543	0.0357778	0.0783978	543	0.0357778	0.0783978	543	0.0357778	0.0251157	319	0.0210145	0.000238887	964	0.0635213	0.517737	441	0.0290514	1129	0.0901685
ACOX2	0.225838	230	0.0151545	0.112919	230	0.0151545	0.112919	230	0.0151545	0.0322532	146	0.00961792	0.000513561	443	0.0291908	0.526994	205	0.0135046	315	0.0251577
ACTL6A	0.184992	396	0.0260921	0.0924962	396	0.0260921	0.0924962	396	0.0260921	0.031182	165	0.0108696	0.000230088	1003	0.0660912	0.521436	328	0.0216074	756	0.0603786
ACVR1C	0.281837	115	0.00757726	0.140918	115	0.00757726	0.140918	115	0.00757726	0.0359602	99	0.00652174	0.000824715	247	0.0162757	0.53498	113	0.00744401	133	0.0106222
ADAM15	0.181303	407	0.0268169	0.0906516	407	0.0268169	0.0906516	407	0.0268169	0.0272528	262	0.0172596	0.000292762	808	0.053242	0.519047	391	0.0257576	599	0.0478396
ADAM23	0.278279	118	0.00777492	0.13914	118	0.00777492	0.13914	118	0.00777492	0.0391769	75	0.00494071	0.000469634	489	0.0322219	0.535037	111	0.00731225	151	0.0120597
ADAMTS12	0.132288	739	0.0486921	0.066144	739	0.0486921	0.066144	739	0.0486921	0.0127803	1360	0.0895916	0.000186734	1191	0.0784792	0.510133	830	0.0546772	673	0.0537497
ADD2	0.133474	731	0.048165	0.0667369	731	0.048165	0.0667369	731	0.048165	0.0145279	1039	0.0684453	0.000527893	431	0.0284001	0.510167	827	0.0544796	660	0.0527114
AGER	0.139403	672	0.0442775	0.0697016	672	0.0442775	0.0697016	672	0.0442775	0.0207824	502	0.0330698	0.000240321	957	0.0630601	0.513498	621	0.0409091	1067	0.0852168
AGPAT5	0.15785	538	0.0354484	0.0789248	538	0.0354484	0.0789248	538	0.0354484	0.0268337	272	0.0179183	0.00017867	1219	0.0803242	0.518302	420	0.027668	1101	0.0879323
AGPS	0.125305	807	0.0531726	0.0626523	807	0.0531726	0.0626523	807	0.0531726	0.0165583	813	0.0535573	0.000208718	1082	0.0712968	0.507523	1077	0.0709486	1062	0.0848175
AKR1B10	0.476711	18	0.00118601	0.238356	18	0.00118601	0.238356	18	0.00118601	0.038009	83	0.00546772	0.00719894	6	0.000395361	0.565515	18	0.00118577	17	0.00135772
AKR1C1	0.21701	257	0.0169335	0.108505	257	0.0169335	0.108505	257	0.0169335	0.0266466	281	0.0185112	0.000528786	428	0.0282024	0.524608	251	0.0165349	277	0.0221228
AKR1C2	0.370117	39	0.00256968	0.185058	39	0.00256968	0.185058	39	0.00256968	0.0357349	103	0.00678524	0.0026656	37	0.00243806	0.548652	38	0.00250329	39	0.00311477
AKR1C3	0.13466	719	0.0473743	0.0673299	719	0.0473743	0.0673299	719	0.0473743	0.0176798	706	0.0465086	0.000213014	1064	0.0701107	0.512683	664	0.0437418	795	0.0634933
ALDH1B1	0.205284	301	0.0198326	0.102642	301	0.0198326	0.102642	301	0.0198326	0.0135416	1218	0.0802372	0.00118684	147	0.00968635	0.518355	418	0.0275362	221	0.0176503
ALDH3B1	0.384083	33	0.00217434	0.192042	33	0.00217434	0.192042	33	0.00217434	0.0495783	23	0.00151515	0.00102613	187	0.0123221	0.551242	32	0.00210804	36	0.00287517
ALG5	0.119507	881	0.0580484	0.0597536	881	0.0580484	0.0597536	881	0.0580484	0.0136804	1191	0.0784585	0.000219774	1044	0.0687928	0.507031	1136	0.0748353	934	0.0745947
ALOXE3	0.141643	653	0.0430256	0.0708215	653	0.0430256	0.0708215	653	0.0430256	0.0177882	695	0.0457839	0.000440675	529	0.0348577	0.507353	1096	0.0722003	640	0.0511141
ALPK3	0.326767	64	0.00421691	0.163384	64	0.00421691	0.163384	64	0.00421691	0.0349126	114	0.00750988	0.00219848	48	0.00316289	0.541798	62	0.00408432	62	0.00495168
ANKAR	0.207919	290	0.0191079	0.103959	290	0.0191079	0.103959	290	0.0191079	0.0150299	968	0.0637681	0.00110178	161	0.0106089	0.519437	378	0.0249012	225	0.0179698
ANKFN1	0.114237	958	0.0631218	0.0571184	958	0.0631218	0.0571184	958	0.0631218	0.0126652	1386	0.0913043	0.000293555	805	0.0530443	0.509585	871	0.0573781	944	0.0753933
ANKRD18B	0.143356	635	0.0418396	0.071678	635	0.0418396	0.071678	635	0.0418396	0.0193333	594	0.0391304	0.0003146	761	0.050145	0.514996	551	0.0362978	801	0.0639725
ANKRD7	0.240596	192	0.0126507	0.120298	192	0.0126507	0.120298	192	0.0126507	0.019924	560	0.0368906	0.00165001	94	0.00619399	0.528646	183	0.0120553	154	0.0122993
ANXA11	0.168259	461	0.0303749	0.0841294	461	0.0303749	0.0841294	461	0.0303749	0.0271158	267	0.0175889	0.000192687	1163	0.0766342	0.519277	383	0.0252306	990	0.0790672
ANXA2P2	0.253113	162	0.010674	0.126556	162	0.010674	0.126556	162	0.010674	0.0138134	1168	0.0769433	0.00185174	77	0.0050738	0.52883	178	0.011726	128	0.0102228
ANXA8	0.275644	125	0.00823615	0.137822	125	0.00823615	0.137822	125	0.00823615	0.0373387	87	0.00573123	0.000505546	454	0.0299157	0.534077	122	0.00803689	153	0.0122195
APCS	0.318598	69	0.00454635	0.159299	69	0.00454635	0.159299	69	0.00454635	0.0215108	462	0.0304348	0.00337365	19	0.00125198	0.538415	87	0.00573123	58	0.00463222
APOL1	0.14968	590	0.0388746	0.0748402	590	0.0388746	0.0748402	590	0.0388746	0.0201979	540	0.0355731	0.000249368	930	0.061281	0.515014	550	0.0362319	906	0.0723584
AQP1	0.228869	219	0.0144297	0.114434	219	0.0144297	0.114434	219	0.0144297	0.031482	163	0.0107378	0.000467163	492	0.0324196	0.526318	213	0.0140316	294	0.0234806
ARL4D	0.172212	441	0.0290571	0.0861058	441	0.0290571	0.0861058	441	0.0290571	0.0274017	257	0.0169302	0.000249686	927	0.0610833	0.519722	371	0.0244401	705	0.0563054
ARMCX2	0.256407	153	0.010081	0.128203	153	0.010081	0.128203	153	0.010081	0.0189673	612	0.0403162	0.00157538	103	0.00678703	0.52802	189	0.0124506	134	0.010702
ARPC1B	0.140194	666	0.0438822	0.0700968	666	0.0438822	0.0700968	666	0.0438822	0.0149368	982	0.0646904	0.000380478	630	0.0415129	0.515381	532	0.0350461	613	0.0489578
ARPC2	0.142038	646	0.0425644	0.0710192	646	0.0425644	0.0710192	646	0.0425644	0.0160432	868	0.0571805	0.000218167	1048	0.0690564	0.509961	841	0.0554018	627	0.0500759
ARRB1	0.331642	59	0.00388746	0.165821	59	0.00388746	0.165821	59	0.00388746	0.0462477	29	0.00191041	0.000792486	257	0.0169346	0.542863	56	0.00368906	73	0.00583021
ARSE	0.25812	150	0.00988338	0.12906	150	0.00988338	0.12906	150	0.00988338	0.034993	111	0.00731225	0.000680146	312	0.0205588	0.531981	134	0.0088274	183	0.0146154
ARTN	0.553396	9	0.000593003	0.276698	9	0.000593003	0.276698	9	0.000593003	0.0583199	6	0.000395257	0.00334067	20	0.00131787	0.578534	9	0.000592885	10	0.000798658
ASH1L	0.188155	377	0.0248402	0.0940773	377	0.0248402	0.0940773	377	0.0248402	0.0271934	264	0.0173913	0.000439899	530	0.0349236	0.521167	334	0.0220026	510	0.0407316
ASZ1	0.147441	604	0.0397971	0.0737203	604	0.0397971	0.0737203	604	0.0397971	0.0160183	872	0.057444	0.000449658	521	0.0343305	0.508271	994	0.0654809	559	0.044645
ATP11A	0.262863	144	0.00948804	0.131432	144	0.00948804	0.131432	144	0.00948804	0.0384278	78	0.00513834	0.000484991	474	0.0312335	0.532727	128	0.00843215	191	0.0152544
ATP8A1	0.134264	725	0.0477697	0.0671322	725	0.0477697	0.0671322	725	0.0477697	0.0211131	484	0.0318841	0.000148242	1403	0.0924486	0.511715	708	0.0466403	1200	0.095839
ATP9B	0.208051	288	0.0189761	0.104025	288	0.0189761	0.104025	288	0.0189761	0.0299887	190	0.0125165	0.000493876	465	0.0306405	0.525334	237	0.0156126	346	0.0276336
AXL	0.209632	283	0.0186466	0.104816	283	0.0186466	0.104816	283	0.0186466	0.0127567	1366	0.0899868	0.00155392	105	0.00691882	0.520132	359	0.0236495	208	0.0166121
B3GNT8	0.105409	1133	0.0746524	0.0527044	1133	0.0746524	0.0527044	1133	0.0746524	0.0120708	1513	0.0996706	0.000207145	1091	0.0718898	0.504705	1455	0.0958498	1143	0.0912866
BCMO1	0.113446	968	0.0637807	0.0567231	968	0.0637807	0.0567231	968	0.0637807	0.0138581	1162	0.0765481	0.000250543	925	0.0609515	0.511146	738	0.0486166	1141	0.0911269
BFSP2	0.223598	231	0.0152204	0.111799	231	0.0152204	0.111799	231	0.0152204	0.0152651	940	0.0619236	0.00137632	115	0.00757775	0.521902	317	0.0208827	175	0.0139765
BLMH	0.174056	437	0.0287936	0.0870281	437	0.0287936	0.0870281	437	0.0287936	0.0294845	205	0.0135046	0.000219831	1042	0.068661	0.520845	336	0.0221344	941	0.0751537
BMP7	0.207919	290	0.0191079	0.103959	290	0.0191079	0.103959	290	0.0191079	0.0292628	207	0.0136364	0.000468427	490	0.0322878	0.524064	266	0.0175231	376	0.0300296
BNC1	0.342315	52	0.00342624	0.171158	52	0.00342624	0.171158	52	0.00342624	0.0456777	31	0.00204216	0.000555597	404	0.026621	0.543933	52	0.00342556	60	0.00479195
BTBD9	0.237038	200	0.0131778	0.118519	200	0.0131778	0.118519	200	0.0131778	0.0331777	134	0.0088274	0.000507474	451	0.029718	0.528885	174	0.0114625	269	0.0214839
C10orf10	0.340866	53	0.00349213	0.170433	53	0.00349213	0.170433	53	0.00349213	0.0288795	216	0.0142292	0.00195868	67	0.00441487	0.542243	61	0.00401845	50	0.00399329
C17orf53	0.256275	154	0.0101469	0.128138	154	0.0101469	0.128138	154	0.0101469	0.0375247	86	0.00566535	0.000529195	427	0.0281365	0.532671	129	0.00849802	189	0.0150946
C18orf25	0.187496	380	0.0250379	0.0937479	380	0.0250379	0.0937479	380	0.0250379	0.0217955	444	0.029249	0.000616094	351	0.0231286	0.519082	388	0.0255599	369	0.0294705
C19orf44	0.171816	443	0.0291889	0.0859082	443	0.0291889	0.0859082	443	0.0291889	0.0235192	375	0.0247036	0.000374765	643	0.0423695	0.519029	392	0.0258235	533	0.0425685
C20orf85	0.150471	586	0.0386111	0.0752355	586	0.0386111	0.0752355	586	0.0386111	0.0200923	548	0.0361001	0.000274036	862	0.0568002	0.514351	585	0.0385375	774	0.0618161
C2orf40	0.116345	934	0.0615405	0.0581725	934	0.0615405	0.0581725	934	0.0615405	0.0139301	1146	0.0754941	0.000220228	1039	0.0684634	0.508663	956	0.0629776	1000	0.0798658
C2orf54	0.19158	352	0.023193	0.0957902	352	0.023193	0.0957902	352	0.023193	0.0268544	271	0.0178524	0.00037954	635	0.0418424	0.521938	315	0.020751	444	0.0354604
C3	0.268397	136	0.00896093	0.134199	136	0.00896093	0.134199	136	0.00896093	0.0175646	715	0.0471014	0.00189659	71	0.00467844	0.528848	177	0.0116601	109	0.00870537
C3orf58	0.218196	252	0.0166041	0.109098	252	0.0166041	0.109098	252	0.0166041	0.0362041	96	0.00632411	0.000219184	1046	0.0689246	0.526555	207	0.0136364	420	0.0335436
C8orf31	0.198564	321	0.0211504	0.0992819	321	0.0211504	0.0992819	321	0.0211504	0.0299781	191	0.0125823	0.000305794	780	0.0513969	0.522225	301	0.0198287	483	0.0385752
C9orf152	0.162461	502	0.0330764	0.0812306	502	0.0330764	0.0812306	502	0.0330764	0.0268971	269	0.0177207	0.000238353	968	0.0637849	0.518692	400	0.0263505	1066	0.085137
CA12	0.143224	636	0.0419055	0.0716121	636	0.0419055	0.0716121	636	0.0419055	0.0197194	572	0.0376812	0.000276115	857	0.0564707	0.515731	518	0.0341238	708	0.056545
CACNA2D4	0.117004	921	0.0606839	0.0585019	921	0.0606839	0.0585019	921	0.0606839	0.0124338	1437	0.094664	0.000272492	865	0.0569979	0.509448	889	0.0585639	743	0.0593403
CACNG4	0.1564	551	0.0363049	0.0782001	551	0.0363049	0.0782001	551	0.0363049	0.0205826	514	0.0338603	0.000290225	815	0.0537032	0.514351	585	0.0385375	600	0.0479195
CALCOCO1	0.332696	58	0.00382157	0.166348	58	0.00382157	0.166348	58	0.00382157	0.0424361	51	0.00335968	0.00132492	127	0.00836848	0.543019	55	0.00362319	59	0.00471208
CALML3	0.512418	12	0.00079067	0.256209	12	0.00079067	0.256209	12	0.00079067	0.0550097	14	0.000922266	0.00256772	39	0.00256985	0.571391	13	0.00085639	12	0.00095839
CAPG	0.115291	945	0.0622653	0.0576454	945	0.0622653	0.0576454	945	0.0622653	0.0123427	1451	0.0955863	0.000219379	1045	0.0688587	0.511525	719	0.047365	1035	0.0826611
CAPN8	0.453521	21	0.00138367	0.226761	21	0.00138367	0.226761	21	0.00138367	0.0553937	13	0.00085639	0.00195008	68	0.00448076	0.562123	21	0.0013834	21	0.00167718
CAPS	0.130312	751	0.0494828	0.0651558	751	0.0494828	0.0651558	751	0.0494828	0.0185862	635	0.0418314	0.000194686	1154	0.0760411	0.514037	600	0.0395257	1190	0.0950403
CASC1	0.147704	601	0.0395994	0.073852	601	0.0395994	0.073852	601	0.0395994	0.0242028	343	0.0225955	0.000201653	1114	0.0734054	0.51617	506	0.0333333	1123	0.0896893
CATSPER1	0.198564	321	0.0211504	0.0992819	321	0.0211504	0.0992819	321	0.0211504	0.0280011	241	0.0158762	0.000390488	612	0.0403268	0.522135	310	0.0204216	432	0.034502
CAV1	0.136636	704	0.046386	0.0683181	704	0.046386	0.0683181	704	0.046386	0.0121351	1488	0.0980237	0.000511416	446	0.0293885	0.504571	1477	0.0972991	509	0.0406517
CCDC125	0.220436	243	0.0160111	0.110218	243	0.0160111	0.110218	243	0.0160111	0.0310246	169	0.0111331	0.000623094	346	0.0227992	0.525607	229	0.0150856	303	0.0241993
CCDC13	0.176691	426	0.0280688	0.0883457	426	0.0280688	0.0883457	426	0.0280688	0.014817	996	0.0656126	0.000749055	274	0.0180548	0.514089	598	0.0393939	339	0.0270745
CCDC86	0.154687	560	0.0368979	0.0773437	560	0.0368979	0.0773437	560	0.0368979	0.0246687	329	0.0216733	0.000232874	997	0.0656958	0.516662	492	0.0324111	1060	0.0846578
CD207	0.152447	570	0.0375568	0.0762237	570	0.0375568	0.0762237	570	0.0375568	0.0200577	549	0.036166	0.000380999	628	0.0413811	0.514874	557	0.036693	594	0.0474403
CD55	0.28803	111	0.0073137	0.144015	111	0.0073137	0.144015	111	0.0073137	0.041184	64	0.00421607	0.000709564	293	0.0193068	0.536721	100	0.00658762	129	0.0103027
CD63	0.198564	321	0.0211504	0.0992819	321	0.0211504	0.0992819	321	0.0211504	0.0224284	417	0.0274704	0.00035563	670	0.0441487	0.52072	339	0.022332	347	0.0277134
CD93	0.144542	627	0.0413125	0.0722709	627	0.0413125	0.0722709	627	0.0413125	0.0141629	1100	0.0724638	0.000270394	871	0.0573933	0.509243	906	0.0596838	582	0.0464819
CDC25C	0.146518	610	0.0401924	0.0732591	610	0.0401924	0.0732591	610	0.0401924	0.0231557	391	0.0257576	0.000216165	1055	0.0695177	0.516591	495	0.0326087	968	0.0773101
CDCA3	0.276566	123	0.00810437	0.138283	123	0.00810437	0.138283	123	0.00810437	0.0401187	70	0.00461133	0.000654399	327	0.0215472	0.535301	109	0.0071805	142	0.0113409
CDH3	0.239937	193	0.0127166	0.119968	193	0.0127166	0.119968	193	0.0127166	0.0165913	810	0.0533597	0.00128823	131	0.00863205	0.526135	218	0.014361	150	0.0119799
CDKL2	0.264444	139	0.0091586	0.132222	139	0.0091586	0.132222	139	0.0091586	0.0363127	95	0.00625823	0.00061289	354	0.0233263	0.532765	127	0.00836627	176	0.0140564
CDKN2A	0.164569	487	0.032088	0.0822847	487	0.032088	0.0822847	487	0.032088	0.021128	483	0.0318182	0.000412797	573	0.037757	0.516047	508	0.0334651	556	0.0444054
CDKN2D	0.194611	332	0.0218752	0.0973055	332	0.0218752	0.0973055	332	0.0218752	0.0312334	164	0.0108037	0.000314978	760	0.0500791	0.523504	273	0.0179842	560	0.0447249
CEACAM5	0.186178	387	0.0254991	0.0930891	387	0.0254991	0.0930891	387	0.0254991	0.0266879	278	0.0183136	0.000390239	615	0.0405245	0.520774	337	0.0222003	517	0.0412906
CELSR1	0.21253	269	0.0177242	0.106265	269	0.0177242	0.106265	269	0.0177242	0.0131891	1294	0.0852437	0.00133992	122	0.00803901	0.519206	384	0.0252964	192	0.0153342
CENPL	0.152052	574	0.0378204	0.0760261	574	0.0378204	0.0760261	574	0.0378204	0.0236132	366	0.0241107	0.000257393	900	0.0593042	0.51675	490	0.0322793	914	0.0729974
CEP72	0.139798	668	0.044014	0.0698992	668	0.044014	0.0698992	668	0.044014	0.0183127	660	0.0434783	0.000144501	1436	0.0946231	0.510236	817	0.0538208	888	0.0709209
CFHR4	0.265235	137	0.00902682	0.132617	137	0.00902682	0.132617	137	0.00902682	0.0209532	492	0.0324111	0.00213039	53	0.00349236	0.531776	135	0.00889328	125	0.00998323
CGN	0.320443	67	0.00441457	0.160221	67	0.00441457	0.160221	67	0.00441457	0.0427136	49	0.00322793	0.000930601	217	0.0142989	0.541199	64	0.00421607	80	0.00638927
CHFR	0.158508	532	0.035053	0.0792542	532	0.035053	0.0792542	532	0.035053	0.0212737	475	0.0312912	0.000229643	1006	0.0662889	0.513446	625	0.0411726	665	0.0531108
CHODL	0.208578	285	0.0187784	0.104289	285	0.0187784	0.104289	285	0.0187784	0.02731	260	0.0171278	0.000550143	408	0.0268846	0.524789	248	0.0163373	325	0.0259564
CHRM3	0.279729	116	0.00764314	0.139864	116	0.00764314	0.139864	116	0.00764314	0.0399967	72	0.00474308	0.000464214	497	0.0327491	0.534886	115	0.00757576	149	0.0119
CHRNB4	0.186178	387	0.0254991	0.0930891	387	0.0254991	0.0930891	387	0.0254991	0.028505	225	0.0148221	0.000304231	781	0.0514628	0.522153	309	0.0203557	504	0.0402524
CIRH1A	0.242704	185	0.0121895	0.121352	185	0.0121895	0.121352	185	0.0121895	0.0335584	129	0.00849802	0.00069616	299	0.0197022	0.529549	166	0.0109354	226	0.0180497
CITED2	0.168391	459	0.0302431	0.0841953	459	0.0302431	0.0841953	459	0.0302431	0.02736	258	0.016996	0.000214301	1062	0.0699789	0.519722	371	0.0244401	955	0.0762719
CKAP2	0.176691	426	0.0280688	0.0883457	426	0.0280688	0.0883457	426	0.0280688	0.0284189	229	0.0150856	0.000193644	1157	0.0762388	0.519864	369	0.0243083	819	0.0654101
CKMT1B	0.158772	528	0.0347895	0.079386	528	0.0347895	0.079386	528	0.0347895	0.0268802	270	0.0177866	0.000161413	1332	0.0877702	0.51726	464	0.0305665	1154	0.0921652
CLCA2	0.370512	38	0.00250379	0.185256	38	0.00250379	0.185256	38	0.00250379	0.0458645	30	0.00197628	0.00121741	140	0.00922509	0.54891	36	0.00237154	41	0.0032745
CLCN3	0.121747	853	0.0562035	0.0608736	853	0.0562035	0.0608736	853	0.0562035	0.0126033	1402	0.0923584	0.000253993	913	0.0601608	0.509397	897	0.0590909	745	0.0595
CLIC3	0.206733	295	0.0194373	0.103366	295	0.0194373	0.103366	295	0.0194373	0.0284287	228	0.0150198	0.000494854	462	0.0304428	0.524535	254	0.0167325	363	0.0289913
CLIC6	0.223467	232	0.0152863	0.111733	232	0.0152863	0.111733	232	0.0152863	0.0319864	154	0.0101449	0.000406573	579	0.0381523	0.526427	210	0.013834	327	0.0261161
CNKSR2	0.119639	879	0.0579166	0.0598195	879	0.0579166	0.0598195	879	0.0579166	0.0133359	1260	0.083004	0.00034174	705	0.0464549	0.51106	744	0.0490119	836	0.0667678
CNN3	0.34047	55	0.0036239	0.170235	55	0.0036239	0.170235	55	0.0036239	0.0300472	188	0.0123847	0.00180569	82	0.00540327	0.540736	69	0.00454545	53	0.00423289
CNTN1	0.139008	676	0.0445411	0.0695039	676	0.0445411	0.0695039	676	0.0445411	0.0194083	585	0.0385375	0.000285595	827	0.0544939	0.510819	769	0.0506588	816	0.0651705
CNTNAP2	0.192766	346	0.0227977	0.0963832	346	0.0227977	0.0963832	346	0.0227977	0.0241678	349	0.0229908	0.00063678	336	0.0221402	0.522693	291	0.01917	362	0.0289114
COL4A3	0.315568	75	0.00494169	0.157784	75	0.00494169	0.157784	75	0.00494169	0.0435789	42	0.0027668	0.000872826	232	0.0152873	0.540909	67	0.0044137	88	0.00702819
COL5A2	0.272745	127	0.00836793	0.136373	127	0.00836793	0.136373	127	0.00836793	0.0184795	644	0.0424242	0.00114327	152	0.0100158	0.529864	158	0.0104084	104	0.00830605
COL6A1	0.243494	184	0.0121236	0.121747	184	0.0121236	0.121747	184	0.0121236	0.0219114	439	0.0289196	0.000945782	207	0.01364	0.524499	256	0.0168643	164	0.013098
COLEC10	0.181698	406	0.026751	0.0908492	406	0.026751	0.0908492	406	0.026751	0.0143187	1077	0.0709486	0.000965024	201	0.0132446	0.513203	636	0.0418972	317	0.0253175
COMP	0.220041	247	0.0162746	0.11002	247	0.0162746	0.11002	247	0.0162746	0.0337465	125	0.00823452	0.000423392	555	0.0365709	0.52557	231	0.0152174	371	0.0296302
CPA3	0.158508	532	0.035053	0.0792542	532	0.035053	0.0792542	532	0.035053	0.0136222	1205	0.0793808	0.00077755	262	0.0172641	0.517807	438	0.0288538	433	0.0345819
CRISPLD2	0.136109	709	0.0467154	0.0680545	709	0.0467154	0.0680545	709	0.0467154	0.0174731	721	0.0474967	0.000137411	1478	0.0973906	0.506862	1155	0.076087	883	0.0705215
CRYM	0.220436	243	0.0160111	0.110218	243	0.0160111	0.110218	243	0.0160111	0.0308721	173	0.0113966	0.000523139	434	0.0285978	0.526226	217	0.0142951	309	0.0246785
CSE1L	0.175506	431	0.0283982	0.0877528	431	0.0283982	0.0877528	431	0.0283982	0.02805	240	0.0158103	0.00025237	916	0.0603585	0.520506	349	0.0229908	723	0.057743
CST6	0.229001	218	0.0143638	0.1145	218	0.0143638	0.1145	218	0.0143638	0.0278167	248	0.0163373	0.000735265	279	0.0183843	0.527305	202	0.013307	239	0.0190879
CSTA	0.251532	169	0.0111353	0.125766	169	0.0111353	0.125766	169	0.0111353	0.0357489	102	0.00671937	0.000437727	536	0.0353189	0.530901	148	0.00974967	244	0.0194873
CTPS2	0.189341	366	0.0241154	0.0946703	366	0.0241154	0.0946703	366	0.0241154	0.0167053	794	0.0523057	0.000977745	198	0.0130469	0.516644	493	0.0324769	311	0.0248383
CTSC	0.159563	522	0.0343941	0.0797813	522	0.0343941	0.0797813	522	0.0343941	0.0214245	466	0.0306983	0.000341502	706	0.0465208	0.518532	408	0.0268775	597	0.0476799
CTSH	0.306213	88	0.00579825	0.153106	88	0.00579825	0.153106	88	0.00579825	0.0224777	416	0.0274045	0.00200415	63	0.00415129	0.53636	103	0.00678524	75	0.00598994
CTSO	0.206074	297	0.0195691	0.103037	297	0.0195691	0.103037	297	0.0195691	0.0161798	860	0.0566535	0.00119776	145	0.00955456	0.519936	365	0.0240448	242	0.0193275
CTSS	0.271559	128	0.00843381	0.13578	128	0.00843381	0.13578	128	0.00843381	0.0212303	477	0.0314229	0.0013259	126	0.00830258	0.529993	157	0.0103426	118	0.00942417
CUL1	0.184861	397	0.026158	0.0924303	397	0.026158	0.0924303	397	0.026158	0.0175074	719	0.047365	0.000751658	272	0.017923	0.516029	509	0.033531	338	0.0269946
CXCL6	0.17511	435	0.0286618	0.0875552	435	0.0286618	0.0875552	435	0.0286618	0.0189903	608	0.0400527	0.000548256	410	0.0270163	0.518408	416	0.0274045	392	0.0313074
CXorf57	0.215166	262	0.017263	0.107583	262	0.017263	0.107583	262	0.017263	0.0310393	168	0.0110672	0.000346991	689	0.0454006	0.524354	258	0.016996	374	0.0298698
CXXC5	0.177219	423	0.0278711	0.0886093	423	0.0278711	0.0886093	423	0.0278711	0.0285903	222	0.0146245	0.000243326	947	0.0624012	0.520685	342	0.0225296	669	0.0534302
CYB561	0.157454	541	0.035646	0.0787272	541	0.035646	0.0787272	541	0.035646	0.0128853	1341	0.0883399	0.000632869	338	0.022272	0.504873	1430	0.0942029	410	0.032745
CYP26A1	0.116345	934	0.0615405	0.0581725	934	0.0615405	0.0581725	934	0.0615405	0.0141542	1102	0.0725955	0.000198789	1132	0.0745915	0.507982	1036	0.0682477	981	0.0783484
CYP2S1	0.30081	101	0.00665481	0.150405	101	0.00665481	0.150405	101	0.00665481	0.0402912	68	0.00447958	0.000809624	253	0.0166711	0.538664	81	0.00533597	110	0.00878524
CYP4F11	0.209763	282	0.0185807	0.104882	282	0.0185807	0.104882	282	0.0185807	0.0147312	1007	0.0663373	0.0022318	47	0.003097	0.523956	269	0.0177207	210	0.0167718
DAD1	0.269056	135	0.00889504	0.134528	135	0.00889504	0.134528	135	0.00889504	0.0190807	602	0.0396574	0.00214138	51	0.00336057	0.529475	169	0.0111331	113	0.00902484
DAPL1	0.490546	14	0.000922448	0.245273	14	0.000922448	0.245273	14	0.000922448	0.0531632	15	0.000988142	0.00235955	44	0.00289931	0.567567	14	0.000922266	14	0.00111812
DCLK2	0.161407	512	0.0337353	0.0807036	512	0.0337353	0.0807036	512	0.0337353	0.0278441	247	0.0162714	0.000151735	1384	0.0911966	0.518497	410	0.0270092	1134	0.0905678
DCLK3	0.22294	234	0.0154181	0.11147	234	0.0154181	0.11147	234	0.0154181	0.0139142	1149	0.0756917	0.00211995	55	0.00362414	0.522441	298	0.0196311	173	0.0138168
DDX10	0.163647	496	0.032681	0.0818236	496	0.032681	0.0818236	496	0.032681	0.0230939	394	0.0259552	0.000237869	972	0.0640485	0.519135	387	0.0254941	715	0.0571041
DDX17	0.149944	589	0.0388087	0.074972	589	0.0388087	0.074972	589	0.0388087	0.0132832	1275	0.0839921	0.000250991	923	0.0608197	0.509499	879	0.0579051	472	0.0376967
DDX42	0.152975	566	0.0372933	0.0764873	566	0.0372933	0.0764873	566	0.0372933	0.0198899	565	0.03722	0.00034696	690	0.0454665	0.514647	570	0.0375494	579	0.0462423
DECR2	0.119244	885	0.0583119	0.0596218	885	0.0583119	0.0596218	885	0.0583119	0.0135035	1228	0.0808959	0.000250657	924	0.0608856	0.50822	1002	0.0660079	859	0.0686047
DENND2C	0.222413	238	0.0156816	0.111206	238	0.0156816	0.111206	238	0.0156816	0.0321124	149	0.00981555	0.000292578	809	0.0533079	0.526299	214	0.0140975	348	0.0277933
DEPDC1	0.196719	328	0.0216116	0.0983596	328	0.0216116	0.0983596	328	0.0216116	0.0288528	218	0.014361	0.000431473	543	0.0357802	0.522765	288	0.0189723	409	0.0326651
DEPDC1B	0.168786	454	0.0299137	0.0843929	454	0.0299137	0.0843929	454	0.0299137	0.0283351	232	0.0152833	0.000162835	1321	0.0870453	0.519189	385	0.0253623	1089	0.0869739
DEPDC4	0.186969	383	0.0252356	0.0934844	383	0.0252356	0.0934844	383	0.0252356	0.0123362	1454	0.0957839	0.00121196	142	0.00935688	0.519544	377	0.0248353	283	0.022602
DGAT1	0.152975	566	0.0372933	0.0764873	566	0.0372933	0.0764873	566	0.0372933	0.0247488	326	0.0214756	0.000236576	980	0.0645756	0.517437	455	0.0299736	1195	0.0954397
DGUOK	0.120561	869	0.0572577	0.0602807	869	0.0572577	0.0602807	869	0.0572577	0.0157145	904	0.059552	0.00016509	1307	0.0861228	0.511991	692	0.0455863	1085	0.0866544
DHX32	0.230582	212	0.0139685	0.115291	212	0.0139685	0.115291	212	0.0139685	0.0177364	700	0.0461133	0.00122407	137	0.00902741	0.522747	289	0.0190382	169	0.0134973
DIRAS1	0.169049	453	0.0298478	0.0845247	453	0.0298478	0.0845247	453	0.0298478	0.0181086	674	0.0444005	0.000470094	488	0.032156	0.517207	466	0.0306983	424	0.0338631
DLX5	0.182094	404	0.0266192	0.0910468	404	0.0266192	0.0910468	404	0.0266192	0.0297967	199	0.0131094	0.000173038	1250	0.0823669	0.521436	328	0.0216074	802	0.0640524
DLX6	0.296594	103	0.00678658	0.148297	103	0.00678658	0.148297	103	0.00678658	0.0419437	59	0.00388669	0.00073819	278	0.0183184	0.538072	93	0.00612648	120	0.0095839
DMPK	0.117004	921	0.0606839	0.0585019	921	0.0606839	0.0585019	921	0.0606839	0.0149907	977	0.064361	0.000257344	901	0.0593701	0.510013	835	0.0550066	972	0.0776296
DMRTB1	0.194347	333	0.0219411	0.0971737	333	0.0219411	0.0971737	333	0.0219411	0.0138645	1161	0.0764822	0.00097429	200	0.0131787	0.518037	427	0.0281291	266	0.0212443
DNAH2	0.200145	315	0.0207551	0.100072	315	0.0207551	0.100072	315	0.0207551	0.0294851	204	0.0134387	0.000413848	571	0.0376252	0.52345	274	0.0180501	430	0.0343423
DNAH7	0.152975	566	0.0372933	0.0764873	566	0.0372933	0.0764873	566	0.0372933	0.0253785	311	0.0204875	0.000230024	1004	0.0661571	0.517295	461	0.0303689	1112	0.0888108
DNALI1	0.55221	10	0.000658892	0.276105	10	0.000658892	0.276105	10	0.000658892	0.0506368	19	0.00125165	0.00859384	3	0.000197681	0.57849	10	0.000658762	9	0.000718792
DNER	0.101983	1201	0.0791329	0.0509915	1201	0.0791329	0.0509915	1201	0.0791329	0.0120849	1506	0.0992095	0.000212638	1067	0.0703084	0.50788	1042	0.068643	1217	0.0971967
DNTT	0.188023	378	0.0249061	0.0940115	378	0.0249061	0.0940115	378	0.0249061	0.0146459	1017	0.066996	0.000827132	246	0.0162098	0.513793	611	0.0402503	297	0.0237202
DOCK6	0.204361	302	0.0198985	0.102181	302	0.0198985	0.102181	302	0.0198985	0.014428	1061	0.0698946	0.00151107	109	0.00718239	0.519384	380	0.0250329	230	0.0183691
DRAP1	0.288688	110	0.00724781	0.144344	110	0.00724781	0.144344	110	0.00724781	0.0212995	473	0.0311594	0.00196074	66	0.00434897	0.534321	120	0.00790514	90	0.00718792
DSC3	0.582515	8	0.000527113	0.291258	8	0.000527113	0.291258	8	0.000527113	0.0595695	3	0.000197628	0.00399778	15	0.000988403	0.583426	8	0.000527009	8	0.000638927
DSG3	0.595164	6	0.000395335	0.297582	6	0.000395335	0.297582	6	0.000395335	0.0558787	11	0.000724638	0.00623502	8	0.000527148	0.585293	6	0.000395257	6	0.000479195
DST	0.524277	11	0.000724781	0.262138	11	0.000724781	0.262138	11	0.000724781	0.0558615	12	0.000790514	0.0032712	24	0.00158144	0.574114	11	0.000724638	11	0.000878524
DUSP11	0.291982	107	0.00705014	0.145991	107	0.00705014	0.145991	107	0.00705014	0.0223841	419	0.0276021	0.00257584	38	0.00250395	0.53498	113	0.00744401	89	0.00710806
DYNLL1	0.156796	543	0.0357778	0.0783978	543	0.0357778	0.0783978	543	0.0357778	0.0227842	405	0.0266798	0.000234415	991	0.0653005	0.515206	539	0.0355072	833	0.0665282
DYNLRB2	0.140194	666	0.0438822	0.0700968	666	0.0438822	0.0700968	666	0.0438822	0.0223862	418	0.0275362	0.000158215	1350	0.0889562	0.514787	561	0.0369565	1215	0.097037
DYNLT3	0.20054	313	0.0206233	0.10027	313	0.0206233	0.10027	313	0.0206233	0.0213653	470	0.0309618	0.000711011	291	0.019175	0.517295	461	0.0303689	308	0.0245987
ECHDC3	0.127149	783	0.0515912	0.0635747	783	0.0515912	0.0635747	783	0.0515912	0.0163063	844	0.0555995	0.000392716	608	0.0400633	0.506051	1255	0.0826746	810	0.0646913
EEF1G	0.244417	181	0.0119259	0.122208	181	0.0119259	0.122208	181	0.0119259	0.0169511	767	0.050527	0.00180019	83	0.00546916	0.524898	246	0.0162055	143	0.0114208
EFCAB4A	0.302391	96	0.00632536	0.151196	96	0.00632536	0.151196	96	0.00632536	0.0422716	54	0.00355731	0.000667586	322	0.0212177	0.538396	89	0.00586298	112	0.00894497
EFHB	0.126359	791	0.0521183	0.0631794	791	0.0521183	0.0631794	791	0.0521183	0.0183727	654	0.043083	0.000234971	989	0.0651687	0.513099	638	0.042029	1174	0.0937625
EFNB1	0.313328	80	0.00527113	0.156664	80	0.00527113	0.156664	80	0.00527113	0.0366382	93	0.00612648	0.00175669	85	0.00560095	0.540236	71	0.00467721	85	0.0067886
ELF3	0.170367	447	0.0294525	0.0851835	447	0.0294525	0.0851835	447	0.0294525	0.0135311	1223	0.0805665	0.00100383	189	0.0124539	0.514996	551	0.0362978	349	0.0278732
EME1	0.16536	481	0.0316927	0.08268	481	0.0316927	0.08268	481	0.0316927	0.0266	283	0.018643	0.000202327	1109	0.0730759	0.51832	419	0.0276021	985	0.0786678
ENPP3	0.194347	333	0.0219411	0.0971737	333	0.0219411	0.0971737	333	0.0219411	0.029419	206	0.0135705	0.000378442	636	0.0419083	0.522207	303	0.0199605	466	0.0372175
EPAS1	0.210949	275	0.0181195	0.105475	275	0.0181195	0.105475	275	0.0181195	0.0151512	953	0.06278	0.00088047	231	0.0152214	0.518621	405	0.0266798	223	0.0178101
EPB41L5	0.304763	90	0.00593003	0.152382	90	0.00593003	0.152382	90	0.00593003	0.040906	66	0.00434783	0.000652637	328	0.0216131	0.53895	78	0.00513834	105	0.00838591
EPS8L1	0.242704	185	0.0121895	0.121352	185	0.0121895	0.121352	185	0.0121895	0.0286581	221	0.0145586	0.000764957	266	0.0175277	0.52966	163	0.0107378	190	0.0151745
EREG	0.1257	797	0.0525137	0.06285	797	0.0525137	0.06285	797	0.0525137	0.01508	961	0.063307	0.000262997	890	0.0586452	0.511043	748	0.0492754	791	0.0631739
ERH	0.277357	122	0.00803848	0.138678	122	0.00803848	0.138678	122	0.00803848	0.0193155	596	0.0392622	0.00183752	80	0.00527148	0.531385	140	0.00922266	100	0.00798658
ESCO2	0.151393	579	0.0381498	0.0756967	579	0.0381498	0.0756967	579	0.0381498	0.0233396	382	0.0251647	0.000165374	1305	0.085991	0.517102	470	0.0309618	1140	0.091047
ESRRB	0.231241	207	0.0136391	0.11562	207	0.0136391	0.11562	207	0.0136391	0.0142822	1084	0.0714097	0.00184356	79	0.00520559	0.524971	244	0.0160738	155	0.0123792
ESRRG	0.180117	410	0.0270146	0.0900586	410	0.0270146	0.0900586	410	0.0270146	0.0134469	1242	0.0818182	0.00107624	171	0.0112678	0.519313	382	0.0251647	313	0.024998
EVI5	0.210818	276	0.0181854	0.105409	276	0.0181854	0.105409	276	0.0181854	0.0142262	1090	0.071805	0.00126579	132	0.00869794	0.520149	358	0.0235837	207	0.0165322
EXO1	0.188945	371	0.0244449	0.0944726	371	0.0244449	0.0944726	371	0.0244449	0.0298383	198	0.0130435	0.000237036	979	0.0645098	0.522693	291	0.01917	544	0.043447
EXOC5	0.374596	36	0.00237201	0.187298	36	0.00237201	0.187298	36	0.00237201	0.0299086	195	0.0128458	0.00329775	22	0.00144966	0.548731	37	0.00243742	34	0.00271544
EYA2	0.187232	381	0.0251038	0.0936162	381	0.0251038	0.0936162	381	0.0251038	0.0223755	420	0.027668	0.000616923	350	0.0230627	0.521848	320	0.0210804	418	0.0333839
FA2H	0.204361	302	0.0198985	0.102181	302	0.0198985	0.102181	302	0.0198985	0.0334868	130	0.0085639	0.000283926	833	0.0548893	0.524535	254	0.0167325	508	0.0405718
FAM109A	0.161539	510	0.0336035	0.0807695	510	0.0336035	0.0807695	510	0.0336035	0.0276508	253	0.0166667	0.000166129	1298	0.0855298	0.518692	400	0.0263505	1234	0.0985544
FAM3B	0.141511	654	0.0430915	0.0707556	654	0.0430915	0.0707556	654	0.0430915	0.0169887	761	0.0501318	0.000376351	640	0.0421719	0.512977	642	0.0422925	656	0.052392
FAM64A	0.247447	173	0.0113988	0.123724	173	0.0113988	0.123724	173	0.0113988	0.0354173	106	0.00698287	0.000486681	471	0.0310358	0.530178	155	0.0102108	220	0.0175705
FAM83B	0.60834	5	0.000329446	0.30417	5	0.000329446	0.30417	5	0.000329446	0.0594065	4	0.000263505	0.00612355	9	0.000593042	0.588311	4	0.000263505	5	0.000399329
FAM83D	0.239673	194	0.0127825	0.119837	194	0.0127825	0.119837	194	0.0127825	0.0380646	82	0.00540184	0.000343494	696	0.0458619	0.529568	165	0.0108696	284	0.0226819
FAM83F	0.359707	45	0.00296501	0.179854	45	0.00296501	0.179854	45	0.00296501	0.0466229	27	0.00177866	0.00115925	149	0.00981813	0.54703	44	0.00289855	47	0.00375369
FAM84A	0.459055	20	0.00131778	0.229528	20	0.00131778	0.229528	20	0.00131778	0.0502555	20	0.00131752	0.00274299	35	0.00230627	0.563082	20	0.00131752	20	0.00159732
FAM8A1	0.149153	594	0.0391382	0.0745767	594	0.0391382	0.0745767	594	0.0391382	0.0220181	431	0.0283926	0.000236502	981	0.0646415	0.515049	548	0.0361001	913	0.0729175
FANCB	0.198169	325	0.021414	0.0990843	325	0.021414	0.0990843	325	0.021414	0.0322117	147	0.00968379	0.000298054	793	0.0522536	0.523865	271	0.0178524	528	0.0421692
FANCE	0.230318	214	0.0141003	0.115159	214	0.0141003	0.115159	214	0.0141003	0.0350896	109	0.0071805	0.000530146	425	0.0280047	0.528388	185	0.0121871	300	0.0239597
FAP	0.330193	61	0.00401924	0.165097	61	0.00401924	0.165097	61	0.00401924	0.0283611	230	0.0151515	0.00160373	100	0.00658935	0.540082	72	0.00474308	55	0.00439262
FAT2	0.160221	519	0.0341965	0.0801107	519	0.0341965	0.0801107	519	0.0341965	0.0264453	291	0.01917	0.000155438	1360	0.0896152	0.517366	457	0.0301054	1213	0.0968772
FBXO46	0.105145	1143	0.0753113	0.0525726	1143	0.0753113	0.0525726	1143	0.0753113	0.0130196	1321	0.0870224	0.000176511	1231	0.0811149	0.50805	1028	0.0677207	1131	0.0903282
FCER1A	0.162066	504	0.0332081	0.081033	504	0.0332081	0.081033	504	0.0332081	0.0187408	626	0.0412385	0.000364693	655	0.0431603	0.517984	430	0.0283267	554	0.0442457
FCGR2C	0.145069	624	0.0411148	0.0725344	624	0.0411148	0.0725344	624	0.0411148	0.018008	685	0.0451252	0.000187887	1187	0.0782156	0.510819	769	0.0506588	724	0.0578229
FGFBP1	0.191185	355	0.0233907	0.0955926	355	0.0233907	0.0955926	355	0.0233907	0.0236449	364	0.0239789	0.000454403	514	0.0338693	0.522118	311	0.0204875	401	0.0320262
FGFRL1	0.274195	126	0.00830204	0.137097	126	0.00830204	0.137097	126	0.00830204	0.0378092	84	0.0055336	0.000423618	554	0.036505	0.533476	124	0.00816864	162	0.0129383
FHOD1	0.166678	475	0.0312974	0.0833388	475	0.0312974	0.0833388	475	0.0312974	0.027664	252	0.0166008	0.000168226	1281	0.0844096	0.518196	424	0.0279315	1022	0.0816229
FHOD3	0.13321	733	0.0482968	0.0666052	733	0.0482968	0.0666052	733	0.0482968	0.0158705	887	0.0584321	0.000272759	864	0.056932	0.511939	696	0.0458498	772	0.0616564
FLJ16734	0.194347	333	0.0219411	0.0971737	333	0.0219411	0.0971737	333	0.0219411	0.0149047	984	0.0648221	0.00114941	151	0.00994992	0.515854	510	0.0335968	270	0.0215638
FLT4	0.111733	1000	0.0658892	0.0558667	1000	0.0658892	0.0558667	1000	0.0658892	0.0145692	1032	0.0679842	0.000139734	1466	0.0965999	0.506	1264	0.0832675	1212	0.0967974
FMO5	0.257329	151	0.00994927	0.128665	151	0.00994927	0.128665	151	0.00994927	0.037246	88	0.0057971	0.000514989	439	0.0289273	0.532111	132	0.00869565	203	0.0162128
FMOD	0.147309	606	0.0399288	0.0736544	606	0.0399288	0.0736544	606	0.0399288	0.0171716	747	0.0492095	0.000220987	1036	0.0682657	0.509978	837	0.0551383	681	0.0543886
FOLR1	0.172475	440	0.0289912	0.0862376	440	0.0289912	0.0862376	440	0.0289912	0.0291803	209	0.0137681	0.000268987	872	0.0574591	0.519953	364	0.0239789	958	0.0765115
FOSL1	0.230977	210	0.0138367	0.115489	210	0.0138367	0.115489	210	0.0138367	0.0305882	179	0.0117918	0.000710489	292	0.0192409	0.526811	206	0.0135705	255	0.0203658
FOXA2	0.609922	4	0.000263557	0.304961	4	0.000263557	0.304961	4	0.000263557	0.0571502	7	0.000461133	0.00918048	1	6.58935e-05	0.588265	5	0.000329381	4	0.000319463
FOXA3	0.262468	145	0.00955393	0.131234	145	0.00955393	0.131234	145	0.00955393	0.0347327	117	0.00770751	0.000831488	245	0.0161439	0.531682	137	0.00902503	159	0.0126987
FOXD1	0.437183	25	0.00164723	0.218591	25	0.00164723	0.218591	25	0.00164723	0.0494406	24	0.00158103	0.00213781	52	0.00342646	0.559265	25	0.0016469	26	0.00207651
FOXE1	0.252454	167	0.0110035	0.126227	167	0.0110035	0.126227	167	0.0110035	0.0348333	115	0.00757576	0.000911873	220	0.0144966	0.531664	138	0.00909091	188	0.0150148
FOXJ1	0.398841	30	0.00197668	0.19942	30	0.00197668	0.19942	30	0.00197668	0.0440653	41	0.00270092	0.00253543	40	0.00263574	0.553513	30	0.00197628	30	0.00239597
FOXK1	0.1676	468	0.0308361	0.0838	468	0.0308361	0.0838	468	0.0308361	0.0255941	308	0.0202899	0.00031762	754	0.0496837	0.517966	432	0.0284585	714	0.0570242
FOXM1	0.253113	162	0.010674	0.126556	162	0.010674	0.126556	162	0.010674	0.036366	94	0.00619236	0.000528338	430	0.0283342	0.530753	149	0.00981555	202	0.0161329
FPR1	0.157981	534	0.0351848	0.0789907	534	0.0351848	0.0789907	534	0.0351848	0.0133674	1255	0.0826746	0.000513257	444	0.0292567	0.51689	484	0.0318841	434	0.0346618
FRMD6	0.277752	121	0.00797259	0.138876	121	0.00797259	0.138876	121	0.00797259	0.0390842	76	0.00500659	0.00043372	542	0.0357143	0.535018	112	0.00737813	156	0.0124591
FSBP	0.206601	296	0.0195032	0.103301	296	0.0195032	0.103301	296	0.0195032	0.0306281	177	0.0116601	0.000438085	535	0.035253	0.524064	266	0.0175231	428	0.0341826
FSD1	0.189736	364	0.0239837	0.0948679	364	0.0239837	0.0948679	364	0.0239837	0.0189342	615	0.0405138	0.000552666	405	0.0266869	0.518214	423	0.0278656	344	0.0274738
FST	0.188682	374	0.0246426	0.0943409	374	0.0246426	0.0943409	374	0.0246426	0.0310418	167	0.0110013	0.000174541	1241	0.0817739	0.5221	313	0.0206192	742	0.0592604
FZD10	0.128467	769	0.0506688	0.0642335	769	0.0506688	0.0642335	769	0.0506688	0.0165787	812	0.0534914	0.000224404	1024	0.067475	0.512147	683	0.0449934	823	0.0657296
GABRR1	0.203044	307	0.020228	0.101522	307	0.020228	0.101522	307	0.020228	0.0301047	187	0.0123188	0.000256401	904	0.0595677	0.520703	341	0.0224638	486	0.0388148
GAD1	0.118848	891	0.0587073	0.0594242	891	0.0587073	0.0594242	891	0.0587073	0.0130203	1320	0.0869565	0.000296944	798	0.052583	0.510905	757	0.0498682	805	0.064292
GADD45A	0.290269	109	0.00718192	0.145135	109	0.00718192	0.145135	109	0.00718192	0.0251649	318	0.0209486	0.00203512	61	0.0040195	0.535792	106	0.00698287	93	0.00742752
GALC	0.146518	610	0.0401924	0.0732591	610	0.0401924	0.0732591	610	0.0401924	0.0193377	593	0.0390646	0.000144567	1435	0.0945572	0.510184	825	0.0543478	814	0.0650108
GALNT3	0.210554	278	0.0183172	0.105277	278	0.0183172	0.105277	278	0.0183172	0.0139482	1141	0.0751647	0.000910349	222	0.0146284	0.519437	378	0.0249012	212	0.0169316
GALNT5	0.125041	810	0.0533702	0.0625206	810	0.0533702	0.0625206	810	0.0533702	0.0183237	658	0.0433465	0.000237422	976	0.0643121	0.513533	619	0.0407773	1150	0.0918457
GBP6	0.311746	84	0.00553469	0.155873	84	0.00553469	0.155873	84	0.00553469	0.0433975	45	0.00296443	0.000544473	412	0.0271481	0.540082	72	0.00474308	99	0.00790672
GCK	0.151262	580	0.0382157	0.0756308	580	0.0382157	0.0756308	580	0.0382157	0.0132102	1290	0.0849802	0.000940372	214	0.0141012	0.508101	1019	0.0671278	440	0.035141
GDA	0.436788	26	0.00171312	0.218394	26	0.00171312	0.218394	26	0.00171312	0.0475903	26	0.00171278	0.00286792	29	0.00191091	0.558997	26	0.00171278	25	0.00199665
GDF15	0.185651	389	0.0256309	0.0928256	389	0.0256309	0.0928256	389	0.0256309	0.0276772	251	0.0165349	0.000311991	765	0.0504085	0.520667	344	0.0226614	565	0.0451242
GGT6	0.137163	698	0.0459906	0.0685816	698	0.0459906	0.0685816	698	0.0459906	0.0178737	691	0.0455204	0.000338146	714	0.047048	0.514037	600	0.0395257	709	0.0566249
GIMAP1	0.13018	753	0.0496145	0.0650899	753	0.0496145	0.0650899	753	0.0496145	0.0143921	1069	0.0704216	0.000344583	694	0.0457301	0.514089	598	0.0393939	687	0.0548678
GJB1	0.245866	175	0.0115306	0.122933	175	0.0115306	0.122933	175	0.0115306	0.0324412	144	0.00948617	0.000629472	340	0.0224038	0.528646	183	0.0120553	195	0.0155738
GJB3	0.153765	565	0.0372274	0.0768825	565	0.0372274	0.0768825	565	0.0372274	0.0235903	368	0.0242424	0.000241984	952	0.0627306	0.517331	458	0.0301713	1003	0.0801054
GJB5	0.337835	57	0.00375568	0.168918	57	0.00375568	0.168918	57	0.00375568	0.0442264	38	0.00250329	0.00101281	188	0.012388	0.543446	53	0.00349144	61	0.00487182
GJB6	0.327163	63	0.00415102	0.163581	63	0.00415102	0.163581	63	0.00415102	0.0429291	48	0.00316206	0.00092778	218	0.0143648	0.542495	59	0.00388669	74	0.00591007
GMNN	0.190922	356	0.0234565	0.0954608	356	0.0234565	0.0954608	356	0.0234565	0.0273286	259	0.0170619	0.000237867	973	0.0641144	0.522495	297	0.0195652	476	0.0380161
GOLT1A	0.377363	35	0.00230612	0.188682	35	0.00230612	0.188682	35	0.00230612	0.0498737	22	0.00144928	0.00106014	176	0.0115973	0.550303	34	0.00223979	38	0.0030349
GPD1L	0.15864	531	0.0349872	0.0793201	531	0.0349872	0.0793201	531	0.0349872	0.0233919	381	0.0250988	0.000285106	829	0.0546257	0.517066	473	0.0311594	730	0.0583021
GPR132	0.137954	687	0.0452659	0.0689769	687	0.0452659	0.0689769	687	0.0452659	0.0212259	478	0.0314888	0.000225279	1021	0.0672773	0.51463	572	0.0376812	1242	0.0991934
GPR158	0.258515	149	0.00981749	0.129258	149	0.00981749	0.129258	149	0.00981749	0.0239747	356	0.0234519	0.0017507	86	0.00566684	0.531273	142	0.00935441	138	0.0110215
GPR35	0.165492	480	0.0316268	0.0827459	480	0.0316268	0.0827459	480	0.0316268	0.0164481	820	0.0540184	0.000625445	343	0.0226015	0.514647	570	0.0375494	422	0.0337034
GPR63	0.169181	451	0.029716	0.0845906	451	0.029716	0.0845906	451	0.029716	0.0202848	535	0.0352437	0.000776611	263	0.01733	0.518692	400	0.0263505	454	0.0362591
GPR83	0.252849	165	0.0108717	0.126425	165	0.0108717	0.126425	165	0.0108717	0.018512	641	0.0422266	0.00113114	157	0.0103453	0.525207	238	0.0156785	137	0.0109416
GPX2	0.384479	32	0.00210845	0.192239	32	0.00210845	0.192239	32	0.00210845	0.0383998	79	0.00520422	0.00278395	33	0.00217449	0.550882	33	0.00217391	33	0.00263557
GRAMD2	0.140589	662	0.0436186	0.0702945	662	0.0436186	0.0702945	662	0.0436186	0.021888	441	0.0290514	0.000240437	956	0.0629942	0.515696	522	0.0343874	1158	0.0924846
GRAMD3	0.162198	503	0.0331423	0.0810989	503	0.0331423	0.0810989	503	0.0331423	0.0257865	303	0.0199605	0.00015288	1378	0.0908013	0.517913	434	0.0285903	979	0.0781886
GUCA2A	0.121879	850	0.0560058	0.0609395	850	0.0560058	0.0609395	850	0.0560058	0.0142311	1088	0.0716733	0.000229996	1005	0.066223	0.50885	937	0.061726	874	0.0698027
GUCY1B2	0.228605	222	0.0146274	0.114303	222	0.0146274	0.114303	222	0.0146274	0.0309847	170	0.0111989	0.000583427	384	0.0253031	0.527085	204	0.0134387	262	0.0209248
GUSB	0.111206	1016	0.0669434	0.0556031	1016	0.0669434	0.0556031	1016	0.0669434	0.0130996	1307	0.0861001	0.000233129	994	0.0654982	0.509192	909	0.0598814	975	0.0778692
HAND2	0.178404	415	0.027344	0.0892022	415	0.027344	0.0892022	415	0.027344	0.0159507	880	0.057971	0.000782836	259	0.0170664	0.51106	744	0.0490119	342	0.0273141
HBQ1	0.231241	207	0.0136391	0.11562	207	0.0136391	0.11562	207	0.0136391	0.01627	853	0.0561924	0.00116523	148	0.00975224	0.522621	293	0.0193017	172	0.0137369
HCG11	0.128599	766	0.0504711	0.0642994	766	0.0504711	0.0642994	766	0.0504711	0.0123231	1458	0.0960474	0.000397833	598	0.0394043	0.512648	665	0.0438076	603	0.0481591
HCP5	0.227419	225	0.0148251	0.11371	225	0.0148251	0.11371	225	0.0148251	0.016483	818	0.0538867	0.00133215	124	0.0081708	0.522945	282	0.0185771	182	0.0145356
HDGFRP3	0.160353	518	0.0341306	0.0801766	518	0.0341306	0.0801766	518	0.0341306	0.0264781	290	0.0191041	0.000233388	993	0.0654323	0.518444	414	0.0272727	1050	0.0838591
HFE	0.161671	508	0.0334717	0.0808354	508	0.0334717	0.0808354	508	0.0334717	0.016623	807	0.0531621	0.000207692	1087	0.0716263	0.510236	817	0.0538208	502	0.0400926
HIF3A	0.162725	499	0.0328787	0.0813624	499	0.0328787	0.0813624	499	0.0328787	0.0188903	619	0.0407773	0.000390528	611	0.0402609	0.516855	487	0.0320817	523	0.0417698
HLA-DMB	0.118058	901	0.0593661	0.0590289	901	0.0593661	0.0590289	901	0.0593661	0.0142715	1086	0.0715415	0.000206625	1095	0.0721534	0.506068	1251	0.0824111	940	0.0750739
HLA-DRB4	0.279729	116	0.00764314	0.139864	116	0.00764314	0.139864	116	0.00764314	0.0202064	539	0.0355072	0.00413703	14	0.000922509	0.534528	119	0.00783926	98	0.00782685
HMGA2	0.210554	278	0.0183172	0.105277	278	0.0183172	0.105277	278	0.0183172	0.0172192	742	0.0488801	0.00146841	111	0.00731418	0.524282	261	0.0171937	224	0.0178899
HMHA1	0.185388	394	0.0259603	0.0926939	394	0.0259603	0.0926939	394	0.0259603	0.0265113	288	0.0189723	0.000334302	726	0.0478387	0.520685	342	0.0225296	468	0.0373772
HNMT	0.14217	644	0.0424326	0.0710851	644	0.0424326	0.0710851	644	0.0424326	0.0185867	634	0.0417655	0.000165481	1302	0.0857934	0.510442	794	0.0523057	807	0.0644517
HOOK1	0.229396	217	0.014298	0.114698	217	0.014298	0.114698	217	0.014298	0.0150749	962	0.0633729	0.0020965	58	0.00382182	0.524282	261	0.0171937	160	0.0127785
HOXA10	0.31649	73	0.00480991	0.158245	73	0.00480991	0.158245	73	0.00480991	0.0367364	91	0.00599473	0.00171149	88	0.00579863	0.540794	68	0.00447958	82	0.006549
HOXA13	0.105409	1133	0.0746524	0.0527044	1133	0.0746524	0.0527044	1133	0.0746524	0.0122171	1475	0.0971673	0.00033913	712	0.0469162	0.507846	1045	0.0688406	1044	0.0833799
HOXC10	0.188813	372	0.0245108	0.0944067	372	0.0245108	0.0944067	372	0.0245108	0.0185313	638	0.042029	0.000589211	374	0.0246442	0.519918	366	0.0241107	332	0.0265155
HOXC11	0.37262	37	0.0024379	0.18631	37	0.0024379	0.18631	37	0.0024379	0.0271501	266	0.0175231	0.00499748	10	0.000658935	0.548216	40	0.00263505	35	0.0027953
HOXC8	0.252322	168	0.0110694	0.126161	168	0.0110694	0.126161	168	0.0110694	0.0217823	445	0.0293149	0.00164184	96	0.00632578	0.530697	150	0.00988142	144	0.0115007
HOXD10	0.245339	177	0.0116624	0.122669	177	0.0116624	0.122669	177	0.0116624	0.036066	98	0.00645586	0.000322808	742	0.048893	0.529512	168	0.0110672	278	0.0222027
HPGD	0.139535	669	0.0440799	0.0697674	669	0.0440799	0.0697674	669	0.0440799	0.0222597	422	0.0277997	0.000171367	1264	0.0832894	0.510888	760	0.0500659	1205	0.0962383
HSD17B1	0.144015	632	0.041642	0.0720074	632	0.041642	0.0720074	632	0.041642	0.0179855	686	0.045191	0.000286419	825	0.0543622	0.513481	623	0.0410408	739	0.0590208
HSD17B10	0.14217	644	0.0424326	0.0710851	644	0.0424326	0.0710851	644	0.0424326	0.0126253	1396	0.0919631	0.000231358	1001	0.0659594	0.509602	870	0.0573123	511	0.0408114
HSD3B7	0.173397	439	0.0289253	0.0866987	439	0.0289253	0.0866987	439	0.0289253	0.0210154	490	0.0322793	0.000210942	1073	0.0707037	0.516521	496	0.0326746	497	0.0396933
HTR3A	0.187628	379	0.024972	0.0938138	379	0.024972	0.0938138	379	0.024972	0.0231924	389	0.0256258	0.000694785	300	0.0197681	0.518976	394	0.0259552	385	0.0307483
HTR7	0.136636	704	0.046386	0.0683181	704	0.046386	0.0683181	704	0.046386	0.0197708	567	0.0373518	0.000235683	986	0.064971	0.513498	621	0.0409091	964	0.0769907
HUNK	0.148231	599	0.0394676	0.0741156	599	0.0394676	0.0741156	599	0.0394676	0.0158169	893	0.0588274	0.000320161	746	0.0491566	0.513081	640	0.0421607	616	0.0491973
HYI	0.168391	459	0.0302431	0.0841953	459	0.0302431	0.0841953	459	0.0302431	0.0202525	537	0.0353755	0.000380805	629	0.041447	0.514891	554	0.0364954	512	0.0408913
IAH1	0.198959	319	0.0210186	0.0994795	319	0.0210186	0.0994795	319	0.0210186	0.012994	1325	0.0872859	0.0010934	166	0.0109383	0.517754	440	0.0289855	237	0.0189282
ICA1	0.164438	492	0.0324175	0.0822189	492	0.0324175	0.0822189	492	0.0324175	0.0277492	249	0.0164032	0.000203822	1105	0.0728123	0.518958	395	0.0260211	1105	0.0882517
ICAM3	0.127676	779	0.0513277	0.0638382	779	0.0513277	0.0638382	779	0.0513277	0.0160158	873	0.0575099	0.000192213	1164	0.0767001	0.50715	1125	0.0741107	843	0.0673269
IFNG	0.196851	327	0.0215458	0.0984255	327	0.0215458	0.0984255	327	0.0215458	0.0184339	649	0.0427536	0.000795497	256	0.0168687	0.522747	289	0.0190382	273	0.0218034
IGFBP2	0.155741	557	0.0367003	0.0778707	557	0.0367003	0.0778707	557	0.0367003	0.0236112	367	0.0241765	0.000249159	932	0.0614128	0.516521	496	0.0326746	824	0.0658094
IGSF11	0.194084	336	0.0221388	0.097042	336	0.0221388	0.097042	336	0.0221388	0.0308437	175	0.0115283	0.000296871	799	0.0526489	0.522873	284	0.0187088	535	0.0427282
IL6R	0.154687	560	0.0368979	0.0773437	560	0.0368979	0.0773437	560	0.0368979	0.0190007	606	0.0399209	0.000191365	1170	0.0770954	0.508884	933	0.0614625	631	0.0503953
INCENP	0.215693	260	0.0171312	0.107846	260	0.0171312	0.107846	260	0.0171312	0.0166422	804	0.0529644	0.000891909	229	0.0150896	0.519082	388	0.0255599	217	0.0173309
IQCD	0.231109	209	0.0137708	0.115554	209	0.0137708	0.115554	209	0.0137708	0.0341226	121	0.00797101	0.000263526	887	0.0584475	0.525916	222	0.0146245	341	0.0272342
IQSEC3	0.120825	866	0.05706	0.0604124	866	0.05706	0.0604124	866	0.05706	0.0128357	1350	0.0889328	0.000191481	1169	0.0770295	0.507999	1033	0.0680501	935	0.0746745
IRF6	0.19158	352	0.023193	0.0957902	352	0.023193	0.0957902	352	0.023193	0.0285554	224	0.0147563	0.000457614	506	0.0333421	0.522189	305	0.0200922	479	0.0382557
IRS4	0.311351	85	0.00560058	0.155676	85	0.00560058	0.155676	85	0.00560058	0.0241761	347	0.022859	0.00199396	65	0.00428308	0.536968	99	0.00652174	70	0.00559061
ITGA6	0.180249	409	0.0269487	0.0901245	409	0.0269487	0.0901245	409	0.0269487	0.0288827	215	0.0141634	0.000277771	852	0.0561413	0.5214	331	0.021805	789	0.0630141
ITGA8	0.175374	433	0.02853	0.0876869	433	0.02853	0.0876869	433	0.02853	0.0267984	274	0.0180501	0.000353469	674	0.0444122	0.520453	352	0.0231884	659	0.0526316
JAG1	0.313196	81	0.00533702	0.156598	81	0.00533702	0.156598	81	0.00533702	0.0426201	50	0.00329381	0.000548922	409	0.0269504	0.539583	74	0.00487484	94	0.00750739
JAG2	0.144542	627	0.0413125	0.0722709	627	0.0413125	0.0722709	627	0.0413125	0.0188925	618	0.0407115	0.000263377	888	0.0585134	0.514159	597	0.0393281	685	0.0547081
KCNA6	0.179195	413	0.0272122	0.0895975	413	0.0272122	0.0895975	413	0.0272122	0.0147423	1006	0.0662714	0.000693934	302	0.0198998	0.510665	777	0.0511858	330	0.0263557
KCNK10	0.123592	825	0.0543586	0.0617959	825	0.0543586	0.0617959	825	0.0543586	0.0122007	1477	0.0972991	0.000403267	586	0.0386136	0.505579	1321	0.0870224	632	0.0504752
KCNMB2	0.41149	29	0.00191079	0.205745	29	0.00191079	0.205745	29	0.00191079	0.0434179	44	0.00289855	0.00303864	27	0.00177912	0.555092	29	0.00191041	29	0.00231611
KCNN4	0.327426	62	0.00408513	0.163713	62	0.00408513	0.163713	62	0.00408513	0.0431855	47	0.00309618	0.00105006	179	0.0117949	0.542592	58	0.00382082	69	0.00551074
KCNQ1	0.208051	288	0.0189761	0.104025	288	0.0189761	0.104025	288	0.0189761	0.0299908	189	0.0124506	0.000374726	645	0.0425013	0.524698	249	0.0164032	416	0.0332242
KCTD1	0.229791	216	0.0142321	0.114896	216	0.0142321	0.114896	216	0.0142321	0.0366794	92	0.00606061	0.000286342	826	0.054428	0.527873	191	0.0125823	340	0.0271544
KDR	0.14968	590	0.0388746	0.0748402	590	0.0388746	0.0748402	590	0.0388746	0.020667	507	0.0333992	0.000172871	1255	0.0826964	0.512839	652	0.0429513	796	0.0635732
KHK	0.118058	901	0.0593661	0.0590289	901	0.0593661	0.0590289	901	0.0593661	0.0140141	1133	0.0746377	0.000275738	860	0.0566684	0.509944	842	0.0554677	936	0.0747544
KIAA1524	0.257197	152	0.0100152	0.128599	152	0.0100152	0.128599	152	0.0100152	0.0352132	107	0.00704875	0.000619486	348	0.0229309	0.531143	145	0.00955204	187	0.0149349
KIF23	0.208446	286	0.0188443	0.104223	286	0.0188443	0.104223	286	0.0188443	0.0331173	135	0.00889328	0.000342172	702	0.0462572	0.525407	235	0.0154809	425	0.033943
KIF5C	0.217801	254	0.0167359	0.1089	254	0.0167359	0.1089	254	0.0167359	0.0138738	1159	0.0763505	0.00112308	158	0.0104112	0.52006	362	0.0238472	194	0.015494
KLF2	0.171816	443	0.0291889	0.0859082	443	0.0291889	0.0859082	443	0.0291889	0.0229724	398	0.0262187	0.000402637	590	0.0388772	0.520292	354	0.0233202	529	0.042249
KLHL11	0.189604	365	0.0240495	0.094802	365	0.0240495	0.094802	365	0.0240495	0.0241679	348	0.0229249	0.000513697	442	0.0291249	0.521651	326	0.0214756	413	0.0329846
KLHL13	0.303577	94	0.00619358	0.151789	94	0.00619358	0.151789	94	0.00619358	0.042427	52	0.00342556	0.000532054	423	0.027873	0.538568	84	0.0055336	121	0.00966376
KPNA2	0.169181	451	0.029716	0.0845906	451	0.029716	0.0845906	451	0.029716	0.0186707	631	0.0415679	0.000521896	437	0.0287955	0.518568	407	0.0268116	465	0.0371376
KRT15	0.141248	656	0.0432233	0.0706239	656	0.0432233	0.0706239	656	0.0432233	0.0189475	614	0.040448	0.000195183	1153	0.0759752	0.512492	670	0.044137	880	0.0702819
KRT16	0.366559	41	0.00270146	0.18328	41	0.00270146	0.18328	41	0.00270146	0.0448522	35	0.00230567	0.00133162	125	0.00823669	0.548513	39	0.00256917	45	0.00359396
KRT17	0.483299	16	0.00105423	0.24165	16	0.00105423	0.24165	16	0.00105423	0.0517252	16	0.00105402	0.00361166	17	0.00112019	0.567121	16	0.00105402	16	0.00127785
KRT33A	0.196719	328	0.0216116	0.0983596	328	0.0216116	0.0983596	328	0.0216116	0.0180642	681	0.0448617	0.000939579	215	0.0141671	0.517049	474	0.0312253	291	0.023241
KRT33B	0.158772	528	0.0347895	0.079386	528	0.0347895	0.079386	528	0.0347895	0.0142084	1091	0.0718709	0.000688975	305	0.0200975	0.509739	862	0.0567852	415	0.0331443
KRT5	0.5866	7	0.000461224	0.2933	7	0.000461224	0.2933	7	0.000461224	0.0602753	2	0.000131752	0.00425913	12	0.000790722	0.58428	7	0.000461133	7	0.000559061
KRT6A	0.665656	1	6.58892e-05	0.332828	1	6.58892e-05	0.332828	1	6.58892e-05	0.0619089	1	6.58762e-05	0.00913645	2	0.000131787	0.598612	1	6.58762e-05	1	7.98658e-05
KRT77	0.201594	309	0.0203598	0.100797	309	0.0203598	0.100797	309	0.0203598	0.0199858	554	0.0364954	0.000781625	260	0.0171323	0.518055	426	0.0280632	288	0.0230014
KRTAP4-7	0.105014	1145	0.0754431	0.0525068	1145	0.0754431	0.0525068	1145	0.0754431	0.0126942	1379	0.0908432	0.000172637	1258	0.082894	0.507252	1110	0.0731225	1210	0.0966376
LAMB4	0.161012	514	0.033867	0.080506	514	0.033867	0.080506	514	0.033867	0.014188	1094	0.0720685	0.000713143	290	0.0191091	0.510064	832	0.054809	400	0.0319463
LHFP	0.154424	563	0.0370956	0.0772119	563	0.0370956	0.0772119	563	0.0370956	0.0131079	1305	0.0859684	0.000670314	320	0.0210859	0.507846	1045	0.0688406	439	0.0350611
LIN7A	0.278279	118	0.00777492	0.13914	118	0.00777492	0.13914	118	0.00777492	0.02667	279	0.0183794	0.00208436	59	0.00388772	0.533233	125	0.00823452	119	0.00950403
LIN9	0.141116	659	0.043421	0.070558	659	0.043421	0.070558	659	0.043421	0.0217479	447	0.0294466	0.000167006	1287	0.084805	0.514368	583	0.0384058	1226	0.0979155
LIPH	0.152843	569	0.0374909	0.0764214	569	0.0374909	0.0764214	569	0.0374909	0.0258734	301	0.0198287	0.000209731	1079	0.0710991	0.51719	467	0.0307642	1247	0.0995927
LLGL2	0.165097	483	0.0318245	0.0825483	483	0.0318245	0.0825483	483	0.0318245	0.0263997	293	0.0193017	0.000279382	847	0.0558118	0.518851	396	0.026087	889	0.0710007
LMCD1	0.165097	483	0.0318245	0.0825483	483	0.0318245	0.0825483	483	0.0318245	0.0167984	786	0.0517787	0.00022662	1015	0.0668819	0.512164	682	0.0449275	471	0.0376168
LMO7	0.19303	343	0.0226	0.0965149	343	0.0226	0.0965149	343	0.0226	0.0314928	162	0.0106719	0.000317785	753	0.0496178	0.522945	282	0.0185771	571	0.0456034
LMOD1	0.137954	687	0.0452659	0.0689769	687	0.0452659	0.0689769	687	0.0452659	0.0210416	488	0.0321476	0.000212416	1068	0.0703743	0.514787	561	0.0369565	1124	0.0897692
LOC158960	0.122933	836	0.0550833	0.0614665	836	0.0550833	0.0614665	836	0.0550833	0.0167509	791	0.052108	0.000240857	954	0.0628624	0.510648	780	0.0513834	1021	0.081543
LOC254057	0.111602	1004	0.0661527	0.0558008	1004	0.0661527	0.0558008	1004	0.0661527	0.0140275	1131	0.0745059	0.000256381	905	0.0596336	0.510339	805	0.0530303	1186	0.0947209
LOC284219	0.124251	817	0.0538315	0.0621253	817	0.0538315	0.0621253	817	0.0538315	0.0169727	763	0.0502635	0.000277264	855	0.056339	0.511801	703	0.0463109	1020	0.0814631
LOC286059	0.192371	348	0.0229294	0.0961855	348	0.0229294	0.0961855	348	0.0229294	0.0156471	909	0.0598814	0.00155036	107	0.00705061	0.518462	412	0.027141	274	0.0218832
LOC340017	0.185519	392	0.0258286	0.0927597	392	0.0258286	0.0927597	392	0.0258286	0.0208358	500	0.0329381	0.000749381	273	0.0179889	0.517613	446	0.0293808	367	0.0293108
LOC400794	0.222676	237	0.0156157	0.111338	237	0.0156157	0.111338	237	0.0156157	0.0299379	194	0.01278	0.000487031	470	0.03097	0.525752	227	0.0149539	295	0.0235604
LOC440173	0.24244	187	0.0123213	0.12122	187	0.0123213	0.12122	187	0.0123213	0.0340905	122	0.00803689	0.000388248	619	0.0407881	0.528922	173	0.0113966	260	0.0207651
LOC93444	0.193952	338	0.0222705	0.0969761	338	0.0222705	0.0969761	338	0.0222705	0.0164121	830	0.0546772	0.00084389	237	0.0156168	0.515101	546	0.0359684	292	0.0233208
LONRF3	0.185519	392	0.0258286	0.0927597	392	0.0258286	0.0927597	392	0.0258286	0.0297855	200	0.0131752	0.000329026	732	0.0482341	0.521741	323	0.021278	679	0.0542289
LPGAT1	0.18104	408	0.0268828	0.0905198	408	0.0268828	0.0905198	408	0.0268828	0.0272419	263	0.0173254	0.000299095	791	0.0521218	0.519562	376	0.0247694	622	0.0496765
LPIN2	0.220436	243	0.0160111	0.110218	243	0.0160111	0.110218	243	0.0160111	0.0316234	160	0.0105402	0.000309585	769	0.0506721	0.525098	240	0.0158103	366	0.0292309
LRAT	0.134791	718	0.0473084	0.0673957	718	0.0473084	0.0673957	718	0.0473084	0.0139356	1145	0.0754282	0.000416713	566	0.0372957	0.514002	604	0.0397892	581	0.046402
LRRC17	0.34271	51	0.00336035	0.171355	51	0.00336035	0.171355	51	0.00336035	0.0301784	184	0.0121212	0.00187326	74	0.00487612	0.541488	63	0.0041502	48	0.00383356
LRRC31	0.215297	261	0.0171971	0.107649	261	0.0171971	0.107649	261	0.0171971	0.0329589	138	0.00909091	0.000463825	498	0.032815	0.525953	221	0.0145586	357	0.0285121
LSM3	0.304236	92	0.0060618	0.152118	92	0.0060618	0.152118	92	0.0060618	0.0250043	324	0.0213439	0.00209916	57	0.00375593	0.534773	116	0.00764163	79	0.0063094
LST1	0.16536	481	0.0316927	0.08268	481	0.0316927	0.08268	481	0.0316927	0.0172231	741	0.0488142	0.0004261	548	0.0361096	0.518816	398	0.0262187	453	0.0361792
LTA4H	0.137427	693	0.0456612	0.0687134	693	0.0456612	0.0687134	693	0.0456612	0.0215489	459	0.0302372	0.000200067	1129	0.0743938	0.5127	661	0.0435441	1128	0.0900887
LTBP2	0.211476	273	0.0179877	0.105738	273	0.0179877	0.105738	273	0.0179877	0.0158211	891	0.0586957	0.000990481	193	0.0127174	0.51756	449	0.0295784	227	0.0181295
LY6K	0.169313	450	0.0296501	0.0846564	450	0.0296501	0.0846564	450	0.0296501	0.0199166	562	0.0370224	0.000561283	399	0.0262915	0.517878	435	0.0286561	445	0.0355403
LYN	0.235457	202	0.0133096	0.117728	202	0.0133096	0.117728	202	0.0133096	0.0162418	857	0.0564559	0.00113536	154	0.0101476	0.522963	281	0.0185112	163	0.0130181
LYPD6	0.219646	248	0.0163405	0.109823	248	0.0163405	0.109823	248	0.0163405	0.031762	159	0.0104743	0.000468172	491	0.0323537	0.526409	211	0.0138999	329	0.0262759
LZTS2	0.189868	362	0.0238519	0.0949338	362	0.0238519	0.0949338	362	0.0238519	0.0129439	1333	0.0878129	0.00122002	138	0.00909331	0.520007	363	0.023913	261	0.020845
MAD2L1	0.123328	831	0.0547539	0.0616641	831	0.0547539	0.0616641	831	0.0547539	0.0139617	1140	0.0750988	0.000169658	1276	0.0840801	0.507982	1036	0.0682477	950	0.0758725
MAG	0.223335	233	0.0153522	0.111667	233	0.0153522	0.111667	233	0.0153522	0.0197596	568	0.0374177	0.00157933	102	0.00672114	0.521651	326	0.0214756	198	0.0158134
MAGEA3	0.121088	864	0.0569282	0.0605442	864	0.0569282	0.0605442	864	0.0569282	0.0150219	970	0.0638999	0.00043828	533	0.0351212	0.509687	865	0.0569829	839	0.0670074
MBD2	0.227815	224	0.0147592	0.113907	224	0.0147592	0.113907	224	0.0147592	0.0329153	139	0.00915679	0.000645025	334	0.0220084	0.527672	198	0.0130435	285	0.0227618
MBIP	0.278279	118	0.00777492	0.13914	118	0.00777492	0.13914	118	0.00777492	0.0382807	80	0.00527009	0.000706053	294	0.0193727	0.534547	118	0.00777339	141	0.0112611
MCM2	0.346004	50	0.00329446	0.173002	50	0.00329446	0.173002	50	0.00329446	0.0356323	104	0.00685112	0.00234164	45	0.00296521	0.544616	49	0.00322793	54	0.00431275
MCM5	0.151657	575	0.0378863	0.0758284	575	0.0378863	0.0758284	575	0.0378863	0.0242012	344	0.0226614	0.000198113	1135	0.0747891	0.516521	496	0.0326746	974	0.0777893
MEF2D	0.178273	417	0.0274758	0.0891363	417	0.0274758	0.0891363	417	0.0274758	0.027864	246	0.0162055	0.000358265	664	0.0437533	0.521418	330	0.0217391	617	0.0492772
METAP1	0.207524	292	0.0192396	0.103762	292	0.0192396	0.103762	292	0.0192396	0.0303399	182	0.0119895	0.000398379	596	0.0392725	0.524064	266	0.0175231	403	0.0321859
METTL7B	0.413334	28	0.0018449	0.206667	28	0.0018449	0.206667	28	0.0018449	0.0413741	63	0.0041502	0.00325751	25	0.00164734	0.555275	28	0.00184453	28	0.00223624
MGRN1	0.23045	213	0.0140344	0.115225	213	0.0140344	0.115225	213	0.0140344	0.0336267	127	0.00836627	0.00039615	602	0.0396679	0.52747	200	0.0131752	319	0.0254772
MICALCL	0.211345	274	0.0180536	0.105672	274	0.0180536	0.105672	274	0.0180536	0.0301434	185	0.0121871	0.000423041	556	0.0366368	0.525043	241	0.0158762	356	0.0284322
MLLT11	0.160221	519	0.0341965	0.0801107	519	0.0341965	0.0801107	519	0.0341965	0.0219063	440	0.0289855	0.000361552	659	0.0434238	0.517401	456	0.0300395	580	0.0463222
MMP1	0.204361	302	0.0198985	0.102181	302	0.0198985	0.102181	302	0.0198985	0.0126259	1395	0.0918972	0.000940856	213	0.0140353	0.520989	335	0.0220685	229	0.0182893
MMP13	0.201199	310	0.0204256	0.1006	310	0.0204256	0.1006	310	0.0204256	0.0226186	410	0.0270092	0.000665517	324	0.0213495	0.523432	275	0.0181159	312	0.0249181
MMP24	0.326372	65	0.0042828	0.163186	65	0.0042828	0.163186	65	0.0042828	0.045582	33	0.00217391	0.000721527	284	0.0187138	0.542611	57	0.00375494	81	0.00646913
MMP27	0.156005	554	0.0365026	0.0780025	554	0.0365026	0.0780025	554	0.0365026	0.0193977	587	0.0386693	0.000651109	329	0.021679	0.513099	638	0.042029	526	0.0420094
MPEG1	0.262995	143	0.00942215	0.131497	143	0.00942215	0.131497	143	0.00942215	0.0136363	1203	0.079249	0.00164285	95	0.00625988	0.529586	164	0.0108037	111	0.00886511
MPP4	0.227288	226	0.014891	0.113644	226	0.014891	0.113644	226	0.014891	0.0242228	342	0.0225296	0.0010017	190	0.0125198	0.522531	296	0.0194993	222	0.0177302
MRAS	0.271164	129	0.0084997	0.135582	129	0.0084997	0.135582	129	0.0084997	0.017452	724	0.0476943	0.00136775	116	0.00764365	0.53105	147	0.00968379	102	0.00814631
MRPL13	0.16009	521	0.0343283	0.0800448	521	0.0343283	0.0800448	521	0.0343283	0.0197894	566	0.0372859	0.000350701	681	0.0448735	0.516222	505	0.0332675	575	0.0459228
MRPL30	0.182752	403	0.0265533	0.0913762	403	0.0265533	0.0913762	403	0.0265533	0.0252014	317	0.0208827	0.000291074	811	0.0534396	0.5214	331	0.021805	495	0.0395336
MSLN	0.226629	229	0.0150886	0.113314	229	0.0150886	0.113314	229	0.0150886	0.0320748	150	0.00988142	0.000598325	365	0.0240511	0.527213	203	0.0133729	290	0.0231611
MT1X	0.177219	423	0.0278711	0.0886093	423	0.0278711	0.0886093	423	0.0278711	0.0256605	305	0.0200922	0.000232667	999	0.0658276	0.518373	417	0.0274704	716	0.0571839
MTUS1	0.367745	40	0.00263557	0.183872	40	0.00263557	0.183872	40	0.00263557	0.0258114	302	0.0198946	0.0042342	13	0.000856616	0.546656	46	0.0030303	37	0.00295504
MUC16	0.226761	227	0.0149568	0.11338	227	0.0149568	0.11338	227	0.0149568	0.027974	242	0.015942	0.000688143	306	0.0201634	0.526354	212	0.0139657	247	0.0197269
MYH1	0.158772	528	0.0347895	0.079386	528	0.0347895	0.079386	528	0.0347895	0.0157156	903	0.0594862	0.000672862	317	0.0208882	0.510579	786	0.0517787	451	0.0360195
MYLPF	0.190922	356	0.0234565	0.0954608	356	0.0234565	0.0954608	356	0.0234565	0.0147547	1004	0.0661397	0.00124282	134	0.00882973	0.520595	346	0.0227931	275	0.0219631
MYO15A	0.205679	299	0.0197009	0.102839	299	0.0197009	0.102839	299	0.0197009	0.0205119	517	0.034058	0.000836083	244	0.016078	0.520167	357	0.0235178	282	0.0225222
MYO1F	0.154951	559	0.036832	0.0774755	559	0.036832	0.0774755	559	0.036832	0.0144963	1045	0.0688406	0.000254382	911	0.060029	0.510201	822	0.0541502	482	0.0384953
NALCN	0.1145	953	0.0627924	0.0572501	953	0.0627924	0.0572501	953	0.0627924	0.0131041	1306	0.0860343	0.000251519	920	0.060622	0.508731	949	0.0625165	976	0.077949
NAP1L2	0.193952	338	0.0222705	0.0969761	338	0.0222705	0.0969761	338	0.0222705	0.0319365	156	0.0102767	0.000325111	737	0.0485635	0.523576	272	0.0179183	611	0.048798
NARS	0.230318	214	0.0141003	0.115159	214	0.0141003	0.115159	214	0.0141003	0.0245356	334	0.0220026	0.00053443	422	0.0278071	0.524408	257	0.0169302	211	0.0168517
NDUFB4	0.141775	650	0.042828	0.0708874	650	0.042828	0.0708874	650	0.042828	0.0126032	1403	0.0924242	0.000560508	401	0.0264233	0.50693	1148	0.0756258	496	0.0396134
NEUROG2	0.207524	292	0.0192396	0.103762	292	0.0192396	0.103762	292	0.0192396	0.0171697	748	0.0492754	0.00108331	168	0.0110701	0.514769	564	0.0371542	245	0.0195671
NFE2	0.17208	442	0.029123	0.0860399	442	0.029123	0.0860399	442	0.029123	0.0261734	297	0.0195652	0.000232786	998	0.0657617	0.518497	410	0.0270092	712	0.0568645
NINJ2	0.29106	108	0.00711603	0.14553	108	0.00711603	0.14553	108	0.00711603	0.0421376	58	0.00382082	0.000694634	301	0.0198339	0.537367	96	0.00632411	131	0.0104624
NKG7	0.122669	841	0.0554128	0.0613347	841	0.0554128	0.0613347	841	0.0554128	0.0133098	1267	0.0834651	0.00023608	983	0.0647733	0.512475	671	0.0442029	776	0.0619759
NME5	0.192635	347	0.0228635	0.0963173	347	0.0228635	0.0963173	347	0.0228635	0.0291699	210	0.013834	0.000293369	806	0.0531102	0.52072	339	0.022332	546	0.0436067
NMNAT2	0.248633	171	0.011267	0.124316	171	0.011267	0.124316	171	0.011267	0.0311107	166	0.0109354	0.000807806	254	0.016737	0.529734	161	0.0106061	179	0.014296
NOD2	0.171289	446	0.0293866	0.0856446	446	0.0293866	0.0856446	446	0.0293866	0.0169691	765	0.0503953	0.000453335	516	0.0340011	0.515328	534	0.0351779	411	0.0328249
NOSTRIN	0.255748	156	0.0102787	0.127874	156	0.0102787	0.127874	156	0.0102787	0.0359583	100	0.00658762	0.000597572	366	0.024117	0.53118	144	0.00948617	180	0.0143758
NPHS1	0.203175	306	0.0201621	0.101588	306	0.0201621	0.101588	306	0.0201621	0.0152113	944	0.0621871	0.00157071	104	0.00685293	0.51786	436	0.028722	243	0.0194074
NRARP	0.226761	227	0.0149568	0.11338	227	0.0149568	0.11338	227	0.0149568	0.0336757	126	0.0083004	0.000510201	449	0.0295862	0.527708	197	0.0129776	307	0.0245188
NRP1	0.174979	436	0.0287277	0.0874893	436	0.0287277	0.0874893	436	0.0287277	0.0216466	454	0.0299078	0.000200531	1124	0.0740643	0.516468	499	0.0328722	506	0.0404121
NTHL1	0.285394	112	0.00737959	0.142697	112	0.00737959	0.142697	112	0.00737959	0.0355134	105	0.006917	0.00105603	177	0.0116632	0.536702	101	0.00665349	132	0.0105423
NTRK2	0.24468	179	0.0117942	0.12234	179	0.0117942	0.12234	179	0.0117942	0.0343746	120	0.00790514	0.00041937	564	0.0371639	0.529697	162	0.0106719	250	0.0199665
NUAK2	0.313459	79	0.00520524	0.15673	79	0.00520524	0.15673	79	0.00520524	0.0250573	323	0.021278	0.00165304	92	0.0060622	0.535944	105	0.006917	67	0.00535101
NUDT11	0.167073	471	0.0310338	0.0835365	471	0.0310338	0.0835365	471	0.0310338	0.0283305	233	0.0153491	0.000196801	1141	0.0751845	0.519686	374	0.0246377	1235	0.0986343
NUDT12	0.310692	86	0.00566647	0.155346	86	0.00566647	0.155346	86	0.00566647	0.0212935	474	0.0312253	0.00313204	26	0.00171323	0.537215	97	0.00638999	68	0.00543088
NUDT16L1	0.21174	271	0.017856	0.10587	271	0.017856	0.10587	271	0.017856	0.0278999	245	0.0161397	0.00058363	383	0.0252372	0.525007	243	0.0160079	321	0.0256369
NUDT19	0.189341	366	0.0241154	0.0946703	366	0.0241154	0.0946703	366	0.0241154	0.0152311	943	0.0621212	0.000956107	204	0.0134423	0.513359	627	0.0413043	301	0.0240396
NUFIP1	0.156796	543	0.0357778	0.0783978	543	0.0357778	0.0783978	543	0.0357778	0.0145135	1042	0.068643	0.000576421	389	0.0256326	0.508186	1007	0.0663373	449	0.0358598
NUMB	0.136768	702	0.0462542	0.068384	702	0.0462542	0.068384	702	0.0462542	0.0203385	530	0.0349144	0.000205421	1102	0.0726147	0.514577	575	0.0378788	1046	0.0835397
NUP210L	0.107912	1086	0.0715556	0.0539561	1086	0.0715556	0.0539561	1086	0.0715556	0.0164914	817	0.0538208	0.000302832	786	0.0517923	0.507999	1033	0.0680501	1171	0.0935229
OCLN	0.220304	246	0.0162087	0.110152	246	0.0162087	0.110152	246	0.0162087	0.0320376	151	0.0099473	0.000293285	807	0.0531761	0.525025	242	0.015942	364	0.0290712
OLFML3	0.235325	203	0.0133755	0.117663	203	0.0133755	0.117663	203	0.0133755	0.0170975	754	0.0496706	0.00106889	172	0.0113337	0.525807	224	0.0147563	171	0.0136571
OLR1	0.166019	477	0.0314291	0.0830094	477	0.0314291	0.0830094	477	0.0314291	0.018446	647	0.0426219	0.000313511	763	0.0502768	0.5127	661	0.0435441	484	0.0386551
OR3A1	0.168654	456	0.0300455	0.084327	456	0.0300455	0.084327	456	0.0300455	0.013209	1291	0.0850461	0.000727098	282	0.018582	0.508373	975	0.0642292	354	0.0282725
OR7E47P	0.231636	206	0.0135732	0.115818	206	0.0135732	0.115818	206	0.0135732	0.0317762	157	0.0103426	0.00058793	375	0.0247101	0.527855	193	0.0127141	265	0.0211644
OSBPL10	0.252849	165	0.0108717	0.126425	165	0.0108717	0.126425	165	0.0108717	0.0181186	673	0.0443347	0.0021272	54	0.00355825	0.527873	191	0.0125823	135	0.0107819
OSTF1	0.150998	581	0.0382816	0.075499	581	0.0382816	0.075499	581	0.0382816	0.025319	312	0.0205534	0.000202332	1108	0.07301	0.517084	471	0.0310277	1119	0.0893699
OTP	0.216615	259	0.0170653	0.108308	259	0.0170653	0.108308	259	0.0170653	0.018495	642	0.0422925	0.00159157	101	0.00665525	0.521866	318	0.0209486	215	0.0171712
P2RY1	0.189868	362	0.0238519	0.0949338	362	0.0238519	0.0949338	362	0.0238519	0.0305694	180	0.0118577	0.000209958	1078	0.0710332	0.522118	311	0.0204875	623	0.0497564
PARD6B	0.245734	176	0.0115965	0.122867	176	0.0115965	0.122867	176	0.0115965	0.0332024	133	0.00876153	0.000586104	381	0.0251054	0.529125	171	0.0112648	206	0.0164524
PARD6G	0.198564	321	0.0211504	0.0992819	321	0.0211504	0.0992819	321	0.0211504	0.0321619	148	0.00974967	0.000192727	1161	0.0765024	0.523269	277	0.0182477	555	0.0443255
PBOV1	0.149285	593	0.0390723	0.0746426	593	0.0390723	0.0746426	593	0.0390723	0.0240948	354	0.0233202	0.000376862	638	0.0420401	0.517084	471	0.0310277	1106	0.0883316
PCBD1	0.109362	1058	0.0697107	0.0546808	1058	0.0697107	0.0546808	1058	0.0697107	0.0135651	1213	0.0799078	0.000192004	1167	0.0768977	0.508101	1019	0.0671278	1083	0.0864947
PCDHB11	0.161671	508	0.0334717	0.0808354	508	0.0334717	0.0808354	508	0.0334717	0.0176923	704	0.0463768	0.000514641	440	0.0289931	0.517331	458	0.0301713	488	0.0389745
PCDHB2	0.177219	423	0.0278711	0.0886093	423	0.0278711	0.0886093	423	0.0278711	0.0190637	604	0.0397892	0.000569333	391	0.0257644	0.517825	437	0.0287879	384	0.0306685
PCDHB9	0.167073	471	0.0310338	0.0835365	471	0.0310338	0.0835365	471	0.0310338	0.0242283	341	0.0224638	0.000322818	741	0.0488271	0.517119	468	0.03083	672	0.0536698
PCNA	0.237565	199	0.0131119	0.118783	199	0.0131119	0.118783	199	0.0131119	0.0344835	118	0.00777339	0.000577786	387	0.0255008	0.528756	179	0.0117918	263	0.0210047
PCSK1N	0.185651	389	0.0256309	0.0928256	389	0.0256309	0.0928256	389	0.0256309	0.0265375	286	0.0188406	0.000416291	567	0.0373616	0.520185	356	0.0234519	487	0.0388947
PCSK2	0.192898	344	0.0226659	0.096449	344	0.0226659	0.096449	344	0.0226659	0.014418	1067	0.0702899	0.000941659	212	0.0139694	0.512977	642	0.0422925	271	0.0216436
PDE1C	0.199091	318	0.0209528	0.0995454	318	0.0209528	0.0995454	318	0.0209528	0.0137031	1187	0.078195	0.00120687	143	0.00942277	0.518002	429	0.0282609	240	0.0191678
PDE2A	0.128599	766	0.0504711	0.0642994	766	0.0504711	0.0642994	766	0.0504711	0.0177053	702	0.0462451	0.0002269	1014	0.066816	0.513463	624	0.0411067	1159	0.0925645
PERP	0.185124	395	0.0260262	0.0925621	395	0.0260262	0.0925621	395	0.0260262	0.0296439	201	0.0132411	0.000195272	1152	0.0759093	0.521938	315	0.020751	751	0.0599792
PEX6	0.312142	83	0.0054688	0.156071	83	0.0054688	0.156071	83	0.0054688	0.0290042	212	0.0139657	0.00237441	43	0.00283342	0.538989	77	0.00507246	76	0.0060698
PGAM1	0.176428	430	0.0283323	0.088214	430	0.0283323	0.088214	430	0.0283323	0.0171373	752	0.0495389	0.000354325	673	0.0443463	0.516732	491	0.0323452	383	0.0305886
PHB2	0.245207	178	0.0117283	0.122604	178	0.0117283	0.122604	178	0.0117283	0.0330247	136	0.00895916	0.000704133	295	0.0194386	0.529845	160	0.0105402	201	0.016053
PHEX	0.115027	947	0.062397	0.0575137	947	0.062397	0.0575137	947	0.062397	0.0137804	1174	0.0773386	0.000238034	971	0.0639826	0.509465	888	0.058498	952	0.0760323
PHGDH	0.210686	277	0.0182513	0.105343	277	0.0182513	0.105343	277	0.0182513	0.0325583	143	0.00942029	0.000378016	637	0.0419742	0.525698	228	0.0150198	393	0.0313873
PICK1	0.317544	71	0.00467813	0.158772	71	0.00467813	0.158772	71	0.00467813	0.0266131	282	0.0185771	0.00204754	60	0.00395361	0.53811	91	0.00599473	64	0.00511141
PKD1	0.147441	604	0.0397971	0.0737203	604	0.0397971	0.0737203	604	0.0397971	0.0154909	926	0.0610013	0.000395718	603	0.0397338	0.514752	565	0.03722	541	0.0432074
PKP1	0.479346	17	0.00112012	0.239673	17	0.00112012	0.239673	17	0.00112012	0.0501718	21	0.0013834	0.00330686	21	0.00138376	0.566212	17	0.00111989	18	0.00143758
PLA2G10	0.1788	414	0.0272781	0.0893998	414	0.0272781	0.0893998	414	0.0272781	0.0277107	250	0.016469	0.000265796	882	0.0581181	0.520488	351	0.0231225	650	0.0519128
PLCB4	0.210422	280	0.018449	0.105211	280	0.018449	0.105211	280	0.018449	0.0160439	867	0.0571146	0.00153538	108	0.0071165	0.523883	270	0.0177866	214	0.0170913
PLCH1	0.295013	104	0.00685247	0.147506	104	0.00685247	0.147506	104	0.00685247	0.0400867	71	0.00467721	0.000798468	255	0.0168028	0.537101	98	0.00645586	123	0.0098235
PLEKHA1	0.160617	516	0.0339988	0.0803083	516	0.0339988	0.0803083	516	0.0339988	0.0206776	506	0.0333333	0.000373324	648	0.042699	0.517243	465	0.0306324	532	0.0424886
PLEKHA6	0.318466	70	0.00461224	0.159233	70	0.00461224	0.159233	70	0.00461224	0.0445882	37	0.00243742	0.000843175	239	0.0157486	0.541064	66	0.00434783	86	0.00686846
PLEKHB1	0.326372	65	0.0042828	0.163186	65	0.0042828	0.163186	65	0.0042828	0.0442019	39	0.00256917	0.000941993	210	0.0138376	0.542359	60	0.00395257	77	0.00614967
PLEKHM1	0.184334	399	0.0262898	0.0921668	399	0.0262898	0.0921668	399	0.0262898	0.0272615	261	0.0171937	0.000373406	647	0.0426331	0.519882	367	0.0241765	562	0.0448846
PLP2	0.164569	487	0.032088	0.0822847	487	0.032088	0.0822847	487	0.032088	0.0205092	518	0.0341238	0.000318039	752	0.0495519	0.517525	450	0.0296443	592	0.0472806
PLXNC1	0.150866	582	0.0383475	0.0754332	582	0.0383475	0.0754332	582	0.0383475	0.0168252	781	0.0514493	0.000380196	631	0.0415788	0.516978	479	0.0315547	550	0.0439262
PML	0.139008	676	0.0445411	0.0695039	676	0.0445411	0.0695039	676	0.0445411	0.0140412	1128	0.0743083	0.000357301	667	0.043951	0.512423	672	0.0442688	607	0.0484786
PNCK	0.103959	1162	0.0765632	0.0519797	1162	0.0765632	0.0519797	1162	0.0765632	0.0135844	1212	0.0798419	0.000304205	782	0.0515287	0.505226	1370	0.0902503	1084	0.0865746
PNMA2	0.159431	524	0.0345259	0.0797154	524	0.0345259	0.0797154	524	0.0345259	0.0251021	320	0.0210804	0.000250488	926	0.0610174	0.516925	482	0.0317523	822	0.0656497
PNPLA4	0.383424	34	0.00224023	0.191712	34	0.00224023	0.191712	34	0.00224023	0.0283024	235	0.0154809	0.00448454	11	0.000724829	0.549307	35	0.00230567	32	0.00255571
POF1B	0.301996	97	0.00639125	0.150998	97	0.00639125	0.150998	97	0.00639125	0.0288636	217	0.0142951	0.00218485	49	0.00322878	0.538472	86	0.00566535	87	0.00694833
POLE3	0.168127	463	0.0305067	0.0840635	463	0.0305067	0.0840635	463	0.0305067	0.0208844	497	0.0327404	0.000298203	792	0.0521877	0.517049	474	0.0312253	513	0.0409712
POLQ	0.213058	268	0.0176583	0.106529	268	0.0176583	0.106529	268	0.0176583	0.0329793	137	0.00902503	0.000425512	550	0.0362414	0.526008	220	0.0144928	381	0.0304289
POLR2F	0.107122	1100	0.0724781	0.0535608	1100	0.0724781	0.0535608	1100	0.0724781	0.0127224	1375	0.0905797	0.000173725	1248	0.0822351	0.510304	812	0.0534914	1248	0.0996726
POLR2I	0.128203	776	0.05113	0.0641017	776	0.05113	0.0641017	776	0.05113	0.0126746	1384	0.0911726	0.000194621	1155	0.076107	0.508288	989	0.0651515	738	0.058941
PPP1R14D	0.21398	265	0.0174606	0.10699	265	0.0174606	0.10699	265	0.0174606	0.0325671	142	0.00935441	0.000458092	505	0.0332762	0.526537	208	0.0137022	373	0.02979
PPP2R1B	0.234535	204	0.0134414	0.117267	204	0.0134414	0.117267	204	0.0134414	0.0295275	203	0.0133729	0.000818937	251	0.0165393	0.528885	174	0.0114625	232	0.0185289
PPP2R2C	0.24916	170	0.0112012	0.12458	170	0.0112012	0.12458	170	0.0112012	0.0295357	202	0.013307	0.000894503	227	0.0149578	0.530308	153	0.0100791	174	0.0138967
PRAME	0.222281	240	0.0158134	0.11114	240	0.0158134	0.11114	240	0.0158134	0.0197333	569	0.0374835	0.00113464	155	0.0102135	0.524571	252	0.0166008	205	0.0163725
PRDM2	0.157718	539	0.0355143	0.0788589	539	0.0355143	0.0788589	539	0.0355143	0.0232072	387	0.0254941	0.000242876	950	0.0625988	0.517525	450	0.0296443	727	0.0580625
PRIMA1	0.238751	196	0.0129143	0.119375	196	0.0129143	0.119375	196	0.0129143	0.0349387	113	0.00744401	0.000339722	711	0.0468503	0.528388	185	0.0121871	296	0.0236403
PRKCSH	0.145859	615	0.0405218	0.0729297	615	0.0405218	0.0729297	615	0.0405218	0.0141018	1114	0.073386	0.000454565	512	0.0337375	0.508237	999	0.0658103	538	0.0429678
PRKD1	0.144147	631	0.0415761	0.0720733	631	0.0415761	0.0720733	631	0.0415761	0.0225613	413	0.0272069	0.000185601	1197	0.0788745	0.515328	534	0.0351779	1156	0.0923249
PRR11	0.194084	336	0.0221388	0.097042	336	0.0221388	0.097042	336	0.0221388	0.0307331	176	0.0115942	0.000342714	701	0.0461914	0.522819	286	0.0188406	501	0.0400128
PRRX1	0.283945	113	0.00744548	0.141972	113	0.00744548	0.141972	113	0.00744548	0.0189705	611	0.0402503	0.00155231	106	0.00698471	0.532802	126	0.0083004	91	0.00726779
PSAT1	0.164965	486	0.0320221	0.0824824	486	0.0320221	0.0824824	486	0.0320221	0.0282056	237	0.0156126	0.000167556	1286	0.0847391	0.518302	420	0.027668	1165	0.0930437
PSMA8	0.350221	49	0.00322857	0.17511	49	0.00322857	0.17511	49	0.00322857	0.025228	315	0.020751	0.00281539	31	0.0020427	0.544304	51	0.00335968	44	0.0035141
PSRC1	0.214243	264	0.0173947	0.107122	264	0.0173947	0.107122	264	0.0173947	0.0283043	234	0.015415	0.000505585	453	0.0298498	0.524934	245	0.0161397	316	0.0252376
PTAFR	0.166678	475	0.0312974	0.0833388	475	0.0312974	0.0833388	475	0.0312974	0.0164319	825	0.0543478	0.000522577	435	0.0286637	0.519384	380	0.0250329	423	0.0337832
PTCH1	0.157981	534	0.0351848	0.0789907	534	0.0351848	0.0789907	534	0.0351848	0.0180655	680	0.0447958	0.000650125	331	0.0218108	0.512908	648	0.0426877	492	0.039294
PTDSS1	0.213848	266	0.0175265	0.106924	266	0.0175265	0.106924	266	0.0175265	0.0320249	152	0.0100132	0.000362119	657	0.043292	0.525479	233	0.0153491	388	0.0309879
PTGES	0.132552	738	0.0486262	0.0662758	738	0.0486262	0.0662758	738	0.0486262	0.0131887	1295	0.0853096	0.00035516	672	0.0442804	0.509978	837	0.0551383	612	0.0488779
PTGFRN	0.228078	223	0.0146933	0.114039	223	0.0146933	0.114039	223	0.0146933	0.0182111	664	0.0437418	0.00150344	110	0.00724829	0.526464	209	0.0137681	184	0.0146953
PTHLH	0.204098	305	0.0200962	0.102049	305	0.0200962	0.102049	305	0.0200962	0.0267336	277	0.0182477	0.000529968	426	0.0280706	0.524354	258	0.016996	355	0.0283524
PTMS	0.139271	673	0.0443434	0.0696357	673	0.0443434	0.0696357	673	0.0443434	0.0194794	582	0.0383399	0.000161212	1333	0.0878361	0.512769	656	0.0432148	971	0.0775497
PTPRM	0.237697	198	0.0130461	0.118848	198	0.0130461	0.118848	198	0.0130461	0.0188067	621	0.0409091	0.00110429	160	0.010543	0.525207	238	0.0156785	166	0.0132577
PTPRZ1	0.444957	22	0.00144956	0.222478	22	0.00144956	0.222478	22	0.00144956	0.0506986	18	0.00118577	0.00284853	30	0.00197681	0.560524	22	0.00144928	24	0.00191678
PVRL1	0.315041	77	0.00507347	0.15752	77	0.00507347	0.15752	77	0.00507347	0.0432303	46	0.0030303	0.000714006	288	0.0189773	0.540736	69	0.00454545	92	0.00734766
QTRTD1	0.263917	140	0.00922448	0.131959	140	0.00922448	0.131959	140	0.00922448	0.034438	119	0.00783926	0.000944486	208	0.0137059	0.531776	135	0.00889328	152	0.0121396
RACGAP1	0.198696	320	0.0210845	0.0993478	320	0.0210845	0.0993478	320	0.0210845	0.029885	196	0.0129117	0.000455778	511	0.0336716	0.524191	263	0.0173254	448	0.0357799
RAD51	0.253772	159	0.0104764	0.126886	159	0.0104764	0.126886	159	0.0104764	0.0347461	116	0.00764163	0.000451653	520	0.0342646	0.530493	152	0.0100132	209	0.016692
RAD9B	0.129521	760	0.0500758	0.0647605	760	0.0500758	0.0647605	760	0.0500758	0.0127384	1370	0.0902503	0.000316324	756	0.0498155	0.511611	713	0.0469697	634	0.0506349
RANBP1	0.154556	562	0.0370297	0.0772778	562	0.0370297	0.0772778	562	0.0370297	0.021946	435	0.0286561	0.000173983	1245	0.0820374	0.516996	478	0.0314888	747	0.0596598
RAPGEFL1	0.167995	464	0.0305726	0.0839976	464	0.0305726	0.0839976	464	0.0305726	0.0268247	273	0.0179842	0.000335179	722	0.0475751	0.519847	370	0.0243742	812	0.0648511
RASGRP4	0.16984	448	0.0295184	0.08492	448	0.0295184	0.08492	448	0.0295184	0.016876	775	0.051054	0.000541463	415	0.0273458	0.518532	408	0.0268775	406	0.0324255
REXO4	0.114896	948	0.0624629	0.0574478	948	0.0624629	0.0574478	948	0.0624629	0.0131743	1298	0.0855072	0.00026727	877	0.0577886	0.511456	725	0.0477602	945	0.0754732
RFC3	0.241518	190	0.0125189	0.120759	190	0.0125189	0.120759	190	0.0125189	0.0339504	124	0.00816864	0.000476812	483	0.0318266	0.528664	182	0.0119895	241	0.0192477
RGL3	0.262204	146	0.00961982	0.131102	146	0.00961982	0.131102	146	0.00961982	0.0376742	85	0.00559947	0.000413164	572	0.0376911	0.532484	131	0.00862978	204	0.0162926
RGS17	0.363792	44	0.00289912	0.181896	44	0.00289912	0.181896	44	0.00289912	0.0422357	55	0.00362319	0.00189483	72	0.00474433	0.547781	43	0.00283267	46	0.00367383
RHBDF1	0.238619	197	0.0129802	0.11931	197	0.0129802	0.11931	197	0.0129802	0.0259371	300	0.0197628	0.000723328	283	0.0186479	0.524173	264	0.0173913	193	0.0154141
RHOV	0.116213	937	0.0617382	0.0581066	937	0.0617382	0.0581066	937	0.0617382	0.0166431	803	0.0528986	0.000201032	1121	0.0738666	0.508152	1011	0.0666008	1167	0.0932034
RIPK3	0.185651	389	0.0256309	0.0928256	389	0.0256309	0.0928256	389	0.0256309	0.0289097	213	0.0140316	0.000207686	1088	0.0716921	0.522189	305	0.0200922	563	0.0449645
RNF145	0.1257	797	0.0525137	0.06285	797	0.0525137	0.06285	797	0.0525137	0.0134817	1236	0.0814229	0.000278982	848	0.0558777	0.509499	879	0.0579051	787	0.0628544
RNF212	0.107385	1095	0.0721486	0.0536926	1095	0.0721486	0.0536926	1095	0.0721486	0.0121273	1490	0.0981555	0.000212365	1069	0.0704402	0.507676	1058	0.069697	1015	0.0810638
RP1	0.124119	820	0.0540291	0.0620594	820	0.0540291	0.0620594	820	0.0540291	0.014977	979	0.0644928	0.000369996	652	0.0429626	0.506676	1178	0.0776021	785	0.0626947
RPGRIP1	0.208314	287	0.0189102	0.104157	287	0.0189102	0.104157	287	0.0189102	0.0317704	158	0.0104084	0.000267782	875	0.0576568	0.525534	232	0.0152833	429	0.0342624
RPL39L	0.133737	730	0.0480991	0.0668687	730	0.0480991	0.0668687	730	0.0480991	0.0200211	552	0.0363636	0.000266763	878	0.0578545	0.512371	676	0.0445323	1057	0.0844182
RPS24	0.140721	661	0.0435527	0.0703604	661	0.0435527	0.0703604	661	0.0435527	0.0214764	463	0.0305007	0.000267844	874	0.0575909	0.515836	512	0.0337286	1002	0.0800256
RPS6KA2	0.3045	91	0.00599591	0.15225	91	0.00599591	0.15225	91	0.00599591	0.0411043	65	0.00428195	0.000650402	330	0.0217449	0.538683	80	0.00527009	101	0.00806645
RRM1	0.189341	366	0.0241154	0.0946703	366	0.0241154	0.0946703	366	0.0241154	0.0308649	174	0.0114625	0.000281163	841	0.0554164	0.522405	299	0.019697	588	0.0469611
RUNX3	0.119244	885	0.0583119	0.0596218	885	0.0583119	0.0596218	885	0.0583119	0.01554	923	0.0608037	0.000199813	1131	0.0745256	0.512337	677	0.0445982	1010	0.0806645
S100A2	0.217274	256	0.0168676	0.108637	256	0.0168676	0.108637	256	0.0168676	0.0265158	287	0.0189065	0.000562158	398	0.0262256	0.525443	234	0.015415	304	0.0242792
S100A6	0.358917	46	0.0030309	0.179458	46	0.0030309	0.179458	46	0.0030309	0.0287595	219	0.0144269	0.00227536	46	0.0030311	0.544694	48	0.00316206	40	0.00319463
S100P	0.167863	465	0.0306385	0.0839317	465	0.0306385	0.0839317	465	0.0306385	0.020464	521	0.0343215	0.000606357	358	0.0235899	0.517454	453	0.0298419	462	0.036898
SAC3D1	0.212003	270	0.0177901	0.106002	270	0.0177901	0.106002	270	0.0177901	0.0162902	848	0.055863	0.000819129	250	0.0164734	0.521346	333	0.0219368	234	0.0186886
SCG5	0.164042	494	0.0325493	0.0820212	494	0.0325493	0.0820212	494	0.0325493	0.0235028	376	0.0247694	0.000393507	606	0.0399315	0.517613	446	0.0293808	666	0.0531906
SCGB3A1	0.126886	786	0.0517889	0.0634429	786	0.0517889	0.0634429	786	0.0517889	0.018375	653	0.0430171	0.000213724	1063	0.0700448	0.511405	727	0.047892	1018	0.0813034
SDSL	0.253245	161	0.0106082	0.126622	161	0.0106082	0.126622	161	0.0106082	0.0350685	110	0.00724638	0.00052333	433	0.0285319	0.531143	145	0.00955204	200	0.0159732
SECISBP2	0.175242	434	0.0285959	0.0876211	434	0.0285959	0.0876211	434	0.0285959	0.0216257	455	0.0299736	0.000508722	450	0.0296521	0.51958	375	0.0247036	421	0.0336235
SELM	0.292246	106	0.00698425	0.146123	106	0.00698425	0.146123	106	0.00698425	0.0187766	623	0.0410408	0.00162803	98	0.00645756	0.534152	121	0.00797101	84	0.00670873
SELT	0.134264	725	0.0477697	0.0671322	725	0.0477697	0.0671322	725	0.0477697	0.0122609	1468	0.0967062	0.000686542	308	0.0202952	0.508016	1031	0.0679183	542	0.0432873
SERPINB13	0.312537	82	0.00540291	0.156269	82	0.00540291	0.156269	82	0.00540291	0.0422735	53	0.00349144	0.000522277	436	0.0287296	0.539468	75	0.00494071	97	0.00774699
SERPINB5	0.614533	3	0.000197668	0.307267	3	0.000197668	0.307267	3	0.000197668	0.0567895	8	0.000527009	0.00708389	7	0.000461255	0.58895	3	0.000197628	3	0.000239597
SERPINB6	0.338889	56	0.00368979	0.169445	56	0.00368979	0.169445	56	0.00368979	0.0281039	239	0.0157444	0.00183397	81	0.00533737	0.541199	64	0.00421607	52	0.00415302
SERPING1	0.262073	147	0.00968571	0.131036	147	0.00968571	0.131036	147	0.00968571	0.0176893	705	0.0464427	0.00109906	163	0.0107406	0.528278	187	0.0123188	126	0.0100631
SFT2D2	0.147309	606	0.0399288	0.0736544	606	0.0399288	0.0736544	606	0.0399288	0.01644	822	0.0541502	0.000438092	534	0.0351871	0.515836	512	0.0337286	593	0.0473604
SFTPC	0.21925	249	0.0164064	0.109625	249	0.0164064	0.109625	249	0.0164064	0.0306203	178	0.011726	0.000646858	333	0.0219425	0.52608	219	0.0144269	305	0.0243591
SH2D4A	0.230845	211	0.0139026	0.115423	211	0.0139026	0.115423	211	0.0139026	0.0319484	155	0.0102108	0.000498447	459	0.0302451	0.52736	201	0.0132411	272	0.0217235
SH3RF2	0.139535	669	0.0440799	0.0697674	669	0.0440799	0.0697674	669	0.0440799	0.0144664	1048	0.0690382	0.000482566	479	0.031563	0.513515	620	0.0408432	553	0.0441658
SIAH2	0.340734	54	0.00355802	0.170367	54	0.00355802	0.170367	54	0.00355802	0.0463642	28	0.00184453	0.000782862	258	0.0170005	0.544577	50	0.00329381	57	0.00455235
SLC11A1	0.315172	76	0.00500758	0.157586	76	0.00500758	0.157586	76	0.00500758	0.0283499	231	0.0152174	0.00177973	84	0.00553506	0.537557	94	0.00619236	71	0.00567047
SLC16A1	0.28355	114	0.00751137	0.141775	114	0.00751137	0.141775	114	0.00751137	0.0418527	61	0.00401845	0.00051537	438	0.0288614	0.535471	107	0.00704875	145	0.0115805
SLC16A4	0.199354	317	0.0208869	0.0996772	317	0.0208869	0.0996772	317	0.0208869	0.0292425	208	0.0137022	0.0003503	685	0.0451371	0.522171	308	0.0202899	464	0.0370577
SLC22A18AS	0.138217	685	0.0451341	0.0691086	685	0.0451341	0.0691086	685	0.0451341	0.0174128	727	0.047892	0.000243305	948	0.0624671	0.512804	655	0.0431489	752	0.0600591
SLC25A12	0.12043	871	0.0573895	0.0602148	871	0.0573895	0.0602148	871	0.0573895	0.0137468	1181	0.0777997	0.000315955	758	0.0499473	0.509397	897	0.0590909	863	0.0689242
SLC34A2	0.270374	132	0.00869737	0.135187	132	0.00869737	0.135187	132	0.00869737	0.0388986	77	0.00507246	0.000537196	420	0.0276753	0.533608	123	0.00810277	167	0.0133376
SLC39A2	0.112129	991	0.0652962	0.0560643	991	0.0652962	0.0560643	991	0.0652962	0.0145441	1037	0.0683136	0.000477918	481	0.0316948	0.509123	916	0.0603426	903	0.0721188
SLC39A5	0.179458	411	0.0270805	0.0897292	411	0.0270805	0.0897292	411	0.0270805	0.0129285	1337	0.0880764	0.000916322	219	0.0144307	0.510236	817	0.0538208	310	0.0247584
SLC39A7	0.162725	499	0.0328787	0.0813624	499	0.0328787	0.0813624	499	0.0328787	0.0241414	350	0.0230567	0.000332194	729	0.0480364	0.517295	461	0.0303689	721	0.0575833
SLC44A4	0.263127	141	0.00929037	0.131563	141	0.00929037	0.131563	141	0.00929037	0.037136	89	0.00586298	0.000780774	261	0.0171982	0.532634	130	0.0085639	165	0.0131779
SLC4A2	0.187101	382	0.0251697	0.0935503	382	0.0251697	0.0935503	382	0.0251697	0.0252423	314	0.0206851	0.000390488	613	0.0403927	0.52056	347	0.022859	459	0.0366584
SLC7A3	0.178141	418	0.0275417	0.0890704	418	0.0275417	0.0890704	418	0.0275417	0.0181454	669	0.0440711	0.000589709	372	0.0245124	0.510854	765	0.0503953	377	0.0301094
SLC7A8	0.114237	958	0.0631218	0.0571184	958	0.0631218	0.0571184	958	0.0631218	0.0162986	846	0.0557312	0.000163693	1318	0.0868477	0.509482	886	0.0583663	1236	0.0987142
SLC9A2	0.243758	182	0.0119918	0.121879	182	0.0119918	0.121879	182	0.0119918	0.0309079	172	0.0113307	0.000666454	323	0.0212836	0.529217	170	0.0111989	199	0.0158933
SLC9A3R1	0.394361	31	0.00204256	0.19718	31	0.00204256	0.19718	31	0.00204256	0.0435223	43	0.00283267	0.00266724	36	0.00237217	0.552325	31	0.00204216	31	0.00247584
SMAD7	0.222808	236	0.0155498	0.111404	236	0.0155498	0.111404	236	0.0155498	0.0151913	947	0.0623847	0.00110101	162	0.0106747	0.522567	295	0.0194335	185	0.0147752
SMPDL3B	0.276171	124	0.00817026	0.138086	124	0.00817026	0.138086	124	0.00817026	0.0407499	67	0.0044137	0.000594656	370	0.0243806	0.535452	108	0.00711462	146	0.0116604
SNAPC1	0.168522	458	0.0301772	0.0842612	458	0.0301772	0.0842612	458	0.0301772	0.0259468	299	0.019697	0.000264121	886	0.0583817	0.517631	445	0.0293149	782	0.0624551
SNED1	0.159563	522	0.0343941	0.0797813	522	0.0343941	0.0797813	522	0.0343941	0.0267616	276	0.0181818	0.000181168	1212	0.0798629	0.518444	414	0.0272727	1163	0.092884
SNRPB	0.167732	467	0.0307702	0.0838659	467	0.0307702	0.0838659	467	0.0307702	0.0261973	295	0.0194335	0.000227361	1012	0.0666842	0.518462	412	0.027141	804	0.0642121
SNTB1	0.24613	174	0.0114647	0.123065	174	0.0114647	0.123065	174	0.0114647	0.0358529	101	0.00665349	0.000542881	413	0.027214	0.530586	151	0.0099473	236	0.0188483
SNX7	0.269188	134	0.00882915	0.134594	134	0.00882915	0.134594	134	0.00882915	0.0173748	730	0.0480896	0.00133746	123	0.0081049	0.530271	154	0.0101449	108	0.00862551
SORBS2	0.200804	312	0.0205574	0.100402	312	0.0205574	0.100402	312	0.0205574	0.0290418	211	0.0138999	0.000494015	464	0.0305746	0.524173	264	0.0173913	391	0.0312275
SOSTDC1	0.222413	238	0.0156816	0.111206	238	0.0156816	0.111206	238	0.0156816	0.0326646	140	0.00922266	0.00038816	620	0.040854	0.526281	216	0.0142292	351	0.0280329
SOX15	0.242177	188	0.0123872	0.121088	188	0.0123872	0.121088	188	0.0123872	0.0333348	131	0.00862978	0.000607431	356	0.0234581	0.529531	167	0.0110013	216	0.017251
SOX2	0.297912	102	0.0067207	0.148956	102	0.0067207	0.148956	102	0.0067207	0.0402047	69	0.00454545	0.000752614	271	0.0178571	0.537443	95	0.00625823	114	0.0091047
SOX21	0.364714	42	0.00276735	0.182357	42	0.00276735	0.182357	42	0.00276735	0.0394424	74	0.00487484	0.00238576	42	0.00276753	0.54782	41	0.00270092	42	0.00335436
SP5	0.307003	87	0.00573236	0.153502	87	0.00573236	0.153502	87	0.00573236	0.0396134	73	0.00480896	0.00103562	185	0.0121903	0.538606	83	0.00546772	96	0.00766712
SPATA5L1	0.22294	234	0.0154181	0.11147	234	0.0154181	0.11147	234	0.0154181	0.0282842	236	0.0155468	0.000494182	463	0.0305087	0.525807	224	0.0147563	289	0.0230812
SPC25	0.157981	534	0.0351848	0.0789907	534	0.0351848	0.0789907	534	0.0351848	0.0264409	292	0.0192358	0.000197699	1138	0.0749868	0.517666	444	0.029249	1166	0.0931236
SPIN3	0.177746	421	0.0277393	0.0888728	421	0.0277393	0.0888728	421	0.0277393	0.0134427	1244	0.0819499	0.00104126	184	0.0121244	0.516398	500	0.0329381	322	0.0257168
SPRR1A	0.259042	148	0.0097516	0.129521	148	0.0097516	0.129521	148	0.0097516	0.0253851	310	0.0204216	0.00165537	91	0.00599631	0.53131	141	0.00928854	139	0.0111013
SPRR1B	0.189209	370	0.024379	0.0946044	370	0.024379	0.0946044	370	0.024379	0.024681	328	0.0216074	0.000502269	456	0.0300474	0.521687	325	0.0214097	389	0.0310678
SPRR2B	0.144278	630	0.0415102	0.0721391	630	0.0415102	0.0721391	630	0.0415102	0.0174168	726	0.0478261	0.000374745	644	0.0424354	0.508577	961	0.063307	595	0.0475202
SPRR4	0.138481	681	0.0448705	0.0692404	681	0.0448705	0.0692404	681	0.0448705	0.0144477	1056	0.0695652	0.000511312	447	0.0294544	0.506811	1162	0.0765481	545	0.0435269
SREBF2	0.358258	47	0.00309679	0.179129	47	0.00309679	0.179129	47	0.00309679	0.045599	32	0.00210804	0.00106732	175	0.0115314	0.546971	45	0.00296443	51	0.00407316
SSBP1	0.263127	141	0.00929037	0.131563	141	0.00929037	0.131563	141	0.00929037	0.0205801	515	0.0339262	0.00185981	75	0.00494201	0.52894	172	0.0113307	127	0.010143
SSX2IP	0.171816	443	0.0291889	0.0859082	443	0.0291889	0.0859082	443	0.0291889	0.0264957	289	0.0190382	0.000249581	929	0.0612151	0.520114	360	0.0237154	686	0.054788
ST3GAL5	0.463008	19	0.00125189	0.231504	19	0.00125189	0.231504	19	0.00125189	0.0564331	9	0.000592885	0.00185431	76	0.00500791	0.56373	19	0.00125165	19	0.00151745
ST6GALNAC1	0.192108	349	0.0229953	0.0960538	349	0.0229953	0.0960538	349	0.0229953	0.0256434	306	0.0201581	0.000577116	388	0.0255667	0.522225	301	0.0198287	390	0.0311477
STARD3	0.241913	189	0.0124531	0.120957	189	0.0124531	0.120957	189	0.0124531	0.0171537	750	0.0494071	0.00162656	99	0.00652346	0.527818	194	0.01278	147	0.0117403
STARD7	0.177877	420	0.0276735	0.0889387	420	0.0276735	0.0889387	420	0.0276735	0.0128659	1345	0.0886034	0.000949467	206	0.0135741	0.514176	595	0.0391963	318	0.0253973
STK32A	0.305422	89	0.00586414	0.152711	89	0.00586414	0.152711	89	0.00586414	0.0418865	60	0.00395257	0.000857385	234	0.0154191	0.539238	76	0.00500659	95	0.00758725
STOM	0.31649	73	0.00480991	0.158245	73	0.00480991	0.158245	73	0.00480991	0.0186389	633	0.0416996	0.00354791	18	0.00118608	0.538511	85	0.00559947	56	0.00447249
SUOX	0.193293	342	0.0225341	0.0966467	342	0.0225341	0.0966467	342	0.0225341	0.0180432	683	0.0449934	0.000842605	241	0.0158803	0.518656	403	0.0265481	320	0.0255571
SUV39H2	0.301733	98	0.00645714	0.150866	98	0.00645714	0.150866	98	0.00645714	0.0205389	516	0.0339921	0.00279988	32	0.00210859	0.535131	110	0.00724638	78	0.00622953
SYNE1	0.151525	577	0.0380181	0.0757626	577	0.0380181	0.0757626	577	0.0380181	0.0235845	369	0.0243083	0.000188532	1184	0.0780179	0.517119	468	0.03083	897	0.0716396
SYT12	0.364319	43	0.00283323	0.18216	43	0.00283323	0.18216	43	0.00283323	0.0448447	36	0.00237154	0.00145142	112	0.00738007	0.5478	42	0.0027668	43	0.00343423
SYVN1	0.254562	158	0.0104105	0.127281	158	0.0104105	0.127281	158	0.0104105	0.0349653	112	0.00737813	0.000752661	270	0.0177912	0.531664	138	0.00909091	177	0.0141363
TAF4B	0.189341	366	0.0241154	0.0946703	366	0.0241154	0.0946703	366	0.0241154	0.0284409	227	0.0149539	0.000389956	616	0.0405904	0.522189	305	0.0200922	474	0.0378564
TANC2	0.141775	650	0.042828	0.0708874	650	0.042828	0.0708874	650	0.042828	0.0199728	556	0.0366271	0.000288615	819	0.0539668	0.51624	504	0.0332016	948	0.0757128
TAPT1	0.149022	596	0.0392699	0.0745108	596	0.0392699	0.0745108	596	0.0392699	0.023112	393	0.0258893	0.00025681	903	0.0595018	0.516873	485	0.0319499	980	0.0782685
TBC1D8B	0.255616	157	0.0103446	0.127808	157	0.0103446	0.127808	157	0.0103446	0.01809	677	0.0445982	0.00121441	141	0.00929099	0.527782	195	0.0128458	136	0.0108618
TBCCD1	0.198037	326	0.0214799	0.0990184	326	0.0214799	0.0990184	326	0.0214799	0.0309301	171	0.0112648	0.000285125	828	0.0545598	0.522837	285	0.0187747	499	0.039853
TCF25	0.151657	575	0.0378863	0.0758284	575	0.0378863	0.0758284	575	0.0378863	0.0148837	986	0.0649539	0.000536474	421	0.0277412	0.512735	658	0.0433465	480	0.0383356
TDRD10	0.256275	154	0.0101469	0.128138	154	0.0101469	0.128138	154	0.0101469	0.0381491	81	0.00533597	0.000560878	400	0.0263574	0.531999	133	0.00876153	196	0.0156537
TDRD5	0.126227	794	0.052316	0.0631135	794	0.052316	0.0631135	794	0.052316	0.0145609	1034	0.0681159	0.000294289	803	0.0529125	0.508101	1019	0.0671278	766	0.0611772
TES	0.21846	251	0.0165382	0.10923	251	0.0165382	0.10923	251	0.0165382	0.0151396	954	0.0628458	0.00133998	121	0.00797312	0.521848	320	0.0210804	186	0.014855
TGIF2	0.244548	180	0.0118601	0.122274	180	0.0118601	0.122274	180	0.0118601	0.0332501	132	0.00869565	0.000530644	424	0.0279389	0.529864	158	0.0104084	228	0.0182094
TGM1	0.162593	501	0.0330105	0.0812965	501	0.0330105	0.0812965	501	0.0330105	0.0168772	774	0.0509881	0.000621855	347	0.0228651	0.511991	692	0.0455863	426	0.0340228
THAP10	0.239014	195	0.0128484	0.119507	195	0.0128484	0.119507	195	0.0128484	0.0175814	713	0.0469697	0.0012312	136	0.00896152	0.526299	214	0.0140975	157	0.0125389
THAP6	0.131102	744	0.0490215	0.0655511	744	0.0490215	0.0655511	744	0.0490215	0.0169277	770	0.0507246	0.000243152	949	0.0625329	0.508322	984	0.0648221	919	0.0733967
TIMM8A	0.136504	708	0.0466495	0.0682522	708	0.0466495	0.0682522	708	0.0466495	0.0147572	1003	0.0660738	0.000309345	771	0.0508039	0.512977	642	0.0422925	699	0.0558262
TJAP1	0.218591	250	0.0164723	0.109296	250	0.0164723	0.109296	250	0.0164723	0.0230296	396	0.026087	0.000892984	228	0.0150237	0.525407	235	0.0154809	233	0.0186087
TJP3	0.424402	27	0.00177901	0.212201	27	0.00177901	0.212201	27	0.00177901	0.0477998	25	0.0016469	0.00216568	50	0.00329468	0.557273	27	0.00177866	27	0.00215638
TKTL2	0.165755	478	0.031495	0.0828777	478	0.031495	0.0828777	478	0.031495	0.0162619	854	0.0562582	0.000680504	311	0.0204929	0.510304	812	0.0534914	408	0.0325853
TLR2	0.148626	598	0.0394017	0.0743132	598	0.0394017	0.0743132	598	0.0394017	0.0139393	1144	0.0753623	0.000224542	1023	0.0674091	0.508033	1030	0.0678524	530	0.0423289
TM4SF4	0.142038	646	0.0425644	0.0710192	646	0.0425644	0.0710192	646	0.0425644	0.0181324	670	0.044137	0.000460854	503	0.0331444	0.512406	674	0.0444005	646	0.0515933
TMC1	0.164569	487	0.032088	0.0822847	487	0.032088	0.0822847	487	0.032088	0.0140988	1116	0.0735178	0.000589549	373	0.0245783	0.511818	701	0.0461792	378	0.0301893
TMCO4	0.167863	465	0.0306385	0.0839317	465	0.0306385	0.0839317	465	0.0306385	0.0163162	843	0.0555336	0.000504013	455	0.0299815	0.514455	579	0.0381423	431	0.0344222
TMEM117	0.138349	684	0.0450682	0.0691745	684	0.0450682	0.0691745	684	0.0450682	0.0219206	438	0.0288538	0.000249171	931	0.0613469	0.515503	527	0.0347167	1068	0.0852967
TMEM171	0.293959	105	0.00691836	0.146979	105	0.00691836	0.146979	105	0.00691836	0.0368914	90	0.00592885	0.000982996	197	0.012981	0.536702	101	0.00665349	106	0.00846578
TMEM27	0.21477	263	0.0173289	0.107385	263	0.0173289	0.107385	263	0.0173289	0.0197228	571	0.0376153	0.00105043	178	0.011729	0.520667	344	0.0226614	235	0.0187685
TMEM51	0.142829	639	0.0421032	0.0714145	639	0.0421032	0.0714145	639	0.0421032	0.019929	559	0.0368248	0.000209424	1080	0.071165	0.510459	792	0.0521739	853	0.0681255
TMEM92	0.146518	610	0.0401924	0.0732591	610	0.0401924	0.0732591	610	0.0401924	0.023184	390	0.0256917	0.000141675	1454	0.0958092	0.515224	538	0.0354414	1184	0.0945611
TMPO	0.195402	330	0.0217434	0.0977008	330	0.0217434	0.0977008	330	0.0217434	0.0315429	161	0.0106061	0.000295108	801	0.0527807	0.523414	276	0.0181818	522	0.04169
TMTC3	0.331511	60	0.00395335	0.165755	60	0.00395335	0.165755	60	0.00395335	0.044151	40	0.00263505	0.000816902	252	0.0166052	0.543155	54	0.00355731	72	0.00575034
TNFAIP3	0.119112	887	0.0584437	0.059556	887	0.0584437	0.059556	887	0.0584437	0.0158588	889	0.0585639	0.000206574	1096	0.0722193	0.512821	654	0.043083	1135	0.0906477
TNFSF12-TNFSF13	0.269978	133	0.00876326	0.134989	133	0.00876326	0.134989	133	0.00876326	0.0233315	383	0.0252306	0.00141092	113	0.00744597	0.531273	142	0.00935441	124	0.00990336
TNNT3	0.194874	331	0.0218093	0.0974372	331	0.0218093	0.0974372	331	0.0218093	0.0215374	460	0.030303	0.000326059	734	0.0483658	0.519704	373	0.0245718	359	0.0286718
TNS3	0.203044	307	0.020228	0.101522	307	0.020228	0.101522	307	0.020228	0.0235427	373	0.0245718	0.0004028	589	0.0388113	0.519882	367	0.0241765	335	0.0267551
TNS4	0.163911	495	0.0326151	0.0819553	495	0.0326151	0.0819553	495	0.0326151	0.023708	362	0.0238472	0.000299559	790	0.0520559	0.518019	428	0.028195	641	0.051194
TOP2A	0.184202	400	0.0263557	0.0921009	400	0.0263557	0.0921009	400	0.0263557	0.0286611	220	0.0144928	0.000225314	1019	0.0671455	0.521723	324	0.0213439	606	0.0483987
TP53TG3	0.150603	584	0.0384793	0.0753014	584	0.0384793	0.0753014	584	0.0384793	0.0241293	352	0.0231884	0.00023804	970	0.0639167	0.516873	485	0.0319499	1109	0.0885712
TPD52L1	0.252981	164	0.0108058	0.126491	164	0.0108058	0.126491	164	0.0108058	0.0351399	108	0.00711462	0.000435406	541	0.0356484	0.530012	156	0.0102767	231	0.018449
TPP1	0.210159	281	0.0185149	0.105079	281	0.0185149	0.105079	281	0.0185149	0.0265676	285	0.0187747	0.00060502	359	0.0236558	0.52488	247	0.0162714	331	0.0264356
TPPP3	0.126491	789	0.0519866	0.0632453	789	0.0519866	0.0632453	789	0.0519866	0.0160402	869	0.0572464	0.000288547	820	0.0540327	0.511939	696	0.0458498	876	0.0699625
TPT1	0.108044	1081	0.0712262	0.054022	1081	0.0712262	0.054022	1081	0.0712262	0.0136395	1201	0.0791173	0.000189882	1178	0.0776226	0.508305	986	0.0649539	1125	0.0898491
TPX2	0.161802	507	0.0334058	0.0809012	507	0.0334058	0.0809012	507	0.0334058	0.0276168	254	0.0167325	0.000147378	1407	0.0927122	0.518621	405	0.0266798	994	0.0793866
TRAM1	0.217933	253	0.01667	0.108966	253	0.01667	0.108966	253	0.01667	0.0305486	181	0.0119236	0.000513129	445	0.0293226	0.525807	224	0.0147563	336	0.0268349
TRIB1	0.128335	773	0.0509323	0.0641676	773	0.0509323	0.0641676	773	0.0509323	0.016055	866	0.0570487	0.000212015	1070	0.0705061	0.508628	959	0.0631752	912	0.0728376
TRIM29	0.639963	2	0.000131778	0.319982	2	0.000131778	0.319982	2	0.000131778	0.0584446	5	0.000329381	0.00807416	4	0.000263574	0.593602	2	0.000131752	2	0.000159732
TRIM46	0.253772	159	0.0104764	0.126886	159	0.0104764	0.126886	159	0.0104764	0.0137479	1180	0.0777339	0.00189925	70	0.00461255	0.527727	196	0.0129117	130	0.0103826
TSC22D3	0.313591	78	0.00513936	0.156796	78	0.00513936	0.156796	78	0.00513936	0.0250683	322	0.0212121	0.00165182	93	0.0061281	0.536038	104	0.00685112	66	0.00527114
TSPAN15	0.237038	200	0.0131778	0.118519	200	0.0131778	0.118519	200	0.0131778	0.0339926	123	0.00810277	0.000402841	588	0.0387454	0.528131	188	0.0123847	281	0.0224423
TSPAN4	0.301206	99	0.00652303	0.150603	99	0.00652303	0.150603	99	0.00652303	0.0417485	62	0.00408432	0.000685022	309	0.0203611	0.538415	87	0.00573123	116	0.00926444
TSPAN8	0.211608	272	0.0179219	0.105804	272	0.0179219	0.105804	272	0.0179219	0.0301114	186	0.012253	0.000452918	518	0.0341328	0.524318	260	0.0171278	361	0.0288316
TSTA3	0.156927	542	0.0357119	0.0784637	542	0.0357119	0.0784637	542	0.0357119	0.0215159	461	0.0303689	0.000326707	733	0.0482999	0.51682	488	0.0321476	636	0.0507947
TTLL12	0.142565	641	0.042235	0.0712827	641	0.042235	0.0712827	641	0.042235	0.0225519	414	0.0272727	0.000164227	1314	0.0865841	0.515784	516	0.0339921	1127	0.0900088
TTLL3	0.117136	919	0.0605522	0.0585678	919	0.0605522	0.0585678	919	0.0605522	0.0146522	1015	0.0668643	0.000226282	1016	0.0669478	0.51106	744	0.0490119	1110	0.0886511
TTR	0.228737	220	0.0144956	0.114369	220	0.0144956	0.114369	220	0.0144956	0.0176622	708	0.0466403	0.00109023	167	0.0110042	0.52056	347	0.022859	178	0.0142161
UBA52	0.152447	570	0.0375568	0.0762237	570	0.0375568	0.0762237	570	0.0375568	0.0161397	862	0.0567852	0.000345748	692	0.0455983	0.511818	701	0.0461792	540	0.0431275
UGT1A6	0.444166	23	0.00151545	0.222083	23	0.00151545	0.222083	23	0.00151545	0.0336018	128	0.00843215	0.0074156	5	0.000329468	0.560235	23	0.00151515	22	0.00175705
UIMC1	0.161012	514	0.033867	0.080506	514	0.033867	0.080506	514	0.033867	0.0210631	486	0.0320158	0.000405778	583	0.0384159	0.513793	611	0.0402503	587	0.0468812
UNC5CL	0.303973	93	0.00612769	0.151986	93	0.00612769	0.151986	93	0.00612769	0.0421718	57	0.00375494	0.000727838	281	0.0185161	0.538855	79	0.00520422	103	0.00822618
VANGL2	0.188286	376	0.0247743	0.0941432	376	0.0247743	0.0941432	376	0.0247743	0.0299688	192	0.0126482	0.000263258	889	0.0585793	0.522046	314	0.0206851	586	0.0468014
VCAN	0.270637	130	0.00856559	0.135319	130	0.00856559	0.135319	130	0.00856559	0.0183497	655	0.0431489	0.00109427	164	0.0108065	0.528719	180	0.0118577	117	0.0093443
VIP	0.116477	932	0.0614087	0.0582384	932	0.0614087	0.0582384	932	0.0614087	0.0175286	717	0.0472332	0.000205745	1101	0.0725488	0.510339	805	0.0530303	1130	0.0902484
VSNL1	0.51176	13	0.000856559	0.25588	13	0.000856559	0.25588	13	0.000856559	0.0562447	10	0.000658762	0.00291567	28	0.00184502	0.571886	12	0.000790514	13	0.00103826
WBP2NL	0.145728	618	0.0407195	0.0728638	618	0.0407195	0.0728638	618	0.0407195	0.0151604	952	0.0627141	0.000357745	666	0.0438851	0.505074	1394	0.0918314	566	0.0452041
WDR25	0.217801	254	0.0167359	0.1089	254	0.0167359	0.1089	254	0.0167359	0.0322561	145	0.00955204	0.000341328	708	0.0466526	0.52588	223	0.0146904	387	0.0309081
WDR6	0.163384	498	0.0328128	0.0816918	498	0.0328128	0.0816918	498	0.0328128	0.0241413	351	0.0231225	0.000224011	1025	0.0675409	0.517454	453	0.0298419	621	0.0495967
WDR72	0.486066	15	0.000988338	0.243033	15	0.000988338	0.243033	15	0.000988338	0.0512954	17	0.00111989	0.00386773	16	0.0010543	0.567164	15	0.000988142	15	0.00119799
WDR82	0.301206	99	0.00652303	0.150603	99	0.00652303	0.150603	99	0.00652303	0.024034	355	0.023386	0.00199985	64	0.00421719	0.534735	117	0.00770751	83	0.00662886
WFDC3	0.234403	205	0.0135073	0.117201	205	0.0135073	0.117201	205	0.0135073	0.032617	141	0.00928854	0.00062554	342	0.0225356	0.528867	176	0.0115942	253	0.0202061
XIST	0.18855	375	0.0247084	0.094275	375	0.0247084	0.094275	375	0.0247084	0.0130963	1308	0.086166	0.00163067	97	0.00639167	0.520292	354	0.0233202	264	0.0210846
YIPF3	0.147572	602	0.0396653	0.0737862	602	0.0396653	0.0737862	602	0.0396653	0.0194625	583	0.0384058	0.000321273	743	0.0489589	0.515731	518	0.0341238	662	0.0528712
YPEL1	0.205415	300	0.0197668	0.102708	300	0.0197668	0.102708	300	0.0197668	0.0279703	243	0.0160079	0.000341488	707	0.0465867	0.522783	287	0.0189065	405	0.0323457
YPEL3	0.320311	68	0.00448046	0.160155	68	0.00448046	0.160155	68	0.00448046	0.0299489	193	0.0127141	0.00168253	90	0.00593042	0.538205	90	0.00592885	63	0.00503155
ZDHHC15	0.103037	1178	0.0776174	0.0515185	1178	0.0776174	0.0515185	1178	0.0776174	0.0129591	1330	0.0876153	0.00023497	990	0.0652346	0.50926	905	0.0596179	1189	0.0949605
ZFHX2	0.193952	338	0.0222705	0.0969761	338	0.0222705	0.0969761	338	0.0222705	0.0319873	153	0.0100791	0.000281568	840	0.0553506	0.523053	280	0.0184453	578	0.0461624
ZFP36L1	0.265235	137	0.00902682	0.132617	137	0.00902682	0.132617	137	0.00902682	0.0196744	574	0.0378129	0.00184803	78	0.00513969	0.527617	199	0.0131094	122	0.00974363
ZFYVE26	0.205942	298	0.019635	0.102971	298	0.019635	0.102971	298	0.019635	0.029884	197	0.0129776	0.000362069	658	0.0433579	0.523251	278	0.0183136	407	0.0325054
ZIC2	0.190526	359	0.0236542	0.0952632	359	0.0236542	0.0952632	359	0.0236542	0.028114	238	0.0156785	0.0003517	677	0.0446099	0.521759	322	0.0212121	520	0.0415302
ZNF140	0.248501	172	0.0113329	0.124251	172	0.0113329	0.124251	172	0.0113329	0.0217074	451	0.0297101	0.00174325	87	0.00573274	0.527892	190	0.0125165	148	0.0118201
ZNF26	0.106595	1114	0.0734005	0.0532973	1114	0.0734005	0.0532973	1114	0.0734005	0.0125499	1412	0.0930171	0.000181883	1208	0.0795994	0.507336	1099	0.0723979	1114	0.0889705
ZNF418	0.134396	722	0.047572	0.0671981	722	0.047572	0.0671981	722	0.047572	0.0203299	532	0.0350461	0.000217353	1050	0.0691882	0.515241	536	0.0353096	1245	0.099433
ZNF432	0.317412	72	0.00474402	0.158706	72	0.00474402	0.158706	72	0.00474402	0.0275604	255	0.0167984	0.00278114	34	0.00224038	0.538091	92	0.00606061	65	0.00519128
ZNF528	0.243626	183	0.0120577	0.121813	183	0.0120577	0.121813	183	0.0120577	0.0226764	409	0.0269433	0.0012186	139	0.0091592	0.525589	230	0.0151515	158	0.0126188
ZNF579	0.165624	479	0.0315609	0.0828118	479	0.0315609	0.0828118	479	0.0315609	0.0189856	610	0.0401845	0.000564168	395	0.0260279	0.51631	502	0.0330698	450	0.0359396
ZNF615	0.173793	438	0.0288595	0.0868964	438	0.0288595	0.0868964	438	0.0288595	0.0205965	513	0.0337945	0.000597492	367	0.0241829	0.515189	541	0.035639	452	0.0360994
ZNF616	0.162066	504	0.0332081	0.081033	504	0.0332081	0.081033	504	0.0332081	0.0137334	1183	0.0779315	0.000545102	411	0.0270822	0.512839	652	0.0429513	394	0.0314671
ZNF626	0.190658	358	0.0235883	0.0953291	358	0.0235883	0.0953291	358	0.0235883	0.0265858	284	0.0187088	0.000412178	575	0.0378888	0.522585	294	0.0193676	437	0.0349014
ZNF671	0.209236	284	0.0187125	0.104618	284	0.0187125	0.104618	284	0.0187125	0.0274973	256	0.0168643	0.000613536	353	0.0232604	0.524571	252	0.0166008	333	0.0265953
ZNF711	0.150076	587	0.0386769	0.0750379	587	0.0386769	0.0750379	587	0.0386769	0.02162	456	0.0300395	0.00023866	965	0.0635872	0.51449	577	0.0380105	749	0.0598195
ZNF721	0.213716	267	0.0175924	0.106858	267	0.0175924	0.106858	267	0.0175924	0.0219279	437	0.0287879	0.000900572	225	0.014826	0.520399	353	0.0232543	252	0.0201262

## Sheet: 4. GSE28582-CNVCNV
The genes ranked in the top 10 percent in all centralities of the CNV-CNV network for patient cohort GSE28582.
gene	degree centrality	degree rank	degree rank percentile	in degree centrality	in degree rank	in degree rank percentile	out degree centrality	out degree rank	out degree rank percentile	eigenvector centrality	eigenvector rank	eigenvector rank percentile	betweenness centrality	betweenness rank	betweenness rank percentile	closeness centrality	closeness rank	closeness rank percentile	VoteRank	VoteRank percentile
ACLY	0.186785	132	0.0114454	0.0933923	132	0.0114454	0.0933923	132	0.0114454	0.0283131	161	0.0139599	0.000404927	706	0.0612156	0.490077	436	0.0378046	116	0.0109817
ADGRG3	0.14282	338	0.0293072	0.0713666	338	0.0293072	0.0714533	336	0.0291338	0.0212006	409	0.0354635	0.000503024	541	0.0469089	0.493073	325	0.02818	415	0.0392881
ADORA2B	0.129726	492	0.0426602	0.064863	492	0.0426602	0.064863	492	0.0426602	0.0182231	742	0.0643371	0.000689808	352	0.0305211	0.486541	577	0.0500303	536	0.0507432
AEBP2	0.163198	186	0.0161276	0.081599	186	0.0161276	0.081599	186	0.0161276	0.0218846	360	0.0312148	0.000959196	203	0.0176017	0.502966	136	0.0117922	166	0.0157152
AKAP8	0.179501	157	0.0136131	0.0897503	157	0.0136131	0.0897503	157	0.0136131	0.0251026	224	0.0194225	0.000893687	220	0.0190757	0.500651	166	0.0143935	155	0.0146739
AKAP8L	0.191467	118	0.0102315	0.0957336	118	0.0102315	0.0957336	118	0.0102315	0.0256281	203	0.0176017	0.00127316	97	0.00841065	0.505656	96	0.00832394	113	0.0106977
AKR7A2	0.129899	488	0.0423134	0.0649497	488	0.0423134	0.0649497	488	0.0423134	0.0250418	230	0.0199428	0.000410293	690	0.0598283	0.500543	169	0.0146536	880	0.0833097
AKR7A3	0.161984	190	0.0164745	0.080992	190	0.0164745	0.080992	190	0.0164745	0.0286844	154	0.013353	0.000711418	335	0.0290471	0.510944	49	0.00424868	251	0.0237622
AKR7L	0.161984	190	0.0164745	0.080992	190	0.0164745	0.080992	190	0.0164745	0.0286844	154	0.013353	0.000711418	335	0.0290471	0.510944	49	0.00424868	258	0.0244249
ALKBH1	0.129032	502	0.0435273	0.0645161	502	0.0435273	0.0645161	502	0.0435273	0.0169723	966	0.0837596	0.000412946	686	0.0594815	0.491393	396	0.0343363	680	0.0643757
ALKBH8	0.203087	95	0.00823723	0.101544	95	0.00823723	0.101544	95	0.00823723	0.0340726	99	0.00858406	0.000458668	601	0.0521113	0.497863	208	0.0180352	78	0.00738427
AMBRA1	0.155914	238	0.0206364	0.077957	238	0.0206364	0.077957	238	0.0206364	0.0172116	915	0.0793376	0.000555879	461	0.0399723	0.478486	1104	0.0957253	183	0.0173246
ANKS1B	0.165279	179	0.0155207	0.0826396	179	0.0155207	0.0826396	179	0.0155207	0.0222004	346	0.0300009	0.00191568	41	0.00355502	0.50209	152	0.0131796	156	0.0147685
ARF3	0.150191	272	0.0235845	0.0750954	272	0.0235845	0.0750954	272	0.0235845	0.0254631	205	0.0177751	0.000383053	796	0.0690193	0.492526	351	0.0304344	278	0.0263183
ARG2	0.180541	154	0.013353	0.0902706	154	0.013353	0.0902706	154	0.013353	0.0290744	146	0.0126593	0.00073839	313	0.0271395	0.502418	144	0.0124859	135	0.0127805
ARGLU1	0.121575	578	0.0501171	0.0607874	578	0.0501171	0.0607874	578	0.0501171	0.0225869	334	0.0289604	0.000420532	675	0.0585277	0.500239	173	0.0150004	952	0.0901259
ARHGAP1	0.155914	238	0.0206364	0.077957	238	0.0206364	0.077957	238	0.0206364	0.0172116	915	0.0793376	0.000555879	461	0.0399723	0.478486	1104	0.0957253	187	0.0177033
ARHGDIB	0.150884	267	0.023151	0.0754422	267	0.023151	0.0754422	267	0.023151	0.0200379	499	0.0432671	0.000556303	458	0.0397121	0.495936	253	0.0219371	221	0.0209221
ARL2BP	0.208984	84	0.00728345	0.104492	84	0.00728345	0.104492	84	0.00728345	0.0395043	71	0.00615625	0.000459527	594	0.0515044	0.504153	116	0.0100581	143	0.0135378
ATG13	0.155914	238	0.0206364	0.077957	238	0.0206364	0.077957	238	0.0206364	0.0172116	915	0.0793376	0.000555879	461	0.0399723	0.478486	1104	0.0957253	192	0.0181767
BEAN1-AS1	0.228581	49	0.00424868	0.114291	49	0.00424868	0.114291	49	0.00424868	0.042575	37	0.00320819	0.000749886	305	0.0264459	0.512192	43	0.00372843	61	0.00577487
BIVM	0.225286	57	0.00494234	0.112643	57	0.00494234	0.112643	57	0.00494234	0.0418017	52	0.0045088	0.000630352	409	0.0354635	0.513995	31	0.00268794	73	0.00691092
BIVM-ERCC5	0.228755	47	0.00407526	0.114377	47	0.00407526	0.114377	47	0.00407526	0.0420991	49	0.00424868	0.000714762	331	0.0287003	0.518945	21	0.00182086	55	0.00520685
BRD4	0.179501	157	0.0136131	0.0897503	157	0.0136131	0.0897503	157	0.0136131	0.0251026	224	0.0194225	0.000893687	220	0.0190757	0.500651	166	0.0143935	161	0.0152419
BTBD11	0.124176	543	0.0470823	0.0620881	543	0.0470823	0.0620881	543	0.0470823	0.019835	519	0.0450013	0.000497801	549	0.0476025	0.492905	335	0.0290471	631	0.0597368
C11orf53	0.130593	485	0.0420532	0.0652966	485	0.0420532	0.0652966	485	0.0420532	0.0165122	1036	0.0898292	0.00114239	129	0.0111853	0.490536	426	0.0369375	455	0.0430749
C16orf78	0.201179	107	0.00927772	0.10059	107	0.00927772	0.10059	107	0.00927772	0.040917	53	0.00459551	0.000687388	357	0.0309547	0.506701	81	0.00702332	189	0.0178926
C1orf112	0.121575	578	0.0501171	0.0607874	578	0.0501171	0.0607874	578	0.0501171	0.0177053	829	0.0718807	0.000673195	375	0.0325154	0.499502	190	0.0164745	887	0.0839724
CAPN9	0.127298	511	0.0443076	0.063649	511	0.0443076	0.063649	511	0.0443076	0.0184031	695	0.0602619	0.000500525	544	0.047169	0.483218	799	0.0692795	614	0.0581274
CAPNS2	0.292751	3	0.000260123	0.146375	3	0.000260123	0.146375	3	0.000260123	0.0526835	12	0.00104049	0.00170811	50	0.00433539	0.524134	4	0.000346831	3	0.00028401
CAPZA3	0.172737	172	0.0149137	0.0863684	172	0.0149137	0.0863684	172	0.0149137	0.0221946	347	0.0300876	0.00101836	176	0.0152606	0.503779	121	0.0104916	132	0.0124964
CAPZB	0.123309	552	0.0478627	0.0616545	552	0.0478627	0.0616545	552	0.0478627	0.023498	296	0.0256655	0.000547486	480	0.0416197	0.494193	302	0.0261857	938	0.0888005
CARD16	0.13649	408	0.0353767	0.0682449	408	0.0353767	0.0682449	408	0.0353767	0.0186954	662	0.0574005	0.000716261	326	0.0282667	0.496684	233	0.0202029	546	0.0516899
CARD17	0.13649	408	0.0353767	0.0682449	408	0.0353767	0.0682449	408	0.0353767	0.0186954	662	0.0574005	0.000716261	326	0.0282667	0.496684	233	0.0202029	563	0.0532993
CASC22	0.210198	78	0.0067632	0.105099	78	0.0067632	0.105099	78	0.0067632	0.0346217	96	0.00832394	0.00112307	139	0.0120524	0.503163	135	0.0117055	71	0.00672158
CASP1	0.13649	408	0.0353767	0.0682449	408	0.0353767	0.0682449	408	0.0353767	0.0186954	662	0.0574005	0.000716261	326	0.0282667	0.496684	233	0.0202029	574	0.0543406
CASP12	0.203087	95	0.00823723	0.101544	95	0.00823723	0.101544	95	0.00823723	0.0340726	99	0.00858406	0.000458668	601	0.0521113	0.497863	208	0.0180352	81	0.00766828
CASP17P	0.203087	95	0.00823723	0.101544	95	0.00823723	0.101544	95	0.00823723	0.0340726	99	0.00858406	0.000458668	601	0.0521113	0.497863	208	0.0180352	84	0.00795229
CASP1P2	0.13649	408	0.0353767	0.0682449	408	0.0353767	0.0682449	408	0.0353767	0.0186954	662	0.0574005	0.000716261	326	0.0282667	0.496684	233	0.0202029	583	0.0551927
CASP4	0.203087	95	0.00823723	0.101544	95	0.00823723	0.101544	95	0.00823723	0.0340726	99	0.00858406	0.000458668	601	0.0521113	0.497863	208	0.0180352	87	0.0082363
CCDC168	0.129553	497	0.0430937	0.0647763	497	0.0430937	0.0647763	497	0.0430937	0.0195061	557	0.0482962	0.000445212	629	0.0545391	0.49039	431	0.037371	623	0.0589795
CCDC65	0.150191	272	0.0235845	0.0750954	272	0.0235845	0.0750954	272	0.0235845	0.0254631	205	0.0177751	0.000383053	796	0.0690193	0.492526	351	0.0304344	289	0.0273597
CCDC92B	0.118973	631	0.0547126	0.0594866	631	0.0547126	0.0594866	631	0.0547126	0.0162436	1070	0.0927772	0.000394709	735	0.0637302	0.490995	415	0.0359837	815	0.0771561
CD300LG	0.210024	80	0.00693662	0.105012	80	0.00693662	0.105012	80	0.00693662	0.0282495	170	0.0147403	0.00161483	60	0.00520246	0.497348	222	0.0192491	52	0.00492284
CD79B	0.192161	115	0.00997139	0.0960805	115	0.00997139	0.0960805	115	0.00997139	0.0360838	90	0.00780369	0.000682216	366	0.031735	0.494596	291	0.0252319	207	0.0195967
CDH11	0.135276	424	0.0367641	0.0676379	424	0.0367641	0.0676379	424	0.0367641	0.0271902	173	0.0150004	0.000593165	426	0.0369375	0.505014	106	0.00919102	766	0.0725173
CDH13	0.164586	182	0.0157808	0.0822928	182	0.0157808	0.0822928	182	0.0157808	0.0172707	899	0.0779502	0.00435503	5	0.000433539	0.510559	54	0.00468222	162	0.0153366
CDRT4	0.194416	113	0.00979797	0.0972078	113	0.00979797	0.0972078	113	0.00979797	0.0390433	74	0.00641637	0.000731908	318	0.0275731	0.498832	196	0.0169947	199	0.0188393
CETP	0.226674	50	0.00433539	0.113337	50	0.00433539	0.113337	50	0.00433539	0.0401027	61	0.00528917	0.00106933	153	0.0132663	0.509702	66	0.00572271	59	0.00558553
CHRM3-AS2	0.117412	654	0.0567068	0.0587062	654	0.0567068	0.0587062	654	0.0567068	0.0164923	1037	0.0899159	0.000609242	419	0.0363305	0.48991	446	0.0386716	904	0.0855817
CKAP5	0.155914	238	0.0206364	0.077957	238	0.0206364	0.077957	238	0.0206364	0.0172116	915	0.0793376	0.000555879	461	0.0399723	0.478486	1104	0.0957253	195	0.0184607
CKLF	0.246271	33	0.00286135	0.123136	33	0.00286135	0.123136	33	0.00286135	0.0431053	33	0.00286135	0.00165905	54	0.00468222	0.51595	26	0.0022544	35	0.00331345
CKLF-CMTM1	0.251127	25	0.00216769	0.125564	25	0.00216769	0.125564	25	0.00216769	0.0433101	27	0.00234111	0.00206779	34	0.00294806	0.520656	15	0.00130062	23	0.00217741
CLEC2A	0.137877	401	0.0347698	0.0689386	401	0.0347698	0.0689386	401	0.0347698	0.0198026	522	0.0452614	0.00034649	886	0.076823	0.495957	252	0.0218503	446	0.0422229
CLEC3A	0.207423	88	0.00763028	0.103711	88	0.00763028	0.103711	88	0.00763028	0.0405293	57	0.00494234	0.0010757	152	0.0131796	0.506701	81	0.00702332	144	0.0136325
CLIP1	0.154006	253	0.0219371	0.0770031	253	0.0219371	0.0770031	253	0.0219371	0.027067	175	0.0151738	0.000535759	487	0.0422267	0.503493	129	0.0111853	294	0.027833
CLIP1-AS1	0.143947	330	0.0286135	0.0719736	330	0.0286135	0.0719736	330	0.0286135	0.0263661	182	0.0157808	0.00040512	705	0.0611289	0.501239	155	0.0134397	517	0.0489444
CLUH	0.118973	631	0.0547126	0.0594866	631	0.0547126	0.0594866	631	0.0547126	0.0162436	1070	0.0927772	0.000394709	735	0.0637302	0.490995	415	0.0359837	828	0.0783868
CLYBL	0.239334	40	0.00346831	0.119667	40	0.00346831	0.119667	40	0.00346831	0.0432135	31	0.00268794	0.00165401	56	0.00485563	0.516181	25	0.00216769	46	0.00435482
CMC2	0.126951	513	0.0444811	0.0634755	513	0.0444811	0.0634755	513	0.0444811	0.0164524	1043	0.0904361	0.000505394	537	0.046562	0.490181	435	0.0377179	672	0.0636183
CMTM1	0.251127	25	0.00216769	0.125564	25	0.00216769	0.125564	25	0.00216769	0.0433101	27	0.00234111	0.00206779	34	0.00294806	0.520656	15	0.00130062	25	0.00236675
CNTNAP4	0.124176	543	0.0470823	0.0620881	543	0.0470823	0.0620881	543	0.0470823	0.0237738	291	0.0252319	0.000864166	231	0.0200295	0.504131	117	0.0101448	950	0.0899366
COX4I1	0.202046	105	0.00910431	0.101023	105	0.00910431	0.101023	105	0.00910431	0.0377868	79	0.00684991	0.00110683	144	0.0124859	0.510537	61	0.00528917	157	0.0148632
CREG1	0.118106	645	0.0559265	0.0590531	645	0.0559265	0.0590531	645	0.0559265	0.0180818	752	0.0652042	0.000474605	570	0.0494234	0.497133	224	0.0194225	895	0.0847297
CSHL1	0.192161	115	0.00997139	0.0960805	115	0.00997139	0.0960805	115	0.00997139	0.0360838	90	0.00780369	0.000682216	366	0.031735	0.494596	291	0.0252319	210	0.0198807
CTAGE11P	0.212452	74	0.00641637	0.106226	74	0.00641637	0.106226	74	0.00641637	0.0428163	35	0.00303477	0.000745836	306	0.0265326	0.506367	88	0.00763028	125	0.0118338
CUL5	0.203087	95	0.00823723	0.101544	95	0.00823723	0.101544	95	0.00823723	0.0340726	99	0.00858406	0.000458668	601	0.0521113	0.497863	208	0.0180352	90	0.00852031
CYP4F12	0.181235	150	0.0130062	0.0906174	150	0.0130062	0.0906174	150	0.0130062	0.0231315	309	0.0267927	0.000908253	217	0.0188156	0.503537	125	0.0108385	134	0.0126858
CYP4F24P	0.177593	162	0.0140466	0.0887964	162	0.0140466	0.0887964	162	0.0140466	0.0228045	329	0.0285268	0.000753486	303	0.0262724	0.493918	310	0.0268794	147	0.0139165
CYP4F3	0.183489	148	0.0128327	0.0917447	148	0.0128327	0.0917447	148	0.0128327	0.0233265	302	0.0261857	0.000962772	195	0.016908	0.505169	103	0.00893089	123	0.0116444
CYP4F8	0.155047	250	0.0216769	0.0775234	250	0.0216769	0.0775234	250	0.0216769	0.0210608	419	0.0363305	0.000457278	615	0.0533252	0.493137	319	0.0276598	264	0.0249929
DCT	0.221991	62	0.00537588	0.110995	62	0.00537588	0.110995	62	0.00537588	0.0404735	58	0.00502905	0.000831947	256	0.0221972	0.512556	39	0.0033816	94	0.00889899
DCUN1D5	0.203087	95	0.00823723	0.101544	95	0.00823723	0.101544	95	0.00823723	0.0340726	99	0.00858406	0.000458668	601	0.0521113	0.497863	208	0.0180352	93	0.00880432
DDN	0.150191	272	0.0235845	0.0750954	272	0.0235845	0.0750954	272	0.0235845	0.0254631	205	0.0177751	0.000383053	796	0.0690193	0.492526	351	0.0304344	299	0.0283064
DDN-AS1	0.150191	272	0.0235845	0.0750954	272	0.0235845	0.0750954	272	0.0235845	0.0254631	205	0.0177751	0.000383053	796	0.0690193	0.492526	351	0.0304344	309	0.0292531
DDX25	0.221297	63	0.00546259	0.110649	63	0.00546259	0.110649	63	0.00546259	0.0399798	66	0.00572271	0.000863296	232	0.0201162	0.501195	156	0.0135264	79	0.00747894
DDX5	0.24471	35	0.00303477	0.122355	35	0.00303477	0.122355	35	0.00303477	0.0432723	29	0.00251452	0.00130978	91	0.0078904	0.511919	44	0.00381514	37	0.00350279
DHX37	0.135276	424	0.0367641	0.0676379	424	0.0367641	0.0676379	424	0.0367641	0.0237793	290	0.0251452	0.000417327	678	0.0587878	0.497992	207	0.0179485	676	0.063997
DRC7	0.142907	336	0.0291338	0.0714533	336	0.0291338	0.0714533	336	0.0291338	0.021217	402	0.0348565	0.000503581	540	0.0468222	0.493094	324	0.0280933	422	0.0399508
DYNLRB2	0.238293	41	0.00355502	0.119147	41	0.00355502	0.119147	41	0.00355502	0.0432138	30	0.00260123	0.00124674	110	0.00953785	0.513355	34	0.00294806	45	0.00426015
EFCAB11	0.147069	313	0.0271395	0.0735345	313	0.0271395	0.0735345	313	0.0271395	0.0174475	866	0.0750889	0.000581178	436	0.0378046	0.498552	199	0.0172548	259	0.0245195
EFNB2	0.127645	507	0.0439608	0.0638224	507	0.0439608	0.0638224	507	0.0439608	0.0235636	294	0.0254921	0.000472704	572	0.0495968	0.501065	161	0.0139599	844	0.0799015
EIF1	0.187131	125	0.0108385	0.0935657	125	0.0108385	0.0935657	125	0.0108385	0.0257192	196	0.0169947	0.000960135	196	0.0169947	0.4891	475	0.0411862	104	0.00984569
EMC1	0.161984	190	0.0164745	0.080992	190	0.0164745	0.080992	190	0.0164745	0.0286844	154	0.013353	0.000711418	335	0.0290471	0.510944	49	0.00424868	266	0.0251822
EMC1-AS1	0.161984	190	0.0164745	0.080992	190	0.0164745	0.080992	190	0.0164745	0.0286844	154	0.013353	0.000711418	335	0.0290471	0.510944	49	0.00424868	282	0.026697
ENDOV	0.247659	27	0.00234111	0.123829	27	0.00234111	0.123829	27	0.00234111	0.0445001	20	0.00173415	0.0010488	160	0.0138732	0.510559	54	0.00468222	28	0.00265076
ENGASE	0.222858	59	0.00511575	0.111429	59	0.00511575	0.111429	59	0.00511575	0.0406223	54	0.00468222	0.00126842	100	0.00867077	0.503537	125	0.0108385	74	0.00700559
ERP27	0.150884	267	0.023151	0.0754422	267	0.023151	0.0754422	267	0.023151	0.0200379	499	0.0432671	0.000556303	458	0.0397121	0.495936	253	0.0219371	226	0.0213954
ETS1	0.167881	175	0.0151738	0.0839403	175	0.0151738	0.0839403	175	0.0151738	0.0238051	282	0.0244516	0.000561374	448	0.0388451	0.495489	269	0.0233244	175	0.0165673
ETS1-AS1	0.167881	175	0.0151738	0.0839403	175	0.0151738	0.0839403	175	0.0151738	0.0238051	282	0.0244516	0.000561374	448	0.0388451	0.495489	269	0.0233244	179	0.0169459
F2	0.155914	238	0.0206364	0.077957	238	0.0206364	0.077957	238	0.0206364	0.0172116	915	0.0793376	0.000555879	461	0.0399723	0.478486	1104	0.0957253	176	0.0166619
FAM133CP	0.149497	294	0.0254921	0.0747485	294	0.0254921	0.0747485	294	0.0254921	0.0216684	370	0.0320819	0.00113957	130	0.011272	0.5	175	0.0151738	345	0.0326612
FAM155A	0.243496	36	0.00312148	0.121748	36	0.00312148	0.121748	36	0.00312148	0.0381521	78	0.0067632	0.00521322	3	0.000260123	0.526311	2	0.000173415	26	0.00246142
FAM234B	0.136837	406	0.0352033	0.0684183	406	0.0352033	0.0684183	406	0.0352033	0.0199025	511	0.0443076	0.000358561	856	0.0742218	0.506056	92	0.00797711	487	0.0461043
FGF14	0.173777	169	0.0146536	0.0868887	169	0.0146536	0.0868887	169	0.0146536	0.0215051	379	0.0328622	0.00325675	10	0.000867077	0.512967	35	0.00303477	153	0.0144845
FGF14-AS2	0.225286	57	0.00494234	0.112643	57	0.00494234	0.112643	57	0.00494234	0.0373714	84	0.00728345	0.00157925	64	0.00554929	0.506745	80	0.00693662	48	0.00454416
FKBP10	0.186785	132	0.0114454	0.0933923	132	0.0114454	0.0933923	132	0.0114454	0.0283131	161	0.0139599	0.000404927	706	0.0612156	0.490077	436	0.0378046	118	0.0111711
FKBP11	0.150191	272	0.0235845	0.0750954	272	0.0235845	0.0750954	272	0.0235845	0.0254631	205	0.0177751	0.000383053	796	0.0690193	0.492526	351	0.0304344	324	0.0306731
FKSG29	0.266042	15	0.00130062	0.133021	15	0.00130062	0.133021	15	0.00130062	0.0540939	9	0.000780369	0.00085684	238	0.0206364	0.52035	17	0.00147403	15	0.00142005
FLI1	0.148456	297	0.0257522	0.0742282	297	0.0257522	0.0742282	297	0.0257522	0.0180489	756	0.065551	0.000341592	908	0.0787306	0.48054	941	0.081592	298	0.0282117
FN3KRP	0.253035	18	0.00156074	0.126518	18	0.00156074	0.126518	18	0.00156074	0.0423276	42	0.00364172	0.00125845	105	0.00910431	0.504683	109	0.00945114	18	0.00170406
FNDC8	0.174124	166	0.0143935	0.0870621	166	0.0143935	0.0870621	166	0.0143935	0.023619	292	0.0253187	0.000650857	388	0.0336426	0.481563	887	0.0769097	152	0.0143899
FRMD6-AS2	0.147763	309	0.0267927	0.0738814	309	0.0267927	0.0738814	309	0.0267927	0.0163227	1060	0.0919102	0.000824903	263	0.0228041	0.49568	263	0.0228041	219	0.0207327
FTO	0.114464	702	0.0608688	0.057232	702	0.0608688	0.057232	702	0.0608688	0.0216663	371	0.0321686	0.00100156	180	0.0156074	0.500543	169	0.0146536	803	0.0760201
GAST	0.187131	125	0.0108385	0.0935657	125	0.0108385	0.0935657	125	0.0108385	0.0257192	196	0.0169947	0.000960135	196	0.0169947	0.4891	475	0.0411862	106	0.010035
GH1	0.192161	115	0.00997139	0.0960805	115	0.00997139	0.0960805	115	0.00997139	0.0360838	90	0.00780369	0.000682216	366	0.031735	0.494596	291	0.0252319	212	0.0200701
GOLT1B	0.154006	253	0.0219371	0.0770031	253	0.0219371	0.0770031	253	0.0219371	0.0242831	249	0.0215902	0.00051359	524	0.0454348	0.499762	180	0.0156074	240	0.0227208
GOSR2	0.123309	552	0.0478627	0.0616545	552	0.0478627	0.0616545	552	0.0478627	0.0197742	525	0.0455215	0.000477179	568	0.04925	0.492063	378	0.0327755	848	0.0802802
GPC5	0.242109	38	0.00329489	0.121054	38	0.00329489	0.121054	38	0.00329489	0.0252618	219	0.018989	0.0089279	1	8.67077e-05	0.52442	3	0.000260123	24	0.00227208
GPC6	0.212279	76	0.00658979	0.106139	76	0.00658979	0.106139	76	0.00658979	0.0341063	98	0.00849736	0.00293746	20	0.00173415	0.522377	8	0.000693662	69	0.00653224
GPR180	0.188172	124	0.0107518	0.094086	124	0.0107518	0.094086	124	0.0107518	0.0374559	82	0.00711003	0.000493569	554	0.0480361	0.497112	225	0.0195092	253	0.0239515
GSG1	0.136837	406	0.0352033	0.0684183	406	0.0352033	0.0684183	406	0.0352033	0.0199025	511	0.0443076	0.000358561	856	0.0742218	0.506056	92	0.00797711	481	0.0455363
GYS2	0.154006	253	0.0219371	0.0770031	253	0.0219371	0.0770031	253	0.0219371	0.0242831	249	0.0215902	0.00051359	524	0.0454348	0.499762	180	0.0156074	245	0.0231942
HARBI1	0.155914	238	0.0206364	0.077957	238	0.0206364	0.077957	238	0.0206364	0.0172116	915	0.0793376	0.000555879	461	0.0399723	0.478486	1104	0.0957253	198	0.0187447
HCCAT5	0.218869	70	0.00606954	0.109435	70	0.00606954	0.109435	70	0.00606954	0.0383682	77	0.00667649	0.0019208	40	0.00346831	0.507749	78	0.0067632	96	0.00908833
HEBP1	0.138918	391	0.0339027	0.0694589	391	0.0339027	0.0694589	391	0.0339027	0.0200332	502	0.0435273	0.000349106	875	0.0758692	0.503383	132	0.0114454	401	0.0379627
HERPUD1	0.226674	50	0.00433539	0.113337	50	0.00433539	0.113337	50	0.00433539	0.0401027	61	0.00528917	0.00106933	153	0.0132663	0.509702	66	0.00572271	60	0.0056802
HMSD	0.147763	309	0.0267927	0.0738814	309	0.0267927	0.0738814	309	0.0267927	0.0179177	796	0.0690193	0.00136317	80	0.00693662	0.496513	237	0.0205497	227	0.0214901
HNF1A	0.156608	233	0.0202029	0.0783039	233	0.0202029	0.0783039	233	0.0202029	0.0316413	130	0.011272	0.00034103	917	0.079511	0.492863	338	0.0293072	527	0.0498911
HNF1A-AS1	0.156608	233	0.0202029	0.0783039	233	0.0202029	0.0783039	233	0.0202029	0.0316413	130	0.011272	0.00034103	917	0.079511	0.492863	338	0.0293072	539	0.0510272
HROB	0.164759	180	0.0156074	0.0823795	180	0.0156074	0.0823795	180	0.0156074	0.0238028	285	0.0247117	0.000949391	207	0.0179485	0.484314	717	0.0621694	197	0.01865
HS6ST3	0.187131	125	0.0108385	0.0935657	125	0.0108385	0.0935657	125	0.0108385	0.0287828	153	0.0132663	0.00317745	13	0.0011272	0.516551	24	0.00208098	136	0.0128751
HTR7P1	0.134929	438	0.037978	0.0674644	438	0.037978	0.0674644	438	0.037978	0.0197088	528	0.0457817	0.000329429	972	0.0842799	0.504904	107	0.00927772	525	0.0497018
HYLS1	0.221297	63	0.00546259	0.110649	63	0.00546259	0.110649	63	0.00546259	0.0399798	66	0.00572271	0.000863296	232	0.0201162	0.501195	156	0.0135264	86	0.00814163
ICAM2	0.184703	143	0.0123992	0.0923517	143	0.0123992	0.0923517	143	0.0123992	0.0363881	87	0.00754357	0.000415218	682	0.0591347	0.491896	384	0.0332958	276	0.0261289
IPO8	0.137877	401	0.0347698	0.0689386	401	0.0347698	0.0689386	401	0.0347698	0.0203819	467	0.0404925	0.00056505	445	0.0385849	0.483218	799	0.0692795	427	0.0404241
JUP	0.186785	132	0.0114454	0.0933923	132	0.0114454	0.0933923	132	0.0114454	0.0283131	161	0.0139599	0.000404927	706	0.0612156	0.490077	436	0.0378046	119	0.0112657
KANSL1	0.178633	159	0.0137865	0.0893167	159	0.0137865	0.0893167	159	0.0137865	0.0160657	1124	0.0974595	0.00491897	4	0.000346831	0.512693	38	0.00329489	107	0.0101297
KARS1	0.108047	801	0.0694529	0.0540236	801	0.0694529	0.0540236	801	0.0694529	0.0177765	819	0.0710136	0.00131301	88	0.00763028	0.488665	488	0.0423134	877	0.0830257
KCNMB4	0.132674	473	0.0410127	0.0663371	473	0.0410127	0.0663371	473	0.0410127	0.0197012	529	0.0458684	0.000693206	350	0.0303477	0.498056	205	0.0177751	545	0.0515952
KIRREL3-AS2	0.221297	63	0.00546259	0.110649	63	0.00546259	0.110649	63	0.00546259	0.0399798	66	0.00572271	0.000863296	232	0.0201162	0.501195	156	0.0135264	89	0.00842564
KLHL10	0.186785	132	0.0114454	0.0933923	132	0.0114454	0.0933923	132	0.0114454	0.0283131	161	0.0139599	0.000404927	706	0.0612156	0.490077	436	0.0378046	126	0.0119284
KLHL11	0.186785	132	0.0114454	0.0933923	132	0.0114454	0.0933923	132	0.0114454	0.0283131	161	0.0139599	0.000404927	706	0.0612156	0.490077	436	0.0378046	129	0.0122124
KMT2D	0.150191	272	0.0235845	0.0750954	272	0.0235845	0.0750954	272	0.0235845	0.0254631	205	0.0177751	0.000383053	796	0.0690193	0.492526	351	0.0304344	285	0.026981
KRT14	0.187131	125	0.0108385	0.0935657	125	0.0108385	0.0935657	125	0.0108385	0.0257192	196	0.0169947	0.000960135	196	0.0169947	0.4891	475	0.0411862	108	0.0102244
KRT16	0.187131	125	0.0108385	0.0935657	125	0.0108385	0.0935657	125	0.0108385	0.0257192	196	0.0169947	0.000960135	196	0.0169947	0.4891	475	0.0411862	110	0.0104137
KRT17	0.187131	125	0.0108385	0.0935657	125	0.0108385	0.0935657	125	0.0108385	0.0257192	196	0.0169947	0.000960135	196	0.0169947	0.4891	475	0.0411862	112	0.010603
KRT42P	0.187131	125	0.0108385	0.0935657	125	0.0108385	0.0935657	125	0.0108385	0.0257192	196	0.0169947	0.000960135	196	0.0169947	0.4891	475	0.0411862	114	0.0107924
KRT80	0.117759	652	0.0565334	0.0588796	652	0.0565334	0.0588796	652	0.0565334	0.0169395	971	0.0841932	0.000547067	481	0.0417064	0.486747	572	0.0495968	674	0.0638076
KRTAP9-2	0.203607	91	0.0078904	0.101804	91	0.0078904	0.101804	91	0.0078904	0.0288876	149	0.0129194	0.000973669	186	0.0161276	0.502199	148	0.0128327	63	0.00596421
KRTAP9-3	0.203607	91	0.0078904	0.101804	91	0.0078904	0.101804	91	0.0078904	0.0288876	149	0.0129194	0.000973669	186	0.0161276	0.502199	148	0.0128327	65	0.00615355
KRTAP9-4	0.203607	91	0.0078904	0.101804	91	0.0078904	0.101804	91	0.0078904	0.0288876	149	0.0129194	0.000973669	186	0.0161276	0.502199	148	0.0128327	68	0.00643757
KRTAP9-8	0.203607	91	0.0078904	0.101804	91	0.0078904	0.101804	91	0.0078904	0.0288876	149	0.0129194	0.000973669	186	0.0161276	0.502199	148	0.0128327	70	0.00662691
LINC00331	0.275234	9	0.000780369	0.137617	9	0.000780369	0.137617	9	0.000780369	0.0541955	8	0.000693662	0.00132056	87	0.00754357	0.523563	5	0.000433539	9	0.000852031
LINC00347	0.222164	61	0.00528917	0.111082	61	0.00528917	0.111082	61	0.00528917	0.043164	32	0.00277465	0.00110493	146	0.0126593	0.511284	46	0.00398855	82	0.00776295
LINC00350	0.123136	559	0.0484696	0.0615678	559	0.0484696	0.0615678	559	0.0484696	0.0166277	1017	0.0881817	0.000516353	516	0.0447412	0.484111	731	0.0633833	547	0.0517845
LINC00355	0.144121	329	0.0285268	0.0720604	329	0.0285268	0.0720604	329	0.0285268	0.0260371	184	0.0159542	0.00179238	45	0.00390185	0.509544	72	0.00624295	486	0.0460097
LINC00358	0.134409	440	0.0381514	0.0672043	440	0.0381514	0.0672043	440	0.0381514	0.0179732	790	0.0684991	0.000707111	341	0.0295673	0.487632	524	0.0454348	462	0.0437376
LINC00363	0.26795	12	0.00104049	0.133975	12	0.00104049	0.133975	12	0.00104049	0.0543788	6	0.000520246	0.000820001	268	0.0232377	0.520703	14	0.00121391	13	0.00123071
LINC00365	0.154527	251	0.0217636	0.0772633	251	0.0217636	0.0772633	251	0.0217636	0.0184291	694	0.0601751	0.00118251	118	0.0102315	0.492568	349	0.030261	214	0.0202594
LINC00382	0.183663	146	0.0126593	0.0918314	146	0.0126593	0.0918314	146	0.0126593	0.0292317	145	0.0125726	0.00154939	66	0.00572271	0.505679	95	0.00823723	145	0.0137272
LINC00411	0.174471	165	0.0143068	0.0872355	165	0.0143068	0.0872355	165	0.0143068	0.0311402	132	0.0114454	0.000795222	287	0.0248851	0.502615	140	0.0121391	196	0.0185553
LINC00448	0.209677	82	0.00711003	0.104839	82	0.00711003	0.104839	82	0.00711003	0.0420537	50	0.00433539	0.000820249	267	0.023151	0.509972	65	0.005636	139	0.0131591
LINC00551	0.131113	481	0.0417064	0.0655567	481	0.0417064	0.0655567	481	0.0417064	0.0188559	653	0.0566201	0.000558733	455	0.039452	0.495872	259	0.0224573	562	0.0532046
LINC00561	0.118106	645	0.0559265	0.0590531	645	0.0559265	0.0590531	645	0.0559265	0.0168244	988	0.0856672	0.000673371	374	0.0324287	0.494957	277	0.024018	689	0.0652277
LINC00626	0.156608	233	0.0202029	0.0783039	233	0.0202029	0.0783039	233	0.0202029	0.0248673	239	0.0207231	0.000505884	536	0.0464753	0.499913	177	0.0153473	277	0.0262236
LINC00701	0.14863	296	0.0256655	0.0743149	296	0.0256655	0.0743149	296	0.0256655	0.0201808	481	0.0417064	0.00114498	128	0.0110986	0.499762	180	0.0156074	368	0.0348386
LINC00920	0.240028	39	0.0033816	0.120014	39	0.0033816	0.120014	39	0.0033816	0.0434054	26	0.0022544	0.00126967	99	0.00858406	0.519015	20	0.00173415	44	0.00416548
LINC00922	0.21488	73	0.00632966	0.10744	73	0.00632966	0.10744	73	0.00632966	0.0349832	94	0.00815052	0.00133408	86	0.00745686	0.509454	73	0.00632966	57	0.00539619
LINC00939	0.147936	308	0.026706	0.0739681	308	0.026706	0.0739681	308	0.026706	0.026642	180	0.0156074	0.000460943	592	0.051331	0.498724	198	0.0171681	448	0.0424122
LINC01065	0.152619	260	0.022544	0.0763094	260	0.022544	0.0763094	260	0.022544	0.0223277	341	0.0295673	0.00126604	102	0.00884419	0.499718	184	0.0159542	248	0.0234782
LINC01068	0.167014	178	0.015434	0.0835068	178	0.015434	0.0835068	178	0.015434	0.0305893	134	0.0116188	0.000413164	685	0.0593948	0.491686	389	0.0337293	255	0.0241409
LINC01078	0.212452	74	0.00641637	0.106226	74	0.00641637	0.106226	74	0.00641637	0.0428163	35	0.00303477	0.000745836	306	0.0265326	0.506367	88	0.00763028	128	0.0121178
LINC01080	0.159729	198	0.0171681	0.0798647	198	0.0171681	0.0798647	198	0.0171681	0.029514	142	0.0123125	0.000388559	774	0.0671118	0.495872	259	0.0224573	392	0.0371107
LINC01489	0.147763	309	0.0267927	0.0738814	309	0.0267927	0.0738814	309	0.0267927	0.0195553	552	0.0478627	0.000550836	475	0.0411862	0.492147	375	0.0325154	262	0.0248036
LINC01541	0.150711	270	0.0234111	0.0753555	270	0.0234111	0.0753555	270	0.0234111	0.0169832	962	0.0834128	0.00169979	51	0.00442209	0.501086	160	0.0138732	250	0.0236675
LINC01550	0.14915	295	0.0255788	0.0745751	295	0.0255788	0.0745751	295	0.0255788	0.017232	911	0.0789907	0.000488089	560	0.0485563	0.491938	381	0.0330356	220	0.0208274
LINC01922	0.152792	259	0.0224573	0.0763961	259	0.0224573	0.0763961	259	0.0224573	0.0177272	826	0.0716206	0.0011769	120	0.0104049	0.503933	118	0.0102315	211	0.0199754
LINC01976	0.226327	55	0.00476892	0.113163	55	0.00476892	0.113163	55	0.00476892	0.0323422	126	0.0109252	0.00113093	132	0.0114454	0.500977	162	0.0140466	38	0.00359746
LINC01979	0.208637	86	0.00745686	0.104318	86	0.00745686	0.104318	86	0.00745686	0.0418633	51	0.00442209	0.000838204	251	0.0217636	0.500434	172	0.0149137	146	0.0138218
LINC02087	0.126778	516	0.0447412	0.0633888	516	0.0447412	0.0633888	516	0.0447412	0.0180702	754	0.0653776	0.000648765	395	0.0342495	0.482309	848	0.0735281	669	0.0633343
LINC02169	0.11273	718	0.0622561	0.0563649	718	0.0622561	0.0563649	718	0.0622561	0.0173944	870	0.0754357	0.0002898	1147	0.0994537	0.485844	599	0.0519379	960	0.0908833
LINC02312	0.153659	257	0.0222839	0.0768297	257	0.0222839	0.0768297	257	0.0222839	0.0166289	1016	0.088095	0.00163535	57	0.00494234	0.491246	400	0.0346831	178	0.0168513
LINC02422	0.13042	486	0.0421399	0.0652099	486	0.0421399	0.0652099	486	0.0421399	0.0182341	740	0.0641637	0.000348	880	0.0763028	0.49466	289	0.0250585	531	0.0502698
LINC02552	0.203087	95	0.00823723	0.101544	95	0.00823723	0.101544	95	0.00823723	0.0340726	99	0.00858406	0.000458668	601	0.0521113	0.497863	208	0.0180352	95	0.00899366
LINC02719	0.190427	120	0.0104049	0.0952133	120	0.0104049	0.0952133	120	0.0104049	0.0326373	125	0.0108385	0.000769285	293	0.0254054	0.492568	349	0.030261	140	0.0132538
LNX2	0.163718	185	0.0160409	0.0818592	185	0.0160409	0.0818592	185	0.0160409	0.0177271	827	0.0717073	0.00131181	90	0.00780369	0.495297	272	0.0235845	164	0.0155259
LOC100506730	0.129899	488	0.0423134	0.0649497	488	0.0423134	0.0649497	488	0.0423134	0.0250418	230	0.0199428	0.000410293	690	0.0598283	0.500543	169	0.0146536	888	0.084067
LOC100507283	0.148456	297	0.0257522	0.0742282	297	0.0257522	0.0742282	297	0.0257522	0.0180489	756	0.065551	0.000341592	908	0.0787306	0.48054	941	0.081592	306	0.028969
LOC101927248	0.284773	5	0.000433539	0.142386	5	0.000433539	0.142386	5	0.000433539	0.055448	1	8.67077e-05	0.00112409	135	0.0117055	0.521008	10	0.000867077	5	0.00047335
LOC101927437	0.242976	37	0.00320819	0.121488	37	0.00320819	0.121488	37	0.00320819	0.0448564	19	0.00164745	0.00118261	117	0.0101448	0.518735	22	0.00190757	41	0.00388147
LOC101927480	0.169962	173	0.0150004	0.0849809	173	0.0150004	0.0849809	173	0.0150004	0.0269461	176	0.0152606	0.00129417	95	0.00823723	0.488499	496	0.043007	169	0.0159992
LOC101928266	0.178633	159	0.0137865	0.0893167	159	0.0137865	0.0893167	159	0.0137865	0.0245968	242	0.0209833	0.00106641	158	0.0136998	0.506634	83	0.00719674	142	0.0134432
LOC101928535	0.159036	203	0.0176017	0.0795179	203	0.0176017	0.0795179	203	0.0176017	0.0267536	177	0.0153473	0.000967756	193	0.0167346	0.48251	840	0.0728345	314	0.0297264
LOC101928557	0.202046	105	0.00910431	0.101023	105	0.00910431	0.101023	105	0.00910431	0.0377868	79	0.00684991	0.00110683	144	0.0124859	0.510537	61	0.00528917	165	0.0156206
LOC101929552	0.253035	18	0.00156074	0.126518	18	0.00156074	0.126518	18	0.00156074	0.0423276	42	0.00364172	0.00125845	105	0.00910431	0.504683	109	0.00945114	20	0.0018934
LOC102724084	0.131634	479	0.041533	0.0658169	479	0.041533	0.0658169	479	0.041533	0.0239957	276	0.0239313	0.00112766	134	0.0116188	0.503449	131	0.0113587	704	0.0666477
LOC105371592	0.118973	631	0.0547126	0.0594866	631	0.0547126	0.0594866	631	0.0547126	0.0162436	1070	0.0927772	0.000394709	735	0.0637302	0.490995	415	0.0359837	838	0.0793335
LOC107984399	0.148456	297	0.0257522	0.0742282	297	0.0257522	0.0742282	297	0.0257522	0.0180489	756	0.065551	0.000341592	908	0.0787306	0.48054	941	0.081592	313	0.0296317
LOC112268114	0.284773	5	0.000433539	0.142386	5	0.000433539	0.142386	5	0.000433539	0.055448	1	8.67077e-05	0.00112409	135	0.0117055	0.521008	10	0.000867077	6	0.00056802
LOC283856	0.150538	271	0.0234978	0.0752688	271	0.0234978	0.0752688	271	0.0234978	0.0185914	680	0.0589612	0.00143056	74	0.00641637	0.498186	203	0.0176017	238	0.0225315
LOC649133	0.148456	297	0.0257522	0.0742282	297	0.0257522	0.0742282	297	0.0257522	0.0180489	756	0.065551	0.000341592	908	0.0787306	0.48054	941	0.081592	321	0.0303891
LONP2	0.259452	17	0.00147403	0.129726	17	0.00147403	0.129726	17	0.00147403	0.0502805	17	0.00147403	0.00138012	78	0.0067632	0.514592	29	0.00251452	17	0.00160939
LPCAT2	0.302116	1	8.67077e-05	0.151058	1	8.67077e-05	0.151058	1	8.67077e-05	0.0532329	11	0.000953785	0.00224372	31	0.00268794	0.527925	1	8.67077e-05	1	9.46701e-05
LRP4	0.155914	238	0.0206364	0.077957	238	0.0206364	0.077957	238	0.0206364	0.0172116	915	0.0793376	0.000555879	461	0.0399723	0.478486	1104	0.0957253	201	0.0190287
LRP4-AS1	0.155914	238	0.0206364	0.077957	238	0.0206364	0.077957	238	0.0206364	0.0172116	915	0.0793376	0.000555879	461	0.0399723	0.478486	1104	0.0957253	203	0.019218
MAP3K21	0.143254	335	0.0290471	0.0716268	335	0.0290471	0.0716268	335	0.0290471	0.0192933	591	0.0512443	0.000833369	253	0.0219371	0.490056	444	0.0384982	329	0.0311465
MAPK4	0.140305	366	0.031735	0.0701526	366	0.031735	0.0701526	366	0.031735	0.0176967	833	0.0722275	0.00130293	92	0.00797711	0.492799	343	0.0297407	344	0.0325665
MARCHF10-DT	0.210198	78	0.0067632	0.105099	78	0.0067632	0.105099	78	0.0067632	0.0394199	73	0.00632966	0.000910918	216	0.0187289	0.500586	168	0.0145669	122	0.0115497
MFAP5	0.139958	383	0.0332091	0.0699792	383	0.0332091	0.0699792	383	0.0332091	0.0184859	687	0.0595682	0.000573647	440	0.0381514	0.50013	174	0.0150871	316	0.0299157
MGAT4C	0.116545	660	0.0572271	0.0582726	660	0.0572271	0.0582726	660	0.0572271	0.019615	547	0.0474291	0.000365518	837	0.0725744	0.477872	1151	0.0998006	853	0.0807536
MGP	0.150884	267	0.023151	0.0754422	267	0.023151	0.0754422	267	0.023151	0.0200379	499	0.0432671	0.000556303	458	0.0397121	0.495936	253	0.0219371	229	0.0216794
MILR1	0.234131	42	0.00364172	0.117066	42	0.00364172	0.117066	42	0.00364172	0.0424715	38	0.00329489	0.000854514	240	0.0208098	0.506389	84	0.00728345	47	0.00444949
MIR1253	0.118973	631	0.0547126	0.0594866	631	0.0547126	0.0594866	631	0.0547126	0.0162436	1070	0.0927772	0.000394709	735	0.0637302	0.490995	415	0.0359837	846	0.0800909
MIR138-2	0.226674	50	0.00433539	0.113337	50	0.00433539	0.113337	50	0.00433539	0.0401027	61	0.00528917	0.00106933	153	0.0132663	0.509702	66	0.00572271	64	0.00605888
MIR2681	0.181408	149	0.0129194	0.0907041	149	0.0129194	0.0907041	149	0.0129194	0.0374523	83	0.00719674	0.000391356	742	0.0643371	0.49568	263	0.0228041	412	0.0390041
MIR3064	0.234131	42	0.00364172	0.117066	42	0.00364172	0.117066	42	0.00364172	0.0424715	38	0.00329489	0.000854514	240	0.0208098	0.506389	84	0.00728345	49	0.00463883
MIR3182	0.209851	81	0.00702332	0.104925	81	0.00702332	0.104925	81	0.00702332	0.0349157	95	0.00823723	0.000697112	348	0.0301743	0.505191	102	0.00884419	66	0.00624822
MIR4426	0.154353	252	0.0218503	0.0771766	252	0.0218503	0.0771766	252	0.0218503	0.0332406	121	0.0104916	0.000642786	399	0.0345964	0.509409	74	0.00641637	655	0.0620089
MIR4525	0.253035	18	0.00156074	0.126518	18	0.00156074	0.126518	18	0.00156074	0.0423276	42	0.00364172	0.00125845	105	0.00910431	0.504683	109	0.00945114	19	0.00179873
MIR4704	0.209504	83	0.00719674	0.104752	83	0.00719674	0.104752	83	0.00719674	0.0306444	133	0.0115321	0.00158495	62	0.00537588	0.49156	391	0.0339027	56	0.00530152
MIR4705	0.177072	163	0.0141334	0.0885362	163	0.0141334	0.0885362	163	0.0141334	0.0368849	86	0.00745686	0.000337604	930	0.0806382	0.49948	191	0.0165612	465	0.0440216
MIR4730	0.247659	27	0.00234111	0.123829	27	0.00234111	0.123829	27	0.00234111	0.0445001	20	0.00173415	0.0010488	160	0.0138732	0.510559	54	0.00468222	29	0.00274543
MIR5047	0.234131	42	0.00364172	0.117066	42	0.00364172	0.117066	42	0.00364172	0.0424715	38	0.00329489	0.000854514	240	0.0208098	0.506389	84	0.00728345	50	0.0047335
MIR5188	0.156955	210	0.0182086	0.0784773	210	0.0182086	0.0784773	210	0.0182086	0.0283069	168	0.0145669	0.000529343	500	0.0433539	0.503361	133	0.0115321	239	0.0226261
MIR548F3	0.189039	123	0.010665	0.0945196	123	0.010665	0.0945196	123	0.010665	0.0180353	768	0.0665915	0.00294602	18	0.00156074	0.510446	63	0.00546259	88	0.00833097
MIR5582	0.155914	238	0.0206364	0.077957	238	0.0206364	0.077957	238	0.0206364	0.0172116	915	0.0793376	0.000555879	461	0.0399723	0.478486	1104	0.0957253	206	0.019502
MIR6090	0.167881	175	0.0151738	0.0839403	175	0.0151738	0.0839403	175	0.0151738	0.0238051	282	0.0244516	0.000561374	448	0.0388451	0.495489	269	0.0233244	184	0.0174193
MIR623	0.268817	11	0.000953785	0.134409	11	0.000953785	0.134409	11	0.000953785	0.0543518	7	0.000606954	0.000850713	245	0.0212434	0.520209	19	0.00164745	11	0.00104137
MIR6771	0.251301	24	0.00208098	0.12565	24	0.00208098	0.12565	24	0.00208098	0.0523658	14	0.00121391	0.000697176	347	0.0300876	0.511216	47	0.00407526	30	0.0028401
MIR6776	0.118973	631	0.0547126	0.0594866	631	0.0547126	0.0594866	631	0.0547126	0.0162436	1070	0.0927772	0.000394709	735	0.0637302	0.490995	415	0.0359837	859	0.0813216
MIR6863	0.226674	50	0.00433539	0.113337	50	0.00433539	0.113337	50	0.00433539	0.0401027	61	0.00528917	0.00106933	153	0.0132663	0.509702	66	0.00572271	62	0.00586954
MIR8058	0.190427	120	0.0104049	0.0952133	120	0.0104049	0.0952133	120	0.0104049	0.0369601	85	0.00737016	0.000727739	321	0.0278332	0.510311	64	0.00554929	224	0.0212061
MPHOSPH8	0.123136	559	0.0484696	0.0615678	559	0.0484696	0.0615678	559	0.0484696	0.0166277	1017	0.0881817	0.000516353	516	0.0447412	0.484111	731	0.0633833	554	0.0524472
MRPL42	0.185917	140	0.0121391	0.0929587	140	0.0121391	0.0929587	140	0.0121391	0.0214627	381	0.0330356	0.00110859	141	0.0122258	0.483847	758	0.0657244	102	0.00965635
MRTO4	0.161984	190	0.0164745	0.080992	190	0.0164745	0.080992	190	0.0164745	0.0286844	154	0.013353	0.000711418	335	0.0290471	0.510944	49	0.00424868	271	0.0256556
MSANTD4	0.203087	95	0.00823723	0.101544	95	0.00823723	0.101544	95	0.00823723	0.0340726	99	0.00858406	0.000458668	601	0.0521113	0.497863	208	0.0180352	99	0.00937234
MYO16	0.164759	180	0.0156074	0.0823795	180	0.0156074	0.0823795	180	0.0156074	0.0296213	141	0.0122258	0.00179746	44	0.00381514	0.513743	32	0.00277465	243	0.0230048
MYOCD	0.120534	597	0.0517645	0.0602671	597	0.0517645	0.0602671	597	0.0517645	0.016346	1052	0.0912165	0.000698655	346	0.0300009	0.494702	288	0.0249718	696	0.0658904
N4BP1	0.266736	13	0.0011272	0.133368	13	0.0011272	0.133368	13	0.0011272	0.0507044	15	0.00130062	0.00142716	75	0.00650308	0.514179	30	0.00260123	12	0.00113604
NCOR1	0.123309	552	0.0478627	0.0616545	552	0.0478627	0.0616545	552	0.0478627	0.0181246	746	0.064684	0.000428039	663	0.0574872	0.484172	723	0.0626897	728	0.0689198
NDFIP2	0.157128	208	0.0180352	0.078564	208	0.0180352	0.078564	208	0.0180352	0.0294425	143	0.0123992	0.000311759	1047	0.090783	0.489349	465	0.0403191	433	0.0409921
NDFIP2-AS1	0.157128	208	0.0180352	0.078564	208	0.0180352	0.078564	208	0.0180352	0.0294425	143	0.0123992	0.000311759	1047	0.090783	0.489349	465	0.0403191	441	0.0417495
NECTIN1	0.199965	108	0.00936443	0.0999827	108	0.00936443	0.0999827	108	0.00936443	0.0404073	60	0.00520246	0.000762622	295	0.0255788	0.5	175	0.0151738	181	0.0171353
NFRKB	0.162331	188	0.016301	0.0811655	188	0.016301	0.0811655	188	0.016301	0.0195173	554	0.0480361	0.000591102	429	0.0371976	0.49064	421	0.0365039	204	0.0193127
NLE1	0.174124	166	0.0143935	0.0870621	166	0.0143935	0.0870621	166	0.0143935	0.023619	292	0.0253187	0.000650857	388	0.0336426	0.481563	887	0.0769097	154	0.0145792
NLRC5	0.215054	72	0.00624295	0.107527	72	0.00624295	0.107527	72	0.00624295	0.0396561	70	0.00606954	0.000826308	261	0.0226307	0.507035	79	0.00684991	115	0.0108871
NME7	0.218522	71	0.00615625	0.109261	71	0.00615625	0.109261	71	0.00615625	0.0169174	981	0.0850603	0.00413073	7	0.000606954	0.52035	17	0.00147403	43	0.00407081
NPTX1	0.247659	27	0.00234111	0.123829	27	0.00234111	0.123829	27	0.00234111	0.0445001	20	0.00173415	0.0010488	160	0.0138732	0.510559	54	0.00468222	31	0.00293477
NT5C3B	0.186785	132	0.0114454	0.0933923	132	0.0114454	0.0933923	132	0.0114454	0.0283131	161	0.0139599	0.000404927	706	0.0612156	0.490077	436	0.0378046	121	0.0114551
NUDT4	0.185917	140	0.0121391	0.0929587	140	0.0121391	0.0929587	140	0.0121391	0.0214627	381	0.0330356	0.00110859	141	0.0122258	0.483847	758	0.0657244	103	0.00975102
NXPE1	0.19719	111	0.00962456	0.0985952	111	0.00962456	0.0985952	111	0.00962456	0.0223379	339	0.0293939	0.00228566	29	0.00251452	0.505967	94	0.00815052	72	0.00681625
OAF	0.148456	297	0.0257522	0.0742282	297	0.0257522	0.0742282	297	0.0257522	0.0180489	756	0.065551	0.000341592	908	0.0787306	0.48054	941	0.081592	328	0.0310518
OBI1-AS1	0.199618	109	0.00945114	0.0998092	109	0.00945114	0.0998092	109	0.00945114	0.0296972	139	0.0120524	0.00431475	6	0.000520246	0.521574	9	0.000780369	101	0.00956168
OR10H2	0.183663	146	0.0126593	0.0918314	146	0.0126593	0.0918314	146	0.0126593	0.0232175	307	0.0266193	0.000930699	211	0.0182953	0.499221	194	0.0168213	120	0.0113604
OR10H3	0.159556	200	0.0173415	0.079778	200	0.0173415	0.079778	200	0.0173415	0.0209918	426	0.0369375	0.000544261	482	0.0417931	0.493116	323	0.0280066	225	0.0213008
OR8B12	0.138398	398	0.0345097	0.0691988	398	0.0345097	0.0691988	398	0.0345097	0.0193584	585	0.050724	0.000321764	993	0.0861008	0.483036	811	0.07032	608	0.0575594
OTOGL	0.127298	511	0.0443076	0.063649	511	0.0443076	0.063649	511	0.0443076	0.0216716	369	0.0319951	0.00039575	732	0.06347	0.492778	344	0.0298275	727	0.0688251
OTX2-AS1	0.164065	184	0.0159542	0.0820326	184	0.0159542	0.0820326	184	0.0159542	0.0213005	394	0.0341628	0.00133578	85	0.00737016	0.487941	517	0.0448279	150	0.0142005
OVCH1	0.14811	307	0.0266193	0.0740548	307	0.0266193	0.0740548	307	0.0266193	0.0217088	366	0.031735	0.000454986	617	0.0534987	0.481162	903	0.0782971	257	0.0243302
OVOS2	0.13649	408	0.0353767	0.0682449	408	0.0353767	0.0682449	408	0.0353767	0.0200468	497	0.0430937	0.000660046	383	0.0332091	0.481121	904	0.0783838	438	0.0414655
P3H4	0.186785	132	0.0114454	0.0933923	132	0.0114454	0.0933923	132	0.0114454	0.0283131	161	0.0139599	0.000404927	706	0.0612156	0.490077	436	0.0378046	131	0.0124018
PATE4	0.148456	297	0.0257522	0.0742282	297	0.0257522	0.0742282	297	0.0257522	0.0180489	756	0.065551	0.000341592	908	0.0787306	0.48054	941	0.081592	335	0.0317145
PCDH8	0.124523	540	0.0468222	0.0622615	540	0.0468222	0.0622615	540	0.0468222	0.0162509	1069	0.0926905	0.000925826	214	0.0185554	0.478586	1097	0.0951184	519	0.0491338
PDE6H	0.147763	309	0.0267927	0.0738814	309	0.0267927	0.0738814	309	0.0267927	0.0195553	552	0.0478627	0.000550836	475	0.0411862	0.492147	375	0.0325154	268	0.0253716
PECAM1	0.17794	161	0.0139599	0.0889698	161	0.0139599	0.0889698	161	0.0139599	0.035516	93	0.00806382	0.000655554	385	0.0333825	0.493601	314	0.0272262	404	0.0382467
PHLDB1	0.138398	398	0.0345097	0.0691988	398	0.0345097	0.0691988	398	0.0345097	0.0193584	585	0.050724	0.000321764	993	0.0861008	0.483036	811	0.07032	617	0.0584114
PIGH	0.228928	46	0.00398855	0.114464	46	0.00398855	0.114464	46	0.00398855	0.0321931	128	0.0110986	0.00241244	27	0.00234111	0.508152	76	0.00658979	40	0.0037868
PIGN	0.157475	206	0.0178618	0.0787374	206	0.0178618	0.0787374	206	0.0178618	0.0201544	482	0.0417931	0.00117535	121	0.0104916	0.49782	218	0.0189023	202	0.0191234
PIK3C2G	0.191467	118	0.0102315	0.0957336	118	0.0102315	0.0957336	118	0.0102315	0.0228941	318	0.0275731	0.00176308	46	0.00398855	0.487859	519	0.0450013	85	0.00804696
PLCZ1	0.145335	327	0.0283534	0.0726674	327	0.0283534	0.0726674	327	0.0283534	0.019879	514	0.0445678	0.000832195	254	0.0220238	0.505568	99	0.00858406	254	0.0240462
PLEKHA5	0.192681	114	0.00988468	0.0963406	114	0.00988468	0.0963406	114	0.00988468	0.0241616	254	0.0220238	0.00147009	71	0.00615625	0.511193	48	0.00416197	80	0.00757361
PLLP	0.208984	84	0.00728345	0.104492	84	0.00728345	0.104492	84	0.00728345	0.0394528	72	0.00624295	0.000484172	564	0.0489031	0.504594	114	0.00988468	141	0.0133485
PLXNC1	0.162157	189	0.0163878	0.0810787	189	0.0163878	0.0810787	189	0.0163878	0.0296452	140	0.0121391	0.000514082	520	0.045088	0.502834	138	0.0119657	217	0.0205434
POC1B	0.126951	513	0.0444811	0.0634755	513	0.0444811	0.0634755	513	0.0444811	0.0214239	385	0.0333825	0.000347115	885	0.0767363	0.488437	501	0.0434406	885	0.083783
POGLUT3	0.21939	69	0.00598283	0.109695	69	0.00598283	0.109695	69	0.00598283	0.0421758	48	0.00416197	0.000636794	404	0.0350299	0.503713	122	0.0105783	111	0.0105084
POLG2	0.234131	42	0.00364172	0.117066	42	0.00364172	0.117066	42	0.00364172	0.0424715	38	0.00329489	0.000854514	240	0.0208098	0.506389	84	0.00728345	51	0.00482817
POLR1D	0.159209	202	0.017515	0.0796046	202	0.017515	0.0796046	202	0.017515	0.0174311	868	0.0752623	0.00110291	148	0.0128327	0.485803	600	0.0520246	173	0.0163779
POU2F3	0.148456	297	0.0257522	0.0742282	297	0.0257522	0.0742282	297	0.0257522	0.0180489	756	0.065551	0.000341592	908	0.0787306	0.48054	941	0.081592	340	0.0321878
PPFIA2	0.121922	572	0.0495968	0.0609608	572	0.0495968	0.0609608	572	0.0495968	0.0190801	615	0.0533252	0.000444881	631	0.0547126	0.478268	1130	0.0979797	683	0.0646597
PPY	0.226327	55	0.00476892	0.113163	55	0.00476892	0.113163	55	0.00476892	0.0323422	126	0.0109252	0.00113093	132	0.0114454	0.500977	162	0.0140466	39	0.00369213
PRKAG1	0.150191	272	0.0235845	0.0750954	272	0.0235845	0.0750954	272	0.0235845	0.0254631	205	0.0177751	0.000383053	796	0.0690193	0.492526	351	0.0304344	331	0.0313358
PRKD1	0.128339	506	0.0438741	0.0641693	506	0.0438741	0.0641693	506	0.0438741	0.0169224	979	0.0848868	0.000959326	202	0.017515	0.487467	534	0.0463019	535	0.0506485
PROX1-AS1	0.121748	574	0.0497702	0.0608741	574	0.0497702	0.0608741	574	0.0497702	0.018304	731	0.0633833	0.000427059	666	0.0577473	0.491037	414	0.035897	916	0.0867178
PRR29	0.184703	143	0.0123992	0.0923517	143	0.0123992	0.0923517	143	0.0123992	0.0363881	87	0.00754357	0.000415218	682	0.0591347	0.491896	384	0.0332958	293	0.0277383
PRR29-AS1	0.184703	143	0.0123992	0.0923517	143	0.0123992	0.0923517	143	0.0123992	0.0363881	87	0.00754357	0.000415218	682	0.0591347	0.491896	384	0.0332958	301	0.0284957
PTPRB	0.151752	264	0.0228908	0.0758758	264	0.0228908	0.0758758	264	0.0228908	0.0219968	357	0.0309547	0.000648858	394	0.0341628	0.493073	325	0.02818	208	0.0196914
PUS3	0.221297	63	0.00546259	0.110649	63	0.00546259	0.110649	63	0.00546259	0.0399798	66	0.00572271	0.000863296	232	0.0201162	0.501195	156	0.0135264	91	0.00861498
PYROXD1	0.163025	187	0.0162143	0.0815123	187	0.0162143	0.0815123	187	0.0162143	0.0216805	368	0.0319084	0.001178	119	0.0103182	0.496107	249	0.0215902	160	0.0151472
PYY	0.208463	87	0.00754357	0.104232	87	0.00754357	0.104232	87	0.00754357	0.0299961	136	0.0117922	0.000969829	192	0.0166479	0.498143	204	0.0176884	58	0.00549086
RAB39A	0.203087	95	0.00823723	0.101544	95	0.00823723	0.101544	95	0.00823723	0.0340726	99	0.00858406	0.000458668	601	0.0521113	0.497863	208	0.0180352	98	0.00927767
RAB40B	0.253035	18	0.00156074	0.126518	18	0.00156074	0.126518	18	0.00156074	0.0423276	42	0.00364172	0.00125845	105	0.00910431	0.504683	109	0.00945114	21	0.00198807
RBFOX3	0.222858	59	0.00511575	0.111429	59	0.00511575	0.111429	59	0.00511575	0.0406223	54	0.00468222	0.00126842	100	0.00867077	0.503537	125	0.0108385	75	0.00710026
RBM26-AS1	0.174991	164	0.0142201	0.0874957	164	0.0142201	0.0874957	164	0.0142201	0.0297996	138	0.0119657	0.000787221	289	0.0250585	0.509679	71	0.00615625	186	0.0176086
RDH11	0.180541	154	0.013353	0.0902706	154	0.013353	0.0902706	154	0.013353	0.0290744	146	0.0126593	0.00073839	313	0.0271395	0.502418	144	0.0124859	137	0.0129698
RDH12	0.284946	4	0.000346831	0.142473	4	0.000346831	0.142473	4	0.000346831	0.0422377	47	0.00407526	0.00271376	21	0.00182086	0.517803	23	0.00199428	4	0.00037868
RERG-AS1	0.157475	206	0.0178618	0.0787374	206	0.0178618	0.0787374	206	0.0178618	0.0186326	676	0.0586144	0.000717997	325	0.02818	0.484986	666	0.0577473	170	0.0160939
RFFL	0.108567	782	0.0678054	0.0542837	782	0.0678054	0.0542837	782	0.0678054	0.0162225	1077	0.0933842	0.000370413	832	0.0721408	0.478506	1100	0.0953785	1056	0.0999716
RHEBL1	0.150191	272	0.0235845	0.0750954	272	0.0235845	0.0750954	272	0.0235845	0.0254631	205	0.0177751	0.000383053	796	0.0690193	0.492526	351	0.0304344	338	0.0319985
RIMKLB	0.148456	297	0.0257522	0.0742282	297	0.0257522	0.0742282	297	0.0257522	0.0194736	560	0.0485563	0.000651943	387	0.0335559	0.502462	141	0.0122258	216	0.0204487
RND1	0.150191	272	0.0235845	0.0750954	272	0.0235845	0.0750954	272	0.0235845	0.0254631	205	0.0177751	0.000383053	796	0.0690193	0.492526	351	0.0304344	353	0.0334185
RNF213	0.247659	27	0.00234111	0.123829	27	0.00234111	0.123829	27	0.00234111	0.0445001	20	0.00173415	0.0010488	160	0.0138732	0.510559	54	0.00468222	32	0.00302944
RNF213-AS1	0.247659	27	0.00234111	0.123829	27	0.00234111	0.123829	27	0.00234111	0.0445001	20	0.00173415	0.0010488	160	0.0138732	0.510559	54	0.00468222	33	0.00312411
ROBO3	0.148456	297	0.0257522	0.0742282	297	0.0257522	0.0742282	297	0.0257522	0.0180489	756	0.065551	0.000341592	908	0.0787306	0.48054	941	0.081592	351	0.0332292
RORA	0.173084	171	0.014827	0.0865418	171	0.014827	0.0865418	171	0.014827	0.0184764	688	0.0596549	0.0029754	17	0.00147403	0.494448	295	0.0255788	130	0.0123071
SCARB1	0.136143	419	0.0363305	0.0680715	419	0.0363305	0.0680715	419	0.0363305	0.0257481	190	0.0164745	0.000467274	585	0.050724	0.498811	197	0.0170814	684	0.0647543
SERPINB2	0.152272	262	0.0227174	0.076136	262	0.0227174	0.076136	262	0.0227174	0.0200918	490	0.0424868	0.000902981	218	0.0189023	0.493411	316	0.0273996	236	0.0223421
SERPINB8	0.152445	261	0.0226307	0.0762227	261	0.0226307	0.0762227	261	0.0226307	0.0182089	743	0.0644238	0.00139864	77	0.00667649	0.496876	231	0.0200295	200	0.018934
SIAH1	0.260666	16	0.00138732	0.130333	16	0.00138732	0.130333	16	0.00138732	0.0503589	16	0.00138732	0.00123964	113	0.00979797	0.512533	40	0.00346831	16	0.00151472
SLC12A3	0.226674	50	0.00433539	0.113337	50	0.00433539	0.113337	50	0.00433539	0.0401027	61	0.00528917	0.00106933	153	0.0132663	0.509702	66	0.00572271	67	0.0063429
SLC15A5	0.145682	326	0.0282667	0.0728408	326	0.0282667	0.0728408	326	0.0282667	0.0172514	910	0.078904	0.000751051	304	0.0263591	0.488086	509	0.0441342	233	0.0220581
SLC26A11	0.247659	27	0.00234111	0.123829	27	0.00234111	0.123829	27	0.00234111	0.0445001	20	0.00173415	0.0010488	160	0.0138732	0.510559	54	0.00468222	34	0.00321878
SLCO1B3	0.122442	567	0.0491633	0.061221	567	0.0491633	0.061221	567	0.0491633	0.0161677	1098	0.0952051	0.000519875	512	0.0443943	0.493812	311	0.0269661	716	0.0677838
SLITRK1	0.273326	10	0.000867077	0.136663	10	0.000867077	0.136663	10	0.000867077	0.0548634	5	0.000433539	0.00123763	114	0.00988468	0.522425	7	0.000606954	10	0.000946701
SLN	0.203087	95	0.00823723	0.101544	95	0.00823723	0.101544	95	0.00823723	0.0340726	99	0.00858406	0.000458668	601	0.0521113	0.497863	208	0.0180352	100	0.00946701
SNORA107	0.266389	14	0.00121391	0.133195	14	0.00121391	0.133195	14	0.00121391	0.0536842	10	0.000867077	0.00096441	194	0.0168213	0.522543	6	0.000520246	14	0.00132538
SNORD13I	0.159729	198	0.0171681	0.0798647	198	0.0171681	0.0798647	198	0.0171681	0.0169213	980	0.0849736	0.00141625	76	0.00658979	0.483583	770	0.0667649	182	0.01723
SNORD67	0.155914	238	0.0206364	0.077957	238	0.0206364	0.077957	238	0.0206364	0.0172116	915	0.0793376	0.000555879	461	0.0399723	0.478486	1104	0.0957253	180	0.0170406
SOX21	0.284773	5	0.000433539	0.142386	5	0.000433539	0.142386	5	0.000433539	0.055448	1	8.67077e-05	0.00112409	135	0.0117055	0.521008	10	0.000867077	7	0.000662691
SOX21-AS1	0.284773	5	0.000433539	0.142386	5	0.000433539	0.142386	5	0.000433539	0.055448	1	8.67077e-05	0.00112409	135	0.0117055	0.521008	10	0.000867077	8	0.000757361
SPATA19	0.125564	531	0.0460418	0.0627818	531	0.0460418	0.0627818	531	0.0460418	0.015997	1133	0.0982398	0.000453247	619	0.0536721	0.478387	1121	0.0971993	700	0.0662691
SPECC1	0.121748	574	0.0497702	0.0608741	574	0.0497702	0.0608741	574	0.0497702	0.0180696	755	0.0654643	0.000552722	474	0.0410995	0.48648	578	0.0501171	735	0.0695825
SPPL3	0.190253	122	0.0105783	0.0951266	122	0.0105783	0.0951266	122	0.0105783	0.030323	135	0.0117055	0.000816736	271	0.0234978	0.498401	200	0.0173415	92	0.00870965
SPX	0.154006	253	0.0219371	0.0770031	253	0.0219371	0.0770031	253	0.0219371	0.0242831	249	0.0215902	0.00051359	524	0.0454348	0.499762	180	0.0156074	249	0.0235728
SRRM4	0.146375	324	0.0280933	0.0731877	324	0.0280933	0.0731877	324	0.0280933	0.0247131	240	0.0208098	0.00100661	179	0.0155207	0.499567	188	0.016301	418	0.0395721
SRSF8	0.296566	2	0.000173415	0.148283	2	0.000173415	0.148283	2	0.000173415	0.0466857	18	0.00156074	0.00302643	15	0.00130062	0.512511	41	0.00355502	2	0.00018934
STH	0.129379	499	0.0432671	0.0646896	499	0.0432671	0.0646896	499	0.0432671	0.0199914	504	0.0437007	0.000582457	435	0.0377179	0.489994	445	0.0385849	588	0.055666
SUDS3	0.173257	170	0.0147403	0.0866285	170	0.0147403	0.0866285	170	0.0147403	0.0332001	122	0.0105783	0.000523239	510	0.0442209	0.504793	108	0.00936443	172	0.0162833
TAOK3	0.156087	237	0.0205497	0.0780437	237	0.0205497	0.0780437	237	0.0205497	0.0266836	179	0.0155207	0.000384285	790	0.0684991	0.478705	1092	0.0946848	223	0.0211114
TAS2R19	0.131981	477	0.0413596	0.0659903	477	0.0413596	0.0659903	477	0.0413596	0.0190188	640	0.0554929	0.000466693	586	0.0508107	0.4911	412	0.0357236	551	0.0521632
TAS2R31	0.123482	549	0.0476025	0.0617412	549	0.0476025	0.0617412	549	0.0476025	0.0176422	851	0.0737883	0.000392781	740	0.0641637	0.48466	676	0.0586144	644	0.0609675
TBCEL	0.161637	196	0.0169947	0.0808186	196	0.0169947	0.0808186	196	0.0169947	0.017586	858	0.0743952	0.00126235	103	0.00893089	0.497026	227	0.0196826	188	0.017798
TENT4B	0.252515	23	0.00199428	0.126257	23	0.00199428	0.126257	23	0.00199428	0.0524123	13	0.0011272	0.000735765	316	0.0273996	0.512237	42	0.00364172	27	0.00255609
TERF2IP	0.108047	801	0.0694529	0.0540236	801	0.0694529	0.0540236	801	0.0694529	0.0177765	819	0.0710136	0.00131301	88	0.00763028	0.488665	488	0.0423134	883	0.0835937
TGDS	0.211759	77	0.00667649	0.105879	77	0.00667649	0.105879	77	0.00667649	0.0405747	56	0.00485563	0.000952908	205	0.0177751	0.514867	28	0.00242782	117	0.0110764
TK2	0.246271	33	0.00286135	0.123136	33	0.00286135	0.123136	33	0.00286135	0.0431053	33	0.00286135	0.00165905	54	0.00468222	0.51595	26	0.0022544	36	0.00340812
TLCD5	0.148456	297	0.0257522	0.0742282	297	0.0257522	0.0742282	297	0.0257522	0.0180489	756	0.065551	0.000341592	908	0.0787306	0.48054	941	0.081592	357	0.0337972
TMC6	0.221124	67	0.00580942	0.110562	67	0.00580942	0.110562	67	0.00580942	0.0384996	75	0.00650308	0.00102344	172	0.0149137	0.502462	141	0.0122258	76	0.00719493
TMEM132B	0.140826	363	0.0314749	0.0704128	363	0.0314749	0.0704128	363	0.0314749	0.0203021	469	0.0406659	0.000686133	365	0.0316483	0.484212	719	0.0623428	305	0.0288744
TMEM132D	0.204821	89	0.00771699	0.102411	89	0.00771699	0.102411	89	0.00771699	0.0272594	172	0.0149137	0.00149699	69	0.00598283	0.486234	589	0.0510708	53	0.00501751
TMEM233	0.174124	166	0.0143935	0.0870621	166	0.0143935	0.0870621	166	0.0143935	0.0341886	97	0.00841065	0.000635931	405	0.0351166	0.506122	90	0.00780369	177	0.0167566
TMTC1	0.121401	583	0.0505506	0.0607007	583	0.0505506	0.0607007	583	0.0505506	0.0173749	871	0.0755224	0.000378617	820	0.0711003	0.481745	875	0.0758692	664	0.0628609
TMX1	0.143774	333	0.0288737	0.0718869	333	0.0288737	0.0718869	333	0.0288737	0.0179456	795	0.0689326	0.000713158	333	0.0288737	0.492232	370	0.0320819	332	0.0314305
TNRC6C-AS1	0.221124	67	0.00580942	0.110562	67	0.00580942	0.110562	67	0.00580942	0.0384996	75	0.00650308	0.00102344	172	0.0149137	0.502462	141	0.0122258	77	0.0072896
TTC19	0.127645	507	0.0439608	0.0638224	507	0.0439608	0.0638224	507	0.0439608	0.0180727	753	0.0652909	0.000650437	390	0.033816	0.487076	550	0.0476892	603	0.0570861
TVP23C-CDRT4	0.199618	109	0.00945114	0.0998092	109	0.00945114	0.0998092	109	0.00945114	0.0404131	59	0.00511575	0.000718243	324	0.0280933	0.503537	125	0.0108385	171	0.0161886
TXNL4A	0.120534	597	0.0517645	0.0602671	597	0.0517645	0.0602671	597	0.0517645	0.0181103	748	0.0648574	0.00102039	175	0.0151738	0.501566	153	0.0132663	749	0.0709079
UBC	0.156955	210	0.0182086	0.0784773	210	0.0182086	0.0784773	210	0.0182086	0.0283069	168	0.0145669	0.000529343	500	0.0433539	0.503361	133	0.0115321	246	0.0232888
UBE2N	0.185917	140	0.0121391	0.0929587	140	0.0121391	0.0929587	140	0.0121391	0.0214627	381	0.0330356	0.00110859	141	0.0122258	0.483847	758	0.0657244	105	0.00994036
VTI1B	0.180541	154	0.013353	0.0902706	154	0.013353	0.0902706	154	0.013353	0.0290744	146	0.0126593	0.00073839	313	0.0271395	0.502418	144	0.0124859	138	0.0130645
WDR45B	0.253035	18	0.00156074	0.126518	18	0.00156074	0.126518	18	0.00156074	0.0423276	42	0.00364172	0.00125845	105	0.00910431	0.504683	109	0.00945114	22	0.00208274
WNT1	0.150191	272	0.0235845	0.0750954	272	0.0235845	0.0750954	272	0.0235845	0.0254631	205	0.0177751	0.000383053	796	0.0690193	0.492526	351	0.0304344	358	0.0338919
WNT10B	0.150191	272	0.0235845	0.0750954	272	0.0235845	0.0750954	272	0.0235845	0.0254631	205	0.0177751	0.000383053	796	0.0690193	0.492526	351	0.0304344	364	0.0344599
ZCCHC8	0.13753	404	0.0350299	0.0687652	404	0.0350299	0.0687652	404	0.0350299	0.0238693	278	0.0241047	0.000675698	370	0.0320819	0.498854	195	0.016908	555	0.0525419
ZFYVE26	0.228755	47	0.00407526	0.114377	47	0.00407526	0.114377	47	0.00407526	0.0376243	81	0.00702332	0.00124397	112	0.00971126	0.511601	45	0.00390185	42	0.00397614
ZNF408	0.155914	238	0.0206364	0.077957	238	0.0206364	0.077957	238	0.0206364	0.0172116	915	0.0793376	0.000555879	461	0.0399723	0.478486	1104	0.0957253	191	0.018082
ZNF641	0.19615	112	0.00971126	0.0980749	112	0.00971126	0.0980749	112	0.00971126	0.031896	129	0.0111853	0.00113598	131	0.0113587	0.49413	303	0.0262724	109	0.010319
ZNF664-RFLNA	0.144814	328	0.0284401	0.0724072	328	0.0284401	0.0724072	328	0.0284401	0.0238858	277	0.024018	0.000645795	397	0.034423	0.488458	500	0.0433539	403	0.038152
ZNF93	0.159903	197	0.0170814	0.0799514	197	0.0170814	0.0799514	197	0.0170814	0.0183614	702	0.0608688	0.0018677	42	0.00364172	0.487817	522	0.0452614	174	0.0164726

## Sheet: 5. GSE28582-CNVGE
The genes ranked in the top 10 percent in all centralities of the CNV mediated gene expression network for patient cohort GSE28582.
gene	degree centrality	degree rank	degree rank percentile	in degree centrality	in degree rank	in degree rank percentile	out degree centrality	out degree rank	out degree rank percentile	eigenvector centrality	eigenvector rank	eigenvector rank percentile	betweenness centrality	betweenness rank	betweenness rank percentile	closeness centrality	closeness rank	closeness rank percentile	VoteRank	VoteRank percentile
ALDH2	0.10204	252	0.0120985	0.0181905	1505	0.0983853	0.0838493	308	0.0267106	0.0153738	729	0.0476564	0.000561672	233	0.0388917	0.239547	1130	0.0738707	332	0.0318069
APPL2	0.0830814	360	0.0172836	0.0185265	1422	0.0929594	0.0645548	461	0.0399792	0.0132168	1272	0.0831536	0.000647061	193	0.032215	0.237665	1527	0.0998235	503	0.0481893
B4GALT3	0.105256	230	0.0110423	0.0261099	361	0.0235994	0.0791457	343	0.0297459	0.0202479	175	0.0114402	0.00147308	36	0.00600901	0.24906	224	0.0146434	369	0.0353516
CAMTA1	0.112263	194	0.00931394	0.0240941	524	0.0342551	0.0881689	279	0.0241956	0.0191155	256	0.0167353	0.00226407	13	0.00216992	0.249187	215	0.014055	215	0.0205978
CCDC15	0.0683945	514	0.0246771	0.0335013	93	0.00607962	0.0348932	1144	0.0992108	0.0253425	39	0.00254952	0.00084007	124	0.0206977	0.252845	99	0.00647186	867	0.0830619
CD63	0.0637389	593	0.0284699	0.0279338	265	0.0173237	0.0358051	1102	0.0955685	0.0164614	541	0.0353664	0.00045518	286	0.0477383	0.2455	456	0.0298098	841	0.080571
COLEC12	0.0710823	471	0.0226127	0.0192945	1238	0.0809309	0.0517879	696	0.060359	0.0154153	723	0.0472642	0.000353699	386	0.06443	0.240504	977	0.0638687	645	0.0617934
DCLRE1A	0.0856731	342	0.0164194	0.0233261	584	0.0381774	0.062347	515	0.0446622	0.0168893	472	0.0308557	0.000594009	217	0.036221	0.242757	704	0.0460221	615	0.0589193
DNAJC14	0.0569234	721	0.0346152	0.0210703	884	0.0577891	0.0358531	1092	0.0947012	0.0160819	607	0.039681	0.000593597	218	0.0363879	0.242487	745	0.0487024	699	0.0669669
DNM1L	0.102376	250	0.0120025	0.0200144	1078	0.0704713	0.0823614	321	0.027838	0.0172907	418	0.0273256	0.00163221	28	0.00467368	0.240212	1021	0.0667451	293	0.0280705
DOCK9	0.0958003	285	0.0136828	0.0307655	155	0.0101327	0.0650348	456	0.0395456	0.0204642	163	0.0106557	0.00128753	59	0.00984811	0.250074	179	0.0117016	652	0.0624641
DSC3	0.14922	74	0.00355274	0.0361891	49	0.00320324	0.113031	166	0.014396	0.0208781	140	0.00915212	0.00521243	2	0.000333834	0.25327	90	0.00588351	175	0.0167657
FBLIM1	0.0773698	411	0.0197321	0.0215023	824	0.0538668	0.0558675	614	0.0532478	0.0139293	1076	0.0703406	0.00108276	78	0.0130195	0.240413	988	0.0645878	428	0.041004
FRMD6	0.112311	193	0.00926593	0.0231341	610	0.0398771	0.0891769	273	0.0236753	0.0159211	634	0.041446	0.001446	40	0.00667668	0.240148	1031	0.0673988	281	0.0269209
GALNT2	0.179266	16	0.00076816	0.02539	409	0.0267373	0.153876	43	0.00372908	0.0168668	476	0.0311172	0.00382649	5	0.000834585	0.244324	560	0.0366085	44	0.00421537
GDPD1	0.0652268	564	0.0270776	0.0262539	353	0.0230764	0.0389729	994	0.0862024	0.0180844	331	0.0216382	0.0012402	64	0.0106827	0.249847	194	0.0126822	766	0.0733857
GPRC5A	0.0818335	368	0.0176677	0.0213103	851	0.0556318	0.0605232	535	0.0463967	0.012785	1429	0.093417	0.000680637	177	0.0295443	0.242972	682	0.0445839	434	0.0415788
HCRTR1	0.124742	148	0.00710548	0.0189585	1296	0.0847225	0.105784	197	0.0170844	0.0147129	865	0.056547	0.00154781	31	0.00517443	0.242907	689	0.0450415	201	0.0192566
HSP90B1	0.0823614	363	0.0174276	0.0183825	1461	0.0955089	0.0639789	478	0.0414535	0.0155445	696	0.0454991	0.000771456	142	0.0237022	0.239339	1166	0.0762241	509	0.0487641
IPO8	0.0947444	289	0.0138749	0.0206863	958	0.0626267	0.0740581	366	0.0317405	0.0163836	556	0.036347	0.000735723	154	0.0257052	0.242767	702	0.0458914	395	0.0378425
KIAA0753	0.117783	175	0.00840175	0.0238061	544	0.0355625	0.0939765	253	0.0219409	0.0163038	568	0.0371315	0.00145521	38	0.00634285	0.241422	856	0.0559587	267	0.0255796
KIAA1217	0.137221	108	0.00518508	0.0271178	299	0.0195463	0.110103	173	0.015003	0.0159589	628	0.0410538	0.00189253	20	0.00333834	0.241977	803	0.052494	171	0.0163824
KSR2	0.0917687	300	0.014403	0.0285097	240	0.0156894	0.0632589	499	0.0432747	0.0217387	109	0.00712558	0.00135755	47	0.0078451	0.249748	196	0.012813	420	0.0402376
L2HGDH	0.0802496	385	0.0184838	0.0203024	1020	0.0666797	0.0599472	545	0.0472639	0.0151988	763	0.0498791	0.00060604	213	0.0355533	0.238436	1350	0.0882526	793	0.0759724
L3MBTL4	0.135829	110	0.0052811	0.0238061	544	0.0355625	0.112023	168	0.0145694	0.017628	369	0.0241224	0.00215825	16	0.00267067	0.248034	271	0.0177159	172	0.0164783
LRRK1	0.09988	266	0.0127707	0.0217903	775	0.0506635	0.0780898	349	0.0302662	0.0163395	564	0.03687	0.00141945	42	0.00701052	0.241745	825	0.0539321	350	0.0335313
MSI2	0.0886009	320	0.0153632	0.02539	409	0.0267373	0.0632109	501	0.0434481	0.0175956	373	0.0243839	0.00135256	48	0.00801202	0.247917	278	0.0181735	366	0.0350642
NFYB	0.102856	244	0.0117144	0.0388769	27	0.00176505	0.0639789	478	0.0414535	0.024131	54	0.0035301	0.00238765	11	0.00183609	0.258289	27	0.00176505	495	0.0474229
NRXN3	0.15066	70	0.0033607	0.0265419	333	0.021769	0.124118	120	0.0104067	0.0191448	252	0.0164738	0.00280261	6	0.0010015	0.245234	473	0.0309211	105	0.0100594
NUF2	0.0896568	311	0.0149311	0.0385409	32	0.00209191	0.0511159	706	0.0612263	0.0279787	18	0.0011767	0.00121698	66	0.0110165	0.257867	29	0.0018958	813	0.0778885
PBX1	0.171298	32	0.00153632	0.0426206	16	0.00104596	0.128678	106	0.00919261	0.0292003	15	0.000980584	0.00475137	3	0.000500751	0.261159	13	0.00084984	111	0.0106342
PCP4L1	0.1042	236	0.0113304	0.0233261	584	0.0381774	0.0808735	333	0.0288787	0.0136578	1132	0.0740014	0.00219949	14	0.00233684	0.244854	508	0.0332091	326	0.031232
PITPNM3	0.0719942	461	0.0221326	0.0190065	1291	0.0843956	0.0529878	671	0.058191	0.0143267	962	0.0628881	0.000593324	219	0.0365548	0.239838	1079	0.0705367	481	0.0460816
PLXDC2	0.123638	156	0.00748956	0.0205904	972	0.0635419	0.103048	213	0.0184719	0.0152261	758	0.0495522	0.000903731	105	0.0175263	0.24044	982	0.0641956	233	0.0223223
PSME3	0.0657547	552	0.0265015	0.0182385	1498	0.0979277	0.0475162	782	0.0678172	0.0145243	909	0.0594234	0.000598954	215	0.0358872	0.240358	1000	0.0653723	739	0.070799
PTGDR	0.0612431	642	0.0308224	0.0193904	1219	0.0796888	0.0418527	943	0.0817796	0.015232	754	0.0492907	0.000500346	262	0.0437323	0.243552	627	0.0409884	937	0.0897682
PTPN14	0.0853852	344	0.0165154	0.0217423	787	0.051448	0.0636429	493	0.0427543	0.015449	716	0.0468066	0.000414015	318	0.0530796	0.240175	1025	0.0670066	798	0.0764514
PTPRM	0.118503	170	0.0081617	0.0224142	695	0.0454337	0.0960883	248	0.0215072	0.0140208	1051	0.0687063	0.00145849	37	0.00617593	0.240962	912	0.0596195	197	0.0188733
RAB31	0.144756	83	0.00398483	0.0303336	167	0.0109172	0.114423	161	0.0139624	0.0180601	333	0.021769	0.0016412	27	0.00450676	0.247538	302	0.0197424	159	0.0152328
RIN3	0.0639789	588	0.0282299	0.0288937	224	0.0146434	0.0350852	1135	0.0984303	0.0217337	110	0.00719095	0.000458946	283	0.0472375	0.250074	179	0.0117016	961	0.0920674
RSPRY1	0.0823614	363	0.0174276	0.0229902	625	0.0408577	0.0593713	560	0.0485647	0.0154191	720	0.0470681	0.00080697	132	0.022033	0.244636	528	0.0345166	921	0.0882353
RUNDC1	0.0659947	551	0.0264535	0.0185265	1422	0.0929594	0.0474682	794	0.0688579	0.0142604	979	0.0639995	0.000265708	549	0.0916375	0.238634	1310	0.0856377	907	0.086894
SFMBT2	0.0931605	294	0.0141149	0.0384929	33	0.00215729	0.0546676	633	0.0548955	0.0304849	11	0.000719095	0.00127267	63	0.0105158	0.260191	17	0.00111133	926	0.0887143
TDG	0.0867771	332	0.0159393	0.0227982	643	0.0420344	0.0639789	478	0.0414535	0.0177443	361	0.0235994	0.000541349	242	0.0403939	0.244721	518	0.0338628	430	0.0411956
TOX3	0.163667	43	0.00206443	0.0467963	10	0.000653723	0.116871	145	0.0125748	0.027389	21	0.00137282	0.00565218	1	0.000166917	0.263148	9	0.000588351	144	0.0137957
TUBA1A	0.115911	181	0.00868981	0.0278378	270	0.0176505	0.088073	281	0.0243691	0.0195059	227	0.0148395	0.00147913	35	0.0058421	0.24906	224	0.0146434	291	0.0278789
UCK2	0.127046	140	0.0067214	0.0284617	243	0.0158855	0.0985841	236	0.0204666	0.0177784	356	0.0232725	0.00275403	7	0.00116842	0.248766	236	0.0154279	188	0.0180111
UFC1	0.109863	201	0.00965001	0.0306216	159	0.0103942	0.0792417	339	0.029399	0.0206524	145	0.00947898	0.00184304	23	0.00383909	0.249266	213	0.0139243	355	0.0340103
USP21	0.0987761	272	0.0130587	0.0195344	1196	0.0781853	0.0792417	339	0.029399	0.0141947	998	0.0652416	0.000810724	130	0.0216992	0.238941	1242	0.0811924	365	0.0349684
VDR	0.0780418	406	0.0194921	0.0270698	301	0.0196771	0.0509719	708	0.0613997	0.0190634	261	0.0170622	0.000541948	241	0.040227	0.24664	350	0.0228803	690	0.0661046

## Sheet: 6. GSE28582-GEGE
The genes ranked in the top 10 percent in all centralities of the gene co-expression network for patient cohort GSE28582.
gene	degree centrality	degree rank	degree rank percentile	in degree centrality	in degree rank	in degree rank percentile	out degree centrality	out degree rank	out degree rank percentile	eigenvector centrality	eigenvector rank	eigenvector rank percentile	betweenness centrality	betweenness rank	betweenness rank percentile	closeness centrality	closeness rank	closeness rank percentile	VoteRank	VoteRank percentile
AAK1	0.919848	433	0.0377342	0.459924	433	0.0377342	0.459924	433	0.0377342	0.0135334	748	0.0651852	0.000193759	749	0.0652723	0.649153	431	0.0375599	376	0.0327669
ABCA8	0.922202	422	0.0367756	0.461101	422	0.0367756	0.461101	422	0.0367756	0.0138591	602	0.0524619	0.000216775	577	0.0502832	0.649622	421	0.0366885	429	0.0373856
ABCC3	0.937892	347	0.0302397	0.468946	347	0.0302397	0.468946	347	0.0302397	0.0129564	1053	0.0917647	0.00114554	12	0.00104575	0.653061	343	0.0298911	342	0.0298039
ABCC6	0.909388	494	0.0430501	0.454694	494	0.0430501	0.454694	494	0.0430501	0.0143983	406	0.0353813	0.000252091	431	0.0375599	0.646984	492	0.0428758	566	0.0493246
ABCE1	0.939069	338	0.0294553	0.469535	338	0.0294553	0.469535	338	0.0294553	0.0146373	316	0.0275381	0.000156984	1127	0.0982135	0.653145	341	0.0297168	341	0.0297168
ACAT2	1.00144	138	0.0120261	0.500719	138	0.0120261	0.500719	138	0.0120261	0.0158274	83	0.00723312	0.000180898	871	0.0759041	0.666696	139	0.0121133	148	0.0128976
ACOX2	1.02589	89	0.00775599	0.512945	89	0.00775599	0.512945	89	0.00775599	0.0154374	145	0.0126362	0.000231651	508	0.0442702	0.672293	89	0.00775599	90	0.00784314
ACSM3	0.937631	348	0.0303268	0.468815	348	0.0303268	0.468815	348	0.0303268	0.0131003	962	0.0838344	0.000771342	43	0.00374728	0.65295	348	0.0303268	353	0.0307625
ACTL6A	1.13585	7	0.000610022	0.567926	7	0.000610022	0.567926	7	0.000610022	0.0172711	4	0.000348584	0.000270527	371	0.0323312	0.698161	7	0.000610022	7	0.000610022
ACTN4	1.00889	119	0.0103704	0.504446	119	0.0103704	0.504446	119	0.0103704	0.015538	130	0.011329	0.000229988	517	0.0450545	0.668356	121	0.0105447	115	0.0100218
ADAMDEC1	0.916841	459	0.04	0.458421	459	0.04	0.458421	459	0.04	0.0140698	512	0.0446187	0.000161365	1079	0.0940305	0.64841	461	0.0401743	456	0.0397386
ADCY4	0.879969	643	0.0560349	0.439984	643	0.0560349	0.439984	643	0.0560349	0.0131728	928	0.0808715	0.000185781	820	0.0714597	0.640697	647	0.0563834	592	0.0515904
ADH1B	0.866109	730	0.0636166	0.433054	730	0.0636166	0.433054	730	0.0636166	0.013329	842	0.0733769	0.000505991	100	0.0087146	0.638104	727	0.0633551	738	0.0643137
AKAP2	0.959859	263	0.0229194	0.479929	263	0.0229194	0.479929	263	0.0229194	0.0139418	570	0.0496732	0.00022557	541	0.047146	0.657553	271	0.0236166	234	0.0203922
ALDH3B1	0.944299	318	0.0277124	0.47215	318	0.0277124	0.47215	318	0.0277124	0.0146314	319	0.0277996	0.000198693	715	0.0623094	0.65443	318	0.0277124	327	0.0284967
ALOX5	0.889644	600	0.0522876	0.444822	600	0.0522876	0.444822	600	0.0522876	0.0132733	873	0.0760784	0.000177202	901	0.0785185	0.642716	600	0.0522876	570	0.0496732
ANKRD22	0.896051	567	0.0494118	0.448026	567	0.0494118	0.448026	567	0.0494118	0.0129817	1032	0.0899346	0.000195698	732	0.0637908	0.644259	566	0.0493246	496	0.0432244
ANKRD44	1.02184	97	0.00845316	0.510918	97	0.00845316	0.510918	97	0.00845316	0.0163856	35	0.00305011	0.000171973	964	0.0840087	0.671437	98	0.00854031	97	0.00845316
ANP32B	0.893305	582	0.050719	0.446653	582	0.050719	0.446653	582	0.050719	0.0135209	756	0.0658824	0.00040785	149	0.0129847	0.643581	583	0.0508061	604	0.0526362
AP2M1	0.939461	335	0.0291939	0.469731	335	0.0291939	0.469731	335	0.0291939	0.0137352	649	0.0565577	0.000550226	82	0.00714597	0.653424	334	0.0291068	347	0.0302397
APLP2	0.959074	270	0.0235294	0.479537	270	0.0235294	0.479537	270	0.0235294	0.0151164	203	0.0176906	0.000174618	925	0.08061	0.65761	266	0.0231808	294	0.0256209
APOO	1.05439	53	0.00461874	0.527197	53	0.00461874	0.527197	53	0.00461874	0.0153831	154	0.0134205	0.000396022	161	0.0140305	0.678827	53	0.00461874	53	0.00461874
ARHGAP1	0.924555	409	0.0356427	0.462278	409	0.0356427	0.462278	409	0.0356427	0.014388	414	0.0360784	0.000189545	785	0.0684096	0.650064	412	0.0359041	442	0.0385185
ARHGAP11B	0.853949	805	0.0701525	0.426974	805	0.0701525	0.426974	805	0.0701525	0.0129644	1046	0.0911547	0.000274364	363	0.031634	0.635612	801	0.0698039	829	0.072244
ARHGEF1	0.956459	275	0.0239651	0.47823	275	0.0239651	0.47823	275	0.0239651	0.014915	244	0.0212636	0.000159958	1095	0.0954248	0.656875	275	0.0239651	272	0.0237037
ARHGEF17	0.92874	385	0.0335512	0.46437	385	0.0335512	0.46437	385	0.0335512	0.0139442	569	0.0495861	0.000234869	489	0.0426144	0.65106	384	0.0334641	393	0.0342484
ARL6	0.831721	975	0.0849673	0.41586	975	0.0849673	0.41586	975	0.0849673	0.0134157	808	0.0704139	0.000158465	1108	0.0965577	0.631101	973	0.084793	973	0.084793
ARL6IP6	0.969404	229	0.0199564	0.484702	229	0.0199564	0.484702	229	0.0199564	0.0144341	392	0.0341612	0.00022893	522	0.0454902	0.65968	230	0.0200436	220	0.0191721
ARRB1	0.958813	272	0.0237037	0.479406	272	0.0237037	0.479406	272	0.0237037	0.0140527	520	0.0453159	0.00032663	248	0.0216122	0.657525	273	0.0237908	273	0.0237908
ARRB2	0.895005	575	0.0501089	0.447503	575	0.0501089	0.447503	575	0.0501089	0.0134708	784	0.0683224	0.000155887	1147	0.0999564	0.643879	574	0.0500218	518	0.0451416
ARSD	0.879184	647	0.0563834	0.439592	647	0.0563834	0.439592	647	0.0563834	0.0137256	652	0.0568192	0.000243507	457	0.0398257	0.640778	644	0.056122	721	0.0628322
ASAH1	0.972673	217	0.0189107	0.486336	217	0.0189107	0.486336	217	0.0189107	0.0152912	173	0.0150763	0.000191231	767	0.066841	0.660449	217	0.0189107	233	0.020305
ASL	0.880884	635	0.0553377	0.440442	635	0.0553377	0.440442	635	0.0553377	0.014026	532	0.0463617	0.000170033	984	0.0857516	0.641046	635	0.0553377	732	0.0637908
ATP11A	0.994639	159	0.0138562	0.49732	159	0.0138562	0.49732	159	0.0138562	0.0154536	143	0.0124619	0.000194643	743	0.0647495	0.665333	161	0.0140305	164	0.0142919
ATP1B3	0.895659	569	0.0495861	0.447829	569	0.0495861	0.447829	569	0.0495861	0.0137973	623	0.0542919	0.000261083	400	0.0348584	0.644232	567	0.0494118	625	0.0544662
ATP2B1	1.02197	96	0.00836601	0.510983	96	0.00836601	0.510983	96	0.00836601	0.016188	46	0.00400871	0.000191391	766	0.0667538	0.671525	95	0.00827887	98	0.00854031
ATP5B	0.908211	503	0.0438344	0.454106	503	0.0438344	0.454106	503	0.0438344	0.0137025	664	0.0578649	0.000174123	935	0.0814815	0.646793	497	0.0433115	509	0.0443573
AURKB	1.00039	141	0.0122876	0.500196	141	0.0122876	0.500196	141	0.0122876	0.0159108	73	0.00636166	0.000187755	805	0.0701525	0.666609	141	0.0122876	152	0.0132462
B3GNT5	1.08015	34	0.00296296	0.540076	34	0.00296296	0.540076	34	0.00296296	0.0167606	19	0.00165577	0.000231644	509	0.0443573	0.684875	34	0.00296296	34	0.00296296
BLMH	0.966266	240	0.020915	0.483133	240	0.020915	0.483133	240	0.020915	0.0153781	155	0.0135076	0.000177296	899	0.0783442	0.65914	241	0.0210022	263	0.0229194
BOLA3	0.928347	389	0.0338998	0.464174	389	0.0338998	0.464174	389	0.0338998	0.0132089	903	0.0786928	0.000407401	150	0.0130719	0.651032	385	0.0335512	377	0.032854
BPNT1	0.945607	312	0.0271895	0.472803	312	0.0271895	0.472803	312	0.0271895	0.0145209	362	0.0315468	0.000179407	884	0.077037	0.654598	313	0.0272767	317	0.0276253
BRIP1	0.927955	391	0.0340741	0.463978	391	0.0340741	0.463978	391	0.0340741	0.0143838	416	0.0362527	0.00017516	922	0.0803486	0.650866	390	0.0339869	400	0.0348584
BSPRY	0.895659	569	0.0495861	0.447829	569	0.0495861	0.447829	569	0.0495861	0.0136718	677	0.0589978	0.000168509	996	0.0867974	0.644151	570	0.0496732	563	0.0490632
BTBD9	1.00575	127	0.0110675	0.502877	127	0.0110675	0.502877	127	0.0110675	0.0150795	211	0.0183878	0.000218157	572	0.0498475	0.66786	126	0.0109804	130	0.011329
BTN3A1	0.915795	463	0.0403486	0.457897	463	0.0403486	0.457897	463	0.0403486	0.0140345	529	0.0461002	0.000252535	430	0.0374728	0.648328	463	0.0403486	501	0.0436601
BUB1B	0.86977	703	0.0612636	0.434885	703	0.0612636	0.434885	703	0.0612636	0.0130575	984	0.0857516	0.000269736	374	0.0325926	0.638824	700	0.0610022	767	0.066841
C11orf68	1.06198	45	0.00392157	0.530988	45	0.00392157	0.530988	45	0.00392157	0.0152963	172	0.0149891	0.000318364	261	0.0227451	0.680367	47	0.00409586	43	0.00374728
C17orf75	1.05452	52	0.00453159	0.527262	52	0.00453159	0.527262	52	0.00453159	0.0156611	102	0.00888889	0.000358157	201	0.0175163	0.678857	52	0.00453159	51	0.00444444
C19orf43	0.912003	479	0.0417429	0.456002	479	0.0417429	0.456002	479	0.0417429	0.0139699	561	0.0488889	0.00017262	956	0.0833115	0.647532	478	0.0416558	471	0.0410458
C1orf162	0.898274	557	0.0485403	0.449137	557	0.0485403	0.449137	557	0.0485403	0.0137942	624	0.0543791	0.000156945	1129	0.0983878	0.644503	558	0.0486275	540	0.0470588
C3orf58	0.849372	845	0.0736383	0.424686	845	0.0736383	0.424686	845	0.0736383	0.0131946	916	0.0798257	0.000240075	468	0.0407843	0.634715	834	0.0726797	1020	0.0888889
C4BPA	0.952929	288	0.025098	0.476464	288	0.025098	0.476464	288	0.025098	0.0146107	327	0.0284967	0.000263777	391	0.0340741	0.656255	287	0.0250109	305	0.0265795
C6orf62	0.938154	344	0.0299782	0.469077	344	0.0299782	0.469077	344	0.0299782	0.0137027	663	0.0577778	0.000323454	252	0.0219608	0.653145	341	0.0297168	312	0.0271895
C9orf152	0.858394	779	0.0678867	0.429197	779	0.0678867	0.429197	779	0.0678867	0.0129637	1047	0.0912418	0.0007316	48	0.00418301	0.636538	775	0.0675381	832	0.0725054
C9orf16	0.955021	281	0.024488	0.47751	281	0.024488	0.47751	281	0.024488	0.0133105	854	0.0744227	0.000381184	175	0.0152505	0.656622	281	0.024488	232	0.0202179
C9orf85	0.950837	294	0.0256209	0.475418	294	0.0256209	0.475418	294	0.0256209	0.0144789	378	0.0329412	0.000176867	907	0.0790414	0.655833	294	0.0256209	280	0.0244009
CADPS2	1.00994	117	0.0101961	0.504969	117	0.0101961	0.504969	117	0.0101961	0.0149485	237	0.0206536	0.000358453	199	0.017342	0.668853	114	0.00993464	117	0.0101961
CALCRL	0.855126	796	0.0693682	0.427563	796	0.0693682	0.427563	796	0.0693682	0.012892	1101	0.0959477	0.000167941	1001	0.0872331	0.635691	800	0.0697168	694	0.0604793
CAPN2	1.07518	37	0.0032244	0.537592	37	0.0032244	0.537592	37	0.0032244	0.0165018	30	0.00261438	0.000263865	390	0.0339869	0.683712	37	0.0032244	37	0.0032244
CAPN8	1.1471	6	0.000522876	0.573549	6	0.000522876	0.573549	6	0.000522876	0.0156845	100	0.0087146	0.000993026	20	0.00174292	0.700944	6	0.000522876	6	0.000522876
CASC5	0.920241	429	0.0373856	0.46012	429	0.0373856	0.46012	429	0.0373856	0.0139061	582	0.050719	0.000324073	251	0.0218736	0.649264	428	0.0372985	508	0.0442702
CAST	0.998039	148	0.0128976	0.499019	148	0.0128976	0.499019	148	0.0128976	0.0153839	153	0.0133333	0.000222162	552	0.0481046	0.666144	147	0.0128105	150	0.0130719
CBWD5	1.03073	81	0.00705882	0.515363	81	0.00705882	0.515363	81	0.00705882	0.0156179	114	0.00993464	0.000328139	247	0.0215251	0.673477	81	0.00705882	83	0.00723312
CBX2	0.896313	565	0.0492375	0.448156	565	0.0492375	0.448156	565	0.0492375	0.0139865	554	0.0482789	0.000156354	1134	0.0988235	0.644341	564	0.0491503	599	0.0522004
CBX8	0.885591	615	0.0535948	0.442796	615	0.0535948	0.442796	615	0.0535948	0.0129486	1059	0.0922876	0.000177486	898	0.0782571	0.64188	619	0.0539434	541	0.047146
CCDC58	0.933185	366	0.0318954	0.466593	366	0.0318954	0.466593	366	0.0318954	0.0143181	439	0.0382571	0.000170946	978	0.0852288	0.651781	370	0.032244	374	0.0325926
CCDC86	1.02798	86	0.00749455	0.513991	86	0.00749455	0.513991	86	0.00749455	0.0166031	27	0.00235294	0.000166455	1022	0.0890632	0.672884	86	0.00749455	87	0.0075817
CCNB1IP1	0.960774	259	0.0225708	0.480387	259	0.0225708	0.480387	259	0.0225708	0.0144344	391	0.0340741	0.000213264	599	0.0522004	0.657836	261	0.0227451	254	0.0221351
CCT7	0.942338	325	0.0283224	0.471169	325	0.0283224	0.471169	325	0.0283224	0.0143262	435	0.0379085	0.000209815	628	0.0547277	0.654011	322	0.028061	337	0.0293682
CD1A	0.908865	496	0.0432244	0.454433	496	0.0432244	0.454433	496	0.0432244	0.0133094	855	0.0745098	0.000317369	264	0.0230065	0.646929	496	0.0432244	515	0.0448802
CD207	0.898797	553	0.0481917	0.449399	553	0.0481917	0.449399	553	0.0481917	0.013804	621	0.0541176	0.000290339	320	0.0278867	0.644829	552	0.0481046	601	0.0523747
CD27	0.917233	450	0.0392157	0.458617	450	0.0392157	0.458617	450	0.0392157	0.0143684	422	0.0367756	0.000164375	1041	0.090719	0.648548	457	0.0398257	472	0.0411329
CD302	1.0204	100	0.0087146	0.510199	100	0.0087146	0.510199	100	0.0087146	0.0161769	47	0.00409586	0.00019016	779	0.0678867	0.671083	100	0.0087146	103	0.00897603
CD37	0.940638	334	0.0291068	0.470319	334	0.0291068	0.470319	334	0.0291068	0.0141505	483	0.0420915	0.000187509	810	0.0705882	0.653424	334	0.0291068	301	0.0262309
CD46	1.05309	54	0.00470588	0.526543	54	0.00470588	0.526543	54	0.00470588	0.0161174	52	0.00453159	0.000239586	470	0.0409586	0.678586	55	0.00479303	54	0.00470588
CD55	1.03609	72	0.00627451	0.518044	72	0.00627451	0.518044	72	0.00627451	0.0150355	219	0.019085	0.000393134	164	0.0142919	0.674665	72	0.00627451	72	0.00627451
CD74	0.985617	188	0.0163834	0.492809	188	0.0163834	0.492809	188	0.0163834	0.0154826	137	0.011939	0.000175847	914	0.0796514	0.663198	189	0.0164706	190	0.0165577
CD93	0.993593	167	0.0145534	0.496797	167	0.0145534	0.496797	167	0.0145534	0.0154366	146	0.0127233	0.000207113	647	0.0563834	0.665015	169	0.0147277	162	0.0141176
CDC25A	0.990455	173	0.0150763	0.495228	173	0.0150763	0.495228	173	0.0150763	0.0153702	157	0.0136819	0.000335079	235	0.0204793	0.664552	173	0.0150763	184	0.0160349
CDC25C	0.861009	763	0.0664924	0.430505	763	0.0664924	0.430505	763	0.0664924	0.0133683	828	0.0721569	0.000234004	495	0.0431373	0.636962	763	0.0664924	861	0.0750327
CDCA3	0.997777	151	0.013159	0.498889	151	0.013159	0.498889	151	0.013159	0.0152748	178	0.015512	0.000337941	230	0.0200436	0.666115	148	0.0128976	160	0.0139434
CDCA5	0.867024	721	0.0628322	0.433512	721	0.0628322	0.433512	721	0.0628322	0.013662	684	0.0596078	0.000173913	937	0.0816558	0.638264	719	0.062658	850	0.0740741
CDKL2	0.858656	776	0.0676253	0.429328	776	0.0676253	0.429328	776	0.0676253	0.0132433	889	0.0774728	0.000157725	1120	0.0976035	0.636564	774	0.067451	852	0.0742484
CEACAM1	0.858133	783	0.0682353	0.429066	783	0.0682353	0.429066	783	0.0682353	0.0131161	953	0.0830501	0.000205859	654	0.0569935	0.636458	779	0.0678867	787	0.0685839
CECR5	0.858787	773	0.0673638	0.429393	773	0.0673638	0.429393	773	0.0673638	0.0135113	763	0.0664924	0.000229419	521	0.0454031	0.636617	771	0.0671895	893	0.0778214
CENPA	0.879315	645	0.0562092	0.439657	645	0.0562092	0.439657	645	0.0562092	0.0129999	1018	0.0887146	0.000573153	76	0.00662309	0.640804	642	0.0559477	715	0.0623094
CENPM	1.00771	123	0.010719	0.503857	123	0.010719	0.503857	123	0.010719	0.0160568	54	0.00470588	0.000183489	848	0.0738998	0.668298	123	0.010719	129	0.0112418
CENPN	1.08669	30	0.00261438	0.543345	30	0.00261438	0.543345	30	0.00261438	0.0155841	124	0.0108061	0.000509333	96	0.00836601	0.686412	30	0.00261438	30	0.00261438
CFB	0.90965	491	0.0427887	0.454825	491	0.0427887	0.454825	491	0.0427887	0.0132035	910	0.0793028	0.00031792	262	0.0228322	0.646984	492	0.0428758	492	0.0428758
CHAC1	1.00431	129	0.0112418	0.502157	129	0.0112418	0.502157	129	0.0112418	0.0152825	177	0.0154248	0.000218194	571	0.0497603	0.667336	134	0.0116776	122	0.0106318
CHD6	0.853033	813	0.0708497	0.426517	813	0.0708497	0.426517	813	0.0708497	0.0134764	782	0.0681481	0.000163729	1052	0.0916776	0.635401	809	0.0705011	865	0.0753813
CHD9	0.911349	482	0.0420044	0.455675	482	0.0420044	0.455675	482	0.0420044	0.0135348	747	0.065098	0.000180384	875	0.0762527	0.647285	482	0.0420044	426	0.0371242
CHRNA5	0.867809	716	0.0623965	0.433904	716	0.0623965	0.433904	716	0.0623965	0.0130732	975	0.0849673	0.000314354	270	0.0235294	0.638344	714	0.0622222	688	0.0599564
CLDN1	1.00327	135	0.0117647	0.501634	135	0.0117647	0.501634	135	0.0117647	0.0142622	451	0.0393028	0.000422642	136	0.0118519	0.667307	135	0.0117647	124	0.0108061
COL14A1	0.905335	512	0.0446187	0.452667	512	0.0446187	0.452667	512	0.0446187	0.0129378	1066	0.0928976	0.000507899	97	0.00845316	0.64611	512	0.0446187	470	0.0409586
COL21A1	0.901674	531	0.0462745	0.450837	531	0.0462745	0.450837	531	0.0462745	0.0134768	781	0.068061	0.000180034	879	0.0766013	0.64521	533	0.0464488	539	0.0469717
COL4A3	0.923771	414	0.0360784	0.461885	414	0.0360784	0.461885	414	0.0360784	0.0129262	1079	0.0940305	0.00078795	39	0.00339869	0.650064	412	0.0359041	421	0.0366885
COL4A4	0.952537	290	0.0252723	0.476268	290	0.0252723	0.476268	290	0.0252723	0.0139865	553	0.0481917	0.000285816	330	0.0287582	0.656199	289	0.0251852	304	0.0264924
COL6A2	0.972542	218	0.0189978	0.486271	218	0.0189978	0.486271	218	0.0189978	0.0139519	566	0.0493246	0.000330486	241	0.0210022	0.660449	217	0.0189107	198	0.0172549
COPS2	1.0238	92	0.00801743	0.511899	92	0.00801743	0.511899	92	0.00801743	0.0156246	110	0.00958606	0.000211166	614	0.0535076	0.671938	92	0.00801743	93	0.00810458
COPZ2	0.87853	651	0.056732	0.439265	651	0.056732	0.439265	651	0.056732	0.0136792	673	0.0586492	0.000174532	930	0.0810458	0.64067	648	0.0564706	680	0.0592593
COX6C	0.964435	247	0.0215251	0.482218	247	0.0215251	0.482218	247	0.0215251	0.0144483	387	0.0337255	0.000316257	266	0.0231808	0.658714	246	0.0214379	242	0.0210893
CPSF3	0.904942	514	0.044793	0.452471	514	0.044793	0.452471	514	0.044793	0.0141192	499	0.0434858	0.000239039	474	0.0413072	0.645919	516	0.0449673	527	0.0459259
CPZ	0.908604	498	0.0433987	0.454302	498	0.0433987	0.454302	498	0.0433987	0.0132632	880	0.0766885	0.00020311	680	0.0592593	0.646629	503	0.0438344	417	0.0363399
CREB3L1	0.938023	345	0.0300654	0.469012	345	0.0300654	0.469012	345	0.0300654	0.0146079	332	0.0289325	0.000183908	839	0.0731155	0.653033	345	0.0300654	349	0.0304139
CRTAP	0.891213	597	0.0520261	0.445607	597	0.0520261	0.445607	597	0.0520261	0.013865	597	0.0520261	0.000229528	519	0.0452288	0.643203	595	0.0518519	586	0.0510675
CSE1L	1.00628	126	0.0109804	0.503138	126	0.0109804	0.503138	126	0.0109804	0.0159627	67	0.00583878	0.000183171	852	0.0742484	0.667977	124	0.0108061	135	0.0117647
CSTF1	0.935016	355	0.0309368	0.467508	355	0.0309368	0.467508	355	0.0309368	0.0146709	306	0.0266667	0.000158465	1109	0.0966449	0.652337	355	0.0309368	373	0.0325054
CSTF2	0.890037	599	0.0522004	0.445018	599	0.0522004	0.445018	599	0.0522004	0.0128396	1140	0.0993464	0.000302359	294	0.0256209	0.642959	599	0.0522004	547	0.0476688
CTDSPL2	0.983525	191	0.0166449	0.491763	191	0.0166449	0.491763	191	0.0166449	0.0149936	227	0.0197821	0.000210386	622	0.0542048	0.662939	191	0.0166449	186	0.0162092
CTSS	0.969404	229	0.0199564	0.484702	229	0.0199564	0.484702	229	0.0199564	0.0155338	133	0.0115904	0.000156022	1144	0.099695	0.659652	231	0.0201307	238	0.0207407
CTSW	0.868593	712	0.0620479	0.434297	712	0.0620479	0.434297	712	0.0620479	0.0129879	1026	0.0894118	0.000158294	1111	0.0968192	0.638317	716	0.0623965	645	0.0562092
CTSZ	0.956328	276	0.0240523	0.478164	276	0.0240523	0.478164	276	0.0240523	0.014373	421	0.0366885	0.000184316	832	0.0725054	0.656791	277	0.0241394	247	0.0215251
CX3CR1	1.03648	70	0.00610022	0.51824	70	0.00610022	0.51824	70	0.00610022	0.0151266	198	0.0172549	0.000401982	155	0.0135076	0.674784	70	0.00610022	71	0.00618736
CYB5A	1.00092	139	0.0121133	0.500458	139	0.0121133	0.500458	139	0.0121133	0.0148149	266	0.0231808	0.000221037	556	0.0484532	0.666754	138	0.0120261	139	0.0121133
CYP2B6	1.09558	25	0.00217865	0.54779	25	0.00217865	0.54779	25	0.00217865	0.0158616	77	0.00671024	0.000471275	112	0.00976035	0.688544	25	0.00217865	25	0.00217865
CYP4B1	0.970188	225	0.0196078	0.485094	225	0.0196078	0.485094	225	0.0196078	0.0147111	296	0.0257952	0.000210683	619	0.0539434	0.66005	224	0.0195207	239	0.0208279
DCTN1	0.904812	516	0.0449673	0.452406	516	0.0449673	0.452406	516	0.0449673	0.013395	819	0.0713725	0.000190845	773	0.0673638	0.645673	524	0.0456645	431	0.0375599
DDAH1	0.912134	476	0.0414815	0.456067	476	0.0414815	0.456067	476	0.0414815	0.0144296	393	0.0342484	0.000166503	1020	0.0888889	0.647587	476	0.0414815	514	0.044793
DDI2	0.875131	668	0.0582135	0.437565	668	0.0582135	0.437565	668	0.0582135	0.0134788	779	0.0678867	0.000168117	998	0.0869717	0.639813	671	0.0584749	620	0.0540305
DGCR7	0.89762	559	0.0487146	0.44881	559	0.0487146	0.44881	559	0.0487146	0.0133224	848	0.0738998	0.000256957	410	0.0357298	0.644503	558	0.0486275	498	0.0433987
DGKA	0.978687	204	0.0177778	0.489344	204	0.0177778	0.489344	204	0.0177778	0.0146218	322	0.028061	0.000255258	420	0.0366013	0.661907	203	0.0176906	196	0.0170806
DGKD	1.02772	87	0.0075817	0.51386	87	0.0075817	0.51386	87	0.0075817	0.0150405	217	0.0189107	0.000253618	426	0.0371242	0.672766	87	0.0075817	84	0.00732026
DHX57	1.00431	129	0.0112418	0.502157	129	0.0112418	0.502157	129	0.0112418	0.016002	62	0.00540305	0.000168814	992	0.0864488	0.667365	132	0.0115033	131	0.0114161
DHX58	0.891867	594	0.0517647	0.445934	594	0.0517647	0.445934	594	0.0517647	0.0137502	639	0.0556863	0.000158626	1107	0.0964706	0.643176	597	0.0520261	607	0.0528976
DHX9	0.915403	465	0.0405229	0.457701	465	0.0405229	0.457701	465	0.0405229	0.0144041	404	0.035207	0.000162633	1063	0.0926362	0.648245	465	0.0405229	529	0.0461002
DIAPH1	0.942861	322	0.028061	0.47143	322	0.028061	0.47143	322	0.028061	0.0145796	341	0.0297168	0.000174546	928	0.0808715	0.653955	326	0.0284096	333	0.0290196
DKKL1	0.921287	425	0.037037	0.460643	425	0.037037	0.460643	425	0.037037	0.0129297	1074	0.0935948	0.000277744	355	0.0309368	0.649374	426	0.0371242	334	0.0291068
DMXL1	0.919456	435	0.0379085	0.459728	435	0.0379085	0.459728	435	0.0379085	0.0141426	492	0.0428758	0.000176818	909	0.0792157	0.649181	430	0.0374728	409	0.0356427
DNAH5	0.895659	569	0.0495861	0.447829	569	0.0495861	0.447829	569	0.0495861	0.0144257	395	0.0344227	0.000188807	793	0.0691068	0.644178	569	0.0495861	637	0.055512
DNAJC4	1.00392	133	0.0115904	0.501961	133	0.0115904	0.501961	133	0.0115904	0.0157986	91	0.00793028	0.000184797	828	0.0721569	0.667452	131	0.0114161	133	0.0115904
DOK1	0.942338	325	0.0283224	0.471169	325	0.0283224	0.471169	325	0.0283224	0.0145446	352	0.0306754	0.00018355	846	0.0737255	0.653955	326	0.0284096	340	0.0296296
DPP4	1.0051	128	0.0111547	0.50255	128	0.0111547	0.50255	128	0.0111547	0.0139932	547	0.0476688	0.00134852	8	0.000697168	0.667656	128	0.0111547	127	0.0110675
DST	0.898405	555	0.048366	0.449202	555	0.048366	0.449202	555	0.048366	0.0137567	634	0.0552505	0.000195515	734	0.0639651	0.644721	554	0.0482789	581	0.0506318
DUS4L	1.0068	124	0.0108061	0.5034	124	0.0108061	0.5034	124	0.0108061	0.0154266	148	0.0128976	0.000192544	762	0.0664052	0.667948	125	0.0108932	121	0.0105447
DUSP6	0.974242	213	0.0185621	0.487121	213	0.0185621	0.487121	213	0.0185621	0.0133616	833	0.0725926	0.000820493	33	0.00287582	0.660877	213	0.0185621	206	0.0179521
DUT	0.921679	424	0.0369499	0.460839	424	0.0369499	0.460839	424	0.0369499	0.0147342	292	0.0254466	0.000156375	1133	0.0987364	0.649512	424	0.0369499	473	0.04122
DVL3	1.01111	113	0.00984749	0.505557	113	0.00984749	0.505557	113	0.00984749	0.0144769	380	0.0331155	0.000596009	72	0.00627451	0.669029	113	0.00984749	114	0.00993464
E2F7	1.02694	88	0.00766885	0.513468	88	0.00766885	0.513468	88	0.00766885	0.0155515	126	0.0109804	0.000261117	399	0.0347712	0.672618	88	0.00766885	88	0.00766885
ECE2	1.03177	79	0.00688453	0.515887	79	0.00688453	0.515887	79	0.00688453	0.0151125	204	0.0177778	0.00037941	176	0.0153377	0.673744	78	0.00679739	79	0.00688453
EEF1A1	0.948745	306	0.0266667	0.474372	306	0.0266667	0.474372	306	0.0266667	0.0136652	681	0.0593464	0.000231569	510	0.0444444	0.655243	306	0.0266667	264	0.0230065
EEF1E1	0.932924	367	0.0319826	0.466462	367	0.0319826	0.466462	367	0.0319826	0.0150121	226	0.019695	0.000158259	1112	0.0969063	0.652031	366	0.0318954	403	0.0351198
EHD2	1.04694	60	0.00522876	0.52347	60	0.00522876	0.52347	60	0.00522876	0.015543	129	0.0112418	0.000282495	340	0.0296296	0.676934	61	0.0053159	60	0.00522876
EIF4E3	0.938415	343	0.0298911	0.469208	343	0.0298911	0.469208	343	0.0298911	0.0135207	757	0.0659695	0.000288947	324	0.0282353	0.653033	345	0.0300654	308	0.026841
EIF4G1	0.958682	273	0.0237908	0.479341	273	0.0237908	0.479341	273	0.0237908	0.015139	197	0.0171678	0.000184127	836	0.072854	0.657581	268	0.0233551	287	0.0250109
EIF5A2	1.09414	26	0.0022658	0.547071	26	0.0022658	0.547071	26	0.0022658	0.0160346	57	0.00496732	0.000415446	141	0.0122876	0.688234	26	0.0022658	26	0.0022658
EME1	0.97228	219	0.019085	0.48614	219	0.019085	0.48614	219	0.019085	0.0146483	314	0.0273638	0.000346142	220	0.0191721	0.660364	220	0.0191721	219	0.019085
ENPP4	0.903373	525	0.0457516	0.451687	525	0.0457516	0.451687	525	0.0457516	0.0143549	427	0.0372113	0.000167032	1013	0.0882789	0.645782	520	0.0453159	587	0.0511547
ENPP5	1.03687	69	0.00601307	0.518436	69	0.00601307	0.518436	69	0.00601307	0.0152346	182	0.0158606	0.000276599	359	0.0312854	0.674873	68	0.00592593	68	0.00592593
EVI2A	0.96535	244	0.0212636	0.482675	244	0.0212636	0.482675	244	0.0212636	0.0140115	538	0.0468845	0.000243811	456	0.0397386	0.658771	245	0.0213508	217	0.0189107
EVPL	0.922856	417	0.0363399	0.461428	417	0.0363399	0.461428	417	0.0363399	0.013403	815	0.071024	0.000226913	531	0.0462745	0.649539	423	0.0368627	365	0.0318083
EXOSC2	0.97398	215	0.0187364	0.48699	215	0.0187364	0.48699	215	0.0187364	0.0152167	184	0.0160349	0.000173005	951	0.0828758	0.66082	214	0.0186492	223	0.0194336
EXOSC5	0.948222	307	0.0267538	0.474111	307	0.0267538	0.474111	307	0.0267538	0.0142351	460	0.0400871	0.000189125	789	0.0687582	0.655103	307	0.0267538	302	0.0263181
F13A1	0.903635	522	0.0454902	0.451817	522	0.0454902	0.451817	522	0.0454902	0.0129854	1028	0.0895861	0.000204946	661	0.0576035	0.645673	524	0.0456645	425	0.037037
FAM109A	0.928478	387	0.0337255	0.464239	387	0.0337255	0.464239	387	0.0337255	0.0142826	449	0.0391285	0.000200537	702	0.0611765	0.650894	389	0.0338998	367	0.0319826
FAM83A	0.853295	808	0.0704139	0.426647	808	0.0704139	0.426647	808	0.0704139	0.01304	997	0.0868845	0.000160704	1084	0.0944662	0.635374	810	0.0705882	753	0.0656209
FAM8A1	0.874869	672	0.0585621	0.437435	672	0.0585621	0.437435	672	0.0585621	0.0132574	887	0.0772985	0.000164198	1045	0.0910675	0.639866	669	0.0583007	641	0.0558606
FANCI	0.981041	198	0.0172549	0.49052	198	0.0172549	0.49052	198	0.0172549	0.0155847	122	0.0106318	0.000173294	944	0.0822658	0.662394	198	0.0172549	216	0.0188235
FASTKD5	0.963651	250	0.0217865	0.481825	250	0.0217865	0.481825	250	0.0217865	0.0143118	441	0.0384314	0.000223546	546	0.0475817	0.658431	251	0.0218736	230	0.0200436
FBXO22	0.945999	311	0.0271024	0.472999	311	0.0271024	0.472999	311	0.0271024	0.0128635	1115	0.0971678	0.00067418	55	0.00479303	0.654766	310	0.0270153	283	0.0246623
FBXO45	0.869508	706	0.0615251	0.434754	706	0.0615251	0.434754	706	0.0615251	0.0140018	541	0.047146	0.000205164	659	0.0574292	0.638797	703	0.0612636	896	0.0780828
FCGBP	0.898405	555	0.048366	0.449202	555	0.048366	0.449202	555	0.048366	0.0137024	665	0.0579521	0.000258664	406	0.0353813	0.644721	554	0.0482789	579	0.0504575
FCGR1B	0.899451	550	0.0479303	0.449725	550	0.0479303	0.449725	550	0.0479303	0.0136726	676	0.0589107	0.000166532	1019	0.0888017	0.644884	550	0.0479303	503	0.0438344
FCGR2C	0.949399	303	0.0264052	0.474699	303	0.0264052	0.474699	303	0.0264052	0.0140219	534	0.0465359	0.000192621	761	0.0663181	0.655356	305	0.0265795	266	0.0231808
FGFR2	0.904158	519	0.0452288	0.452079	519	0.0452288	0.452079	519	0.0452288	0.0136921	669	0.0583007	0.000269167	376	0.0327669	0.645973	515	0.0448802	520	0.0453159
FHOD1	1.01987	101	0.00880174	0.509937	101	0.00880174	0.509937	101	0.00880174	0.0162209	45	0.00392157	0.000188908	791	0.0689325	0.671054	101	0.00880174	105	0.00915033
FIZ1	1.01739	107	0.00932462	0.508695	107	0.00932462	0.508695	107	0.00932462	0.0150158	224	0.0195207	0.000265697	386	0.0336383	0.670348	107	0.00932462	96	0.00836601
FKBP2	0.925078	404	0.035207	0.462539	404	0.035207	0.462539	404	0.035207	0.0142952	446	0.0388671	0.000172014	963	0.0839216	0.65023	404	0.035207	410	0.0357298
FKBP8	0.919979	431	0.0375599	0.45999	431	0.0375599	0.45999	431	0.0375599	0.0132161	902	0.0786057	0.000342464	225	0.0196078	0.649098	435	0.0379085	356	0.031024
FLJ31306	0.850418	832	0.0725054	0.425209	832	0.0725054	0.425209	832	0.0725054	0.0128908	1103	0.096122	0.000209618	629	0.0548148	0.6349	830	0.0723312	718	0.0625708
FLT1	0.910696	484	0.0421786	0.455348	484	0.0421786	0.455348	484	0.0421786	0.0134988	769	0.0670153	0.000197068	722	0.0629194	0.647066	490	0.0427015	449	0.0391285
FMO5	1.05479	51	0.00444444	0.527393	51	0.00444444	0.527393	51	0.00444444	0.0149391	240	0.020915	0.000789855	38	0.00331155	0.679038	51	0.00444444	52	0.00453159
FOLR1	1.06315	44	0.00383442	0.531577	44	0.00383442	0.531577	44	0.00383442	0.0156473	106	0.00923747	0.000396201	160	0.0139434	0.680912	44	0.00383442	45	0.00392157
FOSL1	0.982348	194	0.0169063	0.491174	194	0.0169063	0.491174	194	0.0169063	0.0143945	408	0.0355556	0.000267236	380	0.0331155	0.662623	193	0.0168192	183	0.0159477
FOXD1	0.875523	665	0.0579521	0.437762	665	0.0579521	0.437762	665	0.0579521	0.0135196	759	0.0661438	0.000268911	377	0.032854	0.640027	663	0.0577778	720	0.0627451
FOXP4	0.932139	371	0.0323312	0.46607	371	0.0323312	0.46607	371	0.0323312	0.0136473	691	0.0602179	0.00020783	640	0.0557734	0.651698	372	0.0324183	332	0.0289325
FRZB	1.04393	64	0.00557734	0.521967	64	0.00557734	0.521967	64	0.00557734	0.0156588	103	0.00897603	0.000248818	440	0.0383442	0.676515	64	0.00557734	64	0.00557734
FSCN1	0.977641	206	0.0179521	0.488821	206	0.0179521	0.488821	206	0.0179521	0.0148795	250	0.0217865	0.000205102	660	0.0575163	0.661649	206	0.0179521	203	0.0176906
FXN	0.893828	577	0.0502832	0.446914	577	0.0502832	0.446914	577	0.0502832	0.0138284	611	0.0532462	0.000241138	462	0.0402614	0.643798	577	0.0502832	630	0.054902
FYCO1	0.960382	261	0.0227451	0.480191	261	0.0227451	0.480191	261	0.0227451	0.0145079	371	0.0323312	0.000204038	668	0.0582135	0.657836	261	0.0227451	277	0.0241394
FYTTD1	1.09976	22	0.00191721	0.549882	22	0.00191721	0.549882	22	0.00191721	0.0160007	63	0.0054902	0.00042014	138	0.0120261	0.689537	22	0.00191721	22	0.00191721
GALE	0.938808	340	0.0296296	0.469404	340	0.0296296	0.469404	340	0.0296296	0.0150353	220	0.0191721	0.000169138	989	0.0861874	0.653256	338	0.0294553	392	0.0341612
GALNT12	0.983394	192	0.016732	0.491697	192	0.016732	0.491697	192	0.016732	0.0151847	186	0.0162092	0.000183494	847	0.0738126	0.662767	192	0.016732	200	0.0174292
GCLC	1.02288	93	0.00810458	0.511441	93	0.00810458	0.511441	93	0.00810458	0.0146318	318	0.0277124	0.000393164	163	0.0142048	0.671673	93	0.00810458	94	0.00819172
GGCX	0.870031	700	0.0610022	0.435016	700	0.0610022	0.435016	700	0.0610022	0.0130889	966	0.084183	0.000158703	1106	0.0963834	0.638824	700	0.0610022	659	0.0574292
GIMAP1	0.931485	374	0.0325926	0.465743	374	0.0325926	0.465743	374	0.0325926	0.0144177	396	0.0345098	0.000166605	1017	0.0886275	0.651587	377	0.032854	384	0.0334641
GINS4	0.956982	274	0.023878	0.478491	274	0.023878	0.478491	274	0.023878	0.0145106	368	0.0320697	0.000329626	243	0.0211765	0.657016	274	0.023878	286	0.0249237
GJA5	0.994508	160	0.0139434	0.497254	160	0.0139434	0.497254	160	0.0139434	0.0153356	164	0.0142919	0.000187002	815	0.071024	0.665246	163	0.0142048	163	0.0142048
GJB2	1.01033	115	0.0100218	0.505165	115	0.0100218	0.505165	115	0.0100218	0.0150706	212	0.0184749	0.000270534	370	0.032244	0.668853	114	0.00993464	116	0.0101089
GLOD5	0.893175	584	0.0508932	0.446587	584	0.0508932	0.446587	584	0.0508932	0.0142486	456	0.0397386	0.000160832	1083	0.0943791	0.643636	580	0.0505447	662	0.0576906
GMFG	0.970188	225	0.0196078	0.485094	225	0.0196078	0.485094	225	0.0196078	0.0148004	271	0.0236166	0.000182655	860	0.0749455	0.659822	227	0.0197821	218	0.0189978
GNA14	0.881145	633	0.0551634	0.440573	633	0.0551634	0.440573	633	0.0551634	0.0130989	963	0.0839216	0.000336073	232	0.0202179	0.641154	633	0.0551634	661	0.0576035
GNAI2	1.1637	3	0.000261438	0.581851	3	0.000261438	0.581851	3	0.000261438	0.0170027	9	0.000784314	0.000325377	250	0.0217865	0.70482	3	0.000261438	3	0.000261438
GPC1	0.933708	364	0.0317211	0.466854	364	0.0317211	0.466854	364	0.0317211	0.0142412	458	0.0399129	0.000294712	314	0.0273638	0.652142	362	0.0315468	385	0.0335512
GPD1L	0.931224	378	0.0329412	0.465612	378	0.0329412	0.465612	378	0.0329412	0.0132037	909	0.0792157	0.000365214	191	0.0166449	0.65167	375	0.0326797	364	0.0317211
GPR110	0.959728	267	0.023268	0.479864	267	0.023268	0.479864	267	0.023268	0.0145751	342	0.0298039	0.000194939	739	0.0644009	0.657694	265	0.0230937	267	0.023268
GPR116	1.13258	10	0.00087146	0.566292	10	0.00087146	0.566292	10	0.00087146	0.0166574	25	0.00217865	0.000413958	144	0.012549	0.697365	10	0.00087146	10	0.00087146
GPR133	0.913441	472	0.0411329	0.456721	472	0.0411329	0.456721	472	0.0411329	0.0136635	683	0.0595207	0.000183643	843	0.0734641	0.647861	473	0.04122	485	0.0422658
GPR34	0.904419	517	0.0450545	0.45221	517	0.0450545	0.45221	517	0.0450545	0.0130689	980	0.0854031	0.000323045	253	0.0220479	0.645891	517	0.0450545	444	0.0386928
GPR78	0.908604	498	0.0433987	0.454302	498	0.0433987	0.454302	498	0.0433987	0.0132632	880	0.0766885	0.00020311	680	0.0592593	0.646629	503	0.0438344	420	0.0366013
GPSM3	0.90965	491	0.0427887	0.454825	491	0.0427887	0.454825	491	0.0427887	0.014506	372	0.0324183	0.000161779	1075	0.0936819	0.646984	492	0.0428758	564	0.0491503
GRHL1	0.896967	562	0.048976	0.448483	562	0.048976	0.448483	562	0.048976	0.0137609	633	0.0551634	0.000212781	601	0.0523747	0.644422	562	0.048976	574	0.0500218
GRHL2	0.892652	591	0.0515033	0.446326	591	0.0515033	0.446326	591	0.0515033	0.0134577	790	0.0688453	0.000187701	806	0.0702397	0.643392	588	0.0512418	588	0.0512418
GTF2A2	1.05975	48	0.00418301	0.529877	48	0.00418301	0.529877	48	0.00418301	0.0156956	99	0.00862745	0.000264619	388	0.0338126	0.680124	48	0.00418301	48	0.00418301
GTPBP4	1.09637	24	0.0020915	0.548183	24	0.0020915	0.548183	24	0.0020915	0.016933	11	0.000958606	0.000240478	465	0.0405229	0.688668	24	0.0020915	24	0.0020915
GUCY1A2	0.971496	221	0.0192593	0.485748	221	0.0192593	0.485748	221	0.0192593	0.0149483	238	0.0207407	0.000259631	405	0.0352941	0.660221	222	0.0193464	231	0.0201307
H2AFZ	0.953975	282	0.0245752	0.476987	282	0.0245752	0.476987	282	0.0245752	0.0156243	111	0.0096732	0.000169454	986	0.0859259	0.656537	282	0.0245752	314	0.0273638
HAS3	0.967704	235	0.0204793	0.483852	235	0.0204793	0.483852	235	0.0204793	0.013991	549	0.0478431	0.000350854	212	0.0184749	0.659396	236	0.0205664	228	0.0198693
HDGFRP3	0.995293	156	0.0135948	0.497646	156	0.0135948	0.497646	156	0.0135948	0.0146196	324	0.0282353	0.000631153	64	0.00557734	0.665535	156	0.0135948	158	0.0137691
HEXDC	0.989409	174	0.0151634	0.494704	174	0.0151634	0.494704	174	0.0151634	0.0154176	150	0.0130719	0.000179803	881	0.0767756	0.664264	174	0.0151634	179	0.0155991
HLA-A	0.945345	314	0.0273638	0.472673	314	0.0273638	0.472673	314	0.0273638	0.0146962	300	0.0261438	0.000161504	1078	0.0939434	0.654514	316	0.0275381	310	0.0270153
HLA-DMA	1.03478	75	0.00653595	0.51739	75	0.00653595	0.51739	75	0.00653595	0.0162376	44	0.00383442	0.000199533	710	0.0618736	0.674308	75	0.00653595	74	0.0064488
HLA-DPB1	0.95136	291	0.0253595	0.47568	291	0.0253595	0.47568	291	0.0253595	0.0151575	190	0.0165577	0.000161879	1073	0.0935076	0.655974	290	0.0252723	320	0.0278867
HLA-DQB1	0.999608	142	0.0123747	0.499804	142	0.0123747	0.499804	142	0.0123747	0.0160042	58	0.00505447	0.000156232	1138	0.0991721	0.666463	142	0.0123747	145	0.0126362
HLA-DRB1	0.999608	142	0.0123747	0.499804	142	0.0123747	0.499804	142	0.0123747	0.0160042	58	0.00505447	0.000156232	1138	0.0991721	0.666463	142	0.0123747	146	0.0127233
HLA-DRB4	0.999608	142	0.0123747	0.499804	142	0.0123747	0.499804	142	0.0123747	0.0160042	58	0.00505447	0.000156232	1138	0.0991721	0.666463	142	0.0123747	147	0.0128105
HLA-DRB5	0.999608	142	0.0123747	0.499804	142	0.0123747	0.499804	142	0.0123747	0.0160042	58	0.00505447	0.000156232	1138	0.0991721	0.666463	142	0.0123747	149	0.0129847
HLA-G	0.941946	329	0.028671	0.470973	329	0.028671	0.470973	329	0.028671	0.0141402	493	0.042963	0.000182773	858	0.0747712	0.653787	330	0.0287582	316	0.0275381
HNMT	0.994378	162	0.0141176	0.497189	162	0.0141176	0.497189	162	0.0141176	0.0158525	80	0.00697168	0.000182961	856	0.0745969	0.665333	161	0.0140305	170	0.0148148
HPN	1.04223	66	0.00575163	0.521117	66	0.00575163	0.521117	66	0.00575163	0.0158054	89	0.00775599	0.000225566	543	0.0473203	0.676066	66	0.00575163	66	0.00575163
HPRT1	0.984833	189	0.0164706	0.492416	189	0.0164706	0.492416	189	0.0164706	0.0150476	216	0.0188235	0.000279013	351	0.0305882	0.663198	189	0.0164706	195	0.0169935
HS2ST1	0.94626	310	0.0270153	0.47313	310	0.0270153	0.47313	310	0.0270153	0.0141699	476	0.0414815	0.000211608	612	0.0533333	0.654598	313	0.0272767	282	0.0245752
HS6ST1	1.00078	140	0.0122004	0.500392	140	0.0122004	0.500392	140	0.0122004	0.0153485	160	0.0139434	0.000193992	746	0.0650109	0.666667	140	0.0122004	141	0.0122876
HSH2D	0.982479	193	0.0168192	0.49124	193	0.0168192	0.49124	193	0.0168192	0.0155843	123	0.010719	0.000162678	1060	0.0923747	0.662595	194	0.0169063	197	0.0171678
HSPA4L	1.03164	80	0.00697168	0.515821	80	0.00697168	0.515821	80	0.00697168	0.0165	31	0.00270153	0.000193675	752	0.0655338	0.673684	80	0.00697168	81	0.00705882
HSPD1	0.98614	185	0.016122	0.49307	185	0.016122	0.49307	185	0.016122	0.0141429	491	0.0427887	0.000397416	158	0.0137691	0.663342	186	0.0162092	173	0.0150763
HSPG2	0.917233	450	0.0392157	0.458617	450	0.0392157	0.458617	450	0.0392157	0.0144577	384	0.0334641	0.000159011	1103	0.096122	0.648603	452	0.03939	448	0.0390414
HYI	0.857087	785	0.0684096	0.428543	785	0.0684096	0.428543	785	0.0684096	0.0129786	1037	0.0903704	0.000215296	584	0.0508932	0.636193	785	0.0684096	788	0.068671
ICAM1	0.950575	296	0.0257952	0.475288	296	0.0257952	0.475288	296	0.0257952	0.0148731	254	0.0221351	0.000163018	1057	0.0921133	0.655637	300	0.0261438	311	0.0271024
IDH3A	1.02262	94	0.00819172	0.51131	94	0.00819172	0.51131	94	0.00819172	0.0157375	93	0.00810458	0.000201884	689	0.0600436	0.671584	94	0.00819172	95	0.00827887
IDUA	0.944299	318	0.0277124	0.47215	318	0.0277124	0.47215	318	0.0277124	0.0148151	265	0.0230937	0.000263973	389	0.0338998	0.65443	318	0.0277124	331	0.0288453
IFNAR1	1.10513	17	0.00148148	0.552563	17	0.00148148	0.552563	17	0.00148148	0.0165251	29	0.00252723	0.00027399	364	0.0317211	0.690658	17	0.00148148	17	0.00148148
IL17RA	0.914749	467	0.0406972	0.457374	467	0.0406972	0.457374	467	0.0406972	0.0136439	693	0.0603922	0.000174583	927	0.0807843	0.648053	470	0.0409586	390	0.0339869
IL2RG	0.881015	634	0.0552505	0.440507	634	0.0552505	0.440507	634	0.0552505	0.0135056	767	0.066841	0.000173067	950	0.0827887	0.640885	639	0.0556863	654	0.0569935
IL4R	1.01752	105	0.00915033	0.50876	105	0.00915033	0.50876	105	0.00915033	0.0158613	78	0.00679739	0.000203144	679	0.0591721	0.670407	106	0.00923747	104	0.00906318
IL6ST	1.07832	35	0.00305011	0.539161	35	0.00305011	0.539161	35	0.00305011	0.0168206	15	0.00130719	0.00022791	526	0.0458388	0.684446	35	0.00305011	35	0.00305011
ILK	1.00785	122	0.0106318	0.503923	122	0.0106318	0.503923	122	0.0106318	0.0156248	109	0.00949891	0.000185767	821	0.0715468	0.668356	121	0.0105447	120	0.0104575
INPP4B	0.995162	157	0.0136819	0.497581	157	0.0136819	0.497581	157	0.0136819	0.0149886	230	0.0200436	0.000217217	576	0.0501961	0.665391	158	0.0137691	155	0.0135076
INPP5D	0.938546	342	0.0298039	0.469273	342	0.0298039	0.469273	342	0.0298039	0.014737	289	0.0251852	0.000163207	1055	0.091939	0.653061	343	0.0298911	351	0.0305882
INTS8	0.907296	505	0.0440087	0.453648	505	0.0440087	0.453648	505	0.0440087	0.0131409	944	0.0822658	0.000210787	618	0.0538562	0.646437	506	0.0440959	441	0.0384314
IRAK2	0.953844	284	0.0247495	0.476922	284	0.0247495	0.476922	284	0.0247495	0.0145084	369	0.0321569	0.000200098	705	0.0614379	0.656396	286	0.0249237	289	0.0251852
IRF4	0.950445	299	0.0260566	0.475222	299	0.0260566	0.475222	299	0.0260566	0.0140666	514	0.044793	0.000220341	557	0.0485403	0.655637	300	0.0261438	292	0.0254466
ISY1	0.928478	387	0.0337255	0.464239	387	0.0337255	0.464239	387	0.0337255	0.0145822	340	0.0296296	0.000178781	887	0.0772985	0.651032	385	0.0335512	430	0.0374728
ITGB1	0.902981	527	0.0459259	0.451491	527	0.0459259	0.451491	527	0.0459259	0.0130848	968	0.0843573	0.000207394	643	0.0560349	0.645455	528	0.0460131	443	0.0386057
IVNS1ABP	0.917364	449	0.0391285	0.458682	449	0.0391285	0.458682	449	0.0391285	0.0135156	760	0.0662309	0.000303816	290	0.0252723	0.64863	449	0.0391285	386	0.0336383
JPH1	1.03073	81	0.00705882	0.515363	81	0.00705882	0.515363	81	0.00705882	0.0159633	66	0.00575163	0.000220141	558	0.0486275	0.673417	82	0.00714597	82	0.00714597
KARS	0.917626	444	0.0386928	0.458813	444	0.0386928	0.458813	444	0.0386928	0.0139807	555	0.048366	0.000162838	1058	0.0922004	0.648685	446	0.0388671	437	0.0380828
KCNK5	1.0085	121	0.0105447	0.504249	121	0.0105447	0.504249	121	0.0105447	0.0166768	23	0.00200436	0.000161919	1072	0.0934205	0.668502	119	0.0103704	123	0.010719
KCNN4	0.982218	195	0.0169935	0.491109	195	0.0169935	0.491109	195	0.0169935	0.0156234	112	0.00976035	0.000171432	969	0.0844444	0.662537	196	0.0170806	202	0.0176035
KCTD14	0.976203	209	0.0182135	0.488101	209	0.0182135	0.488101	209	0.0182135	0.0144162	398	0.0346841	0.000336439	231	0.0201307	0.661391	208	0.0181264	211	0.0183878
KCTD15	0.870685	696	0.0606536	0.435343	696	0.0606536	0.435343	696	0.0606536	0.0136837	671	0.0584749	0.000162372	1066	0.0928976	0.639011	692	0.060305	778	0.0677996
KIAA0556	0.908342	500	0.043573	0.454171	500	0.043573	0.454171	500	0.043573	0.013163	934	0.0813943	0.000199285	712	0.0620479	0.646656	501	0.0436601	412	0.0359041
KIAA1524	1.12408	12	0.00104575	0.562042	12	0.00104575	0.562042	12	0.00104575	0.0166854	22	0.00191721	0.000386673	169	0.0147277	0.695304	12	0.00104575	12	0.00104575
KIF18A	1.11559	14	0.00122004	0.557793	14	0.00122004	0.557793	14	0.00122004	0.0173941	3	0.000261438	0.00024215	460	0.0400871	0.69335	14	0.00122004	14	0.00122004
KIF23	0.920371	428	0.0372985	0.460186	428	0.0372985	0.460186	428	0.0372985	0.0141347	496	0.0432244	0.000282834	339	0.0295425	0.649374	426	0.0371242	524	0.0456645
KIFC1	1.07231	38	0.00331155	0.536153	38	0.00331155	0.536153	38	0.00331155	0.016805	18	0.00156863	0.000279847	347	0.0302397	0.68301	38	0.00331155	38	0.00331155
KIT	0.910434	486	0.0423529	0.455217	486	0.0423529	0.455217	486	0.0423529	0.014307	443	0.0386057	0.00020714	646	0.0562963	0.647258	484	0.0421786	505	0.0440087
KLHL13	0.949922	301	0.0262309	0.474961	301	0.0262309	0.474961	301	0.0262309	0.0131638	932	0.08122	0.00100339	18	0.00156863	0.655693	298	0.0259695	298	0.0259695
KPNA4	0.994508	160	0.0139434	0.497254	160	0.0139434	0.497254	160	0.0139434	0.0155362	132	0.0115033	0.000197153	721	0.0628322	0.665362	160	0.0139434	165	0.0143791
KRT15	0.871731	690	0.0601307	0.435866	690	0.0601307	0.435866	690	0.0601307	0.0137424	648	0.0564706	0.000179237	886	0.0772113	0.639251	685	0.059695	749	0.0652723
LACTB2	0.979864	199	0.017342	0.489932	199	0.017342	0.489932	199	0.017342	0.0139614	563	0.0490632	0.000336035	233	0.020305	0.661964	200	0.0174292	188	0.0163834
LAG3	0.898797	553	0.0481917	0.449399	553	0.0481917	0.449399	553	0.0481917	0.0130358	1001	0.0872331	0.000207753	641	0.0558606	0.644748	553	0.0481917	488	0.0425272
LAMB2	0.969535	227	0.0197821	0.484767	227	0.0197821	0.484767	227	0.0197821	0.0139122	580	0.0505447	0.0003966	159	0.0138562	0.659851	226	0.019695	224	0.0195207
LARP6	0.997908	150	0.0130719	0.498954	150	0.0130719	0.498954	150	0.0130719	0.0142839	447	0.0389542	0.000360794	197	0.0171678	0.666115	148	0.0128976	144	0.012549
LEPREL2	0.867024	721	0.0628322	0.433512	721	0.0628322	0.433512	721	0.0628322	0.0130776	972	0.0847059	0.000167855	1002	0.0873203	0.638158	722	0.0629194	657	0.0572549
LIMD1	0.969142	231	0.0201307	0.484571	231	0.0201307	0.484571	231	0.0201307	0.0140725	510	0.0444444	0.000245148	453	0.0394771	0.659794	228	0.0198693	215	0.0187364
LMNA	0.941684	331	0.0288453	0.470842	331	0.0288453	0.470842	331	0.0288453	0.0135475	740	0.064488	0.00038291	174	0.0151634	0.653703	333	0.0290196	299	0.0260566
LMNB2	0.919064	439	0.0382571	0.459532	439	0.0382571	0.459532	439	0.0382571	0.0148282	262	0.0228322	0.000168431	997	0.0868845	0.649071	437	0.0380828	531	0.0462745
LMO3	1.05662	49	0.00427015	0.528308	49	0.00427015	0.528308	49	0.00427015	0.0146096	329	0.028671	0.00056776	77	0.00671024	0.679399	49	0.00427015	49	0.00427015
LMO7	0.938938	339	0.0295425	0.469469	339	0.0295425	0.469469	339	0.0295425	0.0147358	291	0.0253595	0.000159691	1098	0.0956863	0.653284	336	0.029281	379	0.0330283
LOC729680	0.966658	238	0.0207407	0.483329	238	0.0207407	0.483329	238	0.0207407	0.0153855	152	0.0132462	0.000176982	902	0.0786057	0.659168	239	0.0208279	252	0.0219608
LRG1	0.967965	233	0.020305	0.483983	233	0.020305	0.483983	233	0.020305	0.0145562	349	0.0304139	0.000314893	268	0.0233551	0.659452	234	0.0203922	236	0.0205664
LRP4	1.0119	112	0.00976035	0.505949	112	0.00976035	0.505949	112	0.00976035	0.0151423	196	0.0170806	0.00023103	511	0.0445316	0.669058	112	0.00976035	113	0.00984749
LRRC32	0.997123	154	0.0134205	0.498562	154	0.0134205	0.498562	154	0.0134205	0.0151444	195	0.0169935	0.000200565	701	0.0610893	0.665622	155	0.0135076	136	0.0118519
LRRC40	0.879315	645	0.0562092	0.439657	645	0.0562092	0.439657	645	0.0562092	0.0128587	1122	0.0977778	0.000210386	621	0.0541176	0.640643	650	0.0566449	557	0.0485403
LRRC58	0.931355	375	0.0326797	0.465677	375	0.0326797	0.465677	375	0.0326797	0.0138766	594	0.0517647	0.000287067	328	0.0285839	0.651698	372	0.0324183	391	0.0340741
LSM14A	0.988363	177	0.0154248	0.494181	177	0.0154248	0.494181	177	0.0154248	0.0157165	96	0.00836601	0.00017461	926	0.0806972	0.663947	177	0.0154248	187	0.0162963
LTA4H	1.00379	134	0.0116776	0.501896	134	0.0116776	0.501896	134	0.0116776	0.0152872	174	0.0151634	0.00020195	688	0.0599564	0.667365	132	0.0115033	134	0.0116776
LY75	1.09257	27	0.00235294	0.546287	27	0.00235294	0.546287	27	0.00235294	0.0169237	12	0.00104575	0.000243239	458	0.0399129	0.687739	27	0.00235294	27	0.00235294
LYSMD3	1.01438	111	0.0096732	0.507191	111	0.0096732	0.507191	111	0.0096732	0.0153773	156	0.0135948	0.000239475	471	0.0410458	0.669761	111	0.0096732	111	0.0096732
MAD2L1	1.02184	97	0.00845316	0.510918	97	0.00845316	0.510918	97	0.00845316	0.0163045	40	0.00348584	0.000214335	591	0.0515033	0.671466	97	0.00845316	100	0.0087146
MAGI1	0.93227	369	0.0321569	0.466135	369	0.0321569	0.466135	369	0.0321569	0.0143674	423	0.0368627	0.000170678	980	0.0854031	0.651837	368	0.0320697	389	0.0338998
MAN2B1	0.90625	510	0.0444444	0.453125	510	0.0444444	0.453125	510	0.0444444	0.0134602	789	0.0687582	0.000260304	402	0.0350327	0.646246	509	0.0443573	462	0.0402614
MAP3K13	0.904158	519	0.0452288	0.452079	519	0.0452288	0.452079	519	0.0452288	0.0137053	660	0.0575163	0.000204737	664	0.0578649	0.645891	517	0.0450545	533	0.0464488
MAP3K4	1.04511	62	0.00540305	0.522555	62	0.00540305	0.522555	62	0.00540305	0.0149558	235	0.0204793	0.000428254	131	0.0114161	0.676694	62	0.00540305	63	0.0054902
MAPK3	0.965089	246	0.0214379	0.482544	246	0.0214379	0.482544	246	0.0214379	0.014681	303	0.0264052	0.000203674	675	0.0588235	0.658572	249	0.0216993	226	0.019695
MARK1	1.0336	77	0.00671024	0.516802	77	0.00671024	0.516802	77	0.00671024	0.0151456	194	0.0169063	0.000692875	52	0.00453159	0.67413	77	0.00671024	77	0.00671024
MAT2B	0.883107	626	0.0545534	0.441553	626	0.0545534	0.441553	626	0.0545534	0.013448	801	0.0698039	0.000163541	1053	0.0917647	0.641422	628	0.0547277	584	0.0508932
MAZ	0.917626	444	0.0386928	0.458813	444	0.0386928	0.458813	444	0.0386928	0.0137808	629	0.0548148	0.000192975	759	0.0661438	0.648658	448	0.0390414	395	0.0344227
MCC	0.89932	552	0.0481046	0.44966	552	0.0481046	0.44966	552	0.0481046	0.0140632	516	0.0449673	0.000205747	655	0.0570806	0.644938	547	0.0476688	580	0.0505447
MCM10	0.967573	237	0.0206536	0.483787	237	0.0206536	0.483787	237	0.0206536	0.0145001	373	0.0325054	0.000687107	53	0.00461874	0.659452	234	0.0203922	249	0.0216993
MCM2	1.00863	120	0.0104575	0.504315	120	0.0104575	0.504315	120	0.0104575	0.0160932	53	0.00461874	0.000204487	666	0.0580392	0.668502	119	0.0103704	126	0.0109804
MCM3	0.914487	469	0.0408715	0.457244	469	0.0408715	0.457244	469	0.0408715	0.0147488	283	0.0246623	0.000171917	966	0.084183	0.648136	467	0.0406972	545	0.0474946
MCM8	1.04877	59	0.00514161	0.524385	59	0.00514161	0.524385	59	0.00514161	0.0159998	64	0.00557734	0.000363998	194	0.0169063	0.677624	59	0.00514161	59	0.00514161
MEF2C	0.924294	412	0.0359041	0.462147	412	0.0359041	0.462147	412	0.0359041	0.0148332	261	0.0227451	0.000176469	911	0.07939	0.650119	411	0.035817	523	0.0455773
MEF2D	0.880884	635	0.0553377	0.440442	635	0.0553377	0.440442	635	0.0553377	0.0132161	901	0.0785185	0.0002515	435	0.0379085	0.641019	636	0.0554248	643	0.0560349
MEN1	0.988755	176	0.0153377	0.494378	176	0.0153377	0.494378	176	0.0153377	0.0146931	301	0.0262309	0.000219621	562	0.048976	0.663889	178	0.015512	156	0.0135948
MEOX2	0.92534	402	0.0350327	0.46267	402	0.0350327	0.46267	402	0.0350327	0.0136007	717	0.0624837	0.000204939	662	0.0576906	0.650285	402	0.0350327	372	0.0324183
MFN1	1.06198	45	0.00392157	0.530988	45	0.00392157	0.530988	45	0.00392157	0.0169155	13	0.0011329	0.000213694	596	0.051939	0.680669	45	0.00392157	46	0.00400871
MICALL2	0.942861	322	0.028061	0.47143	322	0.028061	0.47143	322	0.028061	0.0141941	465	0.0405229	0.000278222	353	0.0307625	0.653983	325	0.0283224	326	0.0284096
MIER2	0.952667	289	0.0251852	0.476334	289	0.0251852	0.476334	289	0.0251852	0.0135748	729	0.0635294	0.000253627	425	0.037037	0.655918	291	0.0253595	237	0.0206536
MKKS	1.10316	19	0.00165577	0.551582	19	0.00165577	0.551582	19	0.00165577	0.0159814	65	0.00566449	0.000463258	118	0.0102832	0.690346	19	0.00165577	19	0.00165577
MLLT11	0.981956	196	0.0170806	0.490978	196	0.0170806	0.490978	196	0.0170806	0.0136217	705	0.0614379	0.000737727	47	0.00409586	0.662566	195	0.0169935	193	0.0168192
MLPH	0.972934	216	0.0188235	0.486467	216	0.0188235	0.486467	216	0.0188235	0.0144879	375	0.0326797	0.000319362	259	0.0225708	0.66062	216	0.0188235	229	0.0199564
MNAT1	1.01948	102	0.00888889	0.509741	102	0.00888889	0.509741	102	0.00888889	0.015109	206	0.0179521	0.000261219	398	0.0346841	0.670848	102	0.00888889	102	0.00888889
MND1	0.962474	254	0.0221351	0.481237	254	0.0221351	0.481237	254	0.0221351	0.0151205	200	0.0174292	0.000164233	1044	0.0909804	0.658317	255	0.0222222	274	0.023878
MRPL19	0.916972	455	0.0396514	0.458486	455	0.0396514	0.458486	455	0.0396514	0.0136171	708	0.0616993	0.000322689	254	0.0221351	0.648575	456	0.0397386	440	0.0383442
MSH6	0.951229	292	0.0254466	0.475615	292	0.0254466	0.475615	292	0.0254466	0.0155981	118	0.0102832	0.000169385	988	0.0861002	0.65589	292	0.0254466	323	0.0281481
MSI2	0.981695	197	0.0171678	0.490847	197	0.0171678	0.490847	197	0.0171678	0.0141448	488	0.0425272	0.000368565	187	0.0162963	0.662423	197	0.0171678	176	0.0153377
MTHFD2	0.910303	487	0.0424401	0.455152	487	0.0424401	0.455152	487	0.0424401	0.0142704	450	0.0392157	0.000303708	291	0.0253595	0.647148	487	0.0424401	562	0.048976
MUC1	1.18593	2	0.000174292	0.592965	2	0.000174292	0.592965	2	0.000174292	0.0182584	1	8.7146e-05	0.000277991	354	0.0308497	0.710616	2	0.000174292	2	0.000174292
MYBL2	1.03504	74	0.0064488	0.517521	74	0.0064488	0.517521	74	0.0064488	0.0160355	56	0.00488017	0.000202158	687	0.0598693	0.674427	74	0.0064488	76	0.00662309
MYCT1	0.97228	219	0.019085	0.48614	219	0.019085	0.48614	219	0.019085	0.0150639	213	0.0185621	0.000193753	750	0.0653595	0.660449	217	0.0189107	225	0.0196078
NAGLU	0.961166	258	0.0224837	0.480583	258	0.0224837	0.480583	258	0.0224837	0.0140146	537	0.0467974	0.000293329	315	0.027451	0.657921	259	0.0225708	243	0.0211765
NAPSA	1.10055	21	0.00183007	0.550275	21	0.00183007	0.550275	21	0.00183007	0.0146342	317	0.0276253	0.00189183	2	0.000174292	0.689755	21	0.00183007	21	0.00183007
NAPSB	1.06512	43	0.00374728	0.532558	43	0.00374728	0.532558	43	0.00374728	0.0166648	24	0.0020915	0.000214048	592	0.0515904	0.681336	43	0.00374728	44	0.00383442
NARFL	0.925863	400	0.0348584	0.462931	400	0.0348584	0.462931	400	0.0348584	0.0136811	672	0.0585621	0.000177663	896	0.0780828	0.65023	404	0.035207	346	0.0301525
NCAPD2	1.159	5	0.00043573	0.579498	5	0.00043573	0.579498	5	0.00043573	0.0167577	20	0.00174292	0.000507739	98	0.00854031	0.703944	5	0.00043573	5	0.00043573
NCBP2	1.01752	105	0.00915033	0.50876	105	0.00915033	0.50876	105	0.00915033	0.0159327	70	0.00610022	0.000210111	626	0.0545534	0.670495	105	0.00915033	106	0.00923747
NFAM1	0.869247	707	0.0616122	0.434623	707	0.0616122	0.434623	707	0.0616122	0.0130446	992	0.0864488	0.000172487	957	0.0833987	0.638584	710	0.0618736	652	0.0568192
NFATC2	1.00654	125	0.0108932	0.503269	125	0.0108932	0.503269	125	0.0108932	0.0157335	95	0.00827887	0.00017878	888	0.0773856	0.667831	127	0.0110675	128	0.0111547
NFYB	0.998039	148	0.0128976	0.499019	148	0.0128976	0.499019	148	0.0128976	0.0135428	742	0.0646623	0.00108304	14	0.00122004	0.666086	150	0.0130719	132	0.0115033
NKIRAS2	1.04511	62	0.00540305	0.522555	62	0.00540305	0.522555	62	0.00540305	0.0149457	239	0.0208279	0.000348915	214	0.0186492	0.676545	63	0.0054902	61	0.0053159
NKTR	0.91671	460	0.0400871	0.458355	460	0.0400871	0.458355	460	0.0400871	0.013878	593	0.0516776	0.000169449	987	0.0860131	0.648465	459	0.04	434	0.0378214
NME3	0.941815	330	0.0287582	0.470907	330	0.0287582	0.470907	330	0.0287582	0.0143543	428	0.0372985	0.000187643	808	0.0704139	0.653843	329	0.028671	360	0.0313725
NOTCH4	0.93227	369	0.0321569	0.466135	369	0.0321569	0.466135	369	0.0321569	0.0140153	536	0.0467102	0.000189323	786	0.0684967	0.65167	375	0.0326797	343	0.0298911
NRP1	0.965873	242	0.0210893	0.482937	242	0.0210893	0.482937	242	0.0210893	0.0151239	199	0.017342	0.000186891	816	0.0711111	0.658998	243	0.0211765	257	0.0223965
NT5E	0.95306	287	0.0250109	0.47653	287	0.0250109	0.47653	287	0.0250109	0.0133107	853	0.0743355	0.000567216	79	0.00688453	0.656227	288	0.025098	284	0.0247495
NUP205	0.997646	152	0.0132462	0.498823	152	0.0132462	0.498823	152	0.0132462	0.0157349	94	0.00819172	0.00018369	842	0.0733769	0.666057	152	0.0132462	153	0.0133333
NUP85	0.858394	779	0.0678867	0.429197	779	0.0678867	0.429197	779	0.0678867	0.0128977	1097	0.0955991	0.000176358	912	0.0794771	0.636352	783	0.0682353	714	0.0622222
ODC1	0.876046	663	0.0577778	0.438023	663	0.0577778	0.438023	663	0.0577778	0.013039	999	0.0870588	0.000160515	1085	0.0945534	0.639839	670	0.0583878	594	0.0517647
OGT	0.963781	249	0.0216993	0.481891	249	0.0216993	0.481891	249	0.0216993	0.0150558	215	0.0187364	0.000201483	693	0.0603922	0.658601	248	0.0216122	256	0.0223094
OIP5	1.09963	23	0.00200436	0.549817	23	0.00200436	0.549817	23	0.00200436	0.0172325	6	0.000522876	0.000233505	498	0.0433987	0.689475	23	0.00200436	23	0.00200436
OTUB1	0.90102	533	0.0464488	0.45051	533	0.0464488	0.45051	533	0.0464488	0.0133329	840	0.0732026	0.000173379	940	0.0819172	0.64521	533	0.0464488	445	0.03878
OTUD5	0.917233	450	0.0392157	0.458617	450	0.0392157	0.458617	450	0.0392157	0.0135151	761	0.0663181	0.000210664	620	0.0540305	0.648465	459	0.04	401	0.0349455
PACS1	0.877354	657	0.0572549	0.438677	657	0.0572549	0.438677	657	0.0572549	0.0133148	851	0.0741612	0.000157627	1123	0.0978649	0.640268	655	0.0570806	606	0.0528105
PALM2-AKAP2	0.959859	263	0.0229194	0.479929	263	0.0229194	0.479929	263	0.0229194	0.0139418	570	0.0496732	0.00022557	541	0.047146	0.657553	271	0.0236166	235	0.0204793
PAM	1.02955	84	0.00732026	0.514775	84	0.00732026	0.514775	84	0.00732026	0.0161324	50	0.0043573	0.00020126	695	0.0605664	0.673239	84	0.00732026	85	0.00740741
PARD3B	0.959859	263	0.0229194	0.479929	263	0.0229194	0.479929	263	0.0229194	0.0143999	405	0.0352941	0.000219375	563	0.0490632	0.657751	263	0.0229194	275	0.0239651
PARL	0.91318	473	0.04122	0.45659	473	0.04122	0.45659	473	0.04122	0.0147027	297	0.0258824	0.000162485	1065	0.0928105	0.647889	472	0.0411329	556	0.0484532
PARVB	0.916972	455	0.0396514	0.458486	455	0.0396514	0.458486	455	0.0396514	0.0139675	562	0.048976	0.000172298	960	0.0836601	0.64863	449	0.0391285	436	0.0379956
PCNA	1.00431	129	0.0112418	0.502157	129	0.0112418	0.502157	129	0.0112418	0.015935	68	0.00592593	0.00018921	787	0.0685839	0.66751	130	0.011329	138	0.0120261
PCSK4	0.871208	693	0.0603922	0.435604	693	0.0603922	0.435604	693	0.0603922	0.0131756	925	0.08061	0.000194672	742	0.0646623	0.638904	696	0.0606536	617	0.0537691
PDCD10	1.02877	85	0.00740741	0.514383	85	0.00740741	0.514383	85	0.00740741	0.015586	121	0.0105447	0.00025367	424	0.0369499	0.673062	85	0.00740741	86	0.00749455
PDLIM7	0.933447	365	0.0318083	0.466723	365	0.0318083	0.466723	365	0.0318083	0.0142832	448	0.0390414	0.000176771	910	0.0793028	0.652059	364	0.0317211	318	0.0277124
PES1	1.06093	47	0.00409586	0.530465	47	0.00409586	0.530465	47	0.00409586	0.0168185	16	0.00139434	0.000202841	683	0.0595207	0.680427	46	0.00400871	47	0.00409586
PFDN4	0.901543	532	0.0463617	0.450771	532	0.0463617	0.450771	532	0.0463617	0.0133284	843	0.0734641	0.000306979	281	0.024488	0.645346	529	0.0461002	513	0.0447059
PFN2	1.06538	42	0.00366013	0.532688	42	0.00366013	0.532688	42	0.00366013	0.0153174	169	0.0147277	0.000531683	87	0.0075817	0.681458	42	0.00366013	42	0.00366013
PGAM5	1.01817	103	0.00897603	0.509087	103	0.00897603	0.509087	103	0.00897603	0.0146163	325	0.0283224	0.000410748	145	0.0126362	0.670671	103	0.00897603	101	0.00880174
PGAP1	0.961428	256	0.0223094	0.480714	256	0.0223094	0.480714	256	0.0223094	0.0154896	136	0.0118519	0.00016007	1090	0.0949891	0.658091	256	0.0223094	278	0.0242266
PGD	0.875	670	0.0583878	0.4375	670	0.0583878	0.4375	670	0.0583878	0.0136437	695	0.0605664	0.000167702	1004	0.0874946	0.63992	665	0.0579521	712	0.0620479
PHLDB2	0.953583	286	0.0249237	0.476791	286	0.0249237	0.476791	286	0.0249237	0.0146048	333	0.0290196	0.000205711	656	0.0571678	0.656481	283	0.0246623	288	0.025098
PIGR	1.13363	9	0.000784314	0.566815	9	0.000784314	0.566815	9	0.000784314	0.0170218	8	0.000697168	0.000290983	319	0.0277996	0.697683	9	0.000784314	9	0.000784314
PIR	0.942469	324	0.0282353	0.471234	324	0.0282353	0.471234	324	0.0282353	0.0147961	273	0.0237908	0.000174249	934	0.0813943	0.654011	322	0.028061	361	0.0314597
PJA2	0.900758	537	0.0467974	0.450379	537	0.0467974	0.450379	537	0.0467974	0.0134318	806	0.0702397	0.000305595	285	0.0248366	0.645292	531	0.0462745	526	0.0458388
PLAU	0.909519	493	0.042963	0.454759	493	0.042963	0.454759	493	0.042963	0.0128451	1134	0.0988235	0.000221533	554	0.0482789	0.646957	495	0.0431373	383	0.0333769
PLCH1	1.01634	109	0.00949891	0.508172	109	0.00949891	0.508172	109	0.00949891	0.0151113	205	0.0178649	0.000249189	437	0.0380828	0.670142	109	0.00949891	107	0.00932462
PLEKHB1	0.967835	234	0.0203922	0.483917	234	0.0203922	0.483917	234	0.0203922	0.0139122	579	0.0504575	0.000356789	204	0.0177778	0.659481	233	0.020305	222	0.0193464
PLK1	1.04315	65	0.00566449	0.521574	65	0.00566449	0.521574	65	0.00566449	0.0163357	37	0.0032244	0.000200114	704	0.0613508	0.676246	65	0.00566449	65	0.00566449
PLK3	0.88023	640	0.0557734	0.440115	640	0.0557734	0.440115	640	0.0557734	0.0134726	783	0.0682353	0.000171121	974	0.0848802	0.640751	645	0.0562092	631	0.0549891
PNPT1	0.974242	213	0.0185621	0.487121	213	0.0185621	0.487121	213	0.0185621	0.013607	712	0.0620479	0.000528579	88	0.00766885	0.66082	214	0.0186492	204	0.0177778
PNRC1	0.900889	534	0.0465359	0.450445	534	0.0465359	0.450445	534	0.0465359	0.0132712	876	0.0763399	0.000184049	837	0.0729412	0.645183	536	0.0467102	493	0.042963
POLA2	0.950314	300	0.0261438	0.475157	300	0.0261438	0.475157	300	0.0261438	0.015027	221	0.0192593	0.000166043	1028	0.0895861	0.655665	299	0.0260566	324	0.0282353
POLQ	1.20201	1	8.7146e-05	0.601007	1	8.7146e-05	0.601007	1	8.7146e-05	0.0178637	2	0.000174292	0.000479554	110	0.00958606	0.714666	1	8.7146e-05	1	8.7146e-05
PON3	0.966266	240	0.020915	0.483133	240	0.020915	0.483133	240	0.020915	0.0145839	337	0.0293682	0.000201014	697	0.0607407	0.659168	239	0.0208279	253	0.0220479
POP7	0.961297	257	0.0223965	0.480649	257	0.0223965	0.480649	257	0.0223965	0.0148769	251	0.0218736	0.000174342	932	0.08122	0.658034	257	0.0223965	269	0.0234423
PPP1R9A	0.913964	471	0.0410458	0.456982	471	0.0410458	0.456982	471	0.0410458	0.0137434	645	0.0562092	0.000273357	366	0.0318954	0.648053	470	0.0409586	464	0.0404357
PRDM12	0.955413	280	0.0244009	0.477707	280	0.0244009	0.477707	280	0.0244009	0.0143959	407	0.0354684	0.000279171	350	0.0305011	0.656706	280	0.0244009	240	0.020915
PRKDC	1.03203	78	0.00679739	0.516017	78	0.00679739	0.516017	78	0.00679739	0.0156098	117	0.0101961	0.000237928	480	0.0418301	0.673744	78	0.00679739	80	0.00697168
PSAT1	0.996993	155	0.0135076	0.498496	155	0.0135076	0.498496	155	0.0135076	0.0148943	247	0.0215251	0.000308751	278	0.0242266	0.665883	154	0.0134205	161	0.0140305
PSMA4	0.9392	336	0.029281	0.4696	336	0.029281	0.4696	336	0.029281	0.0147273	293	0.0255338	0.000162029	1071	0.0933333	0.653256	338	0.0294553	368	0.0320697
PSMD12	0.931224	378	0.0329412	0.465612	378	0.0329412	0.465612	378	0.0329412	0.0145124	366	0.0318954	0.000165495	1033	0.0900218	0.651531	380	0.0331155	394	0.0343355
PSMD2	1.05296	56	0.00488017	0.526478	56	0.00488017	0.526478	56	0.00488017	0.0163255	38	0.00331155	0.000211064	615	0.0535948	0.678646	54	0.00470588	57	0.00496732
PSME4	0.944691	317	0.0276253	0.472346	317	0.0276253	0.472346	317	0.0276253	0.0149087	245	0.0213508	0.000205318	658	0.057342	0.654458	317	0.0276253	348	0.0303268
PTDSS1	0.916972	455	0.0396514	0.458486	455	0.0396514	0.458486	455	0.0396514	0.0147368	290	0.0252723	0.00016397	1048	0.091329	0.648685	446	0.0388671	537	0.0467974
PTGDS	0.979733	200	0.0174292	0.489867	200	0.0174292	0.489867	200	0.0174292	0.015314	170	0.0148148	0.000169907	985	0.0858388	0.661935	201	0.0175163	199	0.017342
PTPN14	0.841789	893	0.0778214	0.420894	893	0.0778214	0.420894	893	0.0778214	0.0133343	839	0.0731155	0.000157469	1124	0.0979521	0.633113	892	0.0777342	960	0.0836601
PTPN7	0.889383	601	0.0523747	0.444691	601	0.0523747	0.444691	601	0.0523747	0.0129272	1076	0.0937691	0.000183551	845	0.0736383	0.642716	600	0.0522876	528	0.0460131
PTPRB	0.950706	295	0.0257081	0.475353	295	0.0257081	0.475353	295	0.0257081	0.0148807	249	0.0216993	0.000166672	1016	0.0885403	0.655749	297	0.0258824	315	0.027451
PTPRE	0.926647	396	0.0345098	0.463324	396	0.0345098	0.463324	396	0.0345098	0.0144854	376	0.0327669	0.000167037	1012	0.0881917	0.650644	394	0.0343355	454	0.0395643
PTPRU	0.925078	404	0.035207	0.462539	404	0.035207	0.462539	404	0.035207	0.014151	482	0.0420044	0.00019389	748	0.0651852	0.65023	404	0.035207	399	0.0347712
PUS1	0.955544	279	0.0243137	0.477772	279	0.0243137	0.477772	279	0.0243137	0.013798	622	0.0542048	0.00030629	283	0.0246623	0.656763	279	0.0243137	271	0.0236166
PUS7	0.987186	182	0.0158606	0.493593	182	0.0158606	0.493593	182	0.0158606	0.014807	270	0.0235294	0.000226299	536	0.0467102	0.663658	183	0.0159477	180	0.0156863
RAB17	1.07728	36	0.00313725	0.538638	36	0.00313725	0.538638	36	0.00313725	0.0155303	134	0.0116776	0.00044628	120	0.0104575	0.684232	36	0.00313725	36	0.00313725
RAB27A	1.00941	118	0.0102832	0.504707	118	0.0102832	0.504707	118	0.0102832	0.0156548	105	0.00915033	0.000218827	570	0.0496732	0.668707	118	0.0102832	118	0.0102832
RAD51	1.01791	104	0.00906318	0.508957	104	0.00906318	0.508957	104	0.00906318	0.016244	43	0.00374728	0.00018853	796	0.0693682	0.670612	104	0.00906318	109	0.00949891
RAD54B	1.13454	8	0.000697168	0.567272	8	0.000697168	0.567272	8	0.000697168	0.0172675	5	0.00043573	0.000281093	342	0.0298039	0.697874	8	0.000697168	8	0.000697168
RALY	0.967704	235	0.0204793	0.483852	235	0.0204793	0.483852	235	0.0204793	0.0141927	466	0.04061	0.00021972	561	0.0488889	0.659225	238	0.0207407	213	0.0185621
RANBP1	0.987055	183	0.0159477	0.493528	183	0.0159477	0.493528	183	0.0159477	0.0158337	82	0.00714597	0.000175106	923	0.0804357	0.663687	182	0.0158606	192	0.016732
RANGAP1	0.995162	157	0.0136819	0.497581	157	0.0136819	0.497581	157	0.0136819	0.0145508	350	0.0305011	0.000668411	56	0.00488017	0.665535	156	0.0135948	151	0.013159
RASGRP3	0.978295	205	0.0178649	0.489147	205	0.0178649	0.489147	205	0.0178649	0.0147483	285	0.0248366	0.000218951	567	0.0494118	0.661763	204	0.0177778	208	0.0181264
RASL12	0.926124	397	0.0345969	0.463062	397	0.0345969	0.463062	397	0.0345969	0.013878	592	0.0515904	0.000299004	300	0.0261438	0.650561	397	0.0345969	435	0.0379085
RBM14	0.912134	476	0.0414815	0.456067	476	0.0414815	0.456067	476	0.0414815	0.0139242	576	0.0501961	0.000181633	866	0.0754684	0.647422	480	0.0418301	474	0.0413072
RBM22	0.924686	408	0.0355556	0.462343	408	0.0355556	0.462343	408	0.0355556	0.013661	686	0.0597821	0.000209004	632	0.0550763	0.650174	408	0.0355556	350	0.0305011
RBM5	0.887422	606	0.0528105	0.443711	606	0.0528105	0.443711	606	0.0528105	0.0137428	647	0.0563834	0.000156917	1130	0.0984749	0.642338	608	0.0529847	642	0.0559477
RBM6	0.917233	450	0.0392157	0.458617	450	0.0392157	0.458617	450	0.0392157	0.0135255	753	0.0656209	0.000200606	700	0.0610022	0.648603	452	0.03939	415	0.0361656
RBPJ	0.963128	252	0.0219608	0.481564	252	0.0219608	0.481564	252	0.0219608	0.01414	494	0.0430501	0.000301402	295	0.0257081	0.658431	251	0.0218736	255	0.0222222
REPS1	0.959074	270	0.0235294	0.479537	270	0.0235294	0.479537	270	0.0235294	0.0153322	165	0.0143791	0.000163729	1051	0.0915904	0.65761	266	0.0231808	296	0.0257952
RFC4	1.10643	16	0.00139434	0.553217	16	0.00139434	0.553217	16	0.00139434	0.0169115	14	0.00122004	0.000270406	372	0.0324183	0.691064	16	0.00139434	16	0.00139434
RGS18	0.912003	479	0.0417429	0.456002	479	0.0417429	0.456002	479	0.0417429	0.0129132	1086	0.0946405	0.000219311	564	0.0491503	0.647231	485	0.0422658	370	0.032244
RHBDF1	0.993855	166	0.0144662	0.496927	166	0.0144662	0.496927	166	0.0144662	0.0155961	119	0.0103704	0.000208595	634	0.0552505	0.665217	164	0.0142919	168	0.0146405
RHOC	0.904419	517	0.0450545	0.45221	517	0.0450545	0.45221	517	0.0450545	0.0134552	793	0.0691068	0.000214901	587	0.0511547	0.645728	523	0.0455773	460	0.0400871
RHOF	1.02524	90	0.00784314	0.512618	90	0.00784314	0.512618	90	0.00784314	0.0152654	179	0.0155991	0.000267678	379	0.0330283	0.672174	90	0.00784314	91	0.00793028
RIN1	0.929916	381	0.0332026	0.464958	381	0.0332026	0.464958	381	0.0332026	0.0139456	568	0.0494989	0.000190925	771	0.0671895	0.651309	382	0.0332898	328	0.0285839
RND3	0.922463	421	0.0366885	0.461232	421	0.0366885	0.461232	421	0.0366885	0.0141702	475	0.0413943	0.000194917	740	0.064488	0.649677	420	0.0366013	428	0.0372985
RNF126	1.0353	73	0.00636166	0.517652	73	0.00636166	0.517652	73	0.00636166	0.0155949	120	0.0104575	0.000246427	447	0.0389542	0.674516	73	0.00636166	70	0.00610022
RNF146	0.895397	572	0.0498475	0.447699	572	0.0498475	0.447699	572	0.0498475	0.0137036	662	0.0576906	0.000173301	943	0.0821786	0.644096	571	0.0497603	548	0.047756
RPH3AL	0.963912	248	0.0216122	0.481956	248	0.0216122	0.481956	248	0.0216122	0.0136768	674	0.0587364	0.000563579	80	0.00697168	0.658629	247	0.0215251	246	0.0214379
RPL39L	0.956067	277	0.0241394	0.478033	277	0.0241394	0.478033	277	0.0241394	0.0143249	436	0.0379956	0.000199668	708	0.0616993	0.656875	275	0.0239651	291	0.0253595
RPS6KA2	1.01491	110	0.00958606	0.507453	110	0.00958606	0.507453	110	0.00958606	0.0157144	97	0.00845316	0.000187994	802	0.0698911	0.669908	110	0.00958606	112	0.00976035
RRM1	1.01661	108	0.00941176	0.508303	108	0.00941176	0.508303	108	0.00941176	0.0154067	151	0.013159	0.000368249	188	0.0163834	0.67026	108	0.00941176	108	0.00941176
RSBN1	0.900889	534	0.0465359	0.450445	534	0.0465359	0.450445	534	0.0465359	0.0135085	766	0.0667538	0.000174535	929	0.0809586	0.64521	533	0.0464488	499	0.0434858
RSC1A1	0.875131	668	0.0582135	0.437565	668	0.0582135	0.437565	668	0.0582135	0.0134788	779	0.0678867	0.000168117	998	0.0869717	0.639813	671	0.0584749	623	0.0542919
RSPH1	0.893436	580	0.0505447	0.446718	580	0.0505447	0.446718	580	0.0505447	0.0138125	618	0.0538562	0.000184859	827	0.0720697	0.643581	583	0.0508061	608	0.0529847
RSRC1	1.06799	40	0.00348584	0.533996	40	0.00348584	0.533996	40	0.00348584	0.0158958	74	0.0064488	0.000365849	190	0.0165577	0.682065	39	0.00339869	39	0.00339869
RUFY1	0.987709	180	0.0156863	0.493855	180	0.0156863	0.493855	180	0.0156863	0.0143328	433	0.0377342	0.000355723	206	0.0179521	0.663831	179	0.0155991	181	0.0157734
RUVBL1	1.06577	41	0.00357298	0.532884	41	0.00357298	0.532884	41	0.00357298	0.0161512	48	0.00418301	0.000238641	475	0.0413943	0.681518	41	0.00357298	41	0.00357298
RUVBL2	0.966527	239	0.0208279	0.483264	239	0.0208279	0.483264	239	0.0208279	0.0149158	243	0.0211765	0.000302694	292	0.0254466	0.659282	237	0.0206536	248	0.0216122
SACM1L	0.933839	363	0.031634	0.466919	363	0.031634	0.466919	363	0.031634	0.013457	791	0.0689325	0.000310586	273	0.0237908	0.652142	362	0.0315468	336	0.029281
SCARF2	0.947568	308	0.026841	0.473784	308	0.026841	0.473784	308	0.026841	0.0136037	713	0.0621351	0.000358187	200	0.0174292	0.654963	308	0.026841	268	0.0233551
SCARNA15	1.03844	67	0.00583878	0.519221	67	0.00583878	0.519221	67	0.00583878	0.0154588	141	0.0122876	0.000289309	323	0.0281481	0.675082	67	0.00583878	67	0.00583878
SCN7A	0.960774	259	0.0225708	0.480387	259	0.0225708	0.480387	259	0.0225708	0.015613	116	0.0101089	0.000160422	1086	0.0946405	0.657977	258	0.0224837	293	0.0255338
SCNN1B	0.962343	255	0.0222222	0.481172	255	0.0222222	0.481172	255	0.0222222	0.0146737	305	0.0265795	0.000192011	764	0.0665795	0.658346	254	0.0221351	261	0.0227451
SEC24A	1.00222	136	0.0118519	0.501111	136	0.0118519	0.501111	136	0.0118519	0.0156561	104	0.00906318	0.000190964	770	0.0671024	0.667016	136	0.0118519	137	0.011939
SEPW1	0.960251	262	0.0228322	0.480126	262	0.0228322	0.480126	262	0.0228322	0.0145179	364	0.0317211	0.000212549	604	0.0526362	0.657864	260	0.022658	270	0.0235294
SERPINA1	0.865324	739	0.0644009	0.432662	739	0.0644009	0.432662	739	0.0644009	0.012847	1132	0.0986492	0.000309541	274	0.023878	0.637838	740	0.064488	810	0.0705882
SERPINB5	0.974372	212	0.0184749	0.487186	212	0.0184749	0.487186	212	0.0184749	0.0129559	1055	0.091939	0.00156354	6	0.000522876	0.660934	212	0.0184749	209	0.0182135
SESN3	0.905727	511	0.0445316	0.452863	511	0.0445316	0.452863	511	0.0445316	0.014166	477	0.0415686	0.000176862	908	0.0791285	0.646246	509	0.0443573	550	0.0479303
SF3A2	0.883368	625	0.0544662	0.441684	625	0.0544662	0.441684	625	0.0544662	0.0135607	735	0.0640523	0.000161069	1080	0.0941176	0.641503	625	0.0544662	635	0.0553377
SFN	0.988363	177	0.0154248	0.494181	177	0.0154248	0.494181	177	0.0154248	0.0144807	377	0.032854	0.000384491	172	0.0149891	0.663975	176	0.0153377	171	0.014902
SFTPC	0.945345	314	0.0273638	0.472673	314	0.0273638	0.472673	314	0.0273638	0.0132666	879	0.0766013	0.000986515	21	0.00183007	0.654598	313	0.0272767	309	0.0269281
SH2B1	0.936323	352	0.0306754	0.468162	352	0.0306754	0.468162	352	0.0306754	0.013786	628	0.0547277	0.000304407	287	0.0250109	0.652699	352	0.0306754	321	0.0279739
SH3BGRL2	0.884414	623	0.0542919	0.442207	623	0.0542919	0.442207	623	0.0542919	0.013701	667	0.0581264	0.000171524	967	0.0842702	0.641826	620	0.0540305	655	0.0570806
SH3GL1	0.937369	350	0.0305011	0.468685	350	0.0305011	0.468685	350	0.0305011	0.0143438	429	0.0373856	0.000187312	814	0.0709368	0.652894	351	0.0305882	322	0.028061
SHKBP1	0.877746	655	0.0570806	0.438873	655	0.0570806	0.438873	655	0.0570806	0.0136477	690	0.0601307	0.000162072	1069	0.093159	0.640241	656	0.0571678	653	0.0569063
SIN3A	0.919979	431	0.0375599	0.45999	431	0.0375599	0.45999	431	0.0375599	0.0135721	731	0.0637037	0.00025588	417	0.0363399	0.649126	432	0.0376471	404	0.035207
SIRT5	0.886506	613	0.0534205	0.443253	613	0.0534205	0.443253	613	0.0534205	0.0134384	805	0.0701525	0.00030743	279	0.0243137	0.642176	614	0.0535076	610	0.053159
SKP2	0.986271	184	0.0160349	0.493135	184	0.0160349	0.493135	184	0.0160349	0.0146884	302	0.0263181	0.000693287	51	0.00444444	0.663572	184	0.0160349	189	0.0164706
SLC16A1	1.09074	28	0.00244009	0.545371	28	0.00244009	0.545371	28	0.00244009	0.0161464	49	0.00427015	0.000408555	147	0.0128105	0.687399	28	0.00244009	28	0.00244009
SLC22A18AS	0.993593	167	0.0145534	0.496797	167	0.0145534	0.496797	167	0.0145534	0.0152852	175	0.0152505	0.000207226	645	0.0562092	0.665101	167	0.0145534	167	0.0145534
SLC25A1	0.921025	426	0.0371242	0.460513	426	0.0371242	0.460513	426	0.0371242	0.0141128	500	0.043573	0.000172997	952	0.082963	0.649401	425	0.037037	405	0.0352941
SLC29A2	0.895267	574	0.0500218	0.447633	574	0.0500218	0.447633	574	0.0500218	0.0139785	556	0.0484532	0.000181223	869	0.0757298	0.643879	574	0.0500218	546	0.0475817
SLC34A2	1.16004	4	0.000348584	0.580021	4	0.000348584	0.580021	4	0.000348584	0.0167131	21	0.00183007	0.000518107	94	0.00819172	0.704171	4	0.000348584	4	0.000348584
SLC40A1	0.992547	170	0.0148148	0.496274	170	0.0148148	0.496274	170	0.0148148	0.0150127	225	0.0196078	0.000352017	210	0.0183007	0.665015	169	0.0147277	169	0.0147277
SLC41A2	0.955675	278	0.0242266	0.477837	278	0.0242266	0.477837	278	0.0242266	0.0140405	525	0.0457516	0.000348982	213	0.0185621	0.656791	277	0.0241394	290	0.0252723
SLC43A3	0.959859	263	0.0229194	0.479929	263	0.0229194	0.479929	263	0.0229194	0.0138463	604	0.0526362	0.00031462	269	0.0234423	0.657751	263	0.0229194	262	0.0228322
SLC44A4	0.976203	209	0.0182135	0.488101	209	0.0182135	0.488101	209	0.0182135	0.0134896	773	0.0673638	0.00107461	15	0.00130719	0.661334	209	0.0182135	205	0.0178649
SLC4A5	0.878661	650	0.0566449	0.439331	650	0.0566449	0.439331	650	0.0566449	0.0128507	1128	0.0983007	0.000256996	409	0.0356427	0.640402	654	0.0569935	571	0.0497603
SLC6A8	0.912134	476	0.0414815	0.456067	476	0.0414815	0.456067	476	0.0414815	0.0135783	727	0.0633551	0.000567667	78	0.00679739	0.647559	477	0.0415686	510	0.0444444
SLC7A11	0.916972	455	0.0396514	0.458486	455	0.0396514	0.458486	455	0.0396514	0.0134946	771	0.0671895	0.000315938	267	0.023268	0.648603	452	0.03939	423	0.0368627
SLC9A3R1	0.887422	606	0.0528105	0.443711	606	0.0528105	0.443711	606	0.0528105	0.0133249	847	0.0738126	0.000293313	316	0.0275381	0.642473	603	0.052549	632	0.0550763
SLC9A3R2	0.885068	621	0.0541176	0.442534	621	0.0541176	0.442534	621	0.0541176	0.0128607	1120	0.0976035	0.000300169	297	0.0258824	0.641988	616	0.0536819	593	0.0516776
SMAD7	0.969535	227	0.0197821	0.484767	227	0.0197821	0.484767	227	0.0197821	0.0153475	162	0.0141176	0.000171414	970	0.0845316	0.659794	228	0.0198693	245	0.0213508
SMARCB1	0.919587	434	0.0378214	0.459793	434	0.0378214	0.459793	434	0.0378214	0.0142532	455	0.0396514	0.000175658	918	0.08	0.649126	432	0.0376471	447	0.0389542
SMCHD1	0.934231	361	0.0314597	0.467116	361	0.0314597	0.467116	361	0.0314597	0.0140258	533	0.0464488	0.000189809	783	0.0682353	0.652059	364	0.0317211	330	0.0287582
SMTN	0.885199	620	0.0540305	0.442599	620	0.0540305	0.442599	620	0.0540305	0.0128914	1102	0.0960349	0.00018119	870	0.075817	0.641799	622	0.0542048	544	0.0474074
SNAI2	0.997646	152	0.0132462	0.498823	152	0.0132462	0.498823	152	0.0132462	0.0141866	467	0.0406972	0.000663232	59	0.00514161	0.666057	152	0.0132462	143	0.0124619
SNRK	0.947176	309	0.0269281	0.473588	309	0.0269281	0.473588	309	0.0269281	0.0136267	704	0.0613508	0.000213874	594	0.0517647	0.654851	309	0.0269281	259	0.0225708
SNRPG	1.12147	13	0.0011329	0.560735	13	0.0011329	0.560735	13	0.0011329	0.0158249	84	0.00732026	0.000585111	74	0.0064488	0.694673	13	0.0011329	13	0.0011329
SORBS2	0.942207	328	0.0285839	0.471104	328	0.0285839	0.471104	328	0.0285839	0.0139391	572	0.0498475	0.000206706	648	0.0564706	0.654011	322	0.028061	319	0.0277996
SOX2	1.03413	76	0.00662309	0.517063	76	0.00662309	0.517063	76	0.00662309	0.0147994	272	0.0237037	0.000809385	35	0.00305011	0.674248	76	0.00662309	75	0.00653595
SPATA5L1	1.037	68	0.00592593	0.518502	68	0.00592593	0.518502	68	0.00592593	0.015888	75	0.00653595	0.000221111	555	0.048366	0.674843	69	0.00601307	69	0.00601307
SPI1	1.01059	114	0.00993464	0.505296	114	0.00993464	0.505296	114	0.00993464	0.0148897	248	0.0216122	0.000230307	515	0.0448802	0.668795	117	0.0101961	110	0.00958606
SPRY4	0.96352	251	0.0218736	0.48176	251	0.0218736	0.48176	251	0.0218736	0.0146984	298	0.0259695	0.000183929	838	0.0730283	0.658487	250	0.0217865	250	0.0217865
SRPX2	0.906904	506	0.0440959	0.453452	506	0.0440959	0.453452	506	0.0440959	0.0131471	942	0.0820915	0.000213724	595	0.0518519	0.646355	508	0.0442702	438	0.0381699
SSR4	0.910957	483	0.0420915	0.455479	483	0.0420915	0.455479	483	0.0420915	0.0131012	961	0.0837473	0.000624219	65	0.00566449	0.647368	481	0.0419172	476	0.0414815
SSX2IP	0.987971	179	0.0155991	0.493985	179	0.0155991	0.493985	179	0.0155991	0.0151002	207	0.0180392	0.00021591	582	0.050719	0.663802	180	0.0156863	175	0.0152505
ST3GAL5	1.10735	15	0.00130719	0.553674	15	0.00130719	0.553674	15	0.00130719	0.0168129	17	0.00148148	0.000293112	317	0.0276253	0.691282	15	0.00130719	15	0.00130719
ST5	0.998692	147	0.0128105	0.499346	147	0.0128105	0.499346	147	0.0128105	0.0153241	167	0.0145534	0.000187506	811	0.0706754	0.666086	150	0.0130719	142	0.0123747
ST6GALNAC2	1.05191	57	0.00496732	0.525954	57	0.00496732	0.525954	57	0.00496732	0.0148715	255	0.0222222	0.000507184	99	0.00862745	0.678255	57	0.00496732	55	0.00479303
STEAP4	0.985748	186	0.0162092	0.492874	186	0.0162092	0.492874	186	0.0162092	0.0149729	233	0.020305	0.000212409	606	0.0528105	0.663371	185	0.016122	191	0.0166449
STIL	0.85591	792	0.0690196	0.427955	792	0.0690196	0.427955	792	0.0690196	0.0141849	469	0.0408715	0.000162667	1061	0.0924619	0.635929	793	0.0691068	1071	0.0933333
STOX2	0.900105	543	0.0473203	0.450052	543	0.0473203	0.450052	543	0.0473203	0.013751	637	0.055512	0.000167064	1011	0.0881046	0.644965	545	0.0474946	538	0.0468845
STRAP	0.994378	162	0.0141176	0.497189	162	0.0141176	0.497189	162	0.0141176	0.0157838	92	0.00801743	0.000189866	782	0.0681481	0.665391	158	0.0137691	166	0.0144662
STRN4	0.925994	399	0.0347712	0.462997	399	0.0347712	0.462997	399	0.0347712	0.0141461	487	0.0424401	0.000184262	833	0.0725926	0.650451	400	0.0348584	371	0.0323312
TACC3	1.05008	58	0.00505447	0.525039	58	0.00505447	0.525039	58	0.00505447	0.0158393	81	0.00705882	0.000276394	361	0.0314597	0.677834	58	0.00505447	58	0.00505447
TAGAP	0.899451	550	0.0479303	0.449725	550	0.0479303	0.449725	550	0.0479303	0.0131617	936	0.0815686	0.000199	714	0.0622222	0.644884	550	0.0479303	491	0.0427887
TANK	0.934885	356	0.031024	0.467442	356	0.031024	0.467442	356	0.031024	0.0138835	588	0.0512418	0.000209556	630	0.054902	0.652226	359	0.0312854	344	0.0299782
TAPBP	0.985748	186	0.0162092	0.492874	186	0.0162092	0.492874	186	0.0162092	0.0154686	138	0.0120261	0.000189131	788	0.068671	0.663342	186	0.0162092	185	0.016122
TBC1D10B	0.901804	530	0.0461874	0.450902	530	0.0461874	0.450902	530	0.0461874	0.0137865	626	0.0545534	0.000158074	1117	0.097342	0.645292	531	0.0462745	507	0.044183
TBC1D10C	0.953844	284	0.0247495	0.476922	284	0.0247495	0.476922	284	0.0247495	0.0151184	201	0.0175163	0.000156846	1132	0.0986492	0.656424	285	0.0248366	276	0.0240523
TBPL1	0.919325	437	0.0380828	0.459663	437	0.0380828	0.459663	437	0.0380828	0.0143154	440	0.0383442	0.000271037	368	0.0320697	0.648988	439	0.0382571	506	0.0440959
TDG	0.979472	201	0.0175163	0.489736	201	0.0175163	0.489736	201	0.0175163	0.0152454	180	0.0156863	0.000198278	719	0.062658	0.661935	201	0.0175163	214	0.0186492
TEX10	1.05309	54	0.00470588	0.526543	54	0.00470588	0.526543	54	0.00470588	0.0156453	107	0.00932462	0.000357094	203	0.0176906	0.678586	55	0.00479303	56	0.00488017
TFEB	0.924425	411	0.035817	0.462212	411	0.035817	0.462212	411	0.035817	0.0140643	515	0.0448802	0.000175312	920	0.0801743	0.650147	410	0.0357298	378	0.0329412
TFRC	1.03622	71	0.00618736	0.518109	71	0.00618736	0.518109	71	0.00618736	0.0166333	26	0.0022658	0.000183312	850	0.0740741	0.674754	71	0.00618736	73	0.00636166
TGFBR2	0.922986	416	0.0362527	0.461493	416	0.0362527	0.461493	416	0.0362527	0.0145848	336	0.029281	0.000186077	818	0.0712854	0.649815	417	0.0363399	478	0.0416558
TIE1	0.959205	269	0.0234423	0.479603	269	0.0234423	0.479603	269	0.0234423	0.0147486	284	0.0247495	0.000182997	855	0.0745098	0.657581	268	0.0233551	281	0.024488
TLR2	0.934493	358	0.0311983	0.467246	358	0.0311983	0.467246	358	0.0311983	0.0140373	527	0.0459259	0.000278754	352	0.0306754	0.652254	357	0.0311111	362	0.0315468
TLR3	0.927301	393	0.0342484	0.463651	393	0.0342484	0.463651	393	0.0342484	0.0138237	612	0.0533333	0.000303989	288	0.025098	0.650811	391	0.0340741	402	0.0350327
TMC5	0.941423	332	0.0289325	0.470711	332	0.0289325	0.470711	332	0.0289325	0.0140329	530	0.0461874	0.00029809	304	0.0264924	0.653787	330	0.0287582	359	0.0312854
TMC6	0.870162	699	0.060915	0.435081	699	0.060915	0.435081	699	0.060915	0.0136269	703	0.0612636	0.000192152	763	0.0664924	0.638744	706	0.0615251	740	0.064488
TMED7	0.906512	509	0.0443573	0.453256	509	0.0443573	0.453256	509	0.0443573	0.0136984	668	0.0582135	0.000178264	893	0.0778214	0.646219	511	0.0445316	469	0.0408715
TMEM117	0.976857	207	0.0180392	0.488428	207	0.0180392	0.488428	207	0.0180392	0.0146399	315	0.027451	0.000353985	208	0.0181264	0.661534	207	0.0180392	212	0.0184749
TMEM125	1.09009	29	0.00252723	0.545044	29	0.00252723	0.545044	29	0.00252723	0.0158159	87	0.0075817	0.000466454	116	0.0101089	0.687183	29	0.00252723	29	0.00252723
TMEM163	0.867416	718	0.0625708	0.433708	718	0.0625708	0.433708	718	0.0625708	0.0133052	858	0.0747712	0.000159929	1096	0.095512	0.638291	717	0.0624837	729	0.0635294
TMEM63A	0.943645	320	0.0278867	0.471823	320	0.0278867	0.471823	320	0.0278867	0.0150988	208	0.0181264	0.000164065	1047	0.0912418	0.65429	320	0.0278867	369	0.0321569
TMPO	0.879707	644	0.056122	0.439854	644	0.056122	0.439854	644	0.056122	0.0138515	603	0.052549	0.000176897	906	0.0789542	0.640804	642	0.0559477	690	0.0601307
[truncated: 46 more rows]

## Sheet: 7. LUAD_RNAseq_tumor
The genes ranked in the top 10 percent in all centralities of the gene co-expression network for Xu's LUAD patient cohort tumors.
[truncated: 591 more rows]

[truncated: 6 more sheets: 8. LUAD_RNAseq_NAT, 9. LUAD_RNAseq_protein_tumor, 10. LUAD_RNAseq_protein_NAT, 11. LUAD_protein_tumor, 12. LUAD_protein_NAT, summary]
