# Supplementary material for: Hub Genes in Non-Small Cell Lung Cancer Regulatory Networks
Source: Biomolecules. 2022 Nov 29;12(12):1782. doi: 10.3390/biom12121782 (PMC9776006; doi:10.3390/biom12121782)
Supplement: Supplementary file 1 [file biomolecules-12-01782-s001.zip › Supplementary file 2.xlsx]

## Sheet: README
sheet	description
1. Tumorigenesis - LUAD mRNA	Two-tailed two-sample t-tes results of tumors vs. NATs differential expression in mRNA expression of Xu's LUAD patient cohort.
2. Tumorigenesis - LUAD protein	Two-tailed two-sample t-tes results of tumors vs. NATs differential expression in protein expression of Xu's LUAD patient cohort.
3. Proliferation - CRISPR-Cas9	Gene dependency scores of CRISPR-Cas9 knockout of 94 human NSCLC cell lines.
4. Proliferation - RNAi	Gene dependency scores of RNA interference (RNAi) knockdown of 92 human NSCLC cell lines.
5. Survival - TCGA mRNA	The univariate cox-model results combined TCGA-LUAD and TCGA-LUSC mRNA expression.

## Sheet: 1. Tumorigenesis - LUAD mRNA
Two-tailed two-sample t test results of tumors vs. NATs differential expression in mRNA expression of Xu's LUAD patient cohort.
gene	t statistic	p value	Fold change(tumor/NAT)
A1BG	-3.43363	0.00088886	0.739353
A1CF	1.43908	0.159538	14.3206
A2ML1	1.28807	0.205312	19.0391
A4GALT	-1.1653	0.246946	0.87962
AAAS	2.31007	0.022993	1.10911
AACS	4.87933	6.26016e-06	1.49853
AADACP1	0.481179	0.632235	1.21385
AADAT	2.00492	0.049409	1.28367
AAGAB	6.33147	1.13922e-08	1.49231
AAMDC	-12.0689	3.8246e-17	0.268418
AAMP	3.32801	0.00131897	1.1461
AANAT	0.947895	0.346959	1.31278
AAR2	-0.491461	0.62426	0.985616
AARD	-5.34677	6.26576e-07	0.318935
AARS	6.44921	2.94725e-08	1.50808
AARSD1	0.153051	0.878693	1.00691
AASDH	6.84638	7.43616e-10	1.45601
AASDHPPT	6.2667	9.89422e-09	1.49775
AATBC	3.69164	0.00043956	1.71706
AATF	5.26002	1.44839e-06	1.29074
ABCA10	-2.49508	0.0143726	0.796567
ABCA13	3.01804	0.00391926	4.47748
ABCA2	2.77358	0.00683077	1.23691
ABCA4	3.85655	0.0003285	14.7904
ABCA7	4.45118	3.16875e-05	1.50642
ABCA9	-9.75813	9.96189e-15	0.32508
ABCB1	-5.37909	1.67728e-06	0.322186
ABCB6	5.23605	1.44831e-06	1.23711
ABCB8	0.994278	0.322622	1.05789
ABCB9	8.66463	5.19655e-12	2.40167
ABCC1	2.45214	0.0169751	1.32668
ABCC10	6.31569	2.00723e-08	1.54008
ABCC2	1.45023	0.153235	6.38854
ABCC4	2.65444	0.0101885	1.49395
ABCC5	6.14499	6.89526e-08	1.90612
ABCC6	-1.26249	0.211495	0.845634
ABCC6P1	2.281	0.026292	1.46071
ABCC6P2	1.81035	0.0751379	1.30316
ABCC9	-3.87842	0.000212068	0.625294
ABCD1	5.52712	6.36231e-07	1.51398
ABCD2	3.31025	0.00139883	1.58955
ABCD4	0.772155	0.441973	1.04456
ABCE1	5.56639	4.11215e-07	1.84938
ABCF1	7.43049	2.09432e-10	1.552
ABCF3	1.55924	0.123065	1.06592
ABCG1	-1.31194	0.192801	0.848624
ABHD10	3.25516	0.00170775	1.39626
ABHD11	2.54895	0.0124017	1.2498
ABHD11-AS1	-3.24995	0.00162139	0.614694
ABHD12	1.82583	0.0714279	1.10417
ABHD13	1.13347	0.259783	1.06207
ABHD15	2.72827	0.00756447	1.13422
ABHD16A	3.93939	0.000212742	1.24183
ABHD17A	-10.5965	9.08913e-18	0.513331
ABHD17AP1	-2.3274	0.022189	0.769954
ABHD17AP6	1.11134	0.271708	2.96623
ABHD17B	-0.781024	0.436679	0.943545
ABHD17C	3.5455	0.000711913	1.40609
ABHD18	1.20201	0.232337	1.07215
ABHD2	-0.85661	0.393753	0.929698
ABHD3	4.49609	2.99958e-05	1.53239
ABHD4	3.55035	0.000661275	1.39358
ABHD5	-3.85947	0.000216851	0.734155
ABHD6	-4.50911	2.75227e-05	0.54781
ABHD8	-4.20597	5.95986e-05	0.717049
ABI1	3.47988	0.00075066	1.27488
ABI2	2.41649	0.0179656	1.45988
ABI3	0.280241	0.779983	1.02379
ABLIM2	-2.92487	0.00455344	0.767758
ABLIM3	-10	1.76146e-16	0.325166
ABR	-3.15299	0.00220089	0.858945
ABRAXAS2	5.99224	3.53483e-08	1.31356
ABTB1	-10.7237	1.28041e-15	0.38555
AC000078.1	1.66614	0.0993	1.35905
AC000123.2	-3.70939	0.000344751	0.726768
AC000123.3	4.0153	0.000126046	1.50935
AC000403.1	-1.08464	0.281896	0.881586
AC002044.1	-0.698791	0.487526	0.793046
AC002044.2	-5.51056	1.28811e-06	0.284792
AC002056.2	-2.4433	0.0209205	0.444023
AC002066.1	-12.4872	7.74672e-19	0.206471
AC002070.1	-2.86103	0.00527939	0.645712
AC002091.1	1.18624	0.238396	1.15294
AC002091.2	-0.0601812	0.952145	0.992877
AC002116.2	3.37637	0.00119322	1.5038
AC002128.1	1.2382	0.218669	1.14803
AC002310.1	4.11491	0.000105852	1.53214
AC002310.6	-5.15384	1.38818e-06	0.662193
AC002401.4	-0.104872	0.916891	0.967272
AC002467.1	-0.582485	0.561599	0.94149
AC002470.1	-1.514	0.133538	0.794505
AC002472.2	-4.66997	1.06757e-05	0.533765
AC002480.2	1.63464	0.107929	1.516
AC002511.2	1.40433	0.173327	3.96918
AC002553.1	-1.04458	0.298819	0.897772
AC002553.2	-0.756737	0.451098	0.914497
AC003070.2	-7.14661	7.32073e-10	0.291044
AC003101.2	-1.96561	0.0541479	0.617926
AC003957.1	-2.46768	0.0157577	0.618953
AC003973.3	0.945715	0.347674	1.26369
AC003991.1	1.83113	0.0725066	2.22417
AC004012.1	0.271262	0.78705	1.08673
AC004014.2	-0.234133	0.824166	0.953707
AC004024.1	2.58504	0.0125234	1.86902
AC004034.1	0.319061	0.75041	1.04734
AC004057.1	-2.72185	0.00777598	0.722156
AC004067.1	2.28923	0.0242549	1.2676
AC004069.1	1.43697	0.155104	1.2244
AC004076.1	5.74385	1.28285e-07	1.57015
AC004130.1	2.56169	0.012495	1.41336
AC004223.1	-1.63082	0.110327	0.698414
AC004223.3	-4.70941	1.95351e-05	0.406095
AC004232.3	-1.02482	0.308038	0.854635
AC004233.2	1.21022	0.231741	1.74472
AC004241.2	-5.34993	8.62914e-07	0.438913
AC004241.3	-3.0117	0.00332256	0.628536
AC004253.1	1.11559	0.267715	1.1322
AC004264.1	-0.810129	0.420934	0.741779
AC004453.1	-3.81108	0.000267933	0.6654
AC004466.1	-2.74414	0.00728486	0.764414
AC004466.2	-4.45006	3.08114e-05	0.44594
AC004477.2	2.00808	0.0477203	1.15353
AC004477.3	-1.27925	0.203889	0.862955
AC004492.1	4.17999	7.31544e-05	1.66012
AC004494.1	-0.774037	0.441413	0.873537
AC004540.1	-5.02276	2.29569e-06	0.537329
AC004540.2	-11.4288	1.07777e-15	0.150891
AC004542.1	-1.56977	0.120131	0.84495
AC004542.2	2.13912	0.0360339	1.57139
AC004552.1	-5.51204	7.15491e-07	0.405671
AC004623.1	-0.134024	0.893682	0.98061
AC004656.1	0.427062	0.67068	1.03447
AC004687.1	-7.48795	1.025e-09	0.161345
AC004706.1	3.87765	0.000243144	1.91839
AC004707.1	4.0087	0.00018819	2.36655
AC004765.1	1.11205	0.26927	1.22097
AC004771.1	2.84006	0.00552723	1.3639
AC004771.3	4.90101	4.92832e-06	1.8954
AC004801.2	-0.481864	0.630989	0.922606
AC004801.6	-2.68238	0.00858127	0.759117
AC004812.2	-0.622283	0.535204	0.956839
AC004816.2	-2.40861	0.0195259	0.601858
AC004817.3	1.45078	0.153668	2.20396
AC004824.1	-1.79605	0.0784512	0.616894
AC004825.2	-4.9143	5.90733e-06	0.542223
AC004832.5	2.36823	0.0203391	1.46507
AC004836.1	-5.2384	1.4598e-06	0.21819
AC004846.1	1.55489	0.124689	1.2149
AC004847.1	2.83705	0.00596131	1.65519
AC004854.2	-6.17343	1.55464e-08	0.516484
AC004865.2	-5.29938	7.35155e-07	0.602403
AC004870.2	3.22934	0.00253841	9.3963
AC004877.2	-0.765837	0.445654	0.92413
AC004882.1	0.999077	0.391381	45.4855
AC004889.1	-5.92928	4.73689e-08	0.632197
AC004908.2	4.62112	1.22474e-05	1.70379
AC004917.1	0.765757	0.44712	1.14939
AC004918.1	3.24443	0.00165734	1.40927
AC004921.1	-4.36479	3.76352e-05	0.573539
AC004922.1	2.39582	0.0190354	1.14944
AC004923.1	1.92798	0.0574067	1.40242
AC004925.1	3.78736	0.00045122	8.11478
AC004947.1	-4.14284	8.09571e-05	0.296782
AC004975.1	0.476714	0.63493	1.09932
AC004980.1	0.835116	0.4057	1.06867
AC004980.2	3.27701	0.00154987	1.68223
AC004982.1	0.184835	0.853933	1.0246
AC004982.2	3.24704	0.00191887	1.5119
AC004988.1	-2.13603	0.0358887	0.69826
AC004990.1	1.68423	0.101936	2.18983
AC005000.1	2.39135	0.0191913	1.40905
AC005005.3	1.70473	0.0924431	1.23665
AC005005.4	-3.22728	0.00177627	0.776824
AC005009.1	-2.75471	0.00850443	0.5299
AC005014.2	5.44546	6.1909e-07	1.43927
AC005014.3	-3.64586	0.000573997	0.403807
AC005034.5	0.819381	0.414558	1.08133
AC005041.1	-1.28394	0.203856	0.772464
AC005042.1	-0.937163	0.352695	0.759924
AC005046.1	-2.74122	0.00795965	0.598863
AC005064.1	2.31441	0.0277455	4.29317
AC005070.3	-1.40287	0.163897	0.853509
AC005076.1	-3.52747	0.000641885	0.695532
AC005082.1	2.42951	0.0189648	4.83706
AC005100.1	1.81755	0.081612	17.2017
AC005102.1	0.115839	0.90828	1.04774
AC005104.1	2.83467	0.00557168	1.29065
AC005154.1	2.45	0.0163844	1.39657
AC005180.1	-2.15046	0.0345876	0.683327
AC005180.2	-6.4204	1.37587e-08	0.42452
AC005224.3	-2.08319	0.0408821	0.63861
AC005225.4	-4.65576	1.01799e-05	0.613901
AC005229.4	0.255055	0.799381	1.02159
AC005232.1	1.99219	0.0507769	1.29617
AC005253.1	1.94363	0.0548087	1.23481
AC005253.2	-8.07096	8.0524e-12	0.421938
AC005261.3	-4.55441	1.66077e-05	0.728808
AC005261.5	-2.41437	0.0176508	0.728199
AC005264.1	-7.06679	3.77671e-09	0.219721
AC005274.1	-2.68511	0.00871578	0.604943
AC005281.1	2.82283	0.00667818	2.05553
AC005288.1	5.68197	3.52585e-07	1.75796
AC005291.2	4.09467	0.000343775	3.93633
AC005306.1	-2.23232	0.0285086	0.758604
AC005326.1	-6.51281	3.09994e-08	0.140514
AC005332.1	0.455575	0.649796	1.04993
AC005332.2	1.34183	0.182924	1.21508
AC005332.7	-2.05365	0.0427861	0.735283
AC005336.1	1.37567	0.178476	20.3286
AC005387.1	-0.311921	0.755981	0.954261
AC005410.2	3.08653	0.00263862	1.16881
AC005476.2	1.02829	0.306874	1.14453
AC005480.1	2.28541	0.0253265	1.3205
AC005486.1	-3.05995	0.00346982	0.494008
AC005534.1	5.63238	1.82879e-07	1.56857
AC005534.2	4.45103	3.83306e-05	2.61959
AC005540.1	-5.10305	2.24326e-06	0.379876
AC005609.1	3.60703	0.000944039	3.19828
AC005618.1	3.07254	0.00317938	1.82015
AC005674.1	1.75321	0.083253	1.51013
AC005682.1	-8.89821	8.26731e-13	0.273335
AC005696.2	-0.944086	0.347964	0.806156
AC005696.3	-2.79373	0.00670323	0.556848
AC005736.1	-2.26622	0.0261255	0.776248
AC005740.4	-5.7729	2.56104e-07	0.395678
AC005753.1	-5.09656	3.57936e-06	0.393415
AC005775.1	0.400229	0.690078	1.08535
AC005776.2	-2.90457	0.00551101	0.276116
AC005785.1	-5.47394	4.85855e-07	0.454527
AC005785.2	-0.0573342	0.954408	0.992111
AC005828.6	2.41051	0.0187323	1.78488
AC005884.1	-11.6305	1.0065e-16	0.201514
AC005899.6	-6.65092	1.19119e-08	0.283074
AC005899.7	-3.73821	0.000329026	0.554748
AC005901.1	-3.05997	0.00331218	0.495444
AC005911.1	-2.25566	0.0269358	0.744041
AC005912.1	6.40734	3.41734e-08	2.07863
AC005920.4	1.03803	0.310031	6.89217
AC005993.1	3.59341	0.000911385	7.36424
AC006001.3	-3.21145	0.00182726	0.824631
AC006017.1	4.49153	2.84586e-05	2.0092
AC006026.3	4.22017	0.00014022	2.20345
AC006030.1	-2.01288	0.0472107	0.923117
AC006033.1	0.59903	0.551856	1.24546
AC006033.2	-2.73164	0.00754573	0.78157
AC006058.1	-0.890507	0.376941	0.710558
AC006058.3	1.55063	0.134849	2.46564
AC006058.4	0.703963	0.484751	1.36588
AC006077.2	-3.8483	0.000245977	0.599095
AC006157.1	-3.41942	0.00330938	0.298604
AC006206.2	3.47034	0.00288213	9.18821
AC006213.1	-0.789074	0.432802	0.854355
AC006213.4	0.815146	0.416991	1.09635
AC006213.5	1.57246	0.119659	1.30684
AC006237.1	-0.779578	0.439275	0.768083
AC006238.1	-2.64828	0.00953897	0.542457
AC006238.2	-1.28975	0.200412	0.833106
AC006252.1	1.94465	0.0562865	1.31108
AC006262.1	3.14851	0.00286296	6.55287
AC006270.1	-3.59319	0.000643277	0.521023
AC006273.1	-11.5247	1.39108e-15	0.0752365
AC006305.1	1.27019	0.210909	2.92447
AC006329.1	3.73368	0.00047644	4.31526
AC006333.2	-3.36792	0.00114431	0.796379
AC006357.1	0.934498	0.387698	2.10192
AC006372.2	0.812003	0.423076	1.63001
AC006378.1	3.41821	0.00105913	1.47649
AC006378.2	2.71797	0.0080725	1.54255
AC006449.5	5.48986	8.592e-07	2.4092
AC006449.6	-0.416901	0.677686	0.966982
AC006453.2	3.01509	0.0038316	1.72581
AC006480.2	4.79989	6.15982e-06	1.8023
AC006504.1	3.89977	0.000259111	2.17527
AC006504.3	2.10372	0.038681	1.44697
AC006504.5	6.28996	2.10054e-08	1.80877
AC006504.8	2.77207	0.00677017	1.37644
AC006538.1	-0.0176134	0.985997	0.996697
AC006539.2	0.0719637	0.942864	1.01474
AC006547.2	3.56791	0.000607166	1.20303
AC006942.1	-4.80729	9.13855e-06	0.531954
AC006946.2	4.32877	7.31109e-05	4.96018
AC006970.2	2.00887	0.0543698	3.7603
AC007000.1	-1.77597	0.0789736	0.837069
AC007032.1	-2.08377	0.0405515	0.715848
AC007036.2	-2.62079	0.0118325	0.426611
AC007038.2	1.8814	0.0628952	1.19132
AC007040.2	5.88312	8.67828e-08	1.21359
AC007066.2	0.0339006	0.973029	1.00435
AC007098.1	-1.48594	0.140561	0.83109
AC007099.1	0.517568	0.607129	1.31227
AC007182.1	-3.9802	0.00018496	0.430891
AC007216.2	-3.38419	0.0011122	0.622174
AC007216.3	-3.28147	0.00158601	0.593388
AC007249.2	0.0870502	0.93085	1.01136
AC007283.2	-1.06614	0.289614	0.783415
AC007285.1	11.2477	3.19834e-16	3.13368
AC007292.2	-3.25775	0.00162	0.716321
AC007318.1	-4.22317	6.78323e-05	0.769665
AC007319.1	0.448425	0.654972	1.14601
AC007336.2	0.64668	0.519361	1.14114
AC007342.4	5.00369	8.00217e-06	4.34493
AC007342.5	4.32549	7.92278e-05	4.58751
AC007342.7	-4.4298	2.4598e-05	0.70694
AC007382.1	1.31898	0.190265	1.14387
AC007383.2	-6.97904	1.47933e-09	0.489291
AC007384.1	3.1189	0.00246208	1.48635
AC007388.1	-6.69796	1.55091e-09	0.566233
AC007390.2	3.15982	0.00232328	1.3149
AC007405.1	-3.71548	0.000339535	0.51287
AC007405.2	3.18829	0.00341538	4.6791
AC007406.3	-0.534301	0.594352	0.912207
AC007406.5	-1.80781	0.0737438	0.886794
AC007448.3	-3.11945	0.002638	0.633272
AC007485.1	-3.64858	0.000463543	0.532372
AC007490.1	5.62055	1.08469e-06	7.85047
AC007537.2	-1.07245	0.290918	0.728456
AC007541.1	-0.891096	0.375092	0.92223
AC007546.1	2.85742	0.00549744	1.4366
AC007552.2	4.06231	0.000135789	3.31239
AC007663.1	3.88978	0.000270647	2.93307
AC007663.2	-7.037	2.26031e-09	0.218473
AC007663.4	6.2165	2.16842e-08	2.17484
AC007671.1	-6.34502	2.60257e-08	0.313867
AC007686.1	1.35022	0.191251	8.18401
AC007686.2	-11.7323	1.80263e-16	0.164872
AC007687.1	-1.72925	0.0885052	0.663517
AC007731.2	6.33201	1.51441e-08	2.94869
AC007785.1	5.07864	5.87874e-06	26.7075
AC007785.3	0.961081	0.34183	1.36191
AC007787.2	-3.56889	0.000733868	0.499962
AC007790.1	-1.95696	0.0565919	0.664824
AC007846.1	-2.96881	0.00450572	0.375684
AC007848.1	3.92971	0.00128014	8.76931
AC007938.3	-0.632313	0.528683	0.935382
AC007952.2	-2.45472	0.0163389	0.655011
AC007952.3	-6.63338	1.37138e-08	0.167922
AC007952.5	-2.75237	0.00751956	0.572161
AC007952.7	-4.41349	5.49324e-05	0.374495
AC007952.8	-6.62433	1.65262e-08	0.15337
AC007952.9	-4.55363	2.32261e-05	0.445233
AC007969.1	-4.42667	3.60031e-05	0.573433
AC007991.2	1.95147	0.0549626	1.73088
AC007991.4	2.20392	0.0312149	1.77462
AC007993.2	1.2085	0.249519	2.63009
AC007996.1	7.91689	4.51517e-11	2.50961
AC007998.3	-8.22475	5.47669e-12	0.576525
AC008012.1	-3.67956	0.00038245	0.798959
AC008033.3	-0.753763	0.453379	0.845814
AC008040.5	-0.435211	0.731913	0.785939
AC008050.1	-1.06212	0.292516	0.783684
AC008105.1	1.87403	0.0653563	1.38867
AC008105.2	-1.62456	0.108445	0.816834
AC008105.3	-0.962003	0.338453	0.911378
AC008115.3	6.6393	4.6995e-09	2.50978
AC008124.1	-0.840202	0.402859	0.955231
AC008132.1	1.8091	0.0763023	2.06875
AC008163.1	1.63879	0.115479	39.9976
AC008250.2	-0.486313	0.62977	0.825539
AC008264.2	-2.25055	0.0291287	0.263936
AC008268.1	-2.31664	0.0235445	0.517439
AC008280.3	-5.82907	1.13386e-07	0.554152
AC008393.1	0.66938	0.504922	1.06474
AC008429.1	-3.75611	0.000304959	0.561932
AC008438.1	-3.38891	0.00101584	0.720011
AC008440.1	-5.13784	4.43718e-06	0.222215
AC008440.3	-0.964971	0.340386	0.765708
AC008443.2	1.87511	0.0664999	1.92043
AC008443.3	1.31635	0.197227	1.44349
AC008507.1	-6.89564	8.54716e-10	0.527531
AC008537.3	-8.20362	7.95596e-12	0.369594
AC008537.4	-3.80455	0.000275822	0.624839
AC008555.1	-3.88962	0.000187899	0.604891
AC008555.8	-2.56628	0.0121018	0.777995
AC008556.1	-5.13478	1.99901e-06	0.454918
AC008608.2	-0.0407968	0.967549	0.995236
AC008622.2	-2.38282	0.0192875	0.699528
AC008655.1	-5.36906	8.03751e-07	0.345831
AC008669.1	-11.555	3.30141e-19	0.373736
AC008687.3	-5.13816	1.85386e-06	0.411934
AC008687.5	1.49299	0.143273	12.6785
AC008703.1	2.48125	0.0169129	2.03595
AC008735.2	4.91977	5.94097e-06	2.08126
AC008735.4	-1.21033	0.22965	0.86145
AC008736.1	-1.27381	0.205853	0.859201
AC008737.1	0.295107	0.768639	1.05643
AC008750.1	-0.504024	0.615952	0.899347
AC008758.4	3.34325	0.00117462	1.22194
AC008760.1	-2.79796	0.00638149	0.72368
AC008760.2	1.5654	0.122828	1.91385
AC008764.6	3.06471	0.00285358	1.50776
AC008781.2	-0.0384725	0.969474	0.972383
AC008870.2	4.31547	4.41435e-05	1.53929
AC008870.3	3.7055	0.000535454	4.11295
AC008870.5	3.1371	0.00341677	10.9748
AC008875.1	3.60949	0.000680627	2.08355
AC008894.3	-1.77269	0.0801328	0.833668
AC008897.3	-5.5139	6.55393e-07	0.295093
AC008906.2	-4.83203	1.08891e-05	0.301213
AC008915.2	1.90039	0.0606182	1.17644
AC008946.1	-5.97135	7.72784e-08	0.342598
AC008957.1	0.649414	0.517696	1.10071
AC008957.3	3.04992	0.00321074	2.24635
AC008966.1	5.89544	1.06501e-07	1.72607
AC008966.2	-0.0490635	0.960988	0.992282
AC008972.1	3.1395	0.00224595	1.55288
AC008982.2	-3.50094	0.000805975	0.577099
AC008993.1	4.03068	0.000158082	2.1999
AC009032.1	0.0417474	0.96682	1.00835
AC009041.4	4.24588	6.83046e-05	1.89055
AC009060.2	-1.4022	0.164016	0.622585
AC009061.1	1.29908	0.208935	1.6681
AC009065.2	3.2647	0.00198008	4.38974
AC009065.4	-7.21664	2.61224e-09	0.200467
AC009065.5	2.72861	0.00862666	2.7182
AC009065.8	-2.92747	0.00428381	0.732807
AC009084.2	3.79619	0.00032026	1.79278
AC009088.1	-7.89886	1.37945e-10	0.214082
AC009090.1	0.825851	0.410904	1.09901
AC009090.3	-7.0198	4.19717e-10	0.421988
AC009090.4	-3.8349	0.000306029	0.487241
AC009090.5	-4.18416	8.43171e-05	0.488723
AC009093.1	4.78039	1.23638e-05	2.49611
AC009093.3	-5.9147	2.92653e-07	0.110493
AC009093.6	-5.11563	2.37178e-06	0.470996
AC009113.1	-1.47991	0.142163	0.892841
AC009118.2	2.13178	0.0369193	1.60415
AC009119.1	-0.104492	0.916992	0.985486
AC009120.1	-1.43803	0.153925	0.836792
AC009120.3	-0.54832	0.584881	0.935786
AC009133.3	2.43016	0.0178261	1.579
AC009145.4	-2.17807	0.0339657	0.527687
AC009171.2	2.73599	0.00781065	1.62865
AC009237.14	12.2798	2.58997e-18	3.24555
AC009237.15	5.5103	5.45569e-07	2.13007
AC009237.3	7.61072	1.81427e-10	2.81386
AC009237.8	5.79559	1.65215e-07	2.52501
AC009238.2	2.00486	0.0504361	3.48252
AC009244.1	1.7984	0.0767334	1.23896
AC009245.1	-0.895794	0.372563	0.922544
AC009269.4	-5.31619	2.29412e-06	0.265372
AC009271.1	1.44549	0.168463	3.42744
AC009275.1	2.82796	0.00661227	2.34772
AC009299.2	-9.80714	4.57376e-13	0.0443637
AC009303.4	2.9436	0.00431886	1.31439
AC009309.1	-3.12355	0.00254517	0.658589
AC009318.1	-1.02996	0.305866	0.876192
AC009318.2	-3.83167	0.000228736	0.738175
AC009318.3	-2.54243	0.0125744	0.808021
AC009318.4	-6.98343	1.5911e-09	0.308518
AC009404.1	3.74102	0.000393996	1.5609
AC009414.2	-11.3578	1.59975e-15	0.105193
AC009506.1	1.08976	0.279357	1.09326
AC009509.1	0.465011	0.643427	1.15337
AC009509.4	-7.86534	4.83804e-11	0.278579
AC009533.1	2.11288	0.0382177	1.43482
AC009549.1	1.68368	0.0979067	1.81988
AC009554.2	-0.133754	0.893877	0.981636
AC009570.1	-5.76112	1.38759e-07	0.431145
AC009652.1	-1.45505	0.150635	0.676117
AC009690.2	5.51851	3.0835e-07	1.60073
AC009704.2	1.1184	0.268919	1.86829
AC009779.2	-0.0875578	0.93047	0.994303
AC009806.1	-8.73524	4.91869e-12	0.231587
AC009812.1	-2.55629	0.0121884	0.750645
AC009812.4	-4.44668	2.45695e-05	0.633055
AC009831.1	-9.50024	1.60764e-14	0.436579
AC009878.1	1.1352	0.270188	1.61582
AC009902.2	-1.35308	0.17967	0.806323
AC009948.3	0.942217	0.348981	1.10883
AC009950.1	-2.48464	0.0147884	0.781157
AC010136.1	-1.44284	0.153474	0.812348
AC010168.2	4.62416	1.69446e-05	1.76515
AC010186.3	7.1203	1.21818e-09	2.02067
AC010197.1	2.20496	0.0315786	1.73892
AC010198.1	2.12787	0.0382801	5.86834
AC010201.1	-0.98875	0.326236	0.826592
AC010201.2	3.21941	0.00176238	1.59015
AC010207.1	-8.11071	9.70667e-11	0.17321
AC010226.1	-12.6248	3.65381e-21	0.334013
AC010245.2	-7.3717	1.79584e-10	0.482876
AC010319.4	4.56613	1.58229e-05	1.67476
AC010326.4	2.54738	0.0129795	1.33246
AC010331.1	-0.43023	0.667973	0.93747
AC010336.1	-2.15281	0.0378463	0.239483
AC010336.3	5.16444	4.64582e-06	4.55681
AC010343.3	5.63965	3.30556e-07	1.81937
AC010359.1	0.0458016	0.963577	1.00595
AC010424.1	2.60861	0.0161454	4.55921
AC010457.1	0.999538	0.326397	1.73837
AC010463.3	-0.25539	0.798977	0.962672
AC010487.2	-4.76892	8.59368e-06	0.491646
AC010507.1	3.87608	0.000266599	1.81648
AC010519.1	-6.83834	5.28468e-09	0.271972
AC010531.6	-3.08028	0.00290772	0.619232
AC010538.1	-0.692303	0.490588	0.941749
AC010616.1	1.85222	0.0682804	1.33893
AC010618.3	-3.61445	0.00053216	0.672642
AC010624.1	-3.16206	0.00219291	0.389829
AC010624.2	-2.8914	0.00542622	0.497763
AC010643.1	4.68781	2.46283e-05	3.49353
AC010653.2	-1.06857	0.318022	0.624463
AC010654.1	-1.95427	0.0537444	0.779856
AC010655.4	1.87441	0.0643492	1.18997
AC010680.2	1.52079	0.132511	1.16586
AC010680.3	1.39769	0.165547	1.21131
AC010719.1	9.5771	3.58848e-13	7.81297
AC010733.1	5.77026	1.27537e-07	1.5401
AC010735.1	1.83824	0.0734365	2.64569
AC010735.2	1.53183	0.131636	1.97308
AC010754.1	-5.9495	5.36969e-08	0.31834
AC010761.3	-1.53486	0.128534	0.809793
AC010761.4	7.26336	5.53829e-10	3.49439
AC010776.2	-12.3016	1.62108e-18	0.127739
AC010776.3	-9.59046	7.34787e-13	0.0728719
AC010809.1	-1.89881	0.0605803	0.796315
AC010809.2	-0.387848	0.699205	0.93512
AC010809.3	0.0627735	0.950198	1.0226
AC010883.1	-4.05327	0.000102787	0.654754
AC010889.1	-3.35638	0.00270776	0.460411
AC010890.1	-6.57413	1.07353e-08	0.253806
AC010894.2	-2.51952	0.0137781	0.683415
AC010969.2	6.63254	1.88384e-08	2.61623
AC010976.2	-7.94244	1.89905e-10	0.0688587
AC010980.2	0.581291	0.56278	1.1605
AC010998.3	-0.442539	0.6603	0.814602
AC011239.2	-7.31812	6.68563e-10	0.226128
AC011247.2	-2.00296	0.0485995	0.783673
AC011270.2	1.22224	0.235786	9.2284
AC011290.2	10.7116	2.81925e-16	4.16978
AC011294.1	5.75638	7.56697e-07	18.129
AC011297.1	1.12414	0.275101	1.58805
AC011306.1	-8.61939	1.26166e-13	0.217282
AC011330.2	1.78341	0.0776813	1.18133
AC011374.2	-3.47661	0.000829732	0.622731
AC011416.3	4.42921	4.47695e-05	2.03678
AC011442.1	1.27758	0.205582	1.23035
AC011445.2	0.0816057	0.935726	1.02529
AC011446.2	-3.70982	0.000345653	0.427545
AC011447.3	1.37996	0.172648	1.34317
AC011447.6	2.2867	0.0265291	2.44353
AC011447.7	4.27896	7.81947e-05	2.86172
AC011462.1	1.93572	0.0569878	1.11623
AC011462.4	-0.0948314	0.924646	0.9864
AC011468.5	-5.35613	7.79415e-07	0.560754
AC011472.4	-9.15145	2.17413e-13	0.318624
AC011472.5	-4.79916	1.68455e-05	0.294549
AC011477.3	4.65828	1.64856e-05	1.69046
AC011479.3	-2.14657	0.0347555	0.708101
AC011481.2	-4.59679	1.48859e-05	0.546237
AC011487.1	-6.66627	1.11049e-08	0.338273
AC011487.2	0.970861	0.386585	14.9371
AC011487.4	-5.20425	5.82087e-06	0.156946
AC011495.1	-8.22049	5.43399e-12	0.411444
AC011497.2	-8.24556	3.41773e-11	0.282546
AC011498.6	2.12371	0.0362129	1.28146
AC011498.7	-1.50298	0.136161	0.845658
AC011503.2	6.35756	4.77705e-08	3.95559
AC011510.1	-2.69722	0.00910609	0.619459
AC011511.3	-4.21104	7.9057e-05	0.502216
AC011592.1	0.553189	0.663372	1.48099
AC011603.2	5.87976	1.81869e-07	1.94752
AC011632.1	1.63996	0.113523	15.9435
AC011676.1	2.7777	0.00719301	1.78667
AC011753.4	0.959725	0.339956	1.1775
AC011767.1	-0.693467	0.490633	0.825111
AC011815.3	2.45479	0.0159674	1.48104
AC011899.3	-6.05538	5.14341e-08	0.37347
AC011912.1	-5.23924	1.14888e-06	0.532476
AC011944.1	1.66637	0.101721	1.84092
AC011979.1	-3.425	0.000899929	0.745827
AC012065.3	-4.27897	4.89248e-05	0.458659
AC012065.5	-5.75558	1.0667e-07	0.572267
AC012073.1	2.95274	0.00440918	1.57107
AC012074.1	0.051554	0.959021	1.00966
AC012085.1	5.31734	1.53351e-06	1.65838
AC012146.1	-4.0062	0.00012381	0.709527
AC012170.2	0.42896	0.669011	1.05542
AC012181.2	3.96188	0.000142253	1.61679
AC012213.4	2.67683	0.0133596	4.50518
AC012236.1	5.59473	8.26325e-07	4.22707
AC012254.3	1.47072	0.144867	1.28257
AC012254.5	-7.30643	9.93104e-10	0.297987
AC012309.1	4.35735	3.41538e-05	1.27143
AC012313.10	1.22144	0.225143	1.19126
AC012313.6	-4.47091	2.41678e-05	0.613585
AC012360.3	4.51791	2.63216e-05	1.59539
AC012368.1	-3.35367	0.00113551	0.699124
AC012370.2	1.78249	0.0831882	1.50904
AC012409.3	-4.64778	2.11467e-05	0.320206
AC012467.1	0.228515	0.819822	1.04857
AC012467.2	5.41692	5.6318e-07	1.43247
AC012501.2	1.96461	0.0608086	7.41818
AC012510.1	-4.94029	6.45262e-06	0.442106
AC012511.1	-2.76874	0.00681489	0.679012
AC012512.1	1.01606	0.318608	6.0993
AC012513.3	-4.69448	8.86442e-06	0.636416
AC012557.1	-1.16544	0.246749	0.885197
AC012557.2	-5.88311	2.32527e-07	0.264774
AC012603.1	-2.54236	0.0131062	0.664847
AC012615.6	-1.36995	0.173869	0.850309
AC012617.1	2.05741	0.0435591	1.54756
AC012618.2	-3.68092	0.000406285	0.568033
AC012645.1	1.22743	0.22492	1.32042
AC012645.3	2.8441	0.00543946	1.48536
AC012645.4	0.817113	0.415918	1.13469
AC012676.1	-0.942149	0.348722	0.864642
AC012676.4	-2.66418	0.010592	0.490131
AC013264.1	-3.49598	0.000989468	0.18161
AC013275.1	2.9493	0.00488284	3.38695
AC013403.2	-1.95914	0.0531465	0.804071
AC013444.1	1.40531	0.17202	3.7613
AC013444.2	1.43692	0.178421	5.55465
AC013468.1	-5.34164	1.19821e-06	0.45823
AC013472.3	-2.47785	0.0152042	0.678014
AC013553.3	-9.10462	2.19285e-12	0.171453
AC013565.1	1.39617	0.189876	2.88965
AC013652.1	3.86158	0.000322707	9.12722
AC013731.1	8.11456	3.02849e-11	3.88707
AC015660.1	2.17644	0.0425481	3.09346
AC015689.1	2.31197	0.0287631	1.99112
AC015712.1	3.55758	0.00063121	1.48122
AC015712.2	3.51009	0.000745093	1.47226
AC015722.2	1.30067	0.200402	4.84694
AC015726.1	2.12745	0.0359164	1.15023
AC015802.5	-4.96001	5.21456e-06	0.447045
AC015813.2	5.68694	1.86251e-07	1.47801
AC015813.5	8.27098	1.38105e-11	2.47322
AC015818.2	1.65396	0.112763	3.69048
AC015818.3	1.37269	0.175686	1.63862
AC015818.6	2.03975	0.0488738	2.71905
AC015819.1	-5.9978	6.74679e-08	0.505217
AC015849.3	3.90828	0.000181591	1.85277
AC015911.3	0.979644	0.329745	1.13655
AC015911.7	-1.75548	0.082493	0.82805
AC015912.3	-6.06145	9.97244e-08	0.25422
AC015914.1	-5.07394	2.22886e-06	0.425147
AC015922.3	-4.49251	1.95541e-05	0.690291
AC015982.1	-4.09354	9.15046e-05	0.696764
AC015983.2	1.3486	0.183215	1.49069
AC016027.1	5.2454	1.36793e-06	1.6518
AC016065.1	6.09258	3.76985e-08	1.56337
AC016205.1	4.76504	1.98172e-05	13.2535
AC016394.1	3.08398	0.00294241	1.45296
AC016405.3	-7.03257	2.20874e-09	0.335715
AC016582.3	2.8289	0.00652039	1.93278
AC016588.2	-7.97693	7.88955e-12	0.548821
AC016590.1	0.357081	0.7222	1.09484
AC016590.3	-0.348531	0.7282	0.95955
AC016629.2	1.42169	0.163579	2.84718
AC016642.1	0.932328	0.381677	2.55155
AC016700.2	-5.15351	2.53218e-06	0.429064
AC016705.2	-2.37187	0.0203052	0.646694
AC016708.1	2.48558	0.0163646	9.07321
AC016727.1	-2.6677	0.00898432	0.758994
AC016727.3	-1.62471	0.10887	0.732324
AC016734.1	4.15374	8.75739e-05	1.65965
AC016737.1	7.25139	6.64019e-10	3.07558
AC016738.1	1.3438	0.184537	1.73936
AC016739.1	-8.32496	8.91846e-12	0.430392
AC016747.1	3.04343	0.0033103	1.23863
AC016773.1	5.26395	1.53043e-06	2.38895
AC016831.6	-1.57008	0.120796	0.813478
AC016876.3	-1.66947	0.0984958	0.766487
AC016877.3	3.50775	0.000975134	2.56597
AC016885.3	-6.59585	1.7385e-08	0.246042
AC016999.1	-3.18659	0.00212358	0.584371
AC017002.1	-0.854699	0.395914	0.835859
AC017002.3	4.07188	0.000114971	1.69727
AC017048.3	1.51584	0.140037	2.74025
AC017074.1	6.64236	2.08943e-09	1.75091
AC017100.1	2.48231	0.0162685	2.02497
AC017104.1	-4.00205	0.000122946	0.594565
AC017104.4	4.73242	1.28227e-05	2.32801
AC018362.1	-6.90917	6.47321e-10	0.718795
AC018413.1	-0.558052	0.578488	0.930291
AC018442.1	1.00398	0.323063	2.64336
AC018521.5	-20.8624	6.88061e-29	0.211091
AC018521.6	-10.6244	1.63539e-16	0.457687
AC018553.2	5.02228	3.14019e-06	1.77363
AC018628.1	-3.34187	0.00117906	0.700071
AC018629.1	2.22465	0.0310249	6.21628
AC018638.7	-4.05384	0.000105632	0.567846
AC018647.1	-10.145	5.95493e-14	0.139495
AC018647.2	5.81946	1.72294e-07	1.6373
AC018648.1	1.25906	0.211362	1.19332
AC018665.1	4.76425	1.10978e-05	2.08868
AC018682.1	2.61303	0.0105247	1.48422
AC018690.1	-0.576838	0.565391	0.950516
AC018695.4	2.70665	0.00820007	1.41699
AC018695.6	1.75685	0.084316	1.47686
AC018738.1	-6.69668	1.18804e-08	0.306219
AC018755.3	-8.68131	1.01576e-11	0.185142
AC018797.2	0.478731	0.633231	1.0338
AC018809.1	-1.4496	0.151678	0.818176
AC018809.2	-7.16634	1.95052e-10	0.631577
AC018904.1	-6.83529	3.34947e-09	0.510169
AC018926.3	-0.997729	0.320869	0.881912
AC019069.1	-2.45524	0.0159178	0.765958
AC019084.1	-1.84094	0.0785733	0.533109
AC019117.1	3.77795	0.000399751	3.74251
AC019131.2	-11.45	1.1826e-17	0.293865
AC019155.3	2.59994	0.0140698	3.37143
AC019171.1	1.80417	0.0767513	1.75376
AC019181.1	2.20422	0.0304235	1.39193
AC019193.2	-8.44174	1.87099e-11	0.193173
AC019205.1	5.35189	1.35579e-06	1.80801
AC019226.1	-3.90982	0.000196304	0.534277
AC020571.1	4.21753	5.56406e-05	1.8053
AC020658.5	-6.13394	3.80003e-08	0.429257
AC020659.1	1.90922	0.0595236	1.54435
AC020763.4	5.02645	2.8567e-06	1.87214
AC020765.2	-1.36797	0.174473	0.862975
AC020904.2	3.89814	0.000243921	2.79302
AC020907.1	-3.15031	0.00227436	0.587294
AC020907.4	-0.0428416	0.965918	0.995223
AC020909.2	-6.94424	3.44988e-09	0.286692
AC020910.4	-7.18215	3.25382e-10	0.506835
AC020910.5	1.1615	0.248645	1.12049
AC020915.3	-0.682191	0.496922	0.957011
AC020928.1	2.90842	0.00566255	8.96181
AC020931.1	2.49593	0.0143585	1.42127
AC020934.2	2.49066	0.0213822	4.29605
AC020978.4	-0.882862	0.38006	0.864403
AC020978.5	1.13556	0.260112	1.10352
AC020978.9	3.77369	0.000279498	1.64478
AC021016.2	-12.7865	2.3307e-20	0.337128
AC021016.3	2.44134	0.0169884	1.29512
AC021028.1	2.17968	0.0338801	1.69902
AC021097.3	8.42217	1.5119e-11	1.48672
AC021106.1	-1.00937	0.315338	0.896775
AC021146.12	1.14016	0.26158	1.80438
AC021146.2	1.81017	0.0814678	2.049
AC021146.3	1.27881	0.211353	2.14322
AC021188.1	1.77635	0.0796422	1.25791
AC021224.1	5.32025	6.66559e-07	1.50144
AC021242.3	0.576785	0.566443	1.18505
AC021321.1	4.34306	4.34108e-05	1.84809
AC021683.2	1.95048	0.0569517	7.88201
AC021739.2	-1.97247	0.0513948	0.718081
AC021739.5	-2.70296	0.0084143	0.606849
AC021851.1	0.0315058	0.974934	1.00355
AC022031.2	2.84283	0.0360494	18.593
AC022075.2	1.55596	0.133228	2.16617
AC022079.2	-1.86333	0.0662227	0.755373
AC022092.1	0.944885	0.360141	2.28758
AC022098.1	-10.2626	2.27203e-15	0.442461
AC022144.1	3.35067	0.00136875	1.83679
AC022149.1	1.28828	0.201257	1.14718
AC022164.1	-4.98397	3.79191e-06	0.460972
AC022182.2	-0.56016	0.576677	0.91518
AC022211.1	3.4382	0.0010447	2.03678
AC022211.2	3.04926	0.00304094	1.29521
AC022211.3	1.50467	0.136513	1.2945
AC022217.1	-0.513296	0.610463	0.746737
AC022217.2	-1.00897	0.321959	0.627238
AC022306.2	-6.20713	2.28649e-08	0.513382
AC022364.1	2.73071	0.00784063	1.29621
AC022382.1	-6.81319	4.54045e-09	0.358085
AC022390.1	-2.27299	0.0259796	0.616063
AC022400.4	2.25291	0.0273183	1.59911
AC022400.8	1.23942	0.218213	1.22808
AC022413.1	-2.69984	0.00817303	0.725863
AC022432.1	1.34087	0.184886	1.35528
AC022509.2	6.06912	7.57385e-08	2.18083
AC022509.3	4.49915	3.50403e-05	2.8529
AC022532.1	-6.84097	9.8912e-10	0.383048
AC022613.1	1.99231	0.0517804	3.10005
AC022613.2	-10.3221	1.44519e-15	0.335488
AC022706.1	-0.974801	0.332335	0.915752
AC022733.2	0.695677	0.489238	1.29774
AC022762.2	0.328328	0.743366	1.04745
AC022916.1	-1.72732	0.0874604	0.887629
AC022973.4	4.53169	1.79408e-05	1.99853
AC023024.1	2.01056	0.0478592	1.3197
AC023043.1	0.480982	0.63241	1.12076
AC023043.4	1.05712	0.293755	1.18199
AC023232.1	2.89939	0.00712384	3.0408
AC023300.2	-1.61626	0.111819	0.490691
AC023301.1	3.34373	0.00169508	28.0734
AC023310.1	1.1757	0.248654	1.84506
AC023449.2	-5.41611	4.35612e-07	0.600092
AC023509.2	-1.99352	0.0495215	0.669924
AC023509.3	2.49617	0.0142288	1.28921
AC023510.2	-2.79598	0.00625028	0.738517
AC023593.1	5.08983	5.08316e-06	4.53418
AC023632.6	0.916919	0.362213	1.11362
AC023669.1	-1.12976	0.263747	0.682674
AC023818.1	2.96285	0.00399874	1.4234
AC024132.3	-6.52285	2.65029e-08	0.21007
AC024145.1	2.71892	0.00879761	2.28507
AC024293.1	2.96674	0.00389294	1.27154
AC024337.1	1.27771	0.213551	5.59651
AC024337.2	-8.55051	1.87176e-11	0.162475
AC024361.1	0.970881	0.334124	1.14174
AC024451.2	-0.480989	0.631596	0.935661
AC024451.4	0.554323	0.580806	1.11055
AC024560.1	4.58608	2.1484e-05	2.36
AC024560.2	6.02479	1.83314e-07	4.56856
AC024560.3	1.91607	0.0590031	1.34584
AC024575.1	0.092836	0.92623	1.01048
AC024580.1	2.33532	0.0218667	1.38762
AC024592.2	4.3336	6.4493e-05	3.13839
AC024901.1	3.89413	0.000376033	4.76746
AC024909.1	1.07096	0.294323	5.14565
AC024933.1	-2.59939	0.0108468	0.760681
AC024937.2	3.15507	0.00274232	2.58305
AC024940.2	-0.567288	0.571828	0.951213
AC024940.5	3.98647	0.000203085	2.22997
AC024941.2	1.63982	0.104634	1.21411
AC025034.1	0.897666	0.371643	1.12794
AC025048.1	-3.51371	0.000886929	0.412294
AC025048.4	-4.6623	1.22227e-05	0.586116
AC025048.6	-7.34734	6.22363e-10	0.400749
AC025062.1	4.24822	0.000106635	3.83493
AC025062.2	4.71208	2.71034e-05	4.16312
AC025062.3	-0.854222	0.399248	0.777886
AC025162.2	-0.488305	0.627543	0.882894
AC025165.1	-2.07318	0.0410446	0.725065
AC025165.4	-1.31088	0.193059	0.827776
AC025165.5	-1.76799	0.0802098	0.821003
AC025175.1	-3.97204	0.00014579	0.616918
AC025176.1	4.86383	1.95069e-05	3.3719
AC025180.1	-8.40193	3.54899e-11	0.135676
AC025262.1	5.21139	3.08685e-06	2.07668
AC025265.1	0.82671	0.410436	1.13909
AC025265.2	1.00941	0.369838	10.2532
AC025271.4	-7.68534	2.09011e-11	0.303435
AC025280.1	-7.33499	2.30961e-09	0.161399
AC025280.3	-5.03086	4.71518e-06	0.342512
AC025283.3	-2.6664	0.00897277	0.893491
AC025287.3	2.25216	0.0267617	1.32559
AC025423.3	1.16132	0.259423	2.40079
AC025423.4	0.572819	0.568989	1.11218
AC025423.5	-0.641823	0.524684	0.802276
AC025449.1	8.38994	7.60041e-12	2.42258
AC025475.1	1.06551	0.397988	9.13887
AC025569.1	-1.74553	0.0840816	0.62054
AC025575.2	0.578586	0.565123	1.11457
AC025594.1	0.898599	0.375519	1.49778
AC025627.1	1.8089	0.0771922	1.97045
AC025766.1	8.08629	6.13952e-11	3.52072
AC025857.2	4.52498	1.71256e-05	1.79501
AC025884.1	3.48387	0.000858895	2.23856
AC025884.2	0.881686	0.394183	1.68505
AC026120.1	5.21188	7.76905e-06	8.01727
AC026124.2	-5.18762	2.40732e-06	0.363575
AC026150.1	0.907114	0.366921	1.11661
AC026271.1	-5.23221	1.20909e-06	0.691757
AC026271.3	-2.15957	0.0340093	0.798616
AC026304.1	-2.22794	0.0282374	0.787339
AC026310.2	2.65329	0.0122807	5.37983
AC026348.1	0.910705	0.366127	1.2392
AC026355.1	3.13687	0.00258819	1.92231
AC026356.1	3.59999	0.000628687	1.79762
AC026356.2	1.31944	0.190938	1.24918
AC026367.2	-5.12211	2.17717e-06	0.45972
AC026368.1	2.1375	0.0375529	3.6095
AC026369.2	-3.11296	0.00270972	0.543459
AC026369.3	-6.84126	6.1635e-09	0.209313
AC026403.1	-1.00147	0.319275	0.874296
AC026412.2	3.67809	0.000553942	3.16401
AC026412.3	3.29656	0.00170488	1.82028
AC026436.1	1.49505	0.13828	1.26474
AC026471.6	-3.99414	0.000139364	0.569775
AC026704.1	0.903523	0.368508	1.21706
AC026740.1	1.73688	0.0869915	1.40416
AC026748.1	3.82947	0.000335548	2.43831
AC026801.2	4.28857	6.75052e-05	1.86556
AC026803.1	-6.9141	2.77877e-09	0.297378
AC026979.2	-9.91534	1.86833e-14	0.266871
AC026979.3	-6.44232	1.2501e-08	0.427754
AC026992.2	-7.10173	3.86434e-10	0.247666
AC027020.2	-5.14827	1.65077e-06	0.572674
AC027031.2	3.15162	0.0024204	1.57265
AC027097.1	-6.64296	1.83883e-09	0.720462
AC027228.2	3.13328	0.00296863	8.51307
AC027237.3	-2.62708	0.0104116	0.7045
AC027271.1	-4.8829	5.73141e-06	0.471338
AC027277.2	-7.28359	2.02543e-09	0.202567
AC027281.1	-4.24645	8.5134e-05	0.258358
AC027288.1	-2.73218	0.00748932	0.489402
AC027288.3	-12.8157	2.02043e-19	0.132698
AC027307.2	-2.21519	0.0291116	0.870713
AC027309.2	-9.48153	4.65416e-14	0.385826
AC027348.1	-5.80301	3.78923e-07	0.224392
AC027373.1	-3.3414	0.00137874	0.619699
AC027449.1	-5.13686	2.02566e-06	0.437051
AC027601.2	-6.67327	1.47596e-08	0.220839
AC027601.3	1.75255	0.0835522	1.40419
AC027644.3	-8.03401	7.33922e-11	0.284988
AC027682.4	-7.01824	2.45222e-09	0.28852
AC027682.6	-7.46485	6.44378e-10	0.318518
AC027763.1	4.33072	0.000113327	7.07393
AC027796.4	0.501946	0.616832	1.05549
AC034102.1	-8.03231	2.29512e-12	0.613937
AC034102.4	-8.75157	1.46244e-11	0.086965
AC034198.2	-4.35881	4.57794e-05	0.454117
AC034213.1	-1.14717	0.256091	0.761331
AC034223.2	1.69684	0.106124	3.06107
AC034229.4	2.16447	0.033532	1.50678
AC034236.1	-11.7917	2.41048e-16	0.244596
AC034236.2	1.469	0.145127	1.15747
AC034243.1	-1.31659	0.195918	0.619505
AC036164.1	-3.38329	0.00137125	0.455851
AC036176.1	-4.03839	0.000108216	0.678352
AC036214.2	1.85674	0.0676669	1.28178
AC036222.1	1.39702	0.211059	3.94688
AC037198.1	1.98142	0.0504508	1.63972
AC037198.2	1.23507	0.220234	1.15146
AC037459.2	-10.9536	8.4974e-17	0.393283
AC037459.3	-0.457298	0.648537	0.969652
AC039056.2	1.30172	0.196304	1.28816
AC040169.1	0.92226	0.358921	1.15313
AC044849.1	-6.39926	5.76283e-08	0.123465
AC044860.1	1.51758	0.134071	1.2834
AC046143.1	-4.8871	5.924e-06	0.548776
AC046143.2	-3.81441	0.000250145	0.571923
AC046185.2	-2.32004	0.0225717	0.76519
AC046185.3	1.61429	0.110224	1.17716
AC048341.1	0.243995	0.80775	1.03852
AC048341.2	5.65245	1.78692e-07	1.93687
AC048344.4	1.36326	0.176776	1.31074
AC048382.5	-11.9715	1.5495e-19	0.335195
AC051619.6	-3.57633	0.000583449	0.706769
AC053503.4	-7.43035	2.90097e-10	0.207729
AC053503.5	-3.18929	0.00207619	0.587051
AC055717.2	1.54354	0.153697	19.2224
AC055822.1	-3.67377	0.000473493	0.61274
AC060234.3	-5.40778	6.70354e-07	0.254902
AC060766.4	3.29059	0.00150666	1.40365
AC060780.2	2.16879	0.0334614	1.52377
AC060780.3	2.72833	0.00813524	1.80274
AC060814.3	1.54137	0.131724	10.6252
AC060834.1	-0.135955	0.8923	0.966604
AC061975.6	1.52247	0.142688	13.5843
AC062017.1	-4.47309	2.51841e-05	0.554721
AC062029.1	5.03652	3.06808e-06	1.52697
AC062037.2	0.015862	0.98738	1.00206
AC063950.1	-3.01532	0.00342566	0.60742
AC064805.2	2.74938	0.0112501	4.95158
AC064807.1	7.28329	3.53922e-10	2.10676
AC064807.4	-3.82946	0.000252341	0.565964
AC064836.3	-4.9501	3.08976e-06	0.612919
AC066613.1	2.66185	0.0092235	1.40962
AC067747.1	-5.26782	2.22023e-06	0.278444
AC067838.1	-8.53925	8.04875e-13	0.411836
AC067945.3	0.708529	0.48054	1.13907
AC068134.2	0.49068	0.627507	1.20507
AC068152.1	-3.41354	0.00096263	0.800337
AC068205.1	-0.389415	0.697842	0.97414
AC068228.1	2.73165	0.015479	2.40338
AC068305.2	5.11714	5.19118e-06	3.87005
AC068338.2	0.0571721	0.954538	1.00415
AC068338.3	-8.22756	1.96483e-12	0.413694
AC068446.1	3.87187	0.000305632	2.70899
AC068473.5	-2.30046	0.0235461	0.81798
AC068489.1	1.79358	0.0801078	5.96279
AC068506.1	-1.01612	0.327782	0.241256
AC068580.1	1.29381	0.199424	1.20573
AC068587.3	-2.40021	0.0332703	0.120054
AC068594.1	-3.31726	0.00135726	0.625111
AC068594.2	2.51652	0.0147841	1.91216
AC068620.2	1.82175	0.0716579	1.26161
AC068620.3	8.92994	3.80544e-12	3.20241
AC068647.2	-3.90405	0.000189117	0.375657
AC068768.1	3.88383	0.00020623	1.29107
AC068790.2	1.98713	0.0506102	1.42777
AC068790.3	0.342958	0.732479	1.05633
AC068790.4	1.31819	0.191628	1.29793
AC068790.5	-0.579051	0.564021	0.902871
AC068790.6	1.27732	0.205014	1.27587
AC068792.1	-3.99218	0.000174786	0.490707
AC068896.1	-8.69024	9.94645e-14	0.627145
AC068898.2	-0.646744	0.551112	0.764264
AC068987.5	-7.18521	5.9745e-10	0.335706
AC069120.1	2.04422	0.0510817	7.76875
AC069148.1	-3.17317	0.00210325	0.536637
AC069200.1	1.18886	0.238636	1.24475
AC069224.1	-3.15387	0.00218227	0.713403
AC069234.4	-4.73198	1.37382e-05	0.444963
AC069234.5	-2.72455	0.00773594	0.610654
AC069257.2	-1.11533	0.268549	0.823798
AC069307.1	-4.58368	2.97304e-05	0.489765
AC069360.1	-3.75325	0.000315503	0.530669
AC069499.1	4.14483	0.000109815	2.59415
AC069528.2	-3.2284	0.00169406	0.703553
AC069547.1	4.51562	3.04775e-05	1.8359
AC072052.1	-1.17791	0.241915	0.840982
AC073046.1	0.524751	0.601021	1.07981
AC073052.2	-0.111051	0.911872	0.97166
AC073063.1	-4.77395	8.57929e-06	0.497628
AC073073.2	3.99882	0.000144722	1.45675
AC073107.1	3.40524	0.0011192	1.51551
AC073195.1	5.11201	2.87489e-06	1.95894
AC073257.2	-0.703771	0.483731	0.868039
AC073332.1	-1.96887	0.0539732	0.585266
AC073335.1	0.644845	0.525196	1.28077
AC073343.2	2.14883	0.0341248	1.2393
AC073346.2	1.12589	0.266476	1.78679
AC073349.1	1.88044	0.0643009	1.40317
AC073349.2	5.54012	6.36447e-07	3.00941
AC073389.1	0.651093	0.516845	1.08269
AC073439.1	-2.21936	0.0287929	0.555612
AC073464.1	1.92177	0.0699608	3.14887
AC073476.1	1.86068	0.0663233	1.3027
AC073487.1	-1.48378	0.141459	0.807889
AC073488.7	0.545421	0.609937	2.07029
AC073508.3	-7.61712	4.33249e-11	0.504451
AC073534.1	-1.13305	0.260159	0.828545
AC073569.2	3.59669	0.0005568	1.57169
AC073569.3	-5.0628	4.55933e-06	0.327901
AC073575.2	0.859197	0.39235	1.09352
AC073585.1	6.14744	1.23219e-07	7.63738
AC073610.1	-0.800446	0.425481	0.937986
AC073611.1	1.32677	0.187698	1.14173
AC073648.6	0.533881	0.59596	1.16464
AC073655.2	-0.84386	0.400803	0.913457
AC073842.2	2.62521	0.0103717	1.49463
AC073850.1	-3.36029	0.00148017	0.275697
AC073862.3	-4.11928	0.000137748	0.25394
AC073896.2	-8.61909	1.74923e-12	0.379811
AC073912.1	0.0843701	0.933041	1.02069
AC074050.4	-2.16138	0.0337294	0.505792
AC074117.1	3.26394	0.00151633	1.41777
AC074135.1	4.28967	7.85377e-05	3.99255
AC074212.1	-3.5395	0.00068434	0.668282
AC074351.1	-0.846994	0.422559	0.420132
AC074387.1	-2.69626	0.00890172	0.624021
AC078778.1	5.27257	1.43424e-06	2.01557
AC078819.1	0.969404	0.335444	1.08799
AC078820.1	2.73925	0.00947266	3.764
AC078846.1	2.20589	0.0307178	1.25981
AC078883.1	3.47	0.000799956	1.672
AC078899.1	0.50366	0.617115	1.17845
AC078909.1	-6.4611	1.88494e-08	0.369562
AC078923.1	2.43421	0.0192869	3.31998
AC078925.4	1.16552	0.248282	1.20533
AC078993.1	1.53878	0.132128	5.49859
AC079061.1	-0.141656	0.88798	0.928831
AC079140.3	-1.97458	0.0512838	0.705905
AC079145.1	1.06898	0.288084	1.14866
AC079148.1	-6.25796	2.07889e-08	0.46403
AC079160.1	2.82625	0.00970634	10.5272
AC079174.1	-1.04434	0.302023	0.722821
AC079210.1	-5.45439	1.61335e-06	0.111126
AC079250.1	-0.831081	0.40801	0.919527
AC079305.1	-6.93365	1.4402e-09	0.32745
AC079313.1	-5.11025	5.70632e-06	0.322338
AC079331.2	-4.54175	2.67868e-05	0.424558
AC079384.1	1.44761	0.163949	5.27102
AC079414.3	-3.54908	0.000600308	0.669834
AC079610.2	3.37201	0.00115592	1.58123
AC079630.1	-6.41354	5.10178e-09	0.372004
AC079684.1	0.069725	0.944562	1.01134
AC079781.5	5.98201	1.76187e-07	1.86154
AC079834.2	4.0792	0.000157528	4.11219
AC079848.1	-2.91797	0.00439909	0.715542
AC079907.1	5.21382	1.33383e-06	1.68219
AC079949.2	1.2076	0.233107	1.42961
AC080013.3	-1.38855	0.168408	0.800462
AC080013.4	-1.60567	0.111566	0.845493
AC080013.6	-3.31904	0.00132437	0.621681
AC080037.1	4.14836	0.000150068	6.50671
AC080038.3	0.398901	0.690875	1.05041
AC080080.1	9.99285	4.23736e-14	4.66508
AC080112.3	-6.5965	1.10685e-08	0.36223
AC080129.2	1.43461	0.154716	1.29497
AC080188.2	-3.50657	0.000734971	0.541392
AC082651.3	-8.43413	5.7535e-12	0.17252
AC083798.2	-4.87069	4.83297e-06	0.660174
AC083805.2	-4.02698	0.000114457	0.437837
AC083809.1	1.65888	0.103192	2.01561
AC083837.1	-2.80129	0.00726089	0.212138
AC083843.3	-0.317426	0.751632	0.955658
AC083862.2	-2.91989	0.00435543	0.764192
AC083880.1	3.57667	0.000615033	1.69336
AC083900.1	0.381026	0.704433	1.08028
AC083906.5	0.798844	0.428091	1.26763
AC083964.1	-6.46665	9.76865e-09	0.472419
AC084018.1	1.39663	0.165935	1.23128
AC084024.4	-6.45302	4.9815e-09	0.456389
AC084033.3	-5.10263	3.18067e-06	0.535515
AC084036.1	-5.55357	4.76737e-07	0.446962
AC084117.1	0.982282	0.3285	1.1494
AC084262.1	1.82541	0.0798382	3.31528
AC084290.1	-0.378057	0.708305	0.830076
AC084337.1	-1.17892	0.241309	0.894203
AC084809.1	1.18956	0.237327	1.16753
AC084824.3	0.0325389	0.97411	1.00457
AC084824.4	0.287605	0.774327	1.03096
AC084876.1	4.18891	6.536e-05	1.81747
AC084880.1	-5.00181	6.6552e-06	0.179786
AC084880.3	-3.42053	0.0012346	0.354526
AC087071.1	-1.04584	0.298629	0.84957
AC087071.2	-6.14134	2.01093e-08	0.514656
AC087164.2	-1.46405	0.154514	0.73594
AC087203.3	-2.19351	0.030701	0.741907
AC087222.1	-0.664737	0.507962	0.902143
AC087239.1	-7.38819	5.72095e-10	0.293867
AC087269.1	3.94981	0.000404297	6.70648
AC087276.1	-3.49456	0.000741534	0.653237
AC087286.2	-1.89069	0.0628087	0.697869
AC087289.5	-0.827832	0.410318	0.892299
AC087385.1	-1.81987	0.072529	0.711008
AC087392.1	-2.32847	0.02225	0.626276
AC087392.2	-3.29117	0.00153046	0.359714
AC087393.2	-1.63967	0.104776	0.770025
AC087442.1	-0.41577	0.680371	0.896062
AC087491.1	0.780512	0.4392	1.35088
AC087500.2	-5.03713	3.57443e-06	0.446513
AC087521.3	-8.04925	1.54045e-10	0.0592118
AC087620.1	1.4405	0.158153	1.34312
AC087623.1	1.9117	0.0614879	2.36876
AC087623.2	-2.11172	0.0386637	0.644234
AC087623.3	-3.62145	0.000495916	0.495273
AC087645.2	-0.210636	0.833664	0.967802
AC087741.2	-1.47376	0.146083	0.715451
AC087752.4	-2.77884	0.00655104	0.70389
AC089983.1	1.33907	0.187668	3.09736
AC089999.2	2.28928	0.0256174	1.64839
AC090044.1	-1.33395	0.186165	0.779069
AC090114.2	-3.71031	0.000355645	0.736841
AC090152.1	3.11258	0.00293713	1.59529
AC090181.2	-5.18194	3.23453e-06	0.329654
AC090181.3	0.973066	0.333469	1.16431
AC090198.1	-3.3368	0.00123354	0.762399
AC090236.2	-4.01433	0.000147177	0.512134
AC090246.1	-1.94904	0.0543137	0.767625
AC090337.1	-4.04832	0.000146926	0.461062
AC090337.2	-6.99043	2.64978e-09	0.330888
AC090360.1	1.11963	0.265756	1.0565
AC090409.1	-7.13001	1.61664e-09	0.318563
AC090425.1	-4.08642	0.000108641	0.518506
AC090425.2	-0.138981	0.889771	0.983106
AC090498.1	-10.3793	4.79566e-16	0.325738
AC090510.2	-3.13274	0.00265893	0.654639
AC090515.4	2.60514	0.0125803	3.52137
AC090517.2	-1.00981	0.315123	0.881511
AC090527.3	-1.12884	0.263273	0.797484
AC090543.2	-1.22618	0.224957	0.763613
AC090607.2	2.88618	0.00496439	1.44389
AC090616.6	-1.90717	0.059428	0.815432
AC090617.3	-9.64609	3.62806e-13	0.261889
AC090617.5	-8.90631	5.05949e-12	0.190669
AC090709.1	1.71676	0.104833	5.45454
AC090739.1	1.32274	0.189093	1.1692
AC090772.1	1.70942	0.0922685	1.60078
AC090772.3	-1.50749	0.135124	0.902417
AC090772.4	-0.618282	0.538875	0.838456
AC090796.1	-3.70637	0.000424314	0.452777
AC090844.3	-2.94259	0.00557646	0.249713
AC090912.1	3.37054	0.00113542	1.65426
AC090948.1	-3.45103	0.00083454	0.688242
AC090948.2	2.01541	0.0467683	1.40783
AC090948.3	-2.07585	0.0409003	0.761299
AC090954.1	3.30484	0.00190196	2.32169
AC090970.1	-1.73382	0.0882738	0.640074
AC090971.3	8.95668	5.47326e-14	1.50731
AC091057.3	-3.81896	0.000237968	0.69313
AC091057.4	4.90181	8.40766e-06	2.57578
AC091152.2	3.33696	0.00152959	1.98974
AC091153.1	2.73902	0.00816883	2.08716
AC091153.3	0.839516	0.403725	1.16271
AC091180.1	1.41418	0.160529	1.06962
AC091182.2	2.76496	0.0111175	4.34879
AC091212.1	1.72081	0.101732	2.97808
AC091271.1	-1.13199	0.2606	0.904699
AC091286.1	2.21543	0.035971	2.43101
AC091435.2	-0.454153	0.651961	0.879258
AC091544.4	-5.92982	4.81946e-08	0.395434
AC091544.7	-0.783219	0.442969	0.642218
AC091588.3	-8.21235	1.99142e-11	0.274964
AC091729.3	4.09542	9.21065e-05	1.44823
AC091812.2	2.85342	0.00586756	2.03872
AC091812.3	4.16376	0.000119328	3.78182
AC091825.1	-6.11478	2.02406e-08	0.550339
AC091849.1	2.65912	0.0102097	2.07907
AC091891.1	1.65196	0.111378	2.0047
AC091932.1	-1.71324	0.0980424	0.166278
AC091948.1	0.922175	0.360033	1.15902
AC091959.3	7.59966	2.77194e-11	1.52014
AC091965.4	0.510222	0.611341	1.11292
AC091965.5	2.23656	0.0291331	1.7646
AC092032.1	-1.3983	0.166781	0.736498
AC092053.2	-6.67009	2.2742e-08	0.109046
AC092058.1	-2.61872	0.0104489	0.400829
AC092067.1	-1.33064	0.216258	0.537045
AC092069.1	-1.68571	0.0950857	0.827567
AC092071.1	-1.2865	0.202518	0.689204
AC092111.1	-6.60217	4.43818e-09	0.381621
AC092112.1	2.58315	0.0135086	2.45101
AC092115.2	4.44317	4.85861e-05	8.06224
AC092115.3	5.29125	1.96591e-06	3.35404
AC092117.1	0.613106	0.541387	1.11162
AC092118.1	-0.49672	0.621317	0.908064
AC092118.2	-2.65508	0.00942117	0.761772
AC092119.2	6.1699	1.74384e-08	2.22662
AC092128.1	1.07961	0.316019	8.52409
AC092134.1	-1.02731	0.30686	0.854582
AC092135.3	0.936713	0.354387	6.07991
AC092140.2	-0.262825	0.793263	0.985519
AC092142.1	2.09652	0.0399722	1.60371
AC092171.3	-2.8998	0.00466191	0.867713
AC092171.4	-1.82378	0.0729217	0.703945
AC092171.5	-1.15399	0.251321	0.849432
AC092279.2	0.813833	0.417798	1.11593
AC092295.2	5.10493	2.93345e-06	1.74286
AC092299.1	1.7835	0.0787736	1.33454
AC092306.1	4.03209	0.00014186	1.95987
AC092335.1	0.970381	0.509463	20.2477
AC092354.1	-4.61058	1.82914e-05	0.407452
AC092354.2	-9.7855	1.19434e-14	0.318023
AC092375.2	-0.39904	0.690733	0.964055
AC092384.1	-6.48585	1.38826e-08	0.316125
AC092447.5	1.4266	0.203571	15.4406
AC092490.1	-3.20744	0.00222486	0.295807
AC092535.4	-0.762627	0.44752	0.880081
AC092569.1	-1.84343	0.0687472	0.713751
AC092573.2	2.24774	0.0337599	5.95673
AC092574.1	-2.83972	0.00564048	0.649993
AC092614.1	-1.39403	0.166648	0.848472
AC092634.4	3.11928	0.00273846	2.06255
AC092645.1	2.50075	0.0150394	1.47657
AC092652.1	-5.39828	1.14617e-06	0.273731
AC092666.2	-3.76269	0.000675329	0.181677
AC092681.1	0.994001	0.324007	1.21098
AC092687.3	1.46571	0.146137	1.20342
AC092718.6	-0.433161	0.666402	0.859141
AC092723.3	0.979871	0.430406	23.0757
AC092794.1	-4.12671	7.80116e-05	0.604918
AC092803.2	-0.723851	0.471538	0.907299
AC092807.2	-2.41549	0.0183576	0.607287
AC092809.2	-5.22899	1.30166e-06	0.40279
AC092811.1	1.05516	0.299775	22.5382
AC092811.2	0.951992	0.394855	4.81511
AC092821.3	7.67857	5.93945e-11	2.22046
AC092851.1	1.79001	0.0897016	3.39314
AC092881.1	3.73722	0.000446958	3.11216
AC092919.2	2.74267	0.00792707	1.41524
AC092953.2	-4.56848	1.49948e-05	0.640457
AC093010.3	-0.260804	0.794995	0.965339
AC093019.2	8.29853	1.90378e-11	2.75354
AC093110.1	-9.03157	3.98939e-12	0.161471
AC093157.1	2.16771	0.0327264	1.17556
AC093218.1	0.903416	0.36996	1.33224
AC093249.6	-1.78967	0.0766387	0.841429
AC093278.2	-5.55654	8.39155e-07	0.407946
AC093297.2	1.98043	0.0505349	1.16234
AC093323.1	-3.37061	0.00110838	0.819418
AC093382.1	-0.294466	0.769104	0.974848
AC093388.1	-5.22461	1.50375e-06	0.486303
AC093458.1	-4.17291	0.000115841	0.386981
AC093458.2	0.501444	0.617956	1.11573
AC093510.2	-3.89722	0.000201344	0.491396
AC093512.2	7.35968	8.18245e-10	2.12504
AC093525.10	-0.460147	0.646434	0.929507
AC093525.4	-1.66815	0.0985605	0.855948
AC093525.6	-1.39347	0.166657	0.900515
AC093525.7	-0.275253	0.783724	0.964778
AC093525.8	-0.414741	0.67929	0.94007
AC093525.9	0.550103	0.583551	1.09804
AC093582.1	5.37518	1.17229e-06	3.59646
AC093591.1	-11.7687	6.118e-16	0.159807
AC093591.3	1.6893	0.097988	1.64294
AC093607.1	-3.96514	0.000237187	0.209997
AC093620.1	1.39984	0.165479	1.24268
AC093627.4	4.32536	4.69813e-05	1.86257
AC093627.5	2.53591	0.0131447	1.39579
AC093627.7	3.37625	0.00146742	3.44142
AC093635.1	-3.62873	0.000508586	0.602586
AC093648.1	2.04579	0.0464374	1.58257
AC093673.1	-2.12802	0.0359651	0.825155
AC093677.2	1.92906	0.05796	1.33349
AC093720.1	-0.852883	0.399489	0.678028
AC093724.1	5.33647	9.37192e-07	1.98127
AC093726.2	-3.48067	0.000785173	0.659146
AC093752.1	4.20438	7.26605e-05	1.4706
AC093772.1	-7.55027	4.87149e-10	0.170573
AC093788.1	3.28249	0.00143656	1.42609
AC093797.1	2.72732	0.00835458	1.8127
AC093799.1	-6.67465	4.9326e-09	0.384566
AC093801.1	-2.10629	0.0389017	0.578464
AC093844.1	1.20275	0.250458	11.277
AC093850.1	0.630865	0.541996	1.99204
AC093895.1	5.24626	3.59409e-06	20.4471
AC093904.2	4.62298	4.13882e-05	7.76526
AC093904.4	4.96379	9.85146e-06	16.6502
AC093909.1	0.0107041	0.991482	1.00184
AC093909.6	-2.25217	0.0265664	0.821002
AC095057.3	-3.66749	0.000407153	0.681219
AC096531.1	-0.411182	0.685429	0.85002
AC096536.2	3.53489	0.000641443	1.47921
AC096537.1	0.774569	0.451404	1.56631
AC096540.1	3.60662	0.000561067	1.61503
AC096586.2	3.19922	0.00187785	1.37578
AC096677.2	-3.174	0.00219501	0.663311
AC096720.1	0.425412	0.671846	1.06988
AC096751.2	-1.4145	0.160901	0.667322
AC096921.2	-14.4977	4.67591e-23	0.304933
AC096992.2	4.73627	1.0716e-05	1.41149
AC097263.1	1.41348	0.161041	1.17118
AC097359.2	3.50661	0.000821578	1.4212
AC097372.3	1.46606	0.146127	1.27077
AC097382.1	-1.92711	0.0591166	0.6644
AC097461.1	8.23602	3.20323e-11	1.87277
AC097468.1	4.64123	2.56738e-05	3.0273
AC097468.3	-3.48271	0.00086728	0.626402
AC097493.4	-2.87534	0.00506442	0.503446
AC097534.2	-1.24236	0.217566	0.857338
AC097639.1	-0.566971	0.572241	0.933913
AC097641.1	4.58512	1.67586e-05	1.17677
AC097641.2	2.1865	0.0312288	1.32692
AC097721.1	-0.713363	0.513341	0.711287
AC098476.1	0.766246	0.448328	1.41581
AC098582.1	1.08987	0.278698	1.08129
AC098614.1	2.85134	0.00574029	1.3684
AC098679.2	5.09174	4.23335e-06	3.00598
AC098934.2	5.30239	2.21758e-06	4.39814
AC098934.3	1.6868	0.0961858	1.3364
AC098935.2	1.16317	0.249667	1.41888
AC099336.2	-11.426	1.33389e-16	0.313999
AC099343.3	-0.493499	0.622881	0.971342
AC099489.1	-0.209334	0.834732	0.956453
AC099509.1	5.49898	1.93e-06	15.2353
AC099513.1	-0.058107	0.953889	0.987547
AC099518.5	-2.2122	0.0304897	0.692615
AC099518.6	-3.44856	0.00102225	0.495024
AC099522.2	1.98013	0.0505293	1.2816
AC099524.1	-0.0656247	0.947811	0.995079
AC099548.2	-2.2073	0.0297451	0.775829
AC099560.2	-8.44298	2.67444e-12	0.427709
AC099568.2	0.87784	0.382371	1.10969
AC099689.1	-3.35376	0.00198471	0.556333
AC099778.1	-2.93811	0.0043067	0.747842
AC099791.2	-3.45847	0.00176504	0.381493
AC099850.1	-12.3667	1.13239e-19	0.305225
AC100756.2	2.27568	0.0283372	2.17177
AC100793.1	-1.87808	0.0715569	0.608071
AC100793.2	-4.37406	5.4452e-05	0.381192
AC100793.4	-7.79978	4.21788e-10	0.0938852
AC100803.2	-4.17521	9.10182e-05	0.510951
AC100810.3	-3.21002	0.0018081	0.799686
AC100814.1	-4.56735	1.67649e-05	0.579034
AC100826.1	2.21141	0.0347683	41.537
AC100830.2	-2.11139	0.0376705	0.758007
AC100860.1	4.42234	5.45552e-05	4.51558
AC100861.1	9.32639	1.16641e-13	2.39961
AC102953.2	0.838542	0.404649	1.11494
AC103591.3	-1.10965	0.271543	0.782971
AC103691.1	-4.77573	1.29598e-05	0.456684
AC103706.1	1.33335	0.186	1.20336
AC103718.1	7.03578	5.11016e-09	15.9233
AC103724.4	-5.82759	2.83455e-07	0.271971
AC103736.1	-4.88423	8.81261e-06	0.34025
AC103739.3	-3.17612	0.00219896	0.594006
AC103760.1	3.83577	0.000311925	1.96011
AC103858.1	7.44957	3.85885e-10	2.12433
AC103957.2	0.79115	0.432734	1.24358
AC103974.1	-0.479819	0.632497	0.937876
AC104024.1	1.16338	0.251724	6.65189
AC104024.2	3.58282	0.000829616	13.2796
AC104031.1	1.77497	0.0836222	1.70729
AC104041.1	2.16151	0.0447745	2.76452
AC104046.1	-2.0157	0.0468317	0.681751
AC104088.1	0.0124118	0.990128	1.00253
AC104109.2	3.0353	0.00321147	1.41436
AC104113.1	-6.17708	3.15412e-08	0.470995
AC104118.1	-0.740955	0.460592	0.918405
AC104126.1	0.540922	0.596449	1.41493
AC104135.1	2.30069	0.0252648	1.75801
AC104162.2	1.53632	0.127774	1.17498
AC104170.2	-2.87354	0.00520643	0.623778
AC104211.1	-10.0469	1.0663e-13	0.145878
AC104237.2	-6.06479	1.11049e-07	0.304975
AC104257.1	-1.4197	0.176063	0.531556
AC104260.1	-4.47473	3.37187e-05	0.31382
AC104457.2	-3.69068	0.000367803	0.717085
AC104461.1	2.49641	0.0161793	7.9412
AC104506.1	9.97115	1.20375e-15	2.03604
AC104563.1	-6.95634	5.01431e-10	0.591628
AC104564.2	0.93514	0.362669	2.90313
AC104564.3	0.984858	0.327297	1.13896
AC104667.2	0.16597	0.868637	1.02209
AC104695.2	-2.92699	0.00432949	0.616964
AC104695.3	-2.38859	0.0196129	0.625769
AC104699.1	4.72522	1.55079e-05	4.4147
AC104785.1	2.134	0.0358644	1.41282
AC104794.2	-3.66476	0.000406437	0.693712
AC104794.4	-3.68665	0.000447068	0.318761
AC104809.1	-0.634866	0.527675	0.729394
AC104809.2	-2.74899	0.00765338	0.508663
AC104819.3	3.24002	0.00197155	1.59098
AC104825.1	-6.5562	2.78398e-09	0.599713
AC104837.2	2.22382	0.0303551	1.85278
AC104978.1	-0.858158	0.407665	0.698975
AC105020.1	-5.89715	9.95934e-08	0.456444
AC105020.5	-6.76728	2.77031e-09	0.377106
AC105020.6	-4.0112	0.000118214	0.654418
AC105021.1	1.29847	0.205614	3.2899
AC105046.1	-5.48575	1.46468e-06	0.133316
AC105118.1	3.8937	0.000387965	5.03854
AC105206.3	-5.63625	3.05688e-07	0.248583
AC105219.1	2.81706	0.0073873	2.04402
AC105219.3	4.90958	8.98423e-06	3.78413
AC105233.4	-3.22205	0.00175376	0.679846
AC105254.2	2.63072	0.0119412	2.40248
AC105277.1	-2.23808	0.0282641	0.782114
AC105389.2	-4.20988	7.18636e-05	0.533385
AC105398.1	0.973643	0.374583	2.88795
AC105446.1	-5.90398	3.20231e-07	0.14735
AC105914.2	-7.14224	1.56241e-09	0.179414
AC106017.1	-6.58087	1.50308e-08	0.18468
AC106028.3	-7.22572	2.37936e-10	0.462127
AC106047.1	-5.55207	3.68443e-07	0.387491
AC106739.1	-8.1154	4.29979e-11	0.266769
AC106782.1	0.394824	0.693837	1.06622
AC106782.5	0.397072	0.692405	1.07565
AC106782.6	2.68343	0.00885152	1.35706
AC106786.1	2.90778	0.00495533	1.89284
AC106791.1	4.29287	6.83495e-05	2.10083
AC106795.1	6.65086	1.61978e-08	2.3972
AC106801.1	-0.564861	0.574183	0.903872
AC106820.2	0.731748	0.46822	1.41806
AC106820.3	-1.19726	0.234165	0.793549
AC106820.4	1.98633	0.0521771	1.90793
AC106865.1	0.655484	0.513708	1.10994
AC106869.1	0.116933	0.907193	1.01306
AC106872.8	-2.30728	0.0231973	0.868029
AC106886.1	-1.79237	0.0769715	0.706687
AC106886.3	-4.18748	0.000100473	0.427281
AC106886.4	-4.98652	2.73127e-06	0.502384
AC106897.1	-5.45339	5.7828e-07	0.457823
AC107021.1	2.84311	0.00662339	2.9543
AC107021.2	1.77518	0.0814818	2.03073
AC107027.3	2.08024	0.0412392	1.19304
AC107068.1	0.323163	0.747262	1.02658
AC107075.1	-7.88058	1.14293e-11	0.540287
AC107081.2	-2.67877	0.00916756	0.703189
AC107214.2	-1.79237	0.0770275	0.739075
AC107294.3	-2.15037	0.034175	0.690082
AC107375.1	-5.93328	5.6379e-08	0.621617
AC107464.1	1.24949	0.21953	1.83922
AC107464.3	-5.87439	6.10416e-08	0.478791
AC107952.2	-7.3488	4.15526e-10	0.317044
AC107956.1	-3.89559	0.000266535	0.417697
AC107959.1	-0.551533	0.582524	0.957646
AC107959.4	2.44704	0.016766	1.81661
AC107982.1	2.31662	0.0228491	1.11842
AC107983.1	-7.67302	3.61158e-10	0.213171
AC108047.1	-3.09296	0.00276679	0.623662
AC108062.1	-6.15719	1.63451e-08	0.431278
AC108134.2	0.329182	0.742723	1.04418
AC108134.3	-8.63014	3.67036e-12	0.3755
AC108134.4	-3.98032	0.000202743	0.359617
AC108215.1	1.32856	0.188735	1.42372
AC108448.2	-5.20366	2.13781e-06	0.368126
AC108488.1	6.61787	4.94253e-09	1.48976
AC108673.2	-1.47252	0.144122	0.798206
AC108673.3	-8.34401	5.59155e-11	0.157099
AC108681.1	-0.514741	0.609067	0.849636
AC108724.2	0.562151	0.578344	1.21989
AC108727.1	3.39217	0.00122673	2.09593
AC108749.1	0.994964	0.328263	5.8398
AC108751.5	2.07697	0.0485213	2.98255
AC108860.2	5.50858	6.2797e-07	1.93067
AC109322.1	5.82077	1.39998e-07	2.04465
AC109326.1	-0.818121	0.415332	0.858165
AC109347.2	-3.47664	0.000977472	0.503286
AC109361.2	-2.83698	0.00588356	0.581466
AC109460.2	2.76331	0.00686058	1.41237
AC109635.4	0.984546	0.504803	20.0404
AC109826.1	4.96991	3.99678e-06	1.71602
AC110285.2	0.0699032	0.944415	1.01019
AC110285.3	2.65851	0.0110124	2.63072
AC110285.6	-3.83432	0.000283007	0.439477
AC110285.7	-3.97136	0.000158555	0.459553
AC110597.1	-1.97916	0.0508489	0.710397
AC110619.1	1.93659	0.0582241	2.2626
AC110741.1	1.37556	0.182206	28.6335
AC110995.1	4.55928	1.8593e-05	1.71904
AC111149.2	3.67337	0.000679721	16.2922
AC111152.2	-4.55493	4.84983e-05	0.251262
AC111186.1	1.26022	0.212591	1.30242
AC112184.1	0.656393	0.51327	1.14527
AC112204.1	-2.96723	0.00556305	0.364813
AC112204.3	-4.94433	2.61907e-05	0.191188
AC112206.2	-6.56879	2.84985e-08	0.110351
AC112206.3	0.474964	0.638512	1.24825
AC112236.2	2.6257	0.0102945	1.67055
AC112250.2	-4.25872	8.67724e-05	0.414195
AC112484.3	3.34099	0.00141164	1.62513
AC112484.4	-0.245535	0.806577	0.965421
AC112487.1	0.576091	0.566069	1.07744
AC112497.1	4.25747	5.97131e-05	1.42107
AC112722.1	-4.78399	6.38289e-06	0.425983
AC112777.1	8.38687	4.01154e-11	16.4505
AC112907.3	-1.43271	0.156409	0.800997
AC113133.1	0.974366	0.347561	3.52066
AC113139.1	1.38834	0.168926	1.27623
AC113174.1	5.88912	3.91235e-07	4.57381
AC113189.2	3.59525	0.000543448	1.34235
AC113346.1	3.46501	0.00199863	3.68945
AC113348.1	8.73116	6.85557e-13	1.73564
AC113383.1	-6.12248	3.37639e-08	0.362523
AC113410.1	1.58175	0.117582	1.35969
AC113410.3	-2.55814	0.0127279	0.522733
AC113935.1	-7.88218	2.28505e-10	0.257958
AC114271.1	5.63621	1.69645e-07	1.60434
AC114316.2	1.83086	0.0743684	6.02789
AC114402.1	1.57754	0.118849	1.35994
AC114488.1	3.72527	0.000434368	2.07088
AC114490.3	-0.10597	0.915823	0.99539
AC114495.2	1.69762	0.0929319	1.28635
AC114730.2	-0.340165	0.735189	0.85
AC114730.3	3.29773	0.00148059	1.68192
AC114744.1	-0.303711	0.762024	0.957805
AC114760.2	0.694605	0.488987	1.11384
AC114810.1	-3.81009	0.000248082	0.638426
AC114947.2	-9.85642	1.23236e-14	0.286532
AC114956.2	2.54313	0.0127891	1.38223
AC114956.3	5.12664	2.58511e-06	1.8417
AC114980.1	-1.15398	0.251328	0.899167
AC115099.1	-7.34178	3.47165e-10	0.241433
AC115220.2	3.4527	0.000911442	1.47225
AC115223.1	-15.3158	4.04078e-25	0.384786
AC115618.1	2.09159	0.0392415	1.25075
AC115837.1	12.9211	2.70484e-19	2.78365
AC115989.1	0.913022	0.363895	1.19368
AC116021.1	3.11083	0.0033437	2.78739
AC116025.2	2.9414	0.00517592	2.51178
AC116036.2	0.611022	0.542699	1.12393
AC116345.1	3.22848	0.00402586	35.4732
AC116348.1	1.26518	0.220223	1.85287
AC116348.2	0.876544	0.386722	1.59325
AC116351.2	-7.83765	4.75156e-11	0.285281
AC116407.1	-10.4955	5.20267e-15	0.146832
AC116407.2	-0.915339	0.36226	0.917295
AC116533.1	-5.90117	5.39056e-08	0.627176
AC116562.3	-2.44463	0.0189881	0.478126
AC116614.1	-4.08787	0.000106843	0.390922
AC116667.1	2.44158	0.0164979	1.3478
AC116913.1	-5.65416	1.86894e-07	0.83047
AC116914.2	-1.1473	0.255157	0.860804
AC117490.1	-1.94456	0.0701155	0.407568
AC117503.4	3.171	0.00207184	1.81339
AC118549.1	5.36608	6.0212e-07	1.48443
AC118553.1	-1.92902	0.0567039	0.780581
AC119044.1	0.830336	0.408368	1.0839
AC119396.1	2.64864	0.0094738	1.18169
AC119403.1	-4.7947	7.6746e-06	0.518271
AC119427.1	9.16119	4.57244e-13	3.72815
AC119674.1	-9.74018	8.36172e-15	0.467894
AC119751.3	-3.65512	0.000488745	0.445113
AC119868.2	0.822511	0.447923	2.94921
AC120036.3	3.82328	0.000444954	3.52435
AC120036.4	4.45069	4.581e-05	3.72415
AC120053.1	2.22384	0.02849	1.26527
AC120057.3	-2.66582	0.00933675	0.667745
AC120057.4	-0.832809	0.407068	0.884628
AC120114.3	4.80845	6.62439e-06	1.87373
AC120349.1	-2.71096	0.00867811	0.53176
AC120498.4	3.03294	0.00434868	14.1979
AC120498.6	0.768724	0.456137	1.759
AC121338.2	3.97055	0.00016845	1.63096
AC122129.1	-4.76364	8.7775e-06	0.436071
AC122688.3	3.05446	0.00337604	1.87511
AC122718.1	-2.59508	0.0120864	0.588319
AC123023.1	-0.0743157	0.941764	0.971674
AC123595.1	-0.977396	0.33087	0.802639
AC123768.4	-3.16168	0.00209894	0.727464
AC123912.1	-0.757514	0.451024	0.85412
AC123912.4	0.26324	0.793204	1.04866
AC124016.1	-0.944557	0.347489	0.897096
AC124016.2	-8.13631	5.34434e-11	0.218483
AC124045.1	-5.87405	7.02575e-08	0.638738
AC124067.2	1.31083	0.193962	1.36711
AC124067.4	1.93667	0.060214	2.54371
AC124283.2	-2.44721	0.0163783	0.738742
AC124283.3	-2.48453	0.0149697	0.656713
AC124312.2	0.284798	0.776602	1.04718
AC124319.2	-5.04078	2.86389e-06	0.592918
AC124319.3	-7.43007	3.61972e-10	0.261722
AC124798.1	-5.6824	1.39589e-07	0.473216
AC124944.3	5.93232	2.051e-07	2.94785
AC125257.1	4.25722	5.28925e-05	1.30579
AC125437.1	-6.64784	7.77276e-09	0.392739
AC125494.1	3.284	0.00150364	1.26066
AC125494.2	-4.14545	8.39674e-05	0.554249
AC125603.2	3.41372	0.00152564	6.77586
AC125603.4	1.27561	0.216646	5.06296
AC125611.1	-1.25029	0.215188	0.771459
AC125611.4	-3.95598	0.000159541	0.298783
AC125807.2	-12.3283	1.23119e-18	0.228282
AC126118.1	-2.52597	0.0142777	0.594924
AC126323.1	2.61204	0.0121624	9.64009
AC126755.3	-1.85841	0.0667002	0.723116
AC126773.2	5.00117	4.09008e-06	2.14358
AC127024.6	-3.46632	0.000921579	0.572571
AC127070.2	-5.65912	3.48329e-07	0.403936
AC127459.1	0.35758	0.721428	1.02818
AC127496.5	0.0373072	0.970324	1.00363
AC127496.7	-2.07114	0.0414557	0.778416
AC127502.1	-1.73132	0.0869241	0.874159
AC127521.1	0.306976	0.759683	1.04445
AC127526.1	-1.22243	0.237567	0.710965
AC128688.1	7.25091	9.81805e-10	3.75177
AC128709.3	-9.39854	7.29143e-13	0.128046
AC129492.1	2.72998	0.00868288	3.42829
AC129507.4	1.80414	0.0797823	4.94142
AC129926.1	2.24301	0.0307204	2.01825
AC130304.1	-0.197875	0.848323	0.929653
AC130371.2	-11.534	3.76111e-16	0.168872
AC130456.1	2.10818	0.039046	1.65289
AC130650.2	0.944086	0.347652	1.13024
AC130895.1	-0.648123	0.522343	0.797734
AC131009.3	2.39282	0.0191063	1.47783
AC131009.4	-0.776796	0.439315	0.872836
AC131011.1	2.41859	0.0194012	2.35382
AC131097.3	1.10598	0.275795	2.13672
AC131159.1	0.982896	0.328978	1.22088
AC131160.1	1.96969	0.052961	1.12133
AC131206.1	3.00606	0.00422035	5.37228
AC131212.2	-0.250445	0.802811	0.954624
AC131212.3	3.21819	0.00180129	1.4168
AC131212.4	1.47677	0.148653	1.39076
AC131238.1	-2.36904	0.0216827	0.627458
AC131392.2	-2.31896	0.0228983	0.745745
AC131532.1	2.77504	0.0200469	4.95963
AC132008.1	-6.06409	6.02672e-08	0.355482
AC132192.2	5.38215	5.14381e-07	1.73813
AC132219.2	-1.69333	0.0939177	0.826034
AC132872.1	-5.85897	1.33405e-07	0.562396
AC132938.5	0.933378	0.353191	1.18879
AC132942.1	1.67092	0.0981175	1.19848
AC133539.2	1.03701	0.308926	15.7955
AC133552.2	1.03989	0.300979	1.09481
AC133552.5	-1.90356	0.0599163	0.801794
AC133555.3	-0.373933	0.709304	0.935261
AC133555.4	-0.460562	0.646249	0.935417
AC133644.2	6.06281	6.25225e-08	2.89476
AC133919.2	0.869838	0.386559	1.17082
AC133961.1	0.77006	0.447761	1.44828
AC133963.1	2.2379	0.0298121	2.1687
AC134312.5	5.864	3.48919e-07	15.0658
AC135048.3	-2.80139	0.00648521	0.565694
AC135048.4	6.38514	3.4559e-08	2.50788
AC135050.1	-5.86279	2.08227e-07	0.402614
AC135050.5	1.88461	0.0637668	1.35242
AC135068.2	1.6162	0.113478	7.51381
AC135068.8	4.43858	4.23815e-05	2.38141
AC135178.1	-5.13205	5.16433e-06	0.304082
AC135457.1	-0.798146	0.431222	0.709904
AC135506.1	-5.7984	1.45618e-07	0.465714
AC135507.1	-6.89728	4.44961e-09	0.384075
AC135803.1	4.91194	7.85385e-06	1.79618
AC135977.1	1.33797	0.184011	1.11963
AC136443.1	1.15081	0.254642	1.34343
AC136443.2	-1.1532	0.252059	0.761092
AC136475.10	3.14724	0.0023834	1.89448
AC136475.5	-0.156627	0.876007	0.973121
AC136475.6	1.19743	0.248749	2.06475
AC136475.9	-4.02779	0.000124567	0.446578
AC136604.3	-0.905151	0.367684	0.883816
AC136624.2	0.427852	0.669926	1.05964
AC136628.3	-0.587926	0.558394	0.92007
AC136628.4	-0.778262	0.577529	0.24582
AC136632.1	-2.09242	0.0390543	0.598189
AC137630.1	-3.16858	0.00242319	0.531124
AC137630.3	-4.2853	6.15653e-05	0.431693
AC137723.1	-1.99691	0.0499289	0.648809
AC137767.1	-0.586603	0.558848	0.933953
AC138028.6	-2.42604	0.0173333	0.746503
AC138150.1	-2.48061	0.0149209	0.650616
AC138207.3	0.659854	0.511269	1.1002
AC138207.8	-4.67202	9.51015e-06	0.749313
AC138230.1	-7.4095	6.08534e-10	0.295922
AC138356.2	-0.197103	0.844191	0.975708
AC138392.1	4.14863	7.35793e-05	1.48659
AC138649.5	-2.30504	0.0232754	0.73602
AC138696.2	-2.78198	0.00704245	0.626204
AC138894.1	-6.62255	2.73343e-09	0.586873
AC138956.2	3.85015	0.000227453	1.61917
AC138965.3	1.03906	0.31525	2.19296
AC139099.1	0.899471	0.372736	1.71739
AC139100.2	-2.52006	0.0133695	0.722961
AC139149.1	0.685218	0.49512	1.10234
AC139453.1	0.483662	0.630839	1.19064
AC139453.2	1.20665	0.236211	1.54438
AC139491.2	3.38393	0.00150159	6.25219
AC139495.1	3.37626	0.00107561	1.36935
AC139495.3	2.05036	0.0433434	1.4994
AC139530.1	-6.16338	4.57492e-08	0.537591
AC139720.1	2.91658	0.00559714	4.42735
AC139749.1	2.72535	0.00892861	7.81846
AC139768.1	-9.85458	2.12023e-14	0.37958
AC139769.2	1.19456	0.238514	2.28444
AC139769.3	3.13538	0.00272314	1.89476
AC139795.1	1.47911	0.142805	1.27189
AC139795.3	0.322231	0.748034	1.05993
AC139887.4	2.52469	0.0140984	1.59646
AC140134.1	0.458368	0.647798	1.0425
AC141002.1	-2.18793	0.0322441	0.694032
AC141273.3	1.49299	0.148367	2.06353
AC141930.1	4.09964	0.0001573	4.17236
AC142472.1	-5.86747	7.51695e-08	0.502108
AC144450.1	4.03888	0.000212501	6.27296
AC144652.1	0.582405	0.561795	1.06774
AC144831.1	-13.8527	7.69806e-22	0.213721
AC145098.1	-1.28151	0.203478	0.855016
AC145098.2	-3.52981	0.000653209	0.526544
AC145146.1	5.2798	2.79102e-06	13.1676
AC145207.2	-5.59208	3.65718e-07	0.406835
AC145207.3	-1.97836	0.0530703	0.443904
AC145207.4	7.92228	1.23327e-10	7.51806
AC145207.5	-3.41815	0.000964598	0.764826
AC145207.8	0.728932	0.468036	1.13877
AC145207.9	2.83067	0.00570432	1.52488
AC145285.3	2.29855	0.0239908	1.44358
AC145285.6	-1.99116	0.0493233	0.815917
AC145343.1	5.38417	1.8075e-06	4.66778
AC145423.2	-4.60246	2.43052e-05	0.386511
AC145423.3	-4.26963	5.65565e-05	0.512243
AC146944.1	-0.218342	0.827653	0.973186
AC146944.3	-0.153112	0.878716	0.943707
AC146944.4	-10.6287	1.67332e-16	0.398474
AC147067.1	-7.63467	1.41717e-10	0.410082
AC148477.3	1.52253	0.142105	12.9787
AC148477.4	1.0946	0.301866	7.87285
AC156455.1	-1.04207	0.301229	0.764356
AC211476.3	2.59797	0.0116854	1.17466
AC211476.6	-0.613888	0.540813	0.910228
AC211486.3	-0.0357077	0.971595	0.997544
AC215522.2	4.2063	7.78117e-05	1.91873
AC226101.1	-0.211104	0.834089	0.950349
AC226119.1	2.90804	0.00450095	1.26736
AC231533.2	2.16351	0.0353175	3.12195
AC231981.1	3.56962	0.000786277	3.11199
AC232271.1	6.79169	1.71565e-09	1.96657
AC233280.2	5.71491	5.11662e-07	4.12945
AC233300.1	-0.348947	0.727944	0.948374
AC233699.1	3.76035	0.000314638	1.42482
AC233723.1	-5.26178	2.61111e-06	0.281662
AC233723.2	-3.74656	0.000311796	0.642711
AC233968.1	3.83206	0.000236165	1.37717
AC233992.3	-0.45995	0.646637	0.941387
AC234582.1	-1.02096	0.310156	0.867843
AC234582.2	7.65682	1.56911e-10	1.61703
AC234775.3	2.92532	0.00445865	1.56296
AC234781.1	2.51062	0.014693	1.30289
AC236972.3	-4.14541	8.16777e-05	0.428675
AC239584.1	2.44835	0.0260377	7.65241
AC239799.2	5.81688	1.87563e-07	2.64914
AC239804.1	1.32657	0.188788	1.24645
AC239868.1	3.77841	0.000302792	1.55125
AC241377.3	0.751539	0.454317	1.08094
AC241585.1	4.32669	7.0623e-05	4.27673
AC241585.2	0.590643	0.556215	1.07441
AC242376.1	3.03824	0.00346395	1.66998
AC242988.2	-1.73933	0.0865428	0.757922
AC243829.1	-1.08745	0.280043	0.764219
AC243960.1	0.0947888	0.924677	1.00923
AC243964.2	-4.97268	6.23878e-06	0.321965
AC243964.3	-7.79307	2.1504e-10	0.366367
AC243967.2	3.6495	0.000611508	2.33578
AC244033.2	3.44865	0.000927817	1.63374
AC244034.2	0.0346245	0.972507	1.00984
AC244090.2	0.0179029	0.985822	1.00931
AC244157.1	0.852657	0.418592	3.04907
AC244205.2	6.71068	1.50357e-08	9.22116
AC244453.3	2.97485	0.00430798	2.79063
AC245041.2	-10.2633	4.05645e-17	0.204709
AC245100.3	0.367498	0.716092	1.22943
AC245100.8	0.848544	0.398672	1.12567
AC245452.2	-6.58338	3.22952e-09	0.327671
AC245452.4	5.25832	2.53645e-06	4.83281
AC245517.5	2.70682	0.010953	1.93049
AC245884.3	0.590421	0.556425	1.10276
AC245884.8	-1.62209	0.109645	0.775383
AC246785.2	1.67203	0.098242	1.37015
AC246785.3	-0.844159	0.403427	0.804356
AC246787.1	0.65795	0.513759	1.78353
AC253576.2	1.14815	0.25374	1.19008
AC254562.3	0.0576232	0.954213	1.01523
ACAA1	-6.98678	8.8917e-10	0.710281
ACAA2	-3.31231	0.00137169	0.78857
ACACA	3.50348	0.000780799	1.30997
ACAD10	-10.1759	5.68071e-17	0.472956
ACAD11	-2.06949	0.0412467	0.868262
ACAD8	5.51885	1.16325e-06	3.02703
ACAD9	4.38321	4.90039e-05	1.37523
ACADM	4.45876	2.49571e-05	1.23162
ACADS	-5.73584	1.08414e-07	0.66434
ACADSB	1.93582	0.0572261	1.37428
ACADVL	-2.04006	0.0452615	0.860366
ACAN	3.55138	0.000835428	7.4012
ACAP2	0.674883	0.501341	1.04671
ACAP2-IT1	2.8663	0.00515259	1.51099
ACAP3	0.180718	0.857117	1.02024
ACAT1	-3.63137	0.000562144	0.759867
ACAT2	1.45133	0.151866	1.17074
ACBD4	-2.81239	0.00594803	0.827862
ACBD5	3.14437	0.00220602	1.19338
ACCS	-3.06088	0.00286731	0.754523
ACD	0.887552	0.377133	1.05405
ACE	-8.59723	2.39768e-13	0.455546
ACER2	2.74772	0.00730823	1.52042
ACER3	-0.0617054	0.950923	0.992383
ACHE	4.19273	0.000110463	3.95835
ACIN1	3.70836	0.000405836	1.21141
ACKR2	1.06426	0.291089	1.13382
ACKR3	-2.06462	0.0415999	0.757293
ACLY	6.33579	2.78939e-08	1.72733
ACMSD	3.57009	0.000752889	3.71877
ACO1	2.55761	0.012436	1.24743
ACO2	2.40633	0.0183825	1.10472
ACOT1	-0.30322	0.762412	0.979566
ACOT11	8.30428	1.11892e-11	2.1743
ACOT13	4.7461	1.26864e-05	1.33285
ACOT4	3.13685	0.0024008	1.39227
ACOT7	0.558709	0.578103	1.05647
ACOT8	-1.98649	0.0498009	0.889991
ACOX1	0.611607	0.54231	1.03665
ACOX2	1.8633	0.0674702	1.27829
ACOXL	-3.19528	0.00190428	0.768519
ACP1	11.3157	5.58678e-18	1.74004
ACP2	7.04559	9.30215e-10	1.69776
ACP5	-4.87274	6.49439e-06	0.486816
ACP6	8.0784	7.43806e-11	2.50228
ACP7	1.84863	0.0750715	5.93804
ACPP	1.46363	0.147259	1.17274
ACR	-7.80635	1.9793e-10	0.213117
ACRBP	-0.336117	0.737516	0.966713
ACSF2	-3.00113	0.00341365	0.801488
ACSF3	-0.692327	0.490389	0.965901
ACSL1	-0.164619	0.869583	0.983509
ACSL3	4.84151	5.60873e-06	1.49286
ACSL5	4.47799	4.09108e-05	2.0086
ACSM1	-1.3575	0.178525	0.815672
ACSM5	-2.30564	0.0232402	0.729597
ACSS1	-2.53178	0.0137391	0.824696
ACSS2	-0.898729	0.372438	0.926432
ACSS3	-2.00281	0.0497306	0.63953
ACTBL2	2.49923	0.0161588	5.7985
ACTBP1	2.65198	0.0119428	4.18014
ACTBP8	0.934345	0.402888	7.62149
ACTC1	3.72393	0.000403825	2.90822
ACTG1P20	2.10264	0.0382967	1.30823
ACTG1P3	4.01067	0.000127079	1.92013
ACTG2	-4.70829	1.23346e-05	0.406136
ACTL10	3.2558	0.00167734	1.47156
ACTL6A	7.15379	1.63902e-09	1.92137
ACTL6B	1.03841	0.316632	6.49032
ACTN1	4.43186	3.4382e-05	1.43575
ACTN2	-10.8957	9.45055e-16	0.157418
ACTN4	-1.52236	0.131141	0.918696
ACTR10	0.666551	0.507019	1.02987
ACTR1A	-1.68453	0.0956057	0.853434
ACTR2	5.10162	2.67708e-06	1.62995
ACTR3	9.00696	4.05008e-13	1.71418
ACTR3B	5.35981	1.32084e-06	1.54216
ACTR3C	2.85342	0.00593372	1.55861
ACTR5	8.00175	3.3133e-11	1.61707
ACTR6	1.40825	0.162737	1.08447
ACTRT3	0.943633	0.347911	1.13517
ACVR1B	2.89635	0.00471897	1.34818
ACVR2A	4.19722	6.18469e-05	1.43517
ACVR2B	1.74488	0.0841999	1.25258
ACY3	6.85572	9.10541e-09	8.33117
ACYP1	-0.223307	0.823849	0.97732
ACYP2	-2.00122	0.048507	0.909012
ADA	3.2827	0.00172961	1.91719
ADA2	0.0180701	0.98562	1.00181
ADAL	1.53184	0.129238	1.13117
ADAM19	3.19868	0.00203465	1.54049
ADAM22	-0.443072	0.658801	0.949488
ADAM23	0.414043	0.680484	1.26969
ADAM28	9.94157	5.00099e-14	4.91856
ADAM33	-3.91043	0.000194877	0.407113
ADAM9	5.96263	1.15574e-07	2.15946
ADAMDEC1	6.02969	1.90126e-07	17.777
ADAMTS1	-8.16127	3.2457e-11	0.250541
ADAMTS12	5.81675	3.69423e-07	3.18389
ADAMTS13	0.177253	0.859821	1.03007
ADAMTS14	6.63853	2.10108e-08	9.31252
ADAMTS15	-9.9652	5.51635e-15	0.255761
ADAMTS16	5.91527	1.5885e-07	4.689
ADAMTS2	2.80856	0.00651668	1.41132
ADAMTS3	2.98377	0.00406522	1.62442
ADAMTS5	3.38993	0.00107809	1.57143
ADAMTS6	1.2911	0.202384	1.99744
ADAMTS8	-14.8655	1.00108e-20	0.0874981
ADAMTS9	-3.83201	0.000241055	0.575334
ADAMTS9-AS1	-5.58168	8.92921e-07	0.1264
ADAMTS9-AS2	-9.91552	1.59034e-15	0.26374
ADAMTSL1	1.19893	0.234412	1.40394
ADAMTSL2	-3.03711	0.00306253	0.688047
ADAMTSL3	-8.65908	2.46647e-12	0.306698
ADAMTSL4	-9.96886	1.44288e-15	0.370655
ADAMTSL4-AS1	-3.51271	0.000750434	0.753034
ADAMTSL5	2.63284	0.010508	1.3837
ADAP1	-0.830353	0.408859	0.951867
ADAP2	6.83201	1.0833e-09	1.46833
ADAR	6.88215	1.05941e-09	1.6428
ADARB1	-10.2393	7.74634e-16	0.419307
ADARB2	-1.40934	0.162762	0.746068
ADCK1	4.4549	3.54678e-05	1.41378
ADCK2	-5.76632	1.14247e-07	0.718217
ADCK5	5.5082	6.66341e-07	1.72563
ADCY1	2.3936	0.0189383	1.41806
ADCY3	-1.1404	0.256928	0.913945
ADCY4	-6.60209	9.59467e-09	0.534919
ADCY6	-2.37358	0.0199428	0.864278
ADCY7	2.17816	0.0318163	1.2188
ADCY8	-7.03871	8.23583e-10	0.142768
ADCY9	-4.41324	2.62926e-05	0.711153
ADCYAP1	-0.533152	0.595459	0.752033
ADD1	-7.37808	6.73419e-11	0.706022
ADD2	0.46691	0.6425	1.27564
ADD3	0.949479	0.345171	1.09586
ADGB	-3.85691	0.000251535	0.326464
ADGRA2	-6.06667	4.55296e-08	0.562459
ADGRA3	8.31116	9.02678e-12	1.8414
ADGRB1	1.07279	0.287245	1.18268
ADGRB2	5.38052	1.53988e-06	2.93057
ADGRB3	-9.38349	1.24773e-14	0.317972
ADGRD1	-7.64444	1.44698e-11	0.410928
ADGRE1	-6.20402	8.09695e-08	0.216232
ADGRE3	-7.341	6.50299e-10	0.247087
ADGRE4P	2.83114	0.00571378	1.42523
ADGRE5	-7.21979	1.24328e-10	0.55522
ADGRF1	5.54506	1.0723e-06	11.9632
ADGRF2	4.50586	4.40735e-05	8.11153
ADGRG1	7.39553	2.5496e-10	2.06024
ADGRG2	2.62642	0.0105385	1.40333
ADGRG3	-3.04335	0.00333315	0.432389
ADGRG5	4.00427	0.000153903	1.83087
ADGRG6	-1.18241	0.239972	0.841819
ADGRL2	-5.58554	6.73112e-07	0.394737
ADGRL3	-4.08803	9.68721e-05	0.491443
ADGRL4	-4.03993	0.000131142	0.639012
ADGRV1	1.18574	0.240337	1.2268
ADH1A	-13.3726	1.78312e-19	0.14397
ADH6	1.48228	0.143438	1.45909
ADH7	1.05952	0.29642	23.6521
ADI1	3.04109	0.00330673	1.35262
ADIPOQ	1.31157	0.246637	40.2796
ADIPOR1	5.88618	7.71966e-08	1.40376
ADIPOR2	-5.81051	7.75251e-08	0.602082
ADIRF	-15.6689	9.29156e-21	0.0563221
ADK	7.61784	2.91363e-10	1.99447
ADM2	5.77248	4.8278e-07	11.7908
ADNP	5.64944	2.68068e-07	1.57681
ADNP2	3.45204	0.000822832	1.21906
ADNP-AS1	1.58581	0.116063	1.16172
ADO	1.79455	0.0765046	1.10344
ADORA1	3.85886	0.000319901	3.58537
ADORA2B	5.48127	1.01813e-06	2.35126
ADPGK	2.75496	0.00706048	1.14569
ADPRH	-9.32642	1.43045e-14	0.518002
ADPRM	-5.88016	5.81144e-08	0.763997
ADRA1A	-10.6858	4.77919e-15	0.108733
ADRA1B	-7.53898	1.43332e-10	0.248787
ADRA1D	-8.30585	4.06908e-11	0.170278
ADRA2A	2.54363	0.0135183	1.65981
ADRA2B	0.767725	0.446132	1.64963
ADRA2C	-9.91984	1.41417e-14	0.188579
ADRB1	-7.21528	1.98564e-09	0.125271
ADRM1	5.04926	2.38705e-06	1.31639
ADSL	5.64025	4.20399e-07	1.27899
ADSSL1	-0.561093	0.576155	0.957572
AEBP1	2.94121	0.00459662	1.6074
AEBP2	-0.151359	0.88007	0.988438
AEN	3.64062	0.00044164	1.34448
AES	-13.1529	1.48752e-20	0.447717
AF001548.3	-0.921155	0.362975	0.809739
AF064858.1	-5.53263	5.26314e-07	0.393559
AF064858.2	-0.591223	0.556556	0.877363
AF064858.3	-0.286843	0.775299	0.929225
AF111167.2	-0.251539	0.802001	0.974887
AF111169.3	-2.64281	0.00966752	0.746173
AF121898.1	1.51829	0.159873	20.8571
AF127577.3	1.33678	0.192544	3.40562
AF127577.4	5.20309	2.20798e-06	1.75812
AF127936.1	6.89358	1.68898e-09	3.04155
AF129075.1	-3.53511	0.000641418	0.716863
AF131215.6	-10.9453	8.70088e-16	0.239712
AF131215.7	-9.92513	5.01082e-15	0.246336
AF165147.1	-0.408939	0.684184	0.856261
AF186192.1	0.794614	0.429993	1.16175
AF186192.2	0.989954	0.326484	1.30098
AF213884.3	-8.01127	4.52528e-11	0.190336
AF228730.4	0.0710467	0.943829	1.02579
AF274858.1	1.35869	0.177561	1.19253
AFAP1	5.4825	5.13409e-07	1.63732
AFAP1-AS1	6.81349	1.16858e-08	90.2471
AFAP1L1	-7.85073	5.1014e-11	0.409104
AFAP1L2	2.36888	0.0211012	1.50034
AFDN	-1.03346	0.303998	0.909086
[truncated: 13,979 more rows]

## Sheet: 2. Tumorigenesis - LUAD protein
Two-tailed two-sample t test results of tumors vs. NATs differential expression in protein expression of Xu's LUAD patient cohort.
gene	t statistic	p value	Fold change(tumor/NAT)
A1BG	-11.4189	1.68305e-22	0.955626
A1CF	0.0426977	0.967749	1.00204
A2M	-7.06454	3.48537e-11	0.969866
A2ML1	2.82457	0.0180569	1.13243
A4GALT	0.234574	0.81929	1.01136
AAAS	4.01099	8.84385e-05	1.02757
AACS	-0.0107008	0.99237	0.999511
AADAC	1.10056	0.287687	1.0389
AADAT	-1.19569	0.382784	0.94614
AAED1	-0.824239	0.41938	0.980456
AAK1	10.4027	4.13012e-20	1.0701
AAMDC	4.23373	4.91737e-05	1.05818
AAMP	6.22575	1.9817e-07	1.08802
AAR2	6.99078	1.11651e-10	1.0748
AARS	25.0713	3.21e-64	1.1561
AARS2	11.0279	2.85563e-22	1.08206
AARSD1	13.8122	3.85933e-17	1.18421
AASDH	-2.30373	0.060753	0.892972
AASDHPPT	12.2556	8.05763e-21	1.13704
AASS	-1.18694	0.236887	0.988785
AATF	8.74443	4.20274e-14	1.11076
ABAT	3.97102	0.000103022	1.05303
ABCA1	0.0455848	0.963695	1.00063
ABCA12	0.623303	0.541085	1.02296
ABCA2	-2.12127	0.0383494	0.951738
ABCA3	-8.0909	7.24205e-13	0.900748
ABCA6	-12.0233	3.40147e-20	0.86536
ABCA7	-1.19032	0.327415	0.93474
ABCA8	-18.0654	2.93846e-30	0.811854
ABCA9	0.736069	0.481134	1.04186
ABCB1	-7.17747	2.7198e-10	0.859686
ABCB10	1.27387	0.204311	1.01421
ABCB11	-1.09394	0.28507	0.96984
ABCB6	1.63546	0.103608	1.01875
ABCB7	2.64153	0.00891394	1.02065
ABCB8	4.89033	2.35703e-06	1.06717
ABCB9	-4.73429	1.01889e-05	0.91896
ABCC1	1.59335	0.112742	1.01051
ABCC10	1.34385	0.184918	1.02769
ABCC2	0.225671	0.856428	1.01874
ABCC3	15.4026	3.50758e-32	1.2641
ABCC4	-5.82929	3.16675e-08	0.946373
ABCC5	0.091708	0.930899	1.00548
ABCC6	-0.0364889	0.97108	0.99918
ABCC9	-1.59934	0.11816	0.967481
ABCD1	9.08097	2.02133e-16	1.07523
ABCD3	8.50211	3.94998e-15	1.05184
ABCD4	2.76395	0.00809444	1.04881
ABCE1	21.0787	2.56381e-46	1.1377
ABCF1	22.2408	2.02859e-51	1.1358
ABCF2	18.0263	6.75241e-39	1.17714
ABCF3	17.0523	4.03436e-38	1.15544
ABCG1	-1.93532	0.0562213	0.96041
ABCG2	-1.33209	0.196378	0.961217
ABHD10	1.84804	0.0660512	1.00824
ABHD11	13.6198	1.8227e-30	1.10697
ABHD12	6.75959	1.53477e-10	1.04016
ABHD13	0.247207	0.805847	1.00361
ABHD14A	-0.115943	0.910059	0.995789
ABHD14B	11.5001	7.85463e-24	1.07404
ABHD16A	2.38917	0.0178134	1.01199
ABHD17A	-2.14529	0.0369222	0.968205
ABHD17B	0.00577842	0.995404	1.00008
ABHD17C	0.860888	0.392766	1.01355
ABHD2	-1.13991	0.270626	0.97359
ABHD3	-0.57787	0.56553	0.991654
ABHD5	-0.65283	0.517001	0.992192
ABHD6	-10.5149	2.42929e-20	0.90821
ABI1	-1.7633	0.0793493	0.992628
ABI2	-8.37366	1.67403e-14	0.93333
ABI3	0.996248	0.320384	1.00802
ABI3BP	-19.6219	2.38645e-38	0.837783
ABL1	-1.37619	0.183133	0.950783
ABL2	1.0223	0.317043	1.01872
ABLIM1	-16.694	2.40714e-36	0.871307
ABLIM2	-11.3489	5.42772e-17	0.872408
ABLIM3	-13.0106	1.23942e-23	0.858446
ABO	1.717	0.173952	1.0534
ABR	14.3148	5.25168e-29	1.13056
ABRACL	17.8464	2.94338e-42	1.12976
ABT1	2.0635	0.0678712	1.05074
ABTB2	-2.1009	0.0470654	0.933516
ACAA1	2.88141	0.00438886	1.01184
ACAA2	-5.55721	9.59768e-08	0.979582
ACACA	13.8637	6.3738e-28	1.22508
ACAD10	1.90101	0.0639981	1.05298
ACAD11	1.00405	0.318666	1.01817
ACAD8	8.46733	1.43886e-14	1.0679
ACAD9	0.569456	0.569715	1.00226
ACADL	-6.13015	3.94525e-08	0.904667
ACADM	7.01402	3.52576e-11	1.03042
ACADS	-4.35675	2.34325e-05	0.975199
ACADSB	0.695608	0.487499	1.0045
ACADVL	-1.09876	0.273388	0.996864
ACAN	0.934228	0.353026	1.02568
ACAP1	0.809319	0.419643	1.01355
ACAP2	8.07298	7.88276e-14	1.07536
ACAP3	-3.70479	0.00555172	0.890391
ACAT1	-6.13432	7.94331e-09	0.979668
ACAT2	12.8048	6.35299e-28	1.09793
ACBD3	23.6552	1.05919e-55	1.12786
ACBD5	4.92801	1.79405e-06	1.04029
ACBD6	4.49363	0.00216595	1.11101
ACD	-0.951321	0.350913	0.981967
ACE	-22.8494	1.83222e-51	0.847699
ACE2	0.771232	0.476074	1.04185
ACHE	0.0256228	0.979737	1.00063
ACIN1	3.68033	0.000298473	1.01555
ACKR1	-7.42899	8.81657e-10	0.919086
ACLY	14.0269	1.08581e-31	1.05809
ACO1	20.1055	9.59856e-48	1.16392
ACO2	9.31703	2.42806e-17	1.0258
ACOT1	3.23236	0.00146115	1.01464
ACOT11	0.908088	0.391151	1.04351
ACOT13	8.09345	5.4252e-14	1.04677
ACOT2	1.74888	0.0933521	1.04471
ACOT4	0.996798	0.372265	1.03343
ACOT7	12.5669	2.48654e-19	1.17323
ACOT8	2.86825	0.00464733	1.02537
ACOT9	-0.983841	0.326405	0.996877
ACOX1	6.76275	1.57307e-10	1.0433
ACOX2	4.67265	6.16851e-06	1.06112
ACOX3	4.65023	6.22731e-06	1.04233
ACP1	13.7709	3.92626e-30	1.08046
ACP2	9.44236	1.49657e-17	1.06503
ACP5	-8.9924	2.94064e-16	0.929474
ACP6	4.43743	1.6677e-05	1.05236
ACPP	6.15539	8.04139e-09	1.08445
ACSF2	5.03764	1.08575e-06	1.03112
ACSF3	2.46699	0.014475	1.02097
ACSL1	2.9134	0.00397424	1.01291
ACSL3	0.477746	0.633351	1.00185
ACSL4	2.49818	0.0132807	1.01447
ACSL5	2.86777	0.0047822	1.02276
ACSL6	2.19236	0.0464906	1.09398
ACSM3	4.987	8.9904e-06	1.10876
ACSS1	2.5555	0.0114206	1.02104
ACSS2	13.6933	2.55296e-28	1.15622
ACSS3	-7.70497	1.66924e-12	0.919119
ACTA1	-1.43037	0.163418	0.960581
ACTA2	-5.87852	1.70049e-08	0.941234
ACTB	7.89296	1.86229e-13	1.01306
ACTBL2	-0.48121	0.630918	0.991803
ACTC1	-7.53825	2.03405e-12	0.976815
ACTG1	-4.01766	8.26348e-05	0.978364
ACTG2	-3.24725	0.0020355	0.942702
ACTL6A	8.92578	4.2581e-16	1.03856
ACTN1	-0.773414	0.440383	0.997957
ACTN2	-8.88953	4.17855e-09	0.828154
ACTN4	-2.19775	0.0290955	0.995673
ACTR10	-2.9869	0.00316625	0.981527
ACTR1A	-1.94191	0.0535508	0.993714
ACTR1B	-2.46877	0.01438	0.988619
ACTR2	16.2446	3.19768e-38	1.04864
ACTR3	16.9299	1.42126e-40	1.04335
ACTR5	4.60955	8.46726e-06	1.05051
ACTR6	1.70974	0.10192	1.03356
ACTR8	2.3097	0.0226703	1.02731
ACVR1	0.168266	0.866929	1.0024
ACVR1B	-1.27852	0.257788	0.948482
ACVRL1	-6.66358	1.26816e-07	0.8783
ACY1	8.26395	4.24414e-12	1.1142
ACY3	-2.13762	0.25728	0.826795
ACYP1	4.15395	0.000112377	1.05371
ACYP2	3.90635	0.000399075	1.04969
ADA	2.94507	0.00364769	1.02572
ADAM10	-15.1828	1.01251e-34	0.935013
ADAM12	-3.4664	0.00249776	0.88939
ADAM15	-4.06859	7.1108e-05	0.956965
ADAM17	-4.13498	5.24046e-05	0.971237
ADAM22	0.252179	0.80837	1.01673
ADAM28	3.37524	0.0874277	1.07886
ADAM8	1.31671	0.194514	1.02457
ADAM9	-0.257333	0.797196	0.998164
ADAMDEC1	-3.95627	0.00031172	0.906695
ADAMTS1	-3.02894	0.0416704	0.902835
ADAMTS12	0.533142	0.611225	1.01769
ADAMTS16	1.23069	0.294438	1.08878
ADAMTS2	0.369173	0.733528	1.02223
ADAMTS4	2.41038	0.0174382	1.04735
ADAMTS5	0.447688	0.657357	1.01271
ADAMTS7	-4.30562	0.000132643	0.848261
ADAMTSL1	0.202263	0.840105	1.00421
ADAMTSL2	3.54246	0.000693112	1.06683
ADAMTSL3	-7.65275	8.80433e-12	0.892397
ADAMTSL4	1.14315	0.25528	1.01787
ADAMTSL5	-0.672582	0.504787	0.989062
ADAP1	-1.33935	0.192737	0.96895
ADAP2	2.16403	0.0349411	1.03325
ADAR	13.7865	9.43571e-31	1.0725
ADARB1	-5.82614	2.90353e-08	0.948382
ADAT1	-1.70596	0.212802	0.849713
ADAT2	-3.62951	0.0263848	0.880637
ADCK1	4.58681	9.43169e-06	1.05087
ADCK3	-3.25459	0.0013961	0.973826
ADCK4	6.88868	4.22705e-10	1.07754
ADCK5	1.90602	0.0644402	1.04157
ADCY3	-2.3839	0.0190213	0.971067
ADCY4	2.48886	0.0182709	1.05794
ADCY6	-3.73431	0.000382016	0.944329
ADCY7	0.571879	0.568545	1.00776
ADCY9	-4.68599	6.99467e-06	0.951313
ADD1	-15.7292	7.53026e-34	0.941838
ADD2	-15.6838	2.68336e-33	0.868518
ADD3	-15.0267	1.1305e-32	0.941921
ADH1B	-11.7216	2.45094e-21	0.898496
ADH1C	0.147453	0.883152	1.00387
ADH5	11.572	3.96602e-24	1.04904
ADH6	-0.343988	0.740896	0.985074
ADH7	-1.40228	0.17611	0.958321
ADHFE1	0.742201	0.463537	1.01388
ADI1	3.18365	0.0166512	1.11757
ADIPOQ	-8.00024	2.12497e-13	0.915331
ADIRF	-12.7855	6.94601e-26	0.917258
ADK	18.4902	1.21401e-38	1.20675
ADM	-2.48123	0.0435483	0.938881
ADNP	7.80371	6.70684e-13	1.08282
ADO	4.51955	7.73709e-05	1.05917
ADPGK	-0.288512	0.773248	0.998756
ADPRH	1.64302	0.104411	1.02233
ADPRHL2	18.681	8.47047e-45	1.12939
ADRA2A	1.57976	0.317982	1.06848
ADRB2	-1.42669	0.282248	0.947148
ADRBK1	13.9388	2.08092e-29	1.11067
ADRBK2	-0.989101	0.398061	0.944421
ADRM1	10.6188	3.71111e-21	1.06604
ADSL	13.234	2.81517e-28	1.11686
ADSS	18.1098	1.54285e-39	1.1801
ADSSL1	3.28234	0.00493473	1.09388
AEBP1	-1.84282	0.0670985	0.989817
AEBP2	-3.16355	0.0101696	0.923178
AES	1.39173	0.167095	1.01537
AFAP1	4.01745	0.000103006	1.05501
AFAP1L1	-6.62135	8.84799e-10	0.911403
AFAP1L2	-0.616219	0.539049	0.990335
AFF1	0.37547	0.722724	1.01291
AFF4	-0.0140929	0.989015	0.99938
AFG3L2	3.21637	0.00152685	1.01404
AFM	3.25654	0.00133095	1.03703
AFMID	-1.11625	0.308259	0.958554
AFTPH	2.76653	0.0101807	1.06339
AGA	5.46293	1.65779e-07	1.07047
AGAP1	0.147192	0.883305	1.00235
AGAP2	0.880935	0.38614	1.02077
AGAP3	3.7247	0.000266272	1.03882
AGER	-23.2963	4.22077e-41	0.769212
AGFG1	8.1123	4.90507e-14	1.04237
AGFG2	2.42578	0.017325	1.03372
AGGF1	-1.21008	0.259007	0.914865
AGK	3.39359	0.000828712	1.01519
AGL	7.13528	1.66107e-11	1.05095
AGO1	6.81286	1.29507e-10	1.05666
AGO2	3.41178	0.000790503	1.01582
AGO3	4.82106	2.93238e-06	1.03526
AGPAT1	-4.94215	1.62487e-06	0.970769
AGPAT2	1.15133	0.251076	1.01126
AGPAT3	2.34911	0.0198042	1.01823
AGPAT4	-1.59284	0.113294	0.983596
AGPAT5	4.76859	3.89908e-06	1.04619
AGPAT6	2.76126	0.00641462	1.0322
AGPAT9	-0.0626977	0.950148	0.999069
AGPS	5.45587	1.41382e-07	1.02681
AGR2	13.3973	7.12153e-28	1.10126
AGR3	3.24991	0.00141388	1.03838
AGRN	-24.5816	1.8433e-56	0.901995
AGT	2.0118	0.0455571	1.01803
AGTPBP1	-0.604026	0.5477	0.98488
AGTRAP	1.10338	0.27127	1.00691
AHCTF1	5.56318	9.51676e-08	1.05767
AHCY	21.3268	2.06825e-53	1.11438
AHCYL1	15.7978	5.51471e-37	1.07194
AHCYL2	5.56586	9.33302e-08	1.06977
AHDC1	1.34941	0.183544	1.02652
AHNAK	-18.116	1.01393e-42	0.937317
AHNAK2	4.47719	1.32632e-05	1.06605
AHR	4.51566	1.15955e-05	1.05665
AHSA1	18.4547	3.18422e-43	1.14002
AHSG	4.98756	1.32221e-06	1.03104
AHSP	-1.75541	0.0835674	0.973384
AIDA	5.62256	6.42605e-08	1.04449
AIF1	3.33565	0.00101139	1.01721
AIF1L	-6.0304	1.27098e-08	0.937154
AIFM1	7.74568	8.41264e-13	1.02744
AIFM2	3.60107	0.00041761	1.04343
AIG1	-0.310711	0.756518	0.996676
AIM1	7.65585	1.81835e-12	1.1086
AIM1L	-1.16096	0.257857	0.950131
AIMP1	9.27741	2.79339e-17	1.04342
AIMP2	7.86011	2.91065e-13	1.03746
AIP	12.7797	9.52653e-28	1.05768
AJUBA	0.0175926	0.986268	1.00059
AK1	4.18634	4.30814e-05	1.02675
AK2	10.1443	1.21106e-19	1.04016
AK3	-2.65461	0.00857351	0.989879
AK4	9.95077	8.12168e-19	1.11485
AK8	-0.722377	0.490212	0.960891
AKAP1	6.91045	1.4249e-10	1.08371
AKAP10	2.59444	0.0122682	1.04386
AKAP11	-1.0592	0.300169	0.959602
AKAP12	-12.298	1.61391e-24	0.923387
AKAP13	9.88829	5.95737e-19	1.08063
AKAP17A	5.36675	2.88402e-07	1.0559
AKAP2	-27.3402	1.20796e-65	0.873795
AKAP5	-1.05765	0.32217	0.969544
AKAP7	-0.565051	0.576137	0.987495
AKAP8	5.70252	8.98115e-08	1.06242
AKAP8L	10.4749	1.53171e-20	1.07311
AKAP9	6.30756	2.78457e-09	1.06315
AKNA	-0.616114	0.543912	0.971118
AKR1A1	21.3711	2.00249e-53	1.11006
AKR1B1	13.2902	2.29094e-29	1.08564
AKR1B10	4.5566	6.17851e-05	1.14289
AKR1C1	5.58207	1.1967e-07	1.08355
AKR1C2	5.49831	7.46867e-07	1.15224
AKR1C3	9.61097	1.37878e-17	1.13704
AKR1C4	1.39618	0.272762	1.13995
AKR1D1	4.43894	2.09627e-05	1.06907
AKR7A2	14.4671	4.20496e-33	1.06314
AKT1	12.6718	1.55335e-22	1.15802
AKT1S1	3.24097	0.00144105	1.02789
AKT2	4.01948	0.000327682	1.08994
AKT3	-0.0389678	0.969297	0.998975
AKTIP	-0.230962	0.817981	0.994813
ALAD	0.850697	0.395983	1.00529
ALAS1	1.15288	0.282713	1.04464
ALB	10.5523	4.92533e-21	1.02697
ALCAM	-4.24586	3.67944e-05	0.978077
ALDH16A1	4.14737	4.9528e-05	1.01879
ALDH18A1	25.4596	2.97003e-65	1.12817
ALDH1A1	-2.43402	0.0161567	0.986388
ALDH1A2	-0.0673051	0.946426	0.999213
ALDH1A3	7.2069	1.17593e-09	1.11354
ALDH1B1	3.3764	0.000885969	1.02239
ALDH1L1	1.22664	0.223093	1.02113
ALDH1L2	7.64611	9.83597e-13	1.06847
ALDH2	-2.55343	0.011433	0.987637
ALDH3A1	6.64592	3.97839e-09	1.18252
ALDH3A2	-2.67542	0.00829172	0.987118
ALDH3B1	-14.07	3.8293e-29	0.897139
ALDH4A1	4.35162	2.26958e-05	1.02274
ALDH5A1	4.82899	2.9212e-06	1.03466
ALDH6A1	1.49982	0.13566	1.00653
ALDH7A1	5.52701	1.09037e-07	1.02295
ALDH8A1	0.118918	0.911298	1.0123
ALDH9A1	9.4867	6.56493e-18	1.03052
ALDOA	26.5848	1.64867e-67	1.0945
ALDOB	-0.70168	0.549028	0.88624
ALDOC	18.9075	1.0332e-46	1.1002
ALG1	7.43119	3.18921e-12	1.04278
ALG10	-0.174772	0.861515	0.998047
ALG11	-2.51374	0.0127456	0.982802
ALG12	1.49374	0.137152	1.01395
ALG13	9.96648	1.225e-18	1.11357
ALG14	1.43495	0.157943	1.01664
ALG2	0.471376	0.637876	1.00205
ALG3	3.93298	0.000167343	1.04354
ALG5	3.97334	9.83175e-05	1.02195
ALG6	5.95662	1.36354e-08	1.05355
ALG8	5.8787	4.54391e-08	1.06073
ALG9	4.33145	2.37381e-05	1.03228
ALK	1.0952	0.30711	1.04575
ALKBH4	3.72209	0.0103168	1.06335
ALKBH5	4.79916	4.65163e-05	1.0902
ALKBH7	4.04012	0.000103543	1.07022
ALKBH8	-0.963382	0.478584	0.908798
ALOX12	1.07383	0.308321	1.04639
ALOX15	-1.1234	0.265066	0.974831
ALOX15B	3.30537	0.00149912	1.06983
ALOX5	-3.94273	0.000111178	0.980461
ALOX5AP	-2.5336	0.0121061	0.981488
ALPK1	-2.73999	0.0109674	0.927697
ALPK3	-4.81351	3.88068e-06	0.936127
ALPL	4.83585	3.01485e-06	1.07426
ALPP	0.599628	0.559284	1.02073
ALPPL2	0.227479	0.821373	1.0069
ALS2	1.59555	0.155688	1.03863
ALS2CL	1.68514	0.104114	1.03991
ALYREF	11.063	3.36037e-22	1.05951
AMACR	9.56005	2.82916e-17	1.11364
AMBP	-16.3162	1.27738e-37	0.92239
AMBRA1	0.588851	0.568702	1.01998
AMDHD2	10.3431	4.74447e-18	1.11462
AMER1	-0.254987	0.834881	0.963376
AMFR	0.00115025	0.999084	1.00001
AMICA1	-0.684355	0.504309	0.975494
AMIGO2	1.25181	0.227246	1.02665
AMMECR1	-0.85756	0.400951	0.960678
AMOT	0.536811	0.596624	1.01557
AMOTL1	-9.04406	3.91821e-15	0.903212
AMOTL2	-1.20353	0.234528	0.97631
AMPD2	10.6145	1.37898e-20	1.07766
AMPD3	3.83713	0.000166071	1.03252
AMPH	0.337663	0.747365	1.01912
AMT	5.81948	9.262e-07	1.12512
AMY1A	1.69605	0.107779	1.04182
AMY2A	-0.641869	0.56677	0.953923
AMZ2	1.013	0.317646	1.01074
ANAPC1	6.67287	8.33909e-10	1.08299
ANAPC10	1.59991	0.128311	1.02166
ANAPC13	0.681784	0.504742	1.01615
ANAPC16	0.346508	0.737857	1.00886
ANAPC2	-0.314011	0.755266	0.993309
ANAPC4	4.70998	6.16256e-06	1.05562
ANAPC5	3.94599	0.000157326	1.05856
ANAPC7	7.11189	4.52001e-11	1.07191
ANG	0.277455	0.781758	1.0034
ANGEL1	-1.24439	0.241551	0.945717
ANGEL2	2.30405	0.0868806	1.06406
ANGPT1	1.0366	0.330574	1.01295
ANGPT2	-1.17076	0.248687	0.975895
ANGPTL1	3.89155	0.00744143	1.1548
ANGPTL2	-1.08331	0.280095	0.989195
ANGPTL4	2.15662	0.0342229	1.044
ANGPTL6	-0.248148	0.80724	0.994
ANK1	-19.3199	5.29338e-42	0.810939
ANK2	-5.14622	7.23597e-07	0.948331
ANK3	-0.336048	0.737283	0.996787
ANKFY1	10.9912	9.37999e-22	1.05749
ANKHD1	11.3999	2.16953e-20	1.14429
ANKIB1	1.15292	0.252126	1.01507
ANKLE2	5.62022	1.23805e-07	1.06978
ANKMY2	1.44407	0.152495	1.02694
ANKRD11	-0.693992	0.49367	0.97779
ANKRD12	-0.254613	0.800909	0.987826
ANKRD13A	9.7085	7.34324e-18	1.0875
ANKRD16	-4.26984	0.00343103	0.887491
ANKRD17	5.47958	2.85061e-06	1.10821
ANKRD22	11.6188	2.69634e-23	1.13027
ANKRD27	-2.53589	0.0127838	0.965479
ANKRD28	9.7535	4.83766e-17	1.11159
ANKRD35	-1.85907	0.0708402	0.906954
ANKRD36	-2.62669	0.01278	0.934651
ANKRD39	-4.93136	0.0265331	0.843756
ANKRD40	-0.968455	0.339842	0.984238
ANKRD44	7.86055	4.39905e-13	1.05298
ANKRD46	-0.483645	0.630913	0.993731
ANKRD50	2.19895	0.0297292	1.02847
ANKRD52	-0.499538	0.702594	0.949918
ANKRD54	0.548577	0.588201	1.00891
ANKRD65	0.121211	0.909047	1.00641
ANKS1A	4.82744	3.70096e-06	1.07006
ANKS6	0.218936	0.830422	1.01039
ANKZF1	-2.04953	0.0796207	0.943335
ANLN	-0.864351	0.42432	0.969092
ANO1	-7.18831	7.88405e-11	0.918761
ANO10	-5.03204	1.07459e-06	0.972852
ANO6	-22.74	3.61017e-51	0.885822
ANO8	-4.12766	8.92292e-05	0.891038
ANO9	0.238329	0.814023	1.00378
ANP32A	19.3961	1.09071e-46	1.10242
ANP32B	17.908	4.55417e-41	1.1177
ANP32E	19.3227	1.17029e-44	1.15836
ANPEP	1.11737	0.265534	1.00798
ANTXR1	-0.340585	0.733806	0.996833
ANTXR2	-5.07628	9.43749e-07	0.95506
ANXA1	-3.27916	0.00125932	0.991072
ANXA10	0.291399	0.771889	1.00587
ANXA11	-8.92849	5.99354e-16	0.982759
ANXA13	2.00694	0.091566	1.15453
ANXA2	-8.84105	5.87027e-16	0.981079
ANXA3	-12.2161	9.88005e-24	0.924448
ANXA4	-5.5652	9.46232e-08	0.985515
ANXA5	5.05589	9.66517e-07	1.01255
ANXA6	-11.5397	5.92092e-23	0.975979
ANXA7	1.66115	0.0982412	1.00379
ANXA8	-2.57472	0.012464	0.955755
ANXA8L2	0.762067	0.459567	1.0154
ANXA9	1.65505	0.100609	1.02681
AOAH	-0.904847	0.380947	0.956005
AOC1	2.29809	0.0277573	1.06336
AOC3	-16.4171	2.64581e-31	0.893676
AOX1	-1.19957	0.232932	0.979841
AP1B1	9.70813	5.3163e-18	1.04258
AP1G1	11.3739	3.76533e-23	1.04894
AP1G2	11.7325	8.45323e-21	1.15787
AP1M1	9.04128	3.93066e-16	1.0412
AP1M2	15.9069	1.11795e-35	1.16485
AP1S1	13.2078	3.85885e-28	1.09291
AP1S2	-0.215907	0.829297	0.998631
AP1S3	0.310612	0.756714	1.00324
AP2A1	-2.1248	0.0348136	0.994886
AP2A2	-2.17902	0.0305398	0.992602
AP2B1	2.19283	0.0295323	1.00471
AP2M1	-1.01891	0.309487	0.996004
AP2S1	3.32484	0.00104963	1.01513
AP3B1	14.7507	4.60766e-33	1.05727
AP3B2	-0.871445	0.407673	0.955658
AP3D1	15.166	8.97322e-35	1.05953
AP3M1	11.5848	4.15879e-24	1.04859
AP3M2	6.7011	5.83533e-10	1.0679
AP3S1	8.0865	8.67377e-14	1.05576
AP3S2	-2.12013	0.0749717	0.948588
AP4B1	-0.1298	0.89838	0.994622
AP4E1	-1.08896	0.28285	0.976424
AP4M1	2.10774	0.0542538	1.03912
AP4S1	5.68387	2.82336e-07	1.0515
AP5B1	5.33262	5.10475e-07	1.0619
AP5M1	4.35973	5.24942e-05	1.05925
AP5S1	4.21323	6.98619e-05	1.05125
AP5Z1	6.67201	1.57116e-09	1.06865
APAF1	7.41419	4.53281e-09	1.12625
APBA1	-2.97024	0.00366144	0.957369
APBA3	-3.95414	0.0244564	0.923636
APBB1	0.703559	0.483825	1.01007
APBB1IP	8.53202	3.30389e-13	1.10003
APBB2	-2.33534	0.0207914	0.972688
APC	1.64786	0.102382	1.04287
APCS	-8.71273	1.21388e-14	0.938639
APEH	14.0204	1.69721e-31	1.08857
APEX1	19.4725	4.08149e-45	1.11529
APH1A	1.8297	0.0719202	1.01849
APH1B	-1.17347	0.247638	0.981794
API5	17.0071	2.65863e-40	1.09335
APIP	8.75154	1.05134e-14	1.0993
APLP2	-0.485264	0.628074	0.996326
APMAP	2.38891	0.0179268	1.008
APOA1	0.394032	0.693978	1.00176
APOA1BP	15.2317	5.74714e-35	1.11724
APOA2	-2.15099	0.0327134	0.985885
APOA4	-3.89014	0.000138067	0.981523
APOA5	1.0493	0.301004	1.02361
APOB	-11.2302	2.25954e-22	0.924761
APOBEC3B	1.59495	0.129127	1.04537
APOBEC3C	3.70435	0.000283316	1.04319
APOBEC3F	3.17421	0.00176748	1.03341
APOBEC3G	3.2102	0.00157241	1.03991
APOBR	1.77034	0.0785124	1.02018
APOC1	-5.4227	1.6523e-07	0.965882
APOC2	-9.83128	6.4631e-18	0.923709
APOC3	-10.5212	8.3553e-21	0.93532
APOC4	-3.15816	0.00261681	0.956093
APOD	-0.374161	0.708685	0.997141
APOE	-1.40751	0.160885	0.99197
APOF	-0.244561	0.807771	0.995848
APOH	-11.8701	9.97905e-25	0.95526
APOL1	-2.0712	0.0398386	0.976292
APOL2	3.77545	0.000209718	1.02777
APOL3	-4.31367	2.59158e-05	0.958093
APOL6	-0.735313	0.467678	0.972281
APOM	-2.46626	0.0149326	0.972556
APOO	1.80138	0.0731787	1.01208
APOOL	-3.33171	0.00104138	0.985126
APP	-0.0360176	0.971304	0.999725
APPBP2	-2.3859	0.070648	0.90208
APPL1	0.843267	0.400086	1.00363
APPL2	9.98189	5.81406e-19	1.08169
APRT	19.7647	5.86023e-49	1.10141
APTX	-1.10421	0.291358	0.96423
AQP1	-13.2131	1.08014e-27	0.897811
AQP4	-10.8447	2.5943e-18	0.899691
AQR	4.82358	2.76976e-06	1.02951
ARAF	11.0397	8.41856e-22	1.08521
ARAP1	10.6232	1.37475e-20	1.08532
ARAP2	-0.660266	0.515136	0.971066
ARAP3	-2.63478	0.00965729	0.96174
ARCN1	26.8949	1.68999e-64	1.10922
ARF1	16.7646	3.21147e-40	1.06448
ARF4	21.7229	6.62054e-55	1.09156
ARF5	11.3941	1.50634e-23	1.08401
ARF6	10.0025	2.41346e-19	1.04574
ARFGAP1	16.6293	3.77212e-34	1.1563
ARFGAP2	14.7442	2.97264e-26	1.15805
ARFGAP3	13.4821	1.12253e-24	1.17
ARFGEF1	13.8717	3.44669e-29	1.15458
ARFGEF2	14.7872	5.06884e-32	1.12916
ARFGEF3	4.27559	7.68538e-05	1.10236
ARFIP1	18.959	5.38815e-44	1.12853
ARFIP2	11.9915	2.62899e-21	1.12699
ARFRP1	10.6344	1.36178e-20	1.07977
ARG1	-0.0541152	0.956972	0.998653
ARGLU1	2.1002	0.0372708	1.02819
ARHGAP1	22.2791	4.61453e-55	1.09887
ARHGAP10	-7.96288	1.58668e-13	0.92884
ARHGAP12	2.93304	0.00470374	1.06055
ARHGAP15	-4.62805	1.54281e-05	0.914245
ARHGAP17	8.64923	3.13255e-15	1.05189
ARHGAP18	1.42126	0.15685	1.009
ARHGAP21	0.0171485	0.986373	1.00041
ARHGAP23	0.143454	0.886713	1.00504
ARHGAP24	-1.75789	0.0840885	0.967463
ARHGAP25	8.16824	4.9058e-14	1.0745
ARHGAP26	0.690954	0.490457	1.00594
ARHGAP27	8.86402	3.66844e-15	1.1035
ARHGAP28	-0.403886	0.703433	0.970413
ARHGAP29	-1.4812	0.14158	0.973008
ARHGAP30	4.62045	9.86981e-06	1.06138
ARHGAP31	-5.16767	6.37891e-07	0.933092
ARHGAP32	-0.395055	0.710396	0.976402
ARHGAP35	14.5751	1.26632e-30	1.18281
ARHGAP4	7.9064	1.76219e-13	1.06681
ARHGAP42	0.0711872	0.943461	1.00097
ARHGAP44	0.4899	0.626192	1.01097
ARHGAP5	3.19275	0.00200727	1.06109
ARHGAP6	-2.93792	0.00747398	0.940797
ARHGAP9	6.61465	4.99984e-09	1.09038
ARHGDIA	15.1075	4.28795e-35	1.06744
ARHGDIB	15.628	1.71013e-36	1.07506
ARHGEF1	15.0784	1.41929e-33	1.08919
ARHGEF10	-9.97258	4.03387e-19	0.90087
ARHGEF10L	4.57132	9.03131e-06	1.04535
ARHGEF11	4.73563	5.28659e-06	1.05916
ARHGEF12	-0.666423	0.505908	0.99507
ARHGEF15	-6.09939	1.9338e-06	0.87698
ARHGEF16	6.07496	1.36038e-07	1.12756
ARHGEF17	-7.62689	9.34595e-13	0.937429
ARHGEF18	4.49952	1.5059e-05	1.065
ARHGEF2	8.78802	6.94199e-16	1.05105
ARHGEF26	-0.381441	0.710101	0.986949
ARHGEF28	-6.87333	1.31523e-09	0.868936
ARHGEF3	-1.68488	0.125585	0.912461
ARHGEF35	-0.258446	0.838118	0.976491
ARHGEF37	-4.77754	9.2225e-06	0.927084
ARHGEF40	6.28052	3.96752e-09	1.07844
ARHGEF5	5.83509	6.20196e-08	1.0853
ARHGEF6	2.41321	0.0167703	1.01551
ARHGEF7	4.19881	4.19588e-05	1.03705
ARID1A	6.21326	3.68764e-09	1.04768
ARID1B	3.19169	0.00166456	1.03508
ARID2	1.14022	0.256167	1.01411
ARID3A	-4.31149	0.000540671	0.894004
ARID4A	0.324063	0.7466	1.00506
ARID4B	3.42907	0.000938876	1.0597
ARID5B	-1.75716	0.0918748	0.935145
ARIH1	13.7459	3.73702e-22	1.16266
ARIH2	3.54744	0.00168058	1.07033
ARL1	18.1772	2.13098e-43	1.09557
ARL13B	0.490595	0.637342	1.01017
ARL14EP	3.07431	0.0168471	1.05025
ARL15	-7.4941	2.14612e-12	0.946892
ARL2	7.42609	3.97926e-12	1.05442
ARL2BP	1.22626	0.238286	1.02624
ARL3	19.3512	3.27139e-47	1.12344
ARL5A	0.953515	0.354669	1.01393
ARL5B	2.71297	0.0264566	1.05617
ARL6	-0.881955	0.383962	0.982521
ARL6IP1	-0.0271188	0.978393	0.9998
ARL6IP4	3.88198	0.000397673	1.04305
ARL6IP5	-3.69606	0.000289058	0.987434
ARL6IP6	-7.2932	8.06074e-12	0.944465
ARL8A	1.28273	0.201047	1.00439
ARL8B	-2.35594	0.0194294	0.988137
ARMC1	3.40394	0.000809237	1.0251
ARMC10	3.71465	0.000262663	1.01958
ARMC5	-2.90969	0.00411538	0.963558
ARMC6	2.84633	0.0173937	1.06529
ARMC8	4.22485	3.81065e-05	1.02735
ARMC9	2.62587	0.0223479	1.07843
ARMCX1	-5.68785	5.46795e-08	0.947081
ARMCX2	0.235714	0.813939	1.00239
ARMCX3	16.7148	1.27231e-38	1.14541
ARMCX6	-1.16333	0.250852	0.983724
ARMT1	14.0042	5.32083e-26	1.15103
ARNT	1.55623	0.124563	1.01942
ARNTL	0.376199	0.710097	1.00548
ARPC1A	3.10453	0.00217839	1.01688
ARPC1B	11.7886	5.14858e-24	1.04928
ARPC2	19.0475	4.38632e-47	1.04699
ARPC3	10.7877	1.92606e-21	1.05
ARPC4	10.8676	6.68632e-22	1.04179
ARPC5	12.7321	1.10699e-27	1.04588
ARPC5L	11.0575	1.44118e-22	1.04915
ARPIN	6.03118	2.02704e-08	1.06287
ARPP19	3.54368	0.000675082	1.03892
ARRB1	0.710331	0.478401	1.00354
ARRB2	0.608623	0.543462	1.0042
ARRDC1	-1.83746	0.0681656	0.984289
ARSA	8.66788	1.44908e-15	1.08015
ARSB	6.69588	5.36444e-10	1.0792
ARSD	0.560533	0.575783	1.00639
ARSE	6.42715	1.82947e-08	1.1307
ARSI	-0.724553	0.479168	0.982414
ART4	-3.47559	0.00227044	0.936524
ARV1	1.00983	0.333886	1.03234
ARVCF	-4.20026	4.34804e-05	0.958369
AS3MT	-1.89508	0.0814771	0.945493
ASAH1	-1.6097	0.109012	0.993128
ASAP1	10.3717	3.09538e-20	1.09537
ASAP2	1.28423	0.201659	1.02128
ASAP3	-1.88955	0.0680081	0.947844
ASB6	0.146583	0.905307	1.01348
ASB9	3.81372	0.000322442	1.06705
ASCC1	7.79592	8.18454e-12	1.07841
ASCC2	9.99553	4.12394e-15	1.13371
ASCC3	13.691	3.27327e-30	1.11702
ASF1A	3.45758	0.00105566	1.0405
ASH2L	7.69056	1.47159e-12	1.06226
ASL	12.8068	2.09064e-27	1.13691
ASMTL	9.17185	9.86712e-17	1.08416
ASNA1	14.031	1.36796e-31	1.0498
ASNS	9.58405	1.61469e-09	1.2088
ASNSD1	5.46529	2.88331e-06	1.10051
ASPA	-1.32158	0.205088	0.965306
ASPDH	-0.657001	0.52365	0.973568
ASPH	5.05446	1.14104e-06	1.01945
ASPM	0.0836635	0.933873	1.00316
ASPN	-12.7025	2.94108e-26	0.919739
ASPSCR1	6.33623	2.75084e-09	1.05939
ASRGL1	6.91022	1.93232e-10	1.10861
ASS1	10.3374	2.52706e-20	1.11966
ASUN	6.62397	4.86131e-10	1.06879
ATAD1	5.98558	9.68385e-09	1.02957
ATAD2	3.12906	0.00260554	1.06531
ATAD2B	-0.93291	0.374409	0.952684
ATAD3A	11.5104	7.70199e-24	1.05218
ATAD3B	5.89593	2.57941e-08	1.0605
ATAT1	-2.13145	0.112031	0.92002
ATE1	1.10385	0.271636	1.01221
ATF2	3.00506	0.0035202	1.03539
ATF6	-2.31483	0.0373034	0.906376
ATF6B	0.759205	0.453514	1.02415
ATF7	0.209671	0.83442	1.00235
ATF7IP	0.854449	0.396649	1.01686
ATG101	1.00525	0.339734	1.02653
ATG13	-0.128391	0.899736	0.996083
ATG14	-3.79729	0.00196614	0.864229
ATG16L1	11.5846	2.01506e-19	1.13059
ATG2A	1.48986	0.169317	1.07016
ATG2B	3.58422	0.000707772	1.07457
ATG3	16.9122	1.0071e-38	1.12837
ATG4A	-5.83618	0.00148139	0.835602
ATG4B	8.45302	7.48059e-11	1.10342
ATG4C	-1.62582	0.176042	0.900647
ATG5	9.39009	9.24775e-16	1.09134
ATG7	12.1453	2.22966e-24	1.1234
ATG9A	0.795458	0.42732	1.00757
ATHL1	-0.844667	0.434547	0.961912
ATIC	25.3629	1.99153e-61	1.15098
ATL1	-6.18864	3.53811e-09	0.95975
ATL2	6.34599	1.42165e-09	1.03797
ATL3	-4.34438	2.20994e-05	0.987323
ATM	5.08351	1.04372e-06	1.06739
ATMIN	0.44127	0.667516	1.01842
ATN1	0.782476	0.444736	1.03089
ATOX1	13.9864	3.40322e-31	1.12166
ATP10B	-1.26974	0.218676	0.959558
ATP11A	-1.76486	0.0793135	0.984839
ATP11B	-0.0873642	0.930476	0.999129
ATP11C	-1.80209	0.0731784	0.985111
ATP12A	-1.47102	0.144405	0.968079
ATP13A1	10.7814	1.24547e-21	1.04581
ATP13A2	3.71373	0.00535772	1.08763
ATP13A3	2.36458	0.0205887	1.03912
ATP13A4	-2.58487	0.0108237	0.966871
ATP1A1	-4.56832	9.09259e-06	0.988295
ATP1A2	-7.55314	2.26618e-09	0.890327
ATP1A3	-0.284459	0.779469	0.988604
ATP1B1	-1.51848	0.130507	0.992743
ATP1B2	-4.25964	0.000200627	0.938394
ATP1B3	-5.87792	1.73186e-08	0.973932
ATP2A1	-0.367388	0.721005	0.981747
ATP2A2	6.84091	9.3128e-11	1.01947
ATP2A3	-4.20679	4.25623e-05	0.973765
ATP2B1	-7.277	1.37865e-11	0.959729
ATP2B4	-19.7449	2.73415e-45	0.936461
ATP2C1	6.77065	1.39557e-10	1.04834
ATP2C2	-0.349629	0.742149	0.971106
ATP5A1	-0.890805	0.374166	0.998229
ATP5B	-0.0217458	0.982673	0.999941
ATP5C1	-2.26906	0.0243781	0.993799
ATP5D	0.11828	0.905962	1.00055
ATP5F1	0.425636	0.670824	1.00173
ATP5H	-2.98425	0.00318993	0.991327
ATP5I	-0.678513	0.498224	0.996237
ATP5J	-2.077	0.0390614	0.992352
ATP5J2	-1.34751	0.17934	0.994434
ATP5L	1.63012	0.104697	1.00841
ATP5O	-2.44703	0.0152541	0.992894
ATP5S	2.87798	0.00447914	1.02612
ATP5SL	1.51452	0.13969	1.03163
ATP6AP1	4.63198	6.55867e-06	1.03382
ATP6AP2	6.55376	5.24122e-10	1.06184
ATP6V0A1	1.26602	0.207036	1.00589
ATP6V0A2	7.34154	7.06275e-12	1.07245
ATP6V0A4	-0.921727	0.400064	0.940704
ATP6V0C	-0.835166	0.405145	0.990648
ATP6V0D1	4.53591	9.9551e-06	1.0181
ATP6V0D2	-1.49983	0.135532	0.984691
ATP6V1A	12.4224	5.70223e-26	1.04829
ATP6V1B1	1.73943	0.142294	1.09856
ATP6V1B2	9.5465	6.23932e-18	1.03803
ATP6V1C1	14.267	2.46875e-30	1.0876
ATP6V1C2	-2.20644	0.0846305	0.894682
ATP6V1D	12.0961	6.22003e-25	1.06749
ATP6V1E1	10.2055	8.07279e-20	1.04565
ATP6V1F	9.17022	1.42862e-16	1.05095
ATP6V1G1	5.74542	3.49893e-08	1.03752
ATP6V1H	10.6859	1.24662e-20	1.05939
ATP7A	4.9271	1.82729e-06	1.05474
ATP7B	-1.63965	0.130663	0.902939
ATP8A1	-4.76275	4.14829e-06	0.95061
ATP8B1	1.99143	0.0494325	1.03098
ATP8B2	-1.12662	0.269961	0.976008
ATP8B4	0.766899	0.473569	1.0223
ATP9A	4.47349	1.36257e-05	1.04713
ATP9B	-0.416859	0.67736	0.992695
ATPAF1	8.53512	1.13227e-14	1.08801
ATPAF2	5.80435	2.71543e-08	1.05135
ATPIF1	1.14518	0.253805	1.02271
ATR	-3.8129	0.000611665	0.915944
ATRIP	-0.876858	0.394363	0.945406
ATRN	3.91435	0.000130427	1.04296
ATRX	5.49621	1.20206e-07	1.05555
ATXN1	0.412982	0.682572	1.01212
ATXN10	18.2938	4.45007e-39	1.20249
ATXN1L	-0.176506	0.860906	0.996376
ATXN2	7.69908	8.39903e-12	1.09205
ATXN2L	15.3093	1.51588e-29	1.15604
ATXN3	5.53938	6.78863e-07	1.0774
ATXN7	-1.11064	0.319379	0.948079
AUH	-1.53416	0.126618	0.989721
AUP1	4.50371	1.14672e-05	1.03413
AURKA	-0.844347	0.471374	0.973641
AURKB	2.08757	0.16459	1.06317
AUTS2	-0.487837	0.659538	0.952214
AVEN	5.41989	2.21074e-06	1.07043
AVIL	-0.0514547	0.960016	0.997962
AVL9	3.17621	0.0153454	1.06459
AXIN1	-1.48433	0.167434	0.955693
AXL	-0.350194	0.726895	0.995045
AZGP1	5.96538	1.1088e-08	1.06148
AZI2	0.166229	0.868312	1.00262
AZU1	-9.65945	1.05678e-16	0.880641
B2M	-1.93635	0.0542169	0.990147
B3GALNT1	0.661191	0.514197	1.01807
B3GALT6	5.03625	1.60219e-06	1.05558
B3GALTL	2.16066	0.0319849	1.0175
B3GAT3	7.00866	5.26759e-11	1.06258
B3GNT2	2.03551	0.0473161	1.02859
B3GNT3	-0.43923	0.732557	0.971698
B3GNT5	-2.45777	0.0304814	0.883527
B3GNT7	4.6313	2.82408e-05	1.08511
B3GNT8	-2.88464	0.00520857	0.939826
B3GNT9	-1.55995	0.154102	0.938747
B4GALT1	9.97922	3.90614e-17	1.12656
B4GALT4	4.02318	0.000728574	1.06172
B4GALT5	7.64833	2.55492e-12	1.07469
B4GALT7	-3.20889	0.00217125	0.924576
B4GAT1	0.584017	0.56011	1.00668
B9D2	-2.76744	0.0138946	0.966884
BABAM1	6.21	5.59801e-09	1.05963
BACE2	0.885222	0.402538	1.03332
BACH1	2.83294	0.00634242	1.04227
BAD	2.30553	0.0337261	1.05044
BAG1	4.36056	2.15797e-05	1.03507
BAG2	-6.69708	3.34478e-10	0.962435
BAG3	3.05938	0.00253484	1.01783
BAG4	2.24564	0.0268988	1.02365
BAG5	1.87393	0.0623707	1.00891
BAG6	17.6569	1.48234e-41	1.09234
BAHD1	0.551721	0.636183	1.03118
BAIAP2	-1.23823	0.217157	0.990662
BAIAP2L1	16.7075	5.90163e-36	1.20007
BAIAP2L2	0.922366	0.382001	1.03508
BAK1	5.64322	7.45113e-08	1.0467
BANF1	-2.47203	0.014322	0.992587
BANP	-2.37249	0.027739	0.888079
BAP1	-0.992673	0.339971	0.967927
BAP18	11.1083	1.06165e-22	1.0535
BARGIN	14.1577	9.42416e-28	1.14027
BASP1	7.54152	1.55781e-12	1.04383
BAX	14.8136	4.00313e-34	1.06302
BAZ1A	4.25547	5.49306e-05	1.08929
BAZ1B	4.48965	1.19386e-05	1.02585
BAZ2A	0.453172	0.651478	1.00782
BAZ2B	-2.41145	0.0189268	0.934636
BBC3	0.162632	0.874565	1.00731
BBS1	1.15748	0.249333	1.01549
BBS2	-0.107129	0.91498	0.99798
BBS4	-2.38298	0.0310731	0.91204
BBS5	1.03488	0.316697	1.02597
BBS7	1.13196	0.263192	1.01765
BBS9	0.238677	0.812685	1.0086
BBX	1.77311	0.113657	1.04591
BCAM	-22.3475	4.03527e-47	0.87587
BCAP29	-1.81133	0.0716692	0.980639
BCAP31	4.26866	3.02489e-05	1.01774
BCAR1	7.83578	1.03278e-12	1.09633
BCAR3	0.170615	0.866864	1.0064
BCAS1	0.260909	0.820396	1.00981
BCAS2	5.67113	4.90006e-08	1.02691
BCAS3	4.83007	4.83327e-06	1.06703
BCAT1	11.4161	2.75146e-20	1.17821
BCAT2	1.47654	0.141341	1.00787
BCCIP	9.48027	6.56752e-12	1.14558
BCHE	-8.02996	3.13115e-10	0.893184
BCKDHA	0.909096	0.364453	1.00541
BCKDHB	-0.466474	0.641377	0.996931
BCKDK	8.83385	4.81306e-16	1.05917
BCL10	7.29219	1.92864e-06	1.11706
BCL11B	-1.88433	0.0968334	0.906664
BCL2	-4.55161	1.09731e-05	0.960004
BCL2L1	4.27384	3.3266e-05	1.034
BCL2L11	3.93781	0.0188898	1.05429
BCL2L12	-1.44842	0.15871	0.97082
BCL2L13	5.80745	2.55494e-08	1.04096
BCL2L2	0.869314	0.396924	1.01065
BCL3	0.405126	0.700899	1.02585
BCL7B	-1.8761	0.0736504	0.97944
BCL7C	1.65047	0.100739	1.0138
BCL9	-2.49029	0.0193788	0.904592
BCL9L	0.118279	0.906911	1.00274
BCLAF1	7.27129	9.99511e-12	1.04596
BCOR	-0.692017	0.498063	0.969176
BCR	10.7963	1.61949e-20	1.10271
BCS1L	0.357028	0.721449	1.00208
BDH1	7.62142	1.22746e-12	1.06847
BDH2	5.09408	8.16203e-07	1.04317
BECN1	3.85281	0.000173617	1.03485
BEND3	-0.845787	0.421202	0.964972
BEND7	-0.0933654	0.926508	0.99715
BET1	6.10063	5.74518e-09	1.04503
BET1L	9.34754	1.34227e-16	1.08316
BGN	-16.9577	7.26359e-37	0.947271
BHLHA15	3.02241	0.0958475	1.11462
BHLHE40	-0.928953	0.366885	0.981219
BHMT	-0.630539	0.560681	0.927564
BHMT2	-1.07018	0.347988	0.928748
BICC1	-0.47836	0.645503	0.974082
BICD1	1.39242	0.173696	1.02966
BICD2	6.01703	1.08706e-08	1.05315
BID	11.5197	4.53703e-19	1.13898
BIN1	9.89261	1.19829e-18	1.07948
BIN2	7.18837	7.3766e-11	1.09007
BIN3	-2.63985	0.0092426	0.973738
BIRC2	2.20724	0.052578	1.04531
BIRC6	8.15244	4.05879e-13	1.1359
BLM	1.79589	0.0745884	1.01985
BLMH	9.83751	8.04813e-19	1.064
BLOC1S1	3.80106	0.000197647	1.02839
BLOC1S2	3.76971	0.000217961	1.02402
BLOC1S3	5.60552	1.12543e-07	1.0509
BLOC1S4	7.60567	2.90221e-12	1.07119
BLOC1S5	6.55758	1.43051e-09	1.06178
BLOC1S6	3.21232	0.00190019	1.02813
BLVRA	18.9586	4.42068e-46	1.1313
BLVRB	9.108	1.09773e-16	1.04267
BLZF1	-1.21656	0.280072	0.945958
BMI1	0.114722	0.908851	1.00102
BMP1	0.358824	0.737952	1.01005
BMP2	0.263116	0.835805	1.03831
BMP2K	5.08073	8.90616e-07	1.04432
BMP3	0.567385	0.572019	1.01261
BMP5	-3.42884	0.00098775	0.948422
BMPER	-2.25194	0.0423136	0.928876
BMPR2	-3.59658	0.000628814	0.928102
BMS1	9.00377	3.85989e-16	1.09213
BMX	0.0352137	0.97241	1.00216
BNIP1	3.97543	9.82561e-05	1.02759
BNIP2	-0.726257	0.469072	0.991712
BNIP3	2.60387	0.0112144	1.03577
BNIP3L	0.314638	0.753539	1.00347
BOD1	3.58547	0.00583264	1.04629
BOD1L1	3.83125	0.000209604	1.05212
BOK	-3.11366	0.00224812	0.965421
BOLA1	3.94507	0.00424269	1.06783
BOLA2	17.4506	2.94491e-40	1.14082
BOLA3	1.16895	0.250731	1.01365
BOP1	13.1484	2.97167e-28	1.10208
BPGM	-0.490719	0.624192	0.994972
BPHL	11.6542	3.42855e-23	1.1224
BPI	-5.42321	2.70133e-07	0.917034
BPIFA1	-1.28082	0.224098	0.942432
BPIFB1	0.997946	0.320228	1.0239
BPNT1	20.9608	1.82401e-50	1.16134
BPTF	5.15301	8.65345e-07	1.07077
BRAF	-0.685961	0.503855	0.983709
BRAP	6.94065	1.5212e-07	1.11629
BRAT1	7.68545	3.61794e-11	1.11782
BRCA1	-2.29156	0.0341364	0.899585
BRCC3	8.63513	2.44122e-15	1.04713
BRD1	2.02886	0.0449669	1.0276
BRD2	7.11046	3.91492e-10	1.08198
BRD3	3.16906	0.00190668	1.03509
BRD4	4.96903	1.49958e-06	1.04027
BRD7	0.533138	0.594898	1.0066
BRD8	1.96009	0.0526565	1.03143
BRD9	2.54123	0.0124031	1.02908
BRE	7.13282	2.70817e-11	1.05851
BRF1	-2.06764	0.0680479	0.870455
BRI3	-0.861806	0.395818	0.979708
BRI3BP	2.51961	0.0125512	1.02101
BRIX1	6.74306	1.62123e-10	1.05626
BRK1	0.290529	0.771708	1.00135
BRMS1	-3.02523	0.00481025	0.907083
BRMS1L	0.695138	0.488284	1.00828
BROX	16.0772	3.51309e-34	1.15089
BRPF1	-1.35858	0.17743	0.983415
BRPF3	1.61965	0.122898	1.04687
BSCL2	2.28613	0.0243416	1.02359
BSDC1	12.7872	3.47675e-19	1.13962
BSG	7.03532	3.35669e-11	1.02729
BSPRY	-1.04967	0.295471	0.986101
BST1	-11.6913	9.70348e-24	0.935726
BST2	-16.1929	4.28661e-38	0.90792
BTAF1	6.27248	3.04109e-08	1.10986
BTBD1	0.845848	0.401297	1.00929
BTBD16	-2.54505	0.0195815	0.899133
BTBD2	0.640512	0.537297	1.02537
BTBD9	4.38493	5.00439e-05	1.05747
BTC	-0.785314	0.457938	0.97599
BTD	0.148943	0.881781	1.00155
BTF3	10.0118	1.97814e-19	1.072
BTF3L4	14.7627	1.29509e-29	1.13614
BTK	3.67642	0.000497066	1.06443
BTN2A1	-4.30751	2.95836e-05	0.953001
BTN3A1	-8.95486	1.9043e-14	0.906141
BTN3A2	-4.37321	5.45283e-05	0.938058
BTN3A3	-15.1892	7.52164e-34	0.904368
BTNL9	-5.05308	0.000268645	0.839102
BUB1	-0.565914	0.636059	0.950818
BUB3	12.4961	3.86829e-26	1.05085
BUD13	4.22942	0.000149419	1.05783
BUD31	4.46299	1.36231e-05	1.03468
BYSL	11.9946	1.38679e-23	1.13057
BZW1	20.8586	7.69979e-49	1.15522
BZW2	22.2861	2.37947e-45	1.25815
C10orf11	0.338483	0.739458	1.00632
C10orf32	0.266894	0.789847	1.00196
C10orf35	2.17772	0.0319363	1.0201
C10orf54	-8.34678	3.94114e-14	0.916368
C10orf76	9.56197	1.71678e-14	1.12958
C11orf52	0.704498	0.484383	1.01215
C11orf54	11.5011	1.39107e-23	1.11101
C11orf57	-0.184852	0.879801	0.992888
C11orf68	8.31291	1.28175e-12	1.09653
C11orf73	-0.106585	0.916273	0.998013
C11orf96	2.55194	0.0123332	1.03272
C11orf98	8.81235	1.9688e-14	1.06375
C12orf10	12.7725	3.01359e-25	1.1214
C12orf29	1.02036	0.314205	1.02038
C12orf4	1.73191	0.0859414	1.02071
C12orf43	-0.996235	0.359238	0.951471
C12orf49	-1.28249	0.262681	0.968275
C12orf57	4.35175	2.16303e-05	1.02572
C12orf66	-0.327507	0.783016	0.976546
C12orf73	1.12213	0.274363	1.03321
C14orf1	-0.983253	0.327443	0.98787
C14orf142	14.0366	1.33492e-27	1.12464
C14orf159	-3.38117	0.000874794	0.978126
C14orf166	11.6135	5.3263e-24	1.03757
C14orf93	0.00351626	0.997212	1.00008
C15orf26	0.32531	0.746937	1.00855
C15orf52	1.00542	0.323348	1.02724
C15orf57	2.94108	0.0202081	1.0631
C16orf13	10.0104	6.44318e-18	1.0897
C16orf54	-4.27267	0.000677133	0.932579
C16orf58	6.06191	6.4581e-09	1.03729
C16orf62	13.3666	3.30279e-27	1.11556
C16orf70	2.76421	0.00777429	1.03719
C16orf89	3.22092	0.00302363	1.09341
C17orf58	-0.745218	0.467698	0.979266
C17orf59	-0.579909	0.562623	0.995224
C17orf62	5.75587	3.15754e-08	1.03087
C17orf75	5.3326	6.89725e-07	1.06351
C17orf80	0.456863	0.649358	1.00676
C17orf85	-4.24204	5.17149e-05	0.933336
C17orf89	0.315278	0.75547	1.00603
C18orf25	-1.17271	0.273799	0.967108
C18orf32	-1.93881	0.0572444	0.957287
C18orf8	6.09664	8.47265e-09	1.06431
C19orf25	2.46644	0.014495	1.0164
C19orf35	-1.10594	0.287604	0.958229
C19orf43	2.76278	0.013228	1.05464
C19orf47	-1.13025	0.327934	0.96783
C19orf52	5.65541	5.5668e-08	1.0373
C19orf53	1.87322	0.112426	1.07866
C19orf54	-1.24725	0.347193	0.945405
C19orf66	4.47861	1.78223e-05	1.06231
C19orf68	0.320816	0.749279	1.00611
C1GALT1	5.51001	2.03462e-06	1.0889
C1GALT1C1	5.64225	2.1472e-06	1.0929
C1orf109	-1.78597	0.0818283	0.982498
C1orf122	4.24171	0.0429996	1.11974
C1orf123	12.4094	5.57064e-26	1.07906
C1orf168	-1.81538	0.0823738	0.944402
C1orf174	-3.06043	0.0089138	0.906304
C1orf186	1.79125	0.168941	1.11576
C1orf194	-0.663352	0.572393	0.951203
C1orf198	-0.807203	0.420586	0.992558
C1orf21	-1.28669	0.202717	0.970469
C1orf210	2.26512	0.0976994	1.03885
C1orf226	-0.00829313	0.993533	0.999777
C1orf43	0.392523	0.696122	1.0056
C1orf50	7.72469	1.23002e-09	1.11943
C1orf87	-0.623724	0.537394	0.980628
C1orf95	-0.245711	0.844779	0.983311
C1QA	-2.92232	0.00392373	0.976682
C1QB	-3.35086	0.000980392	0.980872
C1QBP	6.41531	9.63293e-10	1.0291
C1QC	-2.02608	0.044167	0.98884
C1QTNF2	-9.3139	4.82517e-09	0.885783
C1QTNF3	2.72262	0.00847524	1.05816
C1QTNF5	-1.10179	0.273407	0.984983
C1QTNF6	-2.4472	0.0289029	0.945218
C1QTNF7	-10.6579	1.18181e-12	0.873365
C1R	1.6662	0.0972651	1.01253
C1RL	0.808363	0.423214	1.01289
C1S	1.89502	0.0595037	1.01343
C2	1.49604	0.136234	1.01271
C20orf24	0.995022	0.336175	1.01792
C20orf27	7.68517	6.68907e-12	1.08201
C21orf2	0.0581411	0.953756	1.00062
C21orf59	2.10983	0.0425561	1.03106
C2CD2	-2.22947	0.0270868	0.964333
C2CD2L	-3.34033	0.0010222	0.969112
C2CD3	-0.422509	0.675053	0.986632
C2CD5	-2.80188	0.00557288	0.97949
C2orf16	-3.1871	0.00187473	0.952415
C2orf43	3.467	0.000663232	1.03046
C2orf44	1.17214	0.357717	1.06288
C2orf47	3.591	0.000424171	1.02871
C2orf49	2.86418	0.00501266	1.03221
C2orf54	-5.78766	5.29805e-08	0.923789
C2orf69	5.84829	5.45885e-07	1.06332
C2orf76	-1.63893	0.280284	0.962988
C2orf88	0.310756	0.760301	1.01066
C3	-0.209112	0.83457	0.999078
C3AR1	1.46346	0.147434	1.02142
C3orf17	-2.75712	0.0658051	0.866658
C3orf33	0.206931	0.866524	1.01295
C3orf38	5.88111	2.304e-08	1.0528
C3orf58	2.36927	0.0188723	1.02439
C4A	-3.38059	0.00086916	0.974168
C4B	1.13365	0.258376	1.00575
C4BPA	-5.9541	1.39775e-08	0.963318
C4BPB	-7.00789	4.89155e-11	0.934612
C4orf27	7.81801	1.75589e-08	1.13887
C4orf3	-0.948787	0.34522	0.989674
C4orf32	-4.97351	2.89576e-06	0.954957
C5	-1.0288	0.304859	0.992574
C5AR1	-2.84563	0.00501539	0.967132
C5orf22	1.87308	0.170299	1.04639
C5orf24	-1.22403	0.225402	0.982851
C5orf51	11.953	1.21612e-22	1.12064
C6	0.917037	0.360309	1.00873
C6orf120	-4.58962	8.32551e-06	0.970411
C6orf132	0.224187	0.826523	1.00962
C6orf136	0.170668	0.865959	1.00403
C6orf203	6.22064	4.15918e-09	1.0672
C6orf47	0.0767875	0.938923	1.00085
C6orf89	1.72385	0.0877966	1.02119
C7	-2.78573	0.00588139	0.978279
C7orf26	2.13478	0.0357707	1.02707
C7orf43	1.22441	0.229811	1.0238
C7orf50	9.39408	3.43068e-17	1.08653
C7orf55	0.839051	0.402773	1.00838
C8A	1.16488	0.245465	1.00889
C8B	-0.358353	0.720467	0.996469
C8G	-0.934848	0.351096	0.992904
C8orf33	-1.33116	0.195118	0.972007
C8orf4	2.15981	0.0406043	1.03436
C8orf82	5.22207	4.71692e-07	1.04378
C9	-1.00833	0.31463	0.993304
C9orf114	2.55147	0.013104	1.03212
C9orf142	12.9505	8.62231e-27	1.09317
C9orf171	0.473928	0.659655	1.02501
C9orf40	0.336171	0.738815	1.00727
C9orf64	11.3954	3.1823e-19	1.1515
C9orf72	0.0394864	0.97181	1.00198
C9orf78	0.163987	0.872571	1.00431
C9orf89	-7.24953	1.01169e-11	0.959605
C9orf9	1.45722	0.153934	1.04373
CA1	-7.67868	9.57561e-13	0.949232
CA12	3.2947	0.00395321	1.08743
CA13	8.56116	1.39742e-10	1.13831
CA2	-2.57227	0.0108791	0.980866
CA3	-2.67471	0.00893821	0.953906
CA4	-16.9504	1.4103e-26	0.777275
CA5B	-1.55732	0.121999	0.982593
CA8	1.86338	0.0820194	1.04987
CA9	0.987785	0.413751	1.06593
CAAP1	0.611469	0.543504	1.00846
CAB39	15.9932	3.07333e-37	1.10409
CAB39L	-0.140148	0.888878	0.997588
CABIN1	2.29621	0.0257433	1.04499
CABLES1	-1.46591	0.1478	0.979557
CACFD1	-1.59387	0.196704	0.952971
CACHD1	-0.534591	0.593821	0.98902
CACNA2D1	-13.8105	1.34324e-28	0.920514
CACNA2D2	-11.5823	3.66971e-19	0.856655
CACNA2D3	-1.10545	0.299794	0.945419
CACTIN	-0.184498	0.853971	0.99758
CACUL1	-0.255492	0.836905	0.99004
CACYBP	23.3486	2.33038e-58	1.13124
CAD	17.8589	5.58621e-43	1.11163
CADM1	-5.08922	1.05551e-06	0.956181
CADM2	2.99114	0.0403433	1.12738
CADM3	-3.81376	0.00582104	0.911712
CADM4	1.84226	0.0727243	1.03342
CADPS	-2.13439	0.0409624	0.921812
CADPS2	4.99803	9.64028e-05	1.13582
CALB1	-1.99518	0.0513648	0.963219
CALB2	3.97183	0.000169834	1.07474
CALCA	0.940035	0.383885	1.05633
CALCOCO1	1.14598	0.25376	1.02012
CALCOCO2	4.71001	4.71121e-06	1.04004
CALCRL	-20.0115	1.78599e-44	0.83386
CALD1	1.85764	0.064841	1.00825
CALHM2	-12.6817	3.16457e-24	0.887649
CALM3	-3.72353	0.000254217	0.992967
CALML3	1.62607	0.122128	1.0706
CALML4	-0.850514	0.540574	0.850591
CALML5	1.88481	0.0684443	1.07661
CALR	12.9103	3.82901e-28	1.03163
CALU	15.2953	3.49133e-35	1.05752
CAMK1	2.99675	0.00315704	1.0291
CAMK1D	11.1763	2.02415e-20	1.13372
CAMK2B	-0.886836	0.391332	0.955964
CAMK2D	3.34997	0.0010033	1.01376
CAMK2G	0.754143	0.45165	1.00289
CAMK4	-3.83391	0.0137625	0.82947
CAMKK1	-1.43716	0.211294	0.906234
CAMKK2	0.901908	0.371291	1.01718
CAMLG	1.80115	0.0736942	1.01587
CAMP	-8.02874	4.35581e-13	0.897676
CAMSAP1	-1.87706	0.0856983	0.935432
CAMSAP2	2.03431	0.0463878	1.03644
CAMSAP3	-2.01132	0.0720284	0.914287
CAND1	19.6237	1.63832e-48	1.08126
CAND2	0.667933	0.506479	1.01534
CANT1	13.1516	1.03033e-24	1.15065
CANX	4.57437	8.39301e-06	1.01129
CAP1	16.3079	1.97949e-38	1.05113
CAP2	0.21374	0.830976	1.0021
CAPG	14.5553	8.73941e-33	1.06483
CAPN1	11.2674	4.69086e-23	1.03303
CAPN13	-0.186162	0.868708	0.97813
CAPN15	-0.402488	0.717097	0.992658
CAPN2	8.23008	2.28578e-14	1.03502
CAPN5	-6.31845	3.48901e-09	0.943482
CAPN6	0.971412	0.353065	1.05186
CAPN7	7.36556	4.72225e-09	1.13158
CAPN8	-0.396195	0.711669	0.985171
CAPN9	0.106306	0.917194	1.0034
CAPNS1	7.60553	1.02496e-12	1.03102
CAPRIN1	18.8117	7.99409e-46	1.09532
CAPS	0.220612	0.825655	1.00316
CAPSL	0.465253	0.645499	1.01125
CAPZA1	8.61393	1.93229e-15	1.02658
CAPZA2	1.40636	0.161321	1.00383
CAPZB	7.44337	3.02594e-12	1.01526
CARD10	-2.42923	0.0700728	0.877456
CARD11	-0.580834	0.574766	0.979046
CARD14	-1.80179	0.0862954	0.943302
CARD16	0.433657	0.667229	1.00967
CARD6	1.19584	0.237928	1.03106
CARD8	-0.965042	0.345589	0.983241
CARD9	2.20406	0.0331931	1.046
CARHSP1	10.1375	8.73169e-20	1.06382
CARKD	3.36247	0.000933483	1.02018
CARM1	11.0644	1.68292e-21	1.10928
CARS	16.0895	3.1258e-35	1.14325
CARS2	3.93257	0.000121292	1.03491
CASC3	0.33483	0.742898	1.01199
CASC4	11.0011	5.08881e-22	1.07671
CASD1	-0.542918	0.599559	0.974185
CASK	6.0369	7.36276e-09	1.03099
CASKIN2	-6.25775	3.31318e-09	0.930493
CASP1	13.0997	1.35104e-27	1.09928
CASP10	9.54005	2.71697e-15	1.11795
CASP14	-3.0428	0.00616542	0.866668
CASP2	1.83336	0.190504	1.06412
CASP3	12.1814	1.64858e-18	1.14045
CASP4	7.87247	2.50666e-11	1.12281
CASP6	10.077	3.87682e-11	1.18792
CASP7	7.30857	1.84721e-10	1.1126
CASP8	11.5546	4.29451e-16	1.1638
CASQ1	0.863687	0.399295	1.0221
CASR	0.493964	0.684044	1.02631
CASS4	-4.66787	1.13827e-05	0.939503
CAST	8.87098	9.50869e-16	1.04359
CASZ1	0.70768	0.482595	1.01798
CAT	-12.1059	4.11488e-25	0.958118
CAV1	-21.5813	1.85983e-48	0.904056
CAV2	-17.2332	2.81413e-39	0.844582
CAV3	-5.08224	0.00026152	0.935573
CBFB	16.4474	3.23843e-37	1.10327
CBL	6.93789	1.24086e-10	1.07638
CBLB	1.20301	0.237842	1.03456
CBLC	-2.34059	0.0871189	0.917142
CBLL1	0.45797	0.649814	1.00615
CBR1	15.401	1.45034e-35	1.07084
CBR3	12.7747	1.28606e-27	1.09365
CBR4	2.98189	0.00325101	1.02311
CBS	-0.258575	0.816815	0.978393
CBWD1	3.28511	0.00637874	1.07044
CBX1	5.84053	2.07822e-08	1.02493
CBX3	10.5993	4.34222e-21	1.04837
CBX4	-0.402695	0.750734	0.964274
CBX5	5.58613	7.39543e-08	1.02797
CBX6	-2.27492	0.0445747	0.946406
CBX7	-1.8615	0.0685523	0.968244
CBX8	4.54493	2.19267e-05	1.05566
CBY1	-0.145173	0.896882	0.991193
CC2D1A	10.143	1.97431e-19	1.07231
CC2D1B	7.52205	1.95813e-12	1.06172
CCAR1	7.06807	2.57887e-11	1.02593
CCAR2	7.85142	3.6328e-13	1.03854
CCBE1	-0.18562	0.8724	0.997319
CCBL1	-1.57875	0.149019	0.927565
CCBL2	1.5249	0.128956	1.01468
CCDC101	6.0081	4.61622e-08	1.06511
CCDC102A	-5.28616	3.52246e-07	0.932337
CCDC109B	4.16712	7.65363e-05	1.06719
CCDC114	-0.89734	0.38083	0.960426
CCDC115	-0.744571	0.45785	0.98661
CCDC12	4.1981	4.39082e-05	1.03672
CCDC124	14.0731	9.28239e-30	1.12107
CCDC126	3.57797	0.000580347	1.04243
CCDC127	1.84233	0.0669905	1.01576
CCDC129	0.314478	0.766181	1.01081
CCDC130	-4.04422	0.00403755	0.842001
CCDC132	8.84045	7.31648e-16	1.07427
CCDC134	10.3277	1.82326e-18	1.10222
CCDC137	-1.68074	0.186963	0.853465
CCDC141	4.92471	6.17956e-06	1.09658
CCDC149	-2.38034	0.0199088	0.966784
CCDC151	2.15908	0.0406371	1.04502
CCDC170	-0.69198	0.493712	0.983613
CCDC174	-1.2776	0.242474	0.912045
CCDC186	7.47117	3.36021e-10	1.09882
CCDC22	11.1373	2.77279e-21	1.06248
CCDC23	0.961693	0.486747	1.02217
CCDC25	3.69419	0.00111758	1.06928
CCDC28A	-2.7877	0.00602667	0.973783
CCDC40	-1.22452	0.22858	0.962598
CCDC43	5.20194	8.29752e-06	1.0742
CCDC47	10.9858	2.51161e-22	1.03958
CCDC50	2.48097	0.0142069	1.02705
CCDC51	4.41716	1.69493e-05	1.03906
CCDC53	5.2014	5.9121e-07	1.04006
CCDC57	-0.864339	0.395791	0.97046
CCDC58	7.53258	2.37584e-12	1.05444
CCDC6	15.4428	8.4545e-35	1.09306
CCDC61	-3.54874	0.000534457	0.965034
CCDC64B	-2.16292	0.045062	0.94352
CCDC68	-2.57128	0.0353278	0.93996
CCDC69	-2.29842	0.0278112	0.960753
CCDC71	-1.46171	0.155094	0.957229
CCDC71L	-1.6245	0.122312	0.947065
CCDC77	-1.25068	0.222068	0.966412
CCDC8	-1.45451	0.158733	0.948999
CCDC80	7.30656	3.39748e-10	1.15946
CCDC82	-1.21454	0.272872	0.939456
CCDC85A	0.959191	0.483927	1.04061
CCDC85B	-1.6083	0.123636	0.966043
CCDC85C	-3.32091	0.00149632	0.938334
CCDC86	3.23837	0.00323741	1.05499
CCDC88A	2.49309	0.0143102	1.04076
CCDC88B	0.603508	0.547555	1.013
CCDC88C	2.51105	0.0136213	1.04925
CCDC9	5.23328	5.74471e-07	1.04302
CCDC90B	2.52666	0.0122822	1.01703
CCDC91	0.10204	0.919131	1.00193
CCDC92	0.149653	0.881592	1.00523
CCDC93	10.528	2.00517e-19	1.08983
CCDC94	0.981045	0.337405	1.02256
CCDC97	4.74825	1.93445e-05	1.05595
CCL14	-2.50047	0.0173841	0.972654
CCL18	-1.88924	0.0605185	0.979732
CCL19	2.42507	0.020626	1.05315
CCL21	-3.18993	0.00181172	0.962937
CCL28	2.43836	0.0227009	1.07251
CCL5	-0.955137	0.351391	0.976563
CCM2	7.56151	9.25599e-12	1.07612
CCM2L	3.06025	0.0109767	1.08582
CCNB1	1.48751	0.212814	1.06016
CCNC	1.41809	0.171616	1.04202
CCND1	-0.66814	0.534318	0.960405
CCNH	1.37891	0.212408	1.04464
CCNK	7.01953	5.50641e-10	1.08266
CCNL1	4.82171	9.27976e-06	1.06331
CCNL2	1.28279	0.222353	1.02652
CCNT1	0.945552	0.352784	1.02041
CCNT2	-0.0491403	0.962692	0.99898
CCNY	-4.48706	1.20967e-05	0.963948
CCNYL1	1.00694	0.316104	1.01194
CCP110	-0.71356	0.482055	0.980794
CCPG1	4.66516	1.22854e-05	1.0764
CCR1	-0.529394	0.599083	0.993556
CCR2	0.72532	0.490389	1.02001
CCR5	-0.237274	0.820236	0.990051
CCR6	-0.884284	0.388403	0.986983
CCRL2	-5.80996	0.00818495	0.862017
CCS	11.7724	1.14296e-21	1.10327
CCSAP	-0.185126	0.855653	0.996677
CCSER2	-1.09038	0.289985	0.953927
CCSMST1	0.645438	0.530216	1.01019
CCT2	-0.385665	0.700158	0.999188
CCT3	1.42219	0.156497	1.00321
CCT4	2.41749	0.0165078	1.00572
CCT5	1.25662	0.210348	1.00303
CCT6A	1.54941	0.12284	1.00337
CCT7	0.992728	0.322027	1.00212
CCT8	1.9617	0.0511583	1.00437
CCZ1	13.3146	3.47727e-27	1.10586
CD101	-0.265174	0.791571	0.994834
CD109	-16.5678	5.75113e-37	0.880495
CD14	-8.27945	2.14076e-14	0.955272
CD151	-10.3141	2.44895e-20	0.938751
CD163	-0.381349	0.703345	0.997667
CD163L1	-0.71973	0.472866	0.989854
CD177	-3.34586	0.00148873	0.940006
CD180	5.52315	1.30872e-07	1.05739
CD19	-2.18895	0.151562	0.834467
CD1C	4.42958	0.000254896	1.10018
CD2	-0.192147	0.849083	0.994325
CD200	-14.1135	1.02696e-30	0.897562
CD200R1	-0.410704	0.683429	0.993197
CD207	5.69194	5.70299e-05	1.11172
CD209	-1.54871	0.12379	0.977243
CD22	-0.760486	0.458515	0.973822
CD226	-3.92037	0.000440083	0.949058
CD247	-0.677151	0.502067	0.988954
CD248	-1.32203	0.188516	0.984758
CD27	-1.01888	0.442907	0.977272
CD274	-1.4698	0.145177	0.982609
CD276	2.34031	0.0202536	1.01706
CD2AP	12.893	3.84771e-28	1.07795
CD2BP2	11.203	2.49637e-22	1.07506
CD300A	-1.62216	0.109527	0.982768
CD300LF	-0.0566756	0.95507	0.999016
CD302	-9.04134	9.46789e-16	0.937964
CD320	0.369099	0.71695	1.01041
CD33	-3.16193	0.00208937	0.966289
CD34	-16.7206	1.66716e-34	0.862344
CD36	-25.4068	1.478e-53	0.7821
CD37	2.07989	0.0398	1.0227
CD38	8.03622	8.68359e-14	1.09053
CD3D	-0.259939	0.795869	0.996973
CD3E	2.34877	0.0205493	1.02674
CD3EAP	1.69424	0.101514	1.02684
CD3G	-0.743278	0.459849	0.991461
CD4	-0.312249	0.755187	0.996571
CD40	-2.33949	0.0203966	0.981
CD44	-8.84378	8.86898e-16	0.970179
CD46	-1.75639	0.0806018	0.986717
CD47	-10.9631	5.33682e-22	0.946959
CD48	-0.390506	0.696648	0.996091
CD5	3.21989	0.00164921	1.04526
CD55	-12.4365	6.26525e-25	0.905737
CD58	-10.0773	3.12493e-18	0.909824
CD59	-10.273	3.29405e-20	0.961247
CD5L	-6.66547	2.56192e-10	0.93374
CD6	1.41037	0.161106	1.01979
CD63	3.54428	0.000489731	1.02956
CD68	-0.127505	0.898693	0.998727
CD69	-4.44619	2.55518e-05	0.954967
CD7	-2.3369	0.0246725	0.955997
CD70	0.715509	0.503148	1.04884
CD72	-2.41288	0.0417479	0.930908
CD74	4.58779	8.26353e-06	1.02241
CD81	-12.6111	1.69896e-26	0.942479
CD82	-8.35935	1.12942e-14	0.929429
CD84	0.526267	0.599408	1.00548
CD8A	-4.38537	2.18863e-05	0.949804
CD9	-11.3975	1.01423e-22	0.955374
CD93	-22.1839	3.65217e-53	0.857953
CD97	1.30718	0.19283	1.00627
CD99	-5.56593	8.6386e-08	0.949264
CD99L2	-8.66486	9.91344e-15	0.922441
CDA	4.0078	0.00010492	1.06048
CDAN1	-6.24121	9.05545e-09	0.91128
CDC16	6.7175	9.04602e-10	1.06756
CDC20	0.200798	0.853911	1.00856
CDC23	3.58748	0.000495513	1.04473
CDC26	0.975892	0.333223	1.01238
CDC27	5.27677	5.24595e-07	1.06044
CDC34	-0.564652	0.610483	0.968884
CDC37	11.229	8.09623e-23	1.0577
CDC37L1	1.99857	0.105708	1.06194
CDC40	2.56428	0.0111127	1.02187
CDC42	3.39496	0.00082981	1.01108
CDC42BPA	-0.609288	0.543091	0.994196
CDC42BPB	-0.121131	0.903708	0.999493
CDC42BPG	5.9136	2.8542e-08	1.08516
CDC42EP1	0.0674046	0.94633	1.00066
CDC42EP2	-0.339282	0.764988	0.98097
CDC42EP4	-1.48621	0.139232	0.986937
CDC42EP5	1.4574	0.18267	1.04419
CDC42SE1	-1.34023	0.183201	0.9871
CDC42SE2	-1.70189	0.091287	0.986945
CDC45	-0.552553	0.5873	0.980584
CDC5L	6.0332	7.53865e-09	1.02611
CDC7	-0.755703	0.470361	0.967981
CDC73	11.2113	8.95455e-22	1.11429
CDCA5	0.841538	0.441805	1.01835
CDCA7L	-0.355896	0.731296	0.980529
CDCP1	4.15947	0.000555013	1.0873
CDH1	1.98785	0.0483777	1.01144
CDH11	-6.38724	1.57073e-09	0.962715
CDH13	-22.968	7.40575e-51	0.868425
CDH17	-0.82111	0.423769	0.957193
CDH2	0.687324	0.496545	1.01625
CDH3	5.76417	2.04173e-07	1.1148
CDH5	-24.9753	1.38317e-54	0.80789
CDH6	-5.35682	6.57027e-06	0.911389
CDHR2	-1.68068	0.140919	0.904726
CDHR3	-0.688662	0.614702	0.944287
CDIPT	-3.55748	0.000467108	0.97759
CDK1	2.78297	0.0813406	1.07855
CDK11A	14.1139	9.31397e-28	1.13508
CDK12	1.06641	0.310297	1.03654
CDK13	1.4458	0.150069	1.01637
CDK14	-1.48374	0.361794	0.939159
CDK16	2.39977	0.0204207	1.04098
CDK17	0.912197	0.362814	1.00933
CDK18	4.52446	8.57393e-05	1.06518
CDK19	0.440026	0.665676	1.0089
CDK2	9.30413	1.70538e-13	1.11699
CDK2AP1	0.265383	0.791737	1.00445
CDK4	6.7259	1.77438e-09	1.08951
CDK5	13.3242	1.37503e-28	1.10944
CDK5RAP1	-1.59519	0.146065	0.934113
CDK5RAP2	-2.39115	0.0181267	0.939261
CDK5RAP3	10.3609	8.20322e-20	1.05705
CDK6	5.68332	5.27009e-07	1.08101
CDK7	1.77987	0.0900472	1.05271
CDK9	6.54213	2.09295e-09	1.07059
CDKAL1	8.05821	4.43277e-12	1.10482
CDKN1B	2.25678	0.0258924	1.02299
CDKN2A	6.8981	1.02641e-05	1.17575
CDKN2AIP	9.64377	1.08717e-16	1.10986
CDKN2AIPNL	3.11427	0.0023632	1.03835
CDKN2C	3.05639	0.00295332	1.03436
CDKN2D	-0.110929	0.915367	0.989975
CDR2	-3.50704	0.00414144	0.907484
CDR2L	2.25194	0.0329179	1.05422
CDS1	1.21383	0.22699	1.01436
CDS2	-3.37024	0.000899444	0.979528
CDSN	1.25698	0.335877	1.0891
CDV3	15.4424	1.87366e-35	1.13893
CDYL	3.34816	0.0011495	1.03744
CEACAM1	-4.54353	1.06708e-05	0.9527
CEACAM4	2.04164	0.110745	1.09134
CEACAM5	4.11847	6.59683e-05	1.05699
CEACAM6	2.35528	0.0196456	1.03119
CEACAM8	-1.86916	0.0688782	0.962138
CEBPB	-1.07372	0.284611	0.989164
CEBPD	-4.0608	0.000118603	0.949765
CEBPZ	11.0365	5.43918e-22	1.11938
CECR1	1.54797	0.123382	1.01541
CECR5	9.60405	3.06006e-18	1.05961
CELF1	10.9975	4.04947e-19	1.12182
CELF2	3.70564	0.000273372	1.02994
CELSR1	2.32514	0.0213774	1.03949
CELSR2	-0.996551	0.321031	0.97927
CEMIP	-1.38799	0.361707	0.93105
CENPB	1.60947	0.110621	1.02169
CENPC	1.05261	0.2981	1.01683
CENPF	-0.742153	0.460574	0.981823
CENPL	-2.47263	0.0192753	0.936486
CENPQ	-2.33383	0.094479	0.899495
CENPT	-3.28398	0.0133712	0.920913
CENPV	0.248719	0.803875	1.00269
CEP112	-0.788001	0.435413	0.98213
CEP120	-1.96375	0.0525435	0.972369
CEP128	-1.35251	0.178796	0.975694
CEP131	1.12541	0.267193	1.02873
CEP135	-8.18718	3.6862e-14	0.916142
CEP152	-2.18687	0.0693734	0.868663
CEP164	-0.861237	0.396677	0.963177
CEP170	9.93455	7.7413e-18	1.13632
CEP170B	1.25572	0.242174	1.06527
CEP192	-0.0161148	0.987201	0.999603
CEP250	-0.631445	0.528508	0.991835
CEP290	-1.03129	0.305037	0.977088
CEP350	-4.07433	0.000108193	0.916578
CEP41	3.75814	0.00116958	1.07453
CEP44	4.07848	7.6526e-05	1.0411
CEP55	1.31929	0.311812	1.05106
CEP57	-1.16319	0.248677	0.980346
CEP63	0.044171	0.964905	1.00112
CEP68	-0.781728	0.438135	0.986563
CEP76	-1.02015	0.341902	0.972525
CEP78	-2.48556	0.0154743	0.960014
CEP83	0.28818	0.778255	1.01629
CEP85	-2.39245	0.0946421	0.739978
CEP89	-0.436261	0.665197	0.983915
CEP95	0.677427	0.509574	1.03815
CEP97	5.53982	7.8518e-06	1.10267
CEPT1	-0.17456	0.861624	0.998551
CERCAM	2.14626	0.247205	1.06814
CERS1	-3.42663	0.014744	0.896542
CERS2	2.40543	0.0170559	1.0143
CERS4	2.60615	0.0104641	1.04085
CERS5	1.20942	0.243641	1.02802
CERS6	2.27479	0.0316971	1.04736
CES1	-11.5781	2.7571e-21	0.923787
CES2	0.229159	0.824902	1.00813
CES3	1.14194	0.28255	1.0255
CETN2	-1.43415	0.153092	0.991412
CETN3	-1.41609	0.161069	0.984017
CETP	-0.4369	0.669846	0.985717
CFAP20	4.05502	7.68574e-05	1.03526
CFAP36	1.06271	0.360701	1.0502
CFAP45	0.720319	0.512541	1.04459
CFAP52	-2.78449	0.0123577	0.925538
CFAP53	0.851799	0.427002	1.02365
CFAP57	-0.327083	0.746678	0.988762
CFAP58	-0.44254	0.666273	0.983289
CFAP97	-1.05814	0.302953	0.960936
CFB	6.86304	8.64029e-11	1.05237
CFD	-4.97798	1.44443e-06	0.963082
CFDP1	-0.0384643	0.972794	0.995294
CFH	-0.753402	0.452134	0.996351
CFHR1	-3.20767	0.00156049	0.974624
CFHR2	-0.0248226	0.980248	0.999685
CFHR3	-2.34398	0.0213031	0.959598
CFHR5	-3.86158	0.000156558	0.958711
CFI	6.7894	1.34818e-10	1.06173
CFL1	23.8684	6.53045e-61	1.06601
CFL2	-6.65894	2.73019e-10	0.959431
CFLAR	0.107585	0.916798	1.004
CFP	-2.55163	0.0116249	0.96983
CFTR	-6.06743	5.30553e-06	0.840826
CGGBP1	1.45016	0.1489	1.01157
CGN	-2.62202	0.00947271	0.976909
CGNL1	-7.48454	5.95489e-12	0.91856
CGREF1	-1.44617	0.269869	0.935621
CHAD	1.41555	0.18463	1.06865
CHAF1A	-0.386678	0.744632	0.977697
CHAF1B	-1.58564	0.179577	0.924621
CHAMP1	3.90331	0.000130085	1.0391
CHCHD1	1.20279	0.232373	1.011
CHCHD10	0.572883	0.581866	1.00705
CHCHD2	8.81909	5.64386e-16	1.04699
CHCHD3	-0.799888	0.424736	0.996917
CHCHD4	3.2558	0.00134142	1.02413
CHCHD5	1.27186	0.205926	1.01763
CHCHD6	1.18446	0.23771	1.00941
CHCHD7	0.369767	0.712349	1.00322
CHD1	1.91917	0.0588054	1.0378
CHD1L	6.83916	5.2878e-09	1.12018
CHD2	4.30765	2.61728e-05	1.04176
CHD3	2.05115	0.0429205	1.03695
CHD4	9.94217	1.16079e-18	1.05199
CHD6	-1.12413	0.286067	0.946683
CHD7	0.409701	0.683674	1.01244
CHD8	-8.10779	8.64992e-14	0.875624
CHD9	-5.03193	0.00070001	0.801865
CHDH	1.53398	0.127011	1.01833
CHERP	5.26039	3.9287e-07	1.02937
CHGB	-1.05277	0.332457	0.925218
CHI3L1	3.02819	0.00289117	1.04778
CHI3L2	1.85405	0.169729	1.14563
CHID1	10.0855	1.15288e-19	1.05251
CHIT1	-0.450196	0.653489	0.991637
CHKA	-2.3901	0.124149	0.896108
CHKB	5.13715	1.4757e-06	1.0651
CHL1	1.52954	0.13028	1.04652
CHM	5.42824	7.82019e-06	1.09188
CHMP1A	9.30664	4.68571e-17	1.07701
CHMP1B	3.26534	0.001308	1.0357
CHMP2A	4.98639	1.42704e-06	1.04537
CHMP2B	5.90695	4.18796e-08	1.07319
CHMP3	5.80292	3.02931e-08	1.03995
CHMP4A	7.57492	3.98198e-12	1.07302
CHMP4B	12.9341	7.15858e-27	1.07331
CHMP4C	-4.84129	0.000149565	0.884168
CHMP5	9.02515	3.06953e-16	1.05962
CHMP6	-9.02901	1.85287e-16	0.957043
CHMP7	6.31743	2.43267e-07	1.094
CHN1	-1.25787	0.234028	0.958477
CHN2	-0.700726	0.491411	0.969121
CHORDC1	14.4577	4.63396e-27	1.15751
CHP1	-5.51595	1.23741e-07	0.973915
CHPF	-0.88128	0.380552	0.983751
CHPF2	2.09002	0.0487693	1.07085
CHPT1	-3.92078	0.000153169	0.961158
CHRAC1	0.852469	0.400945	1.01593
CHRD	-3.49383	0.00107685	0.942655
CHRDL1	-5.77823	1.77215e-07	0.90725
CHST10	0.670688	0.558266	1.04254
CHST12	0.639438	0.524046	1.0099
CHST13	-1.22621	0.277439	0.95331
CHST14	-2.81015	0.00544956	0.971887
CHST15	-0.172476	0.877197	0.987533
CHST2	-10.2918	3.40327e-07	0.816567
CHST3	-0.310148	0.801901	0.984282
CHST4	4.34375	0.0443097	1.12689
CHST6	-2.02856	0.198451	0.921297
CHST7	1.93438	0.0811064	1.05258
CHST9	-1.12001	0.278037	0.952054
CHSY1	0.824322	0.424767	1.02616
CHSY3	-1.68211	0.106933	0.937974
CHTF18	0.808119	0.45506	1.03549
CHTF8	-0.282162	0.784644	0.985572
CHTOP	2.3464	0.0199247	1.01936
CHUK	7.38425	7.08219e-12	1.08087
CHURC1	1.29169	0.393531	1.04632
CIAO1	10.7646	1.14089e-18	1.11412
CIAPIN1	11.3422	1.58892e-18	1.15405
CIB1	4.77059	3.67245e-06	1.03319
CIC	1.33518	0.190585	1.02058
CILP	6.55227	1.74137e-08	1.18752
CILP2	0.826825	0.412617	1.02013
CINP	-0.765272	0.46368	0.971645
CIRBP	10.0449	2.04486e-19	1.07518
CIRH1A	6.17518	5.76751e-09	1.0772
CISD1	6.83902	9.61925e-11	1.026
CISD2	10.4852	9.3192e-21	1.04623
CISD3	3.56422	0.000505305	1.04451
CIT	3.03581	0.00305102	1.06018
CIZ1	-0.291752	0.770855	0.996871
CKAP2	-1.20359	0.343905	0.907266
CKAP4	9.32734	7.4316e-17	1.02899
CKAP5	16.6862	2.6293e-36	1.10368
CKB	-3.62324	0.000400793	0.9682
CKLF	-0.904782	0.393883	0.974674
CKM	-2.61928	0.0118592	0.93465
CKMT1A	6.1882	6.55879e-09	1.108
CKMT2	0.465472	0.642987	1.01005
CLASP1	15.236	4.82658e-33	1.14377
CLASP2	8.71969	1.26195e-14	1.10007
CLASRP	0.341349	0.735753	1.00774
CLC	-0.711179	0.478554	0.988466
CLCA1	-1.09459	0.305842	0.937019
CLCA2	0.337083	0.747429	1.02245
CLCA4	-0.106018	0.918183	0.994658
CLCC1	3.66052	0.00032094	1.0224
CLCN1	-0.689074	0.496146	0.979737
CLCN3	3.53565	0.000531873	1.03516
CLCN4	1.6066	0.212332	1.12758
CLCN5	1.61631	0.129753	1.04079
CLCN6	0.857967	0.395873	1.01807
CLCN7	6.70876	2.12487e-10	1.05392
CLDN1	-0.460795	0.711429	0.96389
CLDN12	0.460425	0.647718	1.0057
CLDN18	-4.04569	0.000659483	0.882595
CLDN2	2.03209	0.0958958	1.05005
CLDN23	0.166577	0.869787	1.00892
CLDN3	4.98951	2.97855e-06	1.06413
CLDN4	-1.08034	0.289029	0.981483
CLDN5	-13.384	1.02124e-20	0.850555
CLDN7	-0.840013	0.402863	0.989494
CLDND1	-1.68698	0.0935955	0.985259
CLEC10A	-7.2636	1.67992e-10	0.901525
CLEC11A	8.18981	5.70089e-14	1.08466
CLEC12A	-0.631797	0.537861	0.983505
CLEC14A	-25.1897	7.89001e-50	0.79794
CLEC16A	3.95376	0.000178537	1.05956
CLEC18B	2.27614	0.0380092	1.05081
CLEC2B	-2.10052	0.038926	0.980253
CLEC3B	-3.64981	0.00033827	0.976182
CLEC4A	0.439219	0.689475	1.01514
CLEC5A	0.983216	0.346184	1.02693
CLEC7A	-2.15673	0.106077	0.909958
CLGN	1.15712	0.265248	1.03363
CLIC1	21.2225	1.63041e-53	1.08989
CLIC2	-10.2656	6.44739e-19	0.932658
CLIC3	-5.14718	7.87522e-07	0.944574
CLIC4	8.77721	7.41522e-16	1.0377
CLIC5	-19.4465	2.98739e-34	0.797085
CLIC6	2.85598	0.00478334	1.03354
CLINT1	10.5986	1.92679e-20	1.05507
CLIP1	5.98264	1.08962e-08	1.04076
CLIP2	1.50457	0.134127	1.01955
CLIP4	-0.430013	0.671971	0.984635
CLK1	0.552345	0.610786	1.03349
CLK2	1.63014	0.121702	1.03078
CLK3	2.29161	0.0405406	1.07521
CLK4	0.840152	0.477941	1.02699
CLMN	3.49418	0.000610711	1.04696
CLMP	-2.17253	0.0656362	0.952103
CLN3	2.46894	0.0149288	1.02296
CLN5	5.93026	1.43846e-08	1.05183
CLN6	-0.217671	0.827942	0.99745
CLN8	0.527989	0.599825	1.00767
CLNS1A	6.89851	4.12583e-10	1.06486
CLOCK	-1.35227	0.220686	0.924982
CLP1	2.82676	0.0180666	1.05554
CLPB	5.16178	5.92866e-07	1.02738
CLPP	7.63434	8.78592e-13	1.04296
CLPTM1	5.0846	8.35078e-07	1.03285
CLPTM1L	12.0626	1.75334e-25	1.0941
CLPX	12.5601	2.07384e-26	1.10048
CLSTN1	7.74024	1.69401e-12	1.10306
CLSTN3	1.48209	0.162825	1.0282
CLTA	3.13042	0.00200454	1.02338
CLTB	-0.873335	0.383572	0.994237
CLTC	7.3008	6.30676e-12	1.01469
CLTCL1	1.97095	0.0513047	1.02399
CLU	-8.69538	8.88073e-15	0.964033
CLUAP1	0.0563156	0.956811	1.00172
CLUH	8.31698	4.82446e-08	1.19656
CLYBL	0.800663	0.424288	1.00827
CMA1	-9.76156	6.89e-18	0.895859
CMAS	9.78146	3.44954e-18	1.06858
CMBL	8.39537	1.48604e-14	1.1126
CMC1	3.55973	0.000468475	1.02161
CMC2	5.22221	4.98811e-07	1.04296
CMC4	3.60842	0.000440809	1.03945
CMIP	5.31232	4.3582e-06	1.08358
CMKLR1	-2.01833	0.0482049	0.962847
CMPK1	22.5075	1.47259e-56	1.14365
CMPK2	4.51408	1.10673e-05	1.04755
CMSS1	2.42203	0.0215589	1.04992
CMTM5	-0.638914	0.54815	0.981278
CMTM6	-1.18637	0.238425	0.984817
CMTM7	-1.76666	0.0804517	0.971265
CMTM8	-1.80638	0.132324	0.930623
CMTR1	7.31284	3.82159e-11	1.101
CNBP	11.0424	8.74765e-22	1.10468
CNDP1	-1.70382	0.121987	0.931654
CNDP2	16.4952	2.30542e-39	1.07906
CNEP1R1	0.0667461	0.946892	1.00052
CNIH1	-0.149506	0.883822	0.995985
CNIH3	0.311996	0.775446	1.01113
CNIH4	4.0371	7.71724e-05	1.02277
CNKSR1	2.68788	0.0181443	1.06627
CNKSR3	0.46591	0.667762	1.02124
CNN1	-3.49277	0.000597318	0.971725
CNN2	12.9564	6.19094e-28	1.06088
CNN3	9.30595	4.7668e-17	1.05321
CNNM2	-0.190906	0.849776	0.993956
CNNM3	-5.97604	1.06647e-08	0.946319
CNNM4	0.986007	0.325353	1.01011
CNOT1	12.332	2.89265e-24	1.07815
CNOT10	8.87533	4.06198e-15	1.08474
CNOT11	3.69213	0.000395985	1.03961
CNOT2	3.94396	0.00013635	1.03541
CNOT3	5.94342	3.54554e-08	1.06228
CNOT4	-0.551372	0.599582	0.978401
CNOT6L	1.69751	0.0932946	1.02636
CNOT7	5.35866	3.12139e-07	1.05613
CNOT8	0.0273494	0.978604	1.00054
CNP	5.13047	6.75856e-07	1.01875
CNPY2	17.1336	7.84102e-41	1.05805
CNPY3	7.10574	2.02879e-11	1.03859
CNPY4	3.69132	0.000287703	1.0235
CNRIP1	-3.6971	0.000286888	0.967951
CNST	2.31653	0.0225552	1.02902
CNTFR	-3.83586	0.000741492	0.953803
CNTN1	-0.396672	0.693529	0.992828
CNTN4	0.41783	0.680874	1.01546
CNTNAP1	2.49649	0.0202765	1.06585
CNTNAP2	-1.25613	0.221177	0.967347
CNTRL	2.28774	0.023434	1.04549
CNTROB	-2.26665	0.0259128	0.965364
COA1	0.385774	0.706415	1.01239
COA3	4.57048	8.69546e-06	1.02831
COA4	6.63447	1.00017e-09	1.07252
COA5	4.64204	7.4567e-06	1.04001
COA6	5.74292	3.76273e-08	1.04448
COA7	9.21621	2.65143e-16	1.09489
COASY	15.9491	2.09821e-36	1.10517
COBL	-0.282633	0.778365	0.994926
COBLL1	-0.435053	0.664048	0.995503
COCH	0.666253	0.566428	1.07631
COG1	13.6624	4.36374e-25	1.20193
COG2	15.2423	2.17134e-32	1.16882
COG3	15.7827	5.21843e-34	1.15382
COG4	8.37593	4.59612e-13	1.12076
COG5	5.69463	6.41636e-08	1.05747
COG6	10.7841	4.02813e-17	1.13651
COG7	13.3957	3.93425e-26	1.16345
COG8	10.9067	1.78611e-17	1.14876
COIL	-2.30388	0.0233078	0.968977
COL10A1	2.34242	0.0284342	1.06295
COL11A1	-0.864708	0.388523	0.983407
COL12A1	-5.57049	1.41054e-07	0.957227
COL14A1	-7.23274	3.31677e-11	0.954138
COL15A1	-11.7005	1.48368e-22	0.924518
COL16A1	-4.3447	2.41117e-05	0.940487
COL17A1	-0.363085	0.72883	0.977999
COL18A1	-17.8538	1.79314e-40	0.932042
COL1A1	-3.0861	0.00231134	0.980224
COL1A2	-5.53482	9.54388e-08	0.964094
COL21A1	-11.4421	1.80423e-22	0.861395
COL22A1	-1.6046	0.142517	0.923062
COL26A1	-1.07904	0.283131	0.97822
COL28A1	2.47286	0.0226467	1.17877
COL2A1	-0.0834949	0.934393	0.995331
COL3A1	-1.81496	0.0711135	0.977051
COL4A1	-15.1404	8.3676e-35	0.911879
COL4A2	-17.7716	1.99607e-42	0.913859
COL4A3	-15.2226	3.84039e-32	0.831972
COL4A3BP	10.6822	2.03928e-17	1.12407
COL4A4	-13.7612	3.45666e-24	0.824003
COL4A5	-8.54999	3.24684e-12	0.862871
COL4A6	-4.25351	3.42772e-05	0.933615
COL5A1	2.15286	0.0325866	1.02371
COL5A2	-1.16331	0.246223	0.987897
COL5A3	-8.58552	5.15235e-15	0.86777
COL6A1	-21.6913	3.39711e-50	0.933208
COL6A2	-21.3852	6.03272e-52	0.930831
COL6A3	-21.7362	1.16744e-48	0.936835
COL6A5	-20.6644	6.2455e-40	0.761634
COL6A6	-20.5205	1.08262e-40	0.796776
COL7A1	-0.249755	0.803248	0.993784
COL8A1	0.0380158	0.96972	1.00046
COL8A2	1.32619	0.230151	1.05879
COL9A1	-1.01031	0.382234	0.872269
COL9A2	-1.1036	0.282772	0.953443
COL9A3	-0.775385	0.577659	0.895652
COLEC11	-0.381501	0.718865	0.986986
COLEC12	-6.83802	1.68588e-10	0.939781
COLGALT1	7.97521	1.10073e-13	1.03767
COMMD1	6.30751	4.9135e-09	1.06121
COMMD10	5.70909	6.88778e-08	1.04657
COMMD2	3.53984	0.000557447	1.03748
COMMD3	9.37132	7.40548e-17	1.04979
COMMD4	11.2439	9.24129e-22	1.09891
COMMD5	8.07624	1.62743e-13	1.06952
COMMD6	5.95327	2.21639e-08	1.04868
COMMD7	5.26815	9.27627e-07	1.05172
COMMD8	6.92584	7.29903e-11	1.05079
COMMD9	7.45835	2.5638e-12	1.04801
COMP	9.08368	6.69218e-13	1.20255
COMT	-2.49336	0.0134506	0.990083
COMTD1	0.363252	0.71681	1.00337
COPA	26.2589	5.04685e-65	1.0821
COPB1	25.1659	3.54567e-60	1.0933
COPB2	24.299	3.25051e-58	1.08806
COPE	19.0411	3.99489e-46	1.08107
COPG1	25.7965	1.16357e-63	1.0975
COPG2	16.6141	2.73506e-37	1.17108
COPS2	10.5465	1.20052e-20	1.06388
COPS3	10.6743	3.78232e-21	1.05108
COPS4	11.2092	6.81641e-23	1.04605
COPS5	11.3686	3.59947e-23	1.07137
COPS6	13.2509	2.82868e-28	1.07924
COPS7A	4.57511	8.84698e-06	1.03396
COPS7B	9.36174	1.70599e-16	1.09678
COPS8	9.68579	9.82972e-18	1.06141
COPZ1	20.6805	7.73937e-52	1.08791
COPZ2	9.072	4.44173e-15	1.10406
COQ10B	2.30325	0.0242414	1.03415
COQ3	-1.96038	0.0516465	0.982624
COQ4	0.948195	0.452401	1.03226
COQ5	-3.46046	0.000673248	0.976473
COQ6	-2.90862	0.00405537	0.963786
COQ7	-3.50359	0.000584538	0.967774
COQ9	0.637815	0.52431	1.00441
CORO1A	15.3687	1.67584e-35	1.06872
CORO1B	17.3353	5.66067e-42	1.06164
CORO1C	-1.22509	0.221973	0.995406
CORO2A	3.50275	0.000582986	1.04093
CORO2B	-12.258	9.71509e-23	0.863929
CORO7	17.6512	1.02321e-37	1.16307
COTL1	14.6074	1.53834e-32	1.10646
COX11	-0.804148	0.42256	0.991863
COX15	2.90301	0.00424553	1.03256
COX16	1.10132	0.277197	1.01886
COX17	7.3796	4.89775e-12	1.05409
COX18	-2.32891	0.0303773	0.93242
COX19	0.616248	0.539081	1.00612
COX20	6.50508	6.92846e-10	1.05145
COX4I1	3.70978	0.000267556	1.01446
COX4I2	-5.28921	1.05055e-05	0.941744
COX5A	1.81028	0.0719188	1.0067
COX5B	2.45354	0.0150212	1.00964
COX6A1	1.12543	0.261882	1.01036
COX6B1	2.17052	0.0311834	1.01054
COX6C	1.88238	0.0612157	1.00845
COX7A1	-8.08554	3.11846e-13	0.934727
COX7A2	-0.137023	0.891165	0.999349
COX7A2L	1.72216	0.0868151	1.00995
COX7C	1.37668	0.171054	1.01555
COX8A	-0.309196	0.757894	0.994706
CP	-1.03797	0.300513	0.993851
CPA3	-10.1308	1.38344e-18	0.891794
CPB2	4.08474	6.83945e-05	1.0458
CPD	14.5652	1.25683e-32	1.16175
CPE	1.0983	0.280589	1.04117
CPEB2	-0.947426	0.367471	0.964957
CPEB4	4.00801	0.000611331	1.08608
CPM	-6.28724	4.02179e-09	0.955001
CPN1	-2.2508	0.026275	0.970688
CPN2	-0.870787	0.385654	0.988385
CPNE1	9.67822	2.72123e-18	1.05039
CPNE2	-16.9413	8.28687e-40	0.915648
CPNE3	-2.37418	0.0185844	0.992776
CPNE4	0.22209	0.831196	1.0078
CPNE8	-6.97151	6.78728e-11	0.937295
CPOX	12.4522	7.98292e-27	1.07079
CPPED1	13.5059	6.91938e-30	1.10334
CPQ	-0.695912	0.487378	0.99433
CPS1	4.02127	0.000116474	1.14278
CPSF1	10.4868	2.35588e-20	1.0645
CPSF2	11.2354	3.93129e-22	1.08594
CPSF3	9.29825	4.79695e-17	1.0523
CPSF3L	5.44358	2.10557e-07	1.05193
CPSF4	6.37162	1.57238e-09	1.0539
CPSF6	10.1397	3.344e-19	1.05371
CPSF7	8.11297	5.96844e-14	1.06215
CPT1A	-4.11063	5.7763e-05	0.978592
CPT1B	-1.18114	0.249739	0.961205
CPT1C	1.64464	0.140681	1.0654
CPT2	8.83415	4.7145e-16	1.04166
CPTP	1.33188	0.205111	1.02401
CPVL	3.12109	0.00208136	1.025
CPXM1	1.72618	0.0981641	1.04443
CPXM2	4.42904	2.24942e-05	1.07654
CPZ	4.26281	3.44415e-05	1.06535
CR1	-0.0873791	0.930615	0.998252
CR2	3.23636	0.0216814	1.10182
[truncated: 8,288 more rows]

## Sheet: 3. Proliferation - CRISPR-Cas9
Gene dependency scores of CRISPR-Cas9 knockout of 94 human NSCLC cell lines.
gene	HCC827	NCIH1581	NCIH1693	HCC827GR5	PC14	NCIH1650	HCC2429	HCC2935	CORL105	LOUNH91	NCIH2887	RERFLCAI	CALU6	NCIH1755	NCIH2122	NCIH3122	HCC461	NCIH522	NCIH226	NCIH647	LUDLU1	NCIH520	NCIH1944	NCIH838	NCIH1915	LU65	RERFLCSQ1	LU99	NCIH1666	HCC95	NCIH460	NCIH2170	NCIH1792	NCIH1299	CALU1	NCIH2030	ABC1	HCC78	EBC1	EPLC272H	NCIH1975	NCIH1437	LCLC97TM1	LCLC103H	NCIH441	CORL23	SKMES1	NCIH1355	HCC44
A1BG	-0.146741	-0.203709	-0.128273	-0.0290174	-0.005043	-0.0556025	-0.067146	0.132134	-0.0608603	0.0221245	-0.0505097	0.0124572	-0.0418299	0.00446498	-0.057924	-0.0206516	-0.0693268	-0.286736	-0.139189	0.210063	0.0177535	-0.0343295	-0.0575754	-0.00615412	0.139918	0.0601726	0.0679451	0.0490958	-0.0389766	-0.000251825	-0.0416164	0.0704153	-0.0507244	-0.157464	-0.045277	0.0766014	-0.059602	-0.152497	-0.042706	0.0402063	0.0535937	0.0323384	-0.087824	-0.131425	0.0525536	0.0906587	0.0299314	-0.0275394	0.163544
A1CF	0.0273976	-0.00477615	-0.0617642	0.00135555	-0.246419	-0.00961066	-0.15195	0.0910628	-0.0217165	-0.0820616	-0.126663	-0.082866	0.0799324	0.102879	0.0496965	-0.0485298	-0.0381987	-0.117852	0.11548	-0.202123	-0.0707826	-0.00755936	-0.0969518	-0.0270211	0.0436141	-0.0340049	0.0141353	0.064486	-0.00801025	-0.0774633	0.0233093	-0.129513	-0.0421325	-0.031084	0.0538187	-0.0216339	0.0238373	0.117638	-0.146928	-0.00422636	-0.0379686	0.105065	-0.0109621	-0.190936	-0.0734143	0.129228	-0.0843735	-0.200071	-0.0604374
A2M	0.178001	-0.0662448	-0.0235949	0.0604876	0.0873989	0.0201962	0.0106105	-0.0631228	0.0537073	-0.00663974	-0.0720343	0.0157511	-0.0126686	-0.130669	-0.0694405	-0.039015	0.0496211	0.130787	0.0122569	-0.0241899	0.0786361	0.0591463	0.0463881	0.0787397	-0.0368033	0.0346508	-0.0925234	-0.113653	0.0497549	0.0462096	0.053392	0.0909466	0.120205	0.114317	0.0404674	-0.0437215	-0.00841785	0.188651	0.0450671	0.0371321	0.00867454	0.00644068	0.106603	0.0489609	-0.00547666	-0.12457	0.127357	0.172496	0.0674219
A2ML1	0.239797	0.0151103	-0.030921	0.107201	0.101746	0.0240733	-0.103773	0.0327082	0.0360624	0.149709	0.152326	0.114625	0.0544007	-0.00397546	0.11473	-0.00414141	0.0341881	0.0312322	-0.00761098	0.0843172	0.0715143	0.0572237	0.00105938	0.131869	-0.0120012	0.163177	0.206532	0.156797	0.193956	0.15284	0.05902	0.109487	0.289589	0.126095	0.130703	0.0277047	0.0642639	0.160523	-0.00974087	0.04829	0.118835	0.0827212	-0.103501	-0.083429	0.0554758	-0.142888	0.0672979	-0.0349127	0.11878
A3GALT2	0.0868322	-0.00783226	0.0127344	-0.194445	-0.0926932	-0.0913915	-0.13178	-0.0620726	-0.0616553	0.0289957	-0.374645	-0.0740342	-0.135651	-0.186501	-0.113016	-0.0752655	0.0131639	-0.0732155	-0.208182	-0.181309	-0.136532	-0.0266521	0.0447625	-0.0580001	0.00464708	-0.106191	-0.259956	-0.338912	-0.156323	0.00195747	-0.0859377	-0.0819449	0.0337667	-0.0359226	-0.0716673	-0.0437518	-0.0799781	0.0145784	-0.229352	-0.134196	-0.0658547	0.109388	0.0335791	0.0461515	-0.00929809	0.0316597	-0.0858247	-0.0329293	-0.0417574
A4GALT	-0.228153	-0.0217672	-0.139215	-0.067306	-0.218733	0.0245975	-0.152608	-0.0215923	-0.0517598	-0.0937563	0.138636	-0.103535	-0.143968	-0.119128	-0.0628074	-0.0502455	-0.113232	0.0134066	0.0616189	-0.145425	0.081877	-0.0567112	-0.153614	-0.0926263	-0.0329378	-0.134651	-0.0327576	-0.168178	-0.0353237	0.187635	0.0531803	-0.00315675	-0.0995185	-0.0215056	-0.201572	-0.0995227	0.000158073	-0.00942129	-0.327082	0.0772208	-0.05985	-0.144596	0.032443	-0.111257	-0.0164806	0.170646	-0.0524814	-0.0686094	0.00282296
A4GNT	0.186669	0.094821	-0.0311323	-0.0322075	0.0470733	-0.00608147	0.101962	0.116637	0.0344201	0.0305862	0.124114	-0.0146681	-0.0145324	-0.00715161	0.0736429	0.0338358	-0.0748096	-0.0264395	0.0196084	0.134751	-0.0284525	-0.0078201	0.0452906	0.0432332	-0.0748406	-0.00962307	0.112911	0.0336953	-0.0338586	-0.0152837	0.130648	0.0401959	-0.0390384	0.0229549	0.01279	-0.0395787	-0.0781134	-0.0108412	-0.0713648	-0.114693	0.0329976	0.0588306	-0.0881359	0.00279576	0.0831025	0.0853108	0.0285442	0.0656789	0.148001
AAAS	-0.135013	-0.236753	-0.282955	-0.0137315	-0.2551	-0.314815	-0.142428	-0.115066	-0.197618	-0.298935	-0.475146	-0.250384	-0.270056	-0.375439	-0.382422	-0.215757	-0.424901	-0.431096	0.0458309	-0.160157	-0.226387	-0.190778	-0.231369	-0.163475	-0.307757	-0.136442	-0.241747	-0.390861	-0.171147	-0.306762	-0.479133	-0.346438	-0.230937	-0.224392	-0.346417	-0.187558	-0.168599	-0.407241	-0.367056	-0.252075	-0.314306	-0.162646	-0.0655872	-0.265225	-0.296913	-0.259539	-0.460484	-0.166403	-0.103
AACS	-0.00297254	-0.0341134	-0.0792754	0.138804	0.0806822	-0.00871706	0.0464362	-0.00980906	0.113922	-0.00822297	-0.0546554	0.0324706	0.0176798	-0.0491857	0.0893593	-0.0875189	-0.000760164	-0.131226	0.0712357	0.0413196	0.0139985	0.0675548	0.0660124	-0.0637597	0.0295482	0.0464965	0.142513	-0.00090342	0.0152778	-0.272438	-0.0343505	-0.0438023	0.0129343	-0.0642369	-0.0566535	0.153971	-0.0126669	0.0357602	0.0664428	-0.08454	-0.0476509	0.0756966	-0.0144652	-0.0206229	0.164288	-0.130612	0.0464346	0.059142	0.0177326
AADAC	0.12458	0.0542875	-0.00143247	0.00495899	0.0392337	0.00972714	0.0144669	-0.0566518	0.0792995	0.0793111	-0.188502	-0.019927	0.0546326	0.000755814	0.206586	-0.0553002	0.0419775	0.135519	0.084381	0.274433	0.0959693	0.113254	0.146161	0.0681501	0.0577014	0.0126163	0.146979	-0.00998567	0.071788	0.163139	0.0297291	0.0459623	-0.209689	0.0679566	0.171706	-0.0378559	0.0256335	0.05976	0.0400212	0.0668308	0.0947064	0.132168	0.0362582	-0.0513877	0.151606	-0.0770159	-0.00967159	0.0605518	-0.0918068
AADACL2	-0.0653103	0.0944662	0.00833563	0.041223	0.0174712	-0.00885687	0.0321565	0.0410901	0.127883	-0.0735311	0.136927	0.0121395	-0.112193	0.00541475	0.0707273	-0.0951275	-0.0778945	0.0821119	-0.0670225	-0.199277	0.0400801	0.0531261	-0.0739042	0.0113856	-0.0332714	-0.0720471	0.01215	0.0377454	0.00773085	0.0732599	0.114526	0.0389594	-0.132751	0.0938489	-0.120269	-0.171742	-0.0762249	0.00583561	-0.000517889	-0.0398173	-0.0477086	0.0797692	-0.00855896	0.0309151	-0.0151533	0.10134	-0.0137242	0.00964855	0.0386315
AADACL3	-0.10404	-0.0158214	0.00453605	0.104835	0.0817291	-0.177679	-0.189545	-0.0260291	-0.0409089	-0.00385729	-0.168016	0.11093	-0.0187115	0.0399962	-0.0896544	0.0529019	0.140149	0.0437076	0.281125	0.214799	0.0134745	0.0880278	0.111811	-0.0252062	-0.0649562	0.0727445	0.027592	-0.0531988	0.0609811	-0.101222	-0.00916773	0.029886	-0.0606758	0.128151	0.0652448	-0.06827	0.100071	0.213932	-0.0859017	-0.0697156	-0.0215732	-0.00799349	0.204976	-0.100877	0.0895343	0.142054	0.114204	0.0367433	-0.120946
AADACL4	0.0502967	0.108432	0.0425268	0.0266918	0.0505396	-0.119578	-0.138604	0.00503314	0.0180598	0.107314	0.0804281	0.0794936	-0.036155	0.0763236	0.0543374	0.0352881	0.0645537	-0.00667805	0.192229	0.0887167	0.0511889	0.120824	0.163424	-0.000775511	0.0875361	0.0803966	0.0943409	-0.00636077	0.140547	0.19748	0.154149	0.0704252	0.0191537	0.0416972	-0.017887	-0.0530063	0.000235719	-0.0315608	0.040144	0.0275548	0.108095	0.0343534	-0.0353822	0.0397753	0.0433731	0.205639	0.096581	0.0214869	0.134123
AADAT	-0.130537	0.123103	-0.0296281	-0.0747779	-0.0576168	-0.00300878	-0.219213	-0.0454744	-0.00371624	0.0222869	-0.0387675	-0.0999941	-0.162176	0.0166371	-0.0642236	0.0177698	-0.0659877	-0.0882712	-0.0118856	-0.119106	-0.00752552	-0.0964497	-0.0803088	-0.0664995	0.0482469	0.0124545	-0.0871442	-0.069849	-0.0575349	-0.0228122	-0.00338782	0.0648734	-0.12537	0.0497259	-0.228537	0.0888424	-0.103873	0.0203684	-0.14511	0.00435619	-0.0911253	0.0208089	0.0179614	-0.114387	-0.0140692	-0.221383	-0.0307591	-0.149705	-0.0210755
AAGAB	-0.220184	0.076814	-0.0591616	-0.358402	0.0745913	-0.00111974	0.109504	0.0743651	0.0279928	0.0522842	-0.00260765	0.150737	-0.00377696	0.0629373	0.18322	-0.040906	-0.124214	-0.0114938	0.0390735	-0.0218319	0.0499284	0.0223915	0.1087	-0.0237998	0.0118663	0.0596608	0.0799466	-0.0516767	-0.00267412	-0.109413	-0.0838634	-0.0933169	0.0554654	0.0314041	-0.0517716	0.10176	0.0263418	0.0621672	-0.151213	0.0360173	0.0232934	-0.0851754	-0.0850915	-0.0624363	-0.162407	0.129924	0.0368686	-0.0412073	-0.0786901
AAK1	-0.0468207	-0.196494	-0.258545	-0.0178274	-0.0449032	-0.245874	-0.120857	-0.0151706	-0.091674	-0.0445815	-0.109891	-0.0690265	-0.123477	-0.000661432	-0.0414544	0.083479	-0.087556	-0.054786	-0.24341	-0.0227568	-0.219939	-0.132999	-0.108102	-0.073129	-0.0399457	-0.11424	-0.405524	-0.133638	-0.231761	-0.243699	-0.298213	-0.133853	-0.152862	-0.0563449	-0.060467	-0.216089	-0.159797	0.0251702	0.0341473	-0.256423	-0.082171	-0.0393406	-0.0679581	-0.348453	-0.0673573	-0.0707346	-0.296509	-0.0422892	0.0163054
AAMDC	-0.140744	-0.027515	-0.0539182	-0.0356284	-0.0904895	-0.0619074	-0.0531539	-0.0485265	-0.14101	0.0361636	-0.000335164	-0.0612137	-0.11341	-0.0191685	-0.071152	-0.0649342	-0.0627768	-0.113499	-0.0452107	-0.0239335	-0.0140613	0.0367666	-0.013559	-0.020146	-0.000632347	-0.116781	-0.115298	-0.110353	-0.0486515	0.0722186	-0.0709217	-0.0604728	-0.0294229	-0.0107217	-0.094791	-0.0136831	-0.0643417	-0.111443	-0.112168	-0.0760297	-0.0687018	-0.00035913	-0.144111	-0.0638484	-0.1855	-0.0926923	-0.242503	0.0275922	-0.0868497
AAMP	-0.825916	-1.17355	-0.484903	-0.687881	-0.661711	-1.03899	-1.19476	-0.882414	-0.714012	-1.17002	-1.12437	-0.826498	-1.16458	-1.16013	-1.16561	-1.2483	-0.662659	-0.921457	-1.03565	-0.877417	-0.604904	-1.20792	-1.08814	-1.26968	-1.09594	-0.98652	-1.43844	-1.27389	-0.908323	-0.784176	-0.811047	-1.13531	-1.04025	-0.569243	-0.729668	-0.838061	-0.461223	-1.09763	-0.58955	-0.586788	-0.579734	-1.26663	-1.06075	-0.59636	-0.746797	-0.62688	-0.678879	-1.09284	-1.02392
AANAT	-0.0439188	-0.0182593	-0.193579	-0.0650545	-0.0864601	-0.160618	0.17671	-0.134148	-0.047077	-0.0665384	-0.1431	-0.130574	-0.132686	-0.149597	-0.146805	-0.189712	-0.0531577	-0.205018	-0.0792654	-0.0917578	-0.0284995	-0.0918929	-0.0932516	-0.169235	-0.135641	-0.0236088	-0.0111961	-0.0882331	-0.205624	0.0718253	-0.189938	-0.030536	-0.0891794	-0.0779033	-0.101985	-0.184094	-0.158486	-0.169868	-0.0746716	-0.19202	-0.164105	-0.150366	-0.000981162	-0.154552	-0.124715	-0.00207121	0.00878865	-0.139499	-0.288307
AAR2	-0.0154722	0.0197622	0.0101084	0.00808023	-0.0557028	-0.0453758	-0.226388	0.0717127	0.0227221	0.0749625	0.220259	-0.00492841	-0.0138954	-0.0403097	0.0313097	0.0620447	-0.00486049	-0.0575567	0.0748331	-0.144682	0.132364	-0.0856858	0.0246807	0.024299	0.119392	0.0456631	-0.0525378	0.0359568	0.0149999	0.187402	0.0545469	-0.0422879	-0.095198	-0.0127724	-0.00624086	-0.0627967	0.0536865	0.201626	-0.0174949	-0.0171753	0.0777586	0.0329463	-0.0375373	-0.097382	-0.0365344	-0.0403178	-0.152151	-0.0837567	-0.108637
AARD	-0.0196825	-0.0182511	-0.0859657	0.00866406	-0.0432489	-0.0432648	0.0522504	-0.709966	-0.0872425	-0.0987613	-0.245327	-0.189305	-0.0529301	-0.0720649	0.05166	-0.163103	-0.0629924	-0.0169279	-0.111219	0.0757459	-0.188975	-0.22554	-0.337416	0.0216153	-0.248727	-0.157791	-0.223728	-0.0715493	-0.114133	0.0760173	-0.0609253	-0.161761	0.0742164	-0.075919	-0.105995	-0.191503	-0.00624473	-0.306119	-0.336391	-0.120725	-0.0521509	-0.112925	0.0341712	-0.28877	-0.870601	-0.0599067	-0.0404649	-0.0894249	-0.310633
AARS1	-2.09067	-2.04871	-1.62644	-1.75602	-1.93863	-1.57969	-2.14097	-1.55878	-2.08643	-1.84066	-2.09954	-2.1637	-2.0251	-1.99191	-1.91132	-1.98693	-1.71239	-2.1488	-2.07315	-1.7184	-2.05416	-1.98978	-2.09897	-2.09627	-1.87315	-1.72034	-2.14395	-1.81176	-1.96647	-1.81338	-1.78684	-2.10212	-2.0276	-2	-1.90119	-2.25015	-1.82563	-2.29601	-1.93375	-1.39274	-2.05177	-2.12525	-2.00384	-1.571	-1.48376	-1.66003	-2.07525	-2.00605	-1.50191
AARS2	-0.649302	-0.538525	-0.319624	-0.555075	-0.541682	-0.515263	-0.681407	-0.733027	-0.392636	-0.313579	-0.103712	-0.251521	-0.294485	-0.209825	-0.290552	-0.52063	-0.521062	-0.511598	-0.172596	-0.407845	-0.288303	-0.413699	-0.427081	-0.0835094	-0.353675	-0.245882	-0.732069	-0.234791	-0.219624	-0.690053	-0.220975	-0.456828	-0.289546	-0.379596	-0.322625	-0.255684	-0.670764	-0.190871	-0.421364	-0.272844	-0.36916	-0.855811	-0.319344	-0.163089	-0.355122	-0.585026	-0.375328	-0.491081	-0.543854
AARSD1	-0.144677	-0.0989289	-0.113654	-0.169609	-0.219418	-0.283512	-0.17566	-0.118466	-0.322323	-0.0317009	-0.0447768	-0.170352	-0.218019	-0.0948039	-0.208696	-0.239248	-0.229192	-0.263947	-0.271232	-0.0172406	-0.271937	-0.112953	-0.152296	-0.213574	-0.0258709	-0.250059	-0.0740858	-0.0988465	-0.274932	0.101575	-0.167022	-0.133642	-0.320147	-0.114372	-0.00287887	-0.273365	-0.246158	-0.361463	-0.166447	-0.197067	-0.251583	-0.0857108	-0.341912	-0.40396	-0.2848	-0.127994	-0.108733	-0.114173	-0.117503
AASDH	-0.012369	-0.0361838	-0.0517857	-0.0925664	-0.08685	-0.0858607	-0.0341675	-0.180486	-0.00570773	-0.0825421	0.031842	-0.0278976	0.11366	0.0443587	-0.105803	0.014151	-0.13191	-0.084529	-0.113708	0.163766	-0.010945	0.0675574	-0.022977	-0.061258	-0.00039958	-0.0248668	0.0455696	-0.270238	-0.0837804	-0.0308899	-0.0441095	-0.0612918	-0.0836048	-0.145701	-0.144911	-0.113809	-0.0600357	0.222689	0.021852	-0.00560155	-0.0182556	-0.137685	-0.0788805	-0.00577594	-0.239385	-0.11165	-0.133242	0.00671381	0.00956369
AASDHPPT	-0.774388	-0.372554	-0.129705	-0.34893	-0.271986	0.00226596	-0.489623	-0.142116	-0.456336	-0.231205	-0.259373	-0.245098	-0.110883	-0.37751	-0.475317	-0.55441	-0.433242	0.00145434	-0.0394822	-0.138523	-0.265965	-0.437391	-0.447335	-0.308461	-0.223955	-0.148913	-0.201165	-0.559401	-0.206285	-0.463937	-0.523132	-0.201494	-0.318963	-0.460737	-0.0936033	-0.370353	-0.623053	-0.311159	-0.347116	-0.109644	-0.468172	-0.358768	-0.429691	-0.548576	-0.638309	-0.52037	-0.450852	-0.407669	-0.537012
AASS	0.0679877	0.00271594	-0.0566292	0.0317604	0.0427608	-0.00827674	0.123271	0.249879	0.104962	0.152033	-0.0442867	-0.011516	0.00626836	-0.0247384	0.0113031	0.07008	0.033109	0.0646416	0.0941246	0.0510186	0.012334	0.00548195	0.0204566	0.0798823	0.126657	-0.0779247	0.197011	-0.0178895	0.0147646	0.175478	-0.0481852	-0.0123787	0.125229	0.0134673	0.0566909	-0.0344158	0.0623237	0.0401931	-0.00308893	-0.0282158	0.0848703	0.157276	-0.02419	0.025811	0.0110506	0.104805	0.0278542	0.046103	0.0445284
AATF	-0.827205	-0.745668	-1.06692	-0.827798	-0.719246	-0.899288	-0.826439	-0.866566	-0.693043	-0.845243	-0.927363	-0.94638	-1.25644	-0.802188	-0.762279	-0.750688	-1.0834	-0.817781	-0.591747	-0.973865	-0.934608	-0.560262	-0.898533	-1.29449	-1.43554	-0.744972	-0.975195	-0.970839	-1.01035	-0.513614	-1.11	-0.880141	-0.591558	-0.941034	-1.28844	-1.08411	-0.900594	-1.07486	-0.902701	-0.743243	-1.2359	-0.885526	-1.07693	-0.600751	-0.879281	-0.819038	-0.913906	-0.607277	-1.3395
AATK	-0.208747	0.027645	-0.0809574	-0.0530677	-0.0994185	-0.0373005	-0.10516	-0.105876	-0.19081	-0.125014	-0.00439772	-0.16094	-0.279728	-0.0841388	0.134145	-0.200525	-0.0640952	-0.246782	-0.127311	-0.00366813	-0.124268	-0.22898	-0.0810802	-0.168664	-0.163902	-0.118996	-0.0743901	-0.0870949	-0.0699402	0.0974432	-0.219813	-0.0550717	-0.0118714	-0.0916912	-0.151249	-0.823075	-0.0475348	-0.226689	-0.0466982	-0.192981	-0.131638	-0.126475	-0.161066	-0.143348	0.0499943	-0.0610155	-0.0304382	-0.0944437	-0.0461801
ABAT	-0.105007	-0.116486	-0.0796109	-0.0760905	0.0722194	-0.0879392	0.0180952	-0.0827068	0.128409	-0.0495402	0.0621114	-0.0659429	-0.0512643	0.0591194	-0.00631932	0.0164681	-0.104481	0.0653776	-0.00394345	-0.124853	0.0169701	-0.0506204	-0.0132715	-0.0897148	0.0303351	-0.103646	0.0868803	-0.195286	-0.165201	0.103741	-0.0611833	-0.0980662	-0.0354422	-0.0659815	0.0819598	-0.00264191	-0.0549684	-0.194414	-0.0201437	-0.09033	0.0145931	-0.0947586	0.0372691	0.107561	-0.00348031	0.0153943	0.0644685	-0.0326713	-0.0494264
ABCA1	-0.111698	-0.187281	-0.166811	-0.120334	0.00980862	-0.0257887	-0.0248615	0.0096645	-0.139385	0.0028784	-0.0569091	-0.0186759	-0.0997642	-0.032953	0.0269762	-0.0687975	-0.0725811	-0.0987208	-0.0438117	-0.168648	-0.213143	-0.0175472	-0.00419611	-0.0582227	-0.118561	0.0231333	0.100262	-0.0890962	-0.0408829	-0.320824	-0.0189523	-0.0816726	-0.033276	0.00300656	-0.0290524	-0.00928137	0.0829546	0.0111434	0.0608853	0.0517577	-0.0312645	0.0775089	-0.0202232	-0.0266245	-0.037761	0.0870906	-0.0323794	-0.0609542	0.0828853
ABCA10	0.0607307	-0.10775	0.0562845	0.0597262	-0.00660323	0.0269381	-0.0532085	-0.0712149	-0.0159017	-0.000559391	0.000747219	-0.0674504	0.0577492	0.0216466	-0.138781	0.0870344	-0.00616142	-0.0324859	-0.0655042	0.155731	-0.0255918	0.0418647	0.0368614	-0.0650902	0.0482095	0.106442	-0.0310884	-0.0467254	-0.0298541	0.165088	0.030587	0.0572483	-0.129285	-0.0139236	-0.00699074	0.0247041	-0.00621367	-0.166169	0.0128076	-0.0117726	-0.0251447	-0.0465842	0.0717196	-0.0216271	0.00228956	-0.057617	0.0540615	0.0628434	0.0960498
ABCA12	0.12817	0.0610073	-0.0621032	-0.0083365	-0.213251	0.0258419	0.0531348	-0.154228	-0.210551	-0.0250102	-0.0807054	-0.12202	-0.0246893	-0.0200806	-0.129039	0.00967317	-0.0444801	-0.0657007	-0.000845928	-0.149885	-0.00653918	-0.147867	-0.0879479	-0.0770531	0.0152453	-0.0334626	-0.222243	-0.114794	0.0817296	-0.126341	-0.00717923	0.055205	0.00575794	-0.0833166	-0.0157955	-0.124888	-0.0235671	-0.0310031	0.11479	0.0263565	-0.0133981	0.121031	-0.0258248	-0.136499	0.00133253	-0.213065	0.0325459	-0.0795307	-0.155582
ABCA13	0.00615867	-0.0406145	-0.0414145	0.0655572	-0.0363244	-0.104823	0.0280755	-0.0131542	-0.146761	0.108836	-0.00501988	0.0144496	-0.0240136	-0.125688	-0.0976233	-0.0451965	-0.0463389	0.0958856	0.0596253	-0.115971	-0.0408545	-0.0121779	-0.0170796	-0.043547	-0.127338	-0.105184	0.0217067	-0.0900145	-0.00206616	-0.0352976	-0.00678893	-0.00833057	-0.113353	-0.00788639	0.0340021	-0.0562437	0.00387231	-0.0122742	0.0417228	0.0540635	-0.231266	-0.0284679	-0.113363	0.011088	-0.0727619	0.026193	0.111577	-0.0704037	0.0408833
ABCA2	-0.236807	-0.0574824	-0.0943016	-0.137248	0.0235034	0.0464435	-0.0451359	0.0278295	-0.0501332	0.0207497	0.0768791	-0.0286566	0.0202082	-0.156185	-0.0320716	-0.0299648	-0.0723964	-0.107527	0.0590197	-0.0396853	-0.132105	-0.0699596	-0.0718933	-0.0001713	0.0224159	0.028854	-0.00636816	-0.0320668	0.0351714	0.0311719	-0.146928	0.0176381	-0.13421	-0.080375	-0.105298	0.0769633	0.0233062	0.0165279	-0.00963691	-0.0787141	-0.0354277	-0.112466	-0.0505314	0.0468601	0.027968	-0.0790925	-0.0226568	-0.335487	0.0326584
ABCA3	0.0604582	-0.00702026	-0.00604665	0.0981641	0.0606951	0.00951479	-0.0573261	-0.113958	0.125139	-0.0546154	-0.034978	0.0438155	-0.0146123	-0.00867013	-0.0333414	0.10494	0.00945531	-0.0424785	0.0129227	0.0466853	0.0319857	0.156966	-0.00060223	0.0126485	0.131582	-0.129172	0.110296	0.00337157	-0.0347103	-0.0220445	0.0324002	0.0256585	0.00160072	0.0196143	0.151056	0.115279	0.00471889	-0.000177543	-0.000682624	-0.0313475	0.00265074	-0.0383735	-0.0461062	0.206589	0.013679	0.191195	0.0623911	0.0296347	-0.0842497
ABCA4	-0.254717	-0.145767	-0.491936	-0.20314	-0.253789	-0.646461	-0.124003	-0.202181	-0.0940854	-0.422738	-0.0945511	-0.143053	-0.342196	-0.215132	-0.178858	-0.128348	-0.28215	-0.203894	-0.480351	-0.136363	-0.250922	-0.373585	-0.152849	-0.322709	-0.545631	-0.358578	-0.327468	-0.23059	-0.256581	-0.649208	-0.213569	-0.345162	-0.296021	-0.352515	-0.243275	-0.147433	-0.276629	-0.173995	-0.29442	-0.209079	-0.252536	-0.173962	-0.267944	-0.56897	-0.315407	-0.433416	-0.390203	-0.288441	-0.390491
ABCA5	-0.0643176	-0.229659	-0.0708539	0.0214977	0.0268864	0.0549639	0.159294	-0.211755	-0.0513304	0.108142	-0.0811578	-0.0303985	-0.0382254	-0.0557675	-0.0208421	-0.0477234	-0.044087	0.134083	-0.0374578	-0.316232	-0.0586924	-0.0461521	-0.073408	-0.092503	-0.0543699	-0.0151843	-0.0355758	0.0596219	-0.0326264	0.00193676	0.0437771	-0.0114547	0.0216304	-0.0477599	-0.0784016	-0.112194	0.013299	-0.148476	-0.00748771	-0.0457807	-0.0879163	-0.237576	0.014616	-0.0538471	0.050631	-0.0394821	0.0436482	-0.109597	0.0590345
ABCA6	0.033934	-0.118248	-0.0316681	-0.133448	-0.0474794	0.0170273	0.212723	-0.134396	-0.0676064	-0.169161	0.00694306	-0.165409	0.0121266	-0.0298815	0.148657	-0.0757034	-0.0221865	-0.037464	-0.129149	-0.173506	-0.140998	-0.00609181	-0.0468018	-0.0454299	-0.0202345	-0.0580038	0.0951322	0.0219776	-0.158626	-0.0801225	-0.203113	-0.0462445	-0.0968983	0.00628275	0.0347821	-0.245283	0.0628469	-0.00106344	-0.00327333	-0.0462045	-0.114467	0.218154	-0.0373805	0.105764	-0.0486422	-0.188131	0.0446891	-0.151831	0.0793513
ABCA7	0.157506	-0.0238537	0.0745757	-0.00130471	0.0165215	0.148982	0.0852493	0.0759885	0.151986	0.00954223	-0.0421433	-0.00248656	0.00788003	0.0431416	0.0967383	0.0808679	-0.0184196	0.0733185	0.0556507	-0.0518743	0.0308956	0.103251	0.147808	-0.0299974	0.107986	-0.0615941	0.11282	0.259392	0.0704126	0.131236	0.0372735	-0.0690482	0.0197837	0.0708457	0.150967	0.226363	0.1728	-0.4123	-0.153737	0.0704351	0.116534	0.0931911	0.103925	-0.0433154	0.0833539	0.1553	-0.00366011	0.0841342	0.182677
ABCA8	0.0386968	-0.133993	-0.11363	-0.0551759	-0.0490881	-0.0764856	-0.067916	-0.120844	-0.201471	-0.0325975	0.0323512	-0.219947	-0.0206569	-0.0099704	-0.147789	-0.157499	-0.0766084	-0.0148128	-0.0794734	-0.319915	-0.102567	-0.036854	-0.00465067	-0.0920411	0.0294149	-0.122728	0.0149657	-0.311438	-0.0604303	0.0323181	-0.0665822	0.0220513	0.0256606	-0.0453009	-0.00814134	-0.268871	-0.0558174	-0.119581	-0.0649693	-0.0596551	-0.11033	-0.133911	-0.131053	-0.137277	0.0385257	0.0302052	0.00913409	-0.238747	0.0356377
ABCA9	0.00613723	0.0174525	0.0743826	0.0720127	0.0864541	0.0201896	0.0232514	0.0469664	0.0328012	-0.022748	0.1355	-0.0309421	0.0310441	0.0156145	0.0694372	0.112977	-0.0271833	0.098099	0.0147808	-0.0364329	0.0666493	0.0677562	-0.00680911	-0.0252272	0.00981478	-0.081013	-0.0411383	0.0585392	0.0617725	0.111493	0.0198554	0.0215207	-0.0543682	0.033107	0.0946063	-0.0459436	0.0876953	0.0422901	0.0873864	0.0103491	0.0143864	0.000306644	0.00305344	0.102984	0.126474	0.0394846	0.101886	-0.0783841	0.124405
ABCB1	-0.09707	-0.00434166	-0.345556	-0.0794664	-0.0508297	-0.231523	-0.0449585	-0.0823756	-0.0539436	-0.00898815	-0.0942491	-0.180921	-0.091559	-0.190352	-0.154733	-0.0468525	-0.136464	-0.0169814	-0.0877536	-0.0293041	-0.181642	-0.162014	-0.161237	-0.133869	-0.0925371	-0.142947	-0.138393	-0.107577	-0.174525	0.130284	-0.136131	-0.0996547	-0.0655456	-0.125426	-0.1852	-0.139424	-0.110648	0.026136	-0.454908	-0.156178	-0.016412	-0.190295	-0.151237	-0.0446401	-0.0908982	-0.278158	-0.107354	-0.00317207	-0.255383
ABCB10	-0.25474	0.0534437	-0.305035	-0.158926	-0.163296	-0.0978337	-0.294629	-0.110735	-0.344115	-0.271088	-0.0885954	-0.142256	-0.23333	-0.257557	-0.212395	-0.0279218	-0.180377	-0.497107	-0.273064	-0.0811026	-0.169853	-0.211311	-0.119647	-0.179613	-0.140108	-0.0896797	-0.251068	-0.0123799	-0.109581	-0.237058	-0.211125	-0.0563661	-0.348586	-0.112939	0.0661036	-0.126669	-0.0271903	0.00816456	-0.0127811	-0.128416	-0.217835	-0.134789	-0.0850424	-0.0268577	-0.133214	-0.200808	-0.127773	-0.265276	-0.160693
ABCB11	0.0195062	-0.0227626	-0.0425862	0.0594379	0.0591421	0.00355929	-0.301961	0.0983561	0.0474698	-0.0844734	-0.115726	-0.0598875	0.00994774	-0.0176984	-0.0954995	-0.0216472	0.0203679	-0.0197208	-0.0270127	-0.191414	-0.0199059	-0.131148	0.0239786	-0.0429129	-0.139532	-0.0591804	-0.209237	0.0280066	0.0655115	-0.05491	-0.0926267	-0.0844916	-0.153831	-0.106795	0.0235025	-0.0758739	-0.0113026	-0.184547	0.033222	-0.0220247	-0.119343	-0.0150891	0.0241002	-0.0278117	0.106219	0.00715434	-0.0876427	-0.073523	-0.0908592
ABCB4	-0.0175931	-0.0723722	-0.048073	-0.114909	0.0628074	-0.0991234	-0.0806799	0.141617	-0.0428969	0.154755	0.0373931	-0.102811	-0.0135738	-0.0881421	0.043462	-0.0706594	-0.116388	-0.0767273	0.0156992	-0.190564	0.045113	-0.0514531	-0.028654	-0.0779136	-0.20652	-0.0996925	-0.0939792	0.0268534	-0.0775963	-0.0698939	0.0330389	-0.0616558	0.0102675	-0.102947	-0.188964	-0.141325	-0.0706712	-0.0877886	-0.0276897	0.0421068	-0.0446039	-0.207766	0.0536494	0.0327487	-0.182418	0.0439424	-0.034435	0.0962125	0.0505443
ABCB5	-0.113057	-0.0233264	-0.0665083	-0.125167	0.00252207	-0.0884219	-0.248519	-0.161178	-0.109969	-0.0422291	0.146249	0.059161	0.0145581	-0.0114051	-0.184295	-0.100135	-0.0127763	-0.00460774	-0.166396	-0.151518	-0.148974	-0.15547	-0.0196662	-0.281978	0.0301802	-0.198514	0.0184647	-0.0612201	-0.155343	-0.233187	0.0764267	0.0417845	-0.125561	0.038282	0.0349909	-0.232646	-0.0528513	0.0352931	-0.0481024	-0.019863	0.0357242	0.0564291	0.00977576	-0.0527943	-0.103418	0.0126981	0.0901664	-0.0946758	0.090943
ABCB6	-0.0798302	-0.00862862	0.0117371	-0.0310779	0.00188256	-0.070388	-0.0231801	0.0792233	0.0166221	0.0108014	-0.131272	-0.0580577	-0.0434488	-0.116772	0.133691	-0.103736	0.0165682	-0.0340779	-0.126402	-0.197875	0.00201992	-0.0186439	-0.033658	-0.0229504	-0.00455248	0.0440085	0.0868673	0.0551988	0.0359756	0.0982189	0.0322848	-0.00921913	-0.0580424	-0.121286	0.131681	-0.194635	-0.0694032	-0.0582852	0.101638	-0.0277133	0.00296814	0.123974	-0.0205442	-0.0259254	0.136162	0.0438293	0.0284424	0.0428441	-0.152002
ABCB7	-0.669654	-1.24658	-1.29222	-0.750881	-0.998504	-1.20129	-1.65017	-0.840004	-0.880659	-0.585708	-1.33746	-1.21832	-0.802243	-1.32137	-1.29382	-1.15941	-1.22133	-1.387	-0.30176	-0.837704	-0.910436	-0.82068	-0.413443	-1.12453	-0.941975	-0.991246	-0.931723	-0.963938	-1.06806	-0.908038	-1.4992	-1.21119	-1.16346	-0.890144	-1.04957	-1.06826	-1.34569	-0.542023	-1.02281	-1.21331	-0.572761	-1.27314	-1.16291	-0.697763	-0.561115	-0.724473	-1.35035	-1.10638	-0.542415
ABCB8	0.107609	0.129124	-0.0411941	-0.0319771	0.0684336	-0.0199739	0.0063789	0.0638084	-0.0018916	-0.0525513	0.119441	0.0837697	0.0254613	0.0258055	-0.05512	-0.00513883	0.0459721	0.0263723	0.0127038	-0.0938888	0.198808	0.050795	0.0240561	-0.0410138	0.069764	-0.0678937	-0.00743088	0.136673	0.0890943	-0.0100204	-0.011223	0.0396033	-0.0236043	0.0654201	-0.0432487	0.0892703	0.0511948	0.115326	0.0120421	0.061134	-0.00657033	-0.0129147	-0.0437477	-0.0285702	0.0424096	0.0534649	0.0585016	0.0244587	0.122931
ABCB9	-0.0495309	-0.0640738	-0.216054	0.0613746	0.033524	0.0120811	0.11616	-0.0716552	-0.0010888	-0.097438	0.0409853	0.00472083	0.00413505	-0.130314	-0.0064891	0.00468542	-0.102522	-0.214372	0.0378203	0.0802731	-0.0798875	-0.0160367	-0.055293	-0.0673963	-0.119675	-0.0664713	0.0495097	-0.360548	0.0551159	-0.0282048	-0.0406844	-0.124728	-0.0164269	0.00762164	-0.0336265	-0.0476001	0.0165346	0.00789304	-0.143372	-0.160761	-0.0991628	-0.0818053	-0.102094	0.00755577	-0.0582867	0.00953211	0.00156773	0.130675	-0.068963
ABCC1	0.0175331	-0.0732593	-0.023514	-0.0367164	0.0666088	0.0429252	-0.00780937	0.0773491	0.116657	-0.134065	-0.03078	0.00657812	0.00974116	0.054039	0.236623	0.011215	-0.13498	-0.012873	-0.0707346	0.0528304	0.0679038	-0.0798239	-0.0130064	-0.0376328	0.0531618	-0.0449772	-0.015248	0.0371024	0.0527398	0.0108911	-0.0236838	-0.106717	-0.000626154	-0.0396313	-0.00778648	-0.0054261	-0.0264913	-0.156966	-0.163139	-0.0958526	-0.028982	0.00512372	-0.102808	0.0474183	0.124907	0.0306675	0.00756894	-0.0717544	-0.0678361
ABCC10	-0.179685	-0.177372	-0.0965503	-0.136739	-0.108141	-0.277333	-0.260419	0.0681527	-0.0994362	-0.131606	-0.191514	-0.102255	-0.105399	-0.0700755	-0.058277	-0.195344	-0.118102	-0.119652	-0.0504753	-0.160028	-0.280427	-0.169347	-0.13445	-0.124846	-0.172545	-0.073515	-0.195093	-0.166157	-0.0882147	-0.358619	-0.0801411	-0.227604	-0.21629	-0.0808671	-0.10795	-0.0718113	-0.103042	-0.0443061	-0.116224	-0.110302	-0.106796	0.0267758	-0.191843	-0.06687	0.0182572	-0.147963	-0.166885	-0.0815979	-0.165252
ABCC11	-0.000167777	0.0570996	-0.0481817	-0.00754303	0.0496915	-0.0348806	0.103083	0.0503266	0.0900394	0.0443503	0.135053	0.0656855	0.069116	0.0226564	-0.00165168	-0.0980797	-0.0166488	-0.128689	-0.0112311	0.0488232	-0.00746423	0.0442395	0.0491753	0.028435	0.127171	0.0677311	-0.0877902	-0.0392596	0.0717394	-0.288276	-0.0762779	-0.0248745	-0.175857	-0.0231649	0.107724	0.129921	0.0165057	-0.0457853	0.0226772	0.0257846	0.0368705	0.0882716	-0.00582309	0.069592	0.080372	0.169592	0.0757552	0.0172036	0.229843
ABCC12	-0.0452104	0.108944	0.00862342	-0.0301983	0.0422832	-0.0286608	0.120259	0.0301773	-0.0670668	0.172387	0.0451172	0.0862535	-0.0666499	0.0932822	0.131764	-0.0960987	0.0535302	-0.0562338	0.00940292	0.000348166	0.0247251	0.0140968	0.0499921	0.0640051	0.0709172	0.0966586	0.0851744	0.00720047	0.116329	-0.1308	0.00020055	0.0482386	0.0263885	0.0493094	-0.10122	0.0463188	-0.00809225	0.016932	-0.0299647	-0.00316343	0.054027	0.142553	0.120991	0.082969	0.0754352	0.109161	0.0235574	0.00906114	0.103156
ABCC2	-0.0579232	-0.0843764	0.0406792	-0.0571129	-0.0467701	-0.0310588	-0.0210776	0.0456295	0.0370119	-0.02047	0.0185415	0.0400013	-0.0565609	-0.00862891	-0.00910321	-0.0935128	-0.0104646	-0.088097	-0.100236	-0.0601032	0.0630928	-0.0862666	-0.0640256	0.0132888	-0.034359	-0.0171895	-0.103704	-0.107126	0.0460406	0.0382071	0.0171573	0.0146942	-0.0225101	-0.111166	0.0578461	0.0652215	-0.00668129	-0.0786651	-0.0155934	-0.0340535	0.0322091	-0.0251209	-0.0345392	0.091719	-0.0302838	0.0997658	-0.0136117	-0.0149908	0.0486654
ABCC3	0.0334855	-0.0114488	-0.08528	-0.00209424	-0.00561743	-0.142157	-0.0451596	-0.178901	0.0632725	0.126293	0.0498147	-0.00391595	0.0131597	0.091803	-0.119337	0.024865	-0.0396238	-0.222509	0.0434753	-0.0708999	-0.0432002	-0.00981906	0.0169305	-0.0441696	-0.0044936	-0.00495476	-0.109097	0.148949	0.0263924	0.129302	0.0396308	-0.103242	-0.0548131	-0.0585509	-0.0936382	-0.106083	0.0568661	-0.120825	0.0201562	-0.028499	-0.039959	-0.0348861	-0.122214	0.156709	0.0332981	0.0471002	0.0563139	0.112435	-0.0319091
ABCC4	0.163206	0.0678982	0.16813	0.127016	0.0318697	0.163251	0.477929	0.14815	0.341791	0.186047	0.230762	0.150243	0.253752	0.0651419	0.22703	0.163297	0.0588361	0.111021	0.156988	0.202782	0.133827	0.0517718	0.106305	0.0283091	0.265602	0.147518	0.279433	0.123342	0.0799233	0.060121	0.0353091	0.085872	0.222871	0.124724	0.184254	0.0759308	0.17523	0.214627	0.134886	0.173162	0.184993	0.0699925	0.19298	0.173124	0.0437763	0.0303021	0.0802902	0.107442	0.159822
ABCC5	0.10234	0.118015	-0.00658179	-0.0476028	0.0720362	0.0387226	-0.211353	0.0855404	0.0351765	0.0537002	0.249415	-0.00828874	-0.0424472	0.131675	0.13555	-0.0055461	-0.0118678	-0.0696939	0.00554475	-0.0229923	0.119499	0.165495	0.0715283	-0.04401	0.0377093	0.0728565	-0.00564995	-0.0137221	-0.025447	-0.0774093	0.0914803	-0.0679771	-0.0884751	0.0404083	0.0618426	-0.014226	-0.0414682	0.139553	-0.104147	0.104454	0.0781577	0.0966081	0.0654579	0.0437082	-0.134708	0.00323463	0.0392509	-0.0943318	-0.11294
ABCC6	-0.133179	-0.150823	-0.164984	-0.157428	-0.054214	-0.172984	-0.134916	-0.225249	-0.0289101	-0.252225	-0.261393	-0.141331	-0.105697	-0.0804005	-0.168296	-0.167762	0.0130916	-0.129597	-0.258595	-0.0771126	-0.193377	-0.019688	-0.267612	-0.203244	0.117125	-0.0212855	-0.167843	0.0323559	-0.115255	-0.0906107	-0.380562	-0.186013	-0.35488	-0.302399	0.0221162	-0.160212	0.0575004	-0.109213	-0.163463	-0.271592	-0.142227	-0.0301394	-0.12753	-0.0843825	-0.129771	0.0477721	-0.0882301	-0.0908189	-0.160497
ABCC8	0.107874	0.0298908	-0.0821189	-0.0136597	-0.0663016	-0.045413	0.0250723	0.151498	0.0633877	-0.0753664	0.0499582	0.0409772	0.108393	0.030044	0.00118327	-0.00510538	0.0574201	0.121956	-0.0345927	0.0326528	0.102332	0.0397743	-0.0218457	0.0543771	-0.0335594	0.0849609	0.107294	-0.00203837	0.0185122	0.0612509	0.0948184	0.0939689	0.0363797	0.00819752	0.0555753	-0.0267307	0.0388291	0.0806366	-0.0214156	-0.0347589	-0.0824957	0.000621874	-0.0438968	0.054365	-0.0497553	0.124153	-0.0612159	-0.0335867	0.0841285
ABCC9	0.0906471	-0.032875	-0.0444382	0.160566	0.0421232	-0.0362318	0.0460914	-0.155489	-0.117206	-0.0947786	-0.171168	-0.0190927	-0.0238796	-0.196916	-0.0589555	0.0707542	-0.0233787	0.0220344	0.00923824	-0.0456846	-0.0263219	0.00536764	-0.104888	-0.0582156	0.0689153	0.0341983	0.0915971	-0.0259552	-0.00939795	0.0286696	0.00671181	-0.0206454	-0.0777863	0.0887493	-0.201193	-0.0478959	0.0651938	-0.0903597	0.0656133	-0.041263	-0.105633	-0.0716326	-0.0694866	0.141385	-0.194261	-0.031379	-0.0411302	-0.0079271	0.00740868
ABCD1	-0.128262	-0.054191	-0.170611	-0.766731	-0.28711	0.00685216	-0.17039	-0.379404	-0.398102	0.0285064	-0.0341301	-0.0864795	-0.207096	-0.237599	0.00383535	-0.167875	-0.239503	-0.101866	-0.237686	-0.515031	0.049773	-0.220674	-0.0418877	-0.00618053	-0.0763034	0.0330038	-0.246904	-0.0385143	-0.0820122	-0.124793	0.0230752	-0.100315	-0.212312	-0.143024	-0.0911215	-0.0603674	-0.161591	-0.0365824	-0.137479	-0.0749184	-0.268975	0.0308375	-0.168294	-0.185155	-0.267555	-0.216048	-0.333854	-0.205343	-0.180234
ABCD2	-0.00876717	-0.0550184	-0.0326087	0.0575384	-0.020158	-0.0110027	0.0281784	-0.0923605	-0.0634014	-0.0925051	-0.14049	-0.0460401	-0.0665988	-0.141959	-0.00523112	-0.110636	-0.0761647	-0.076427	0.0495526	0.0105494	0.0394729	0.0313719	-0.048855	-0.0847445	-0.0272074	-0.128011	-0.0145211	0.0522069	0.026875	-0.102665	-0.0555419	-0.0818763	-0.0295828	0.0402919	-0.0346257	-0.0766041	-0.0405599	-0.00256719	-0.0477831	-0.0559921	-0.193403	-0.208966	0.103303	-0.0624726	-0.00671113	0.117092	-0.0934146	0.113163	-0.035925
ABCD3	-0.648704	-0.106214	-0.30468	-0.212648	-0.0653161	-0.37129	0.00507185	0.0127732	0.0251646	-0.098545	-0.155144	-0.115682	-0.207122	-0.137563	-0.044583	-0.0431324	-0.144144	-0.0283742	-0.123989	-0.00345717	-0.179091	-0.342379	-0.0514173	-0.109878	-0.0417056	-0.114644	-0.091716	-0.100185	-0.00178778	-0.182944	-0.0923132	-0.214028	-0.46685	-0.255423	-0.0874203	-0.214518	-0.0688209	-0.0288961	-0.189027	-0.0865974	-0.14555	-0.110795	-0.151171	-0.242739	-0.213444	-0.245701	-0.108836	-0.0320325	-0.37303
ABCD4	-0.0099919	-0.0057221	-0.0677642	-0.0968229	0.0270626	-0.0660778	-0.0721462	0.0321719	-0.0838049	-0.157501	-0.200368	-0.0346799	-0.137939	-0.09148	-0.312443	-0.0752587	-0.208147	0.0354026	-0.226917	-0.0702341	-0.0776601	-0.178389	-0.0891323	-0.0549702	-0.0131811	-0.0600335	-0.0395989	-0.152503	-0.151381	-0.331921	-0.178259	-0.221196	0.0362075	-0.0158811	-0.0286	-0.170979	-0.106152	-0.128228	-0.0868187	-0.148719	-0.122022	-0.124981	-0.161461	-0.144291	-0.0457658	-0.316845	-0.0691337	-0.0385245	-0.123058
ABCE1	-1.9647	-1.70018	-2.03974	-1.90795	-2.02239	-1.62908	-1.6053	-2.1319	-1.62693	-1.69569	-1.6299	-2.25554	-2.22523	-2.04255	-1.53501	-1.95756	-2.08473	-1.42651	-2.07513	-1.86514	-2.12245	-1.9633	-1.65979	-1.96521	-1.91274	-2.02336	-2.0368	-1.82255	-2.22747	-1.43052	-1.80519	-1.91286	-1.65741	-2.01812	-1.93364	-2.02678	-1.72753	-1.91889	-1.84183	-1.70992	-1.92229	-1.79444	-1.82995	-1.78449	-1.69055	-1.8479	-1.89834	-2.01324	-1.67499
ABCF1	-1.4174	-1.4358	-1.0328	-1.40389	-1.29695	-1.43266	-1.28332	-1.00206	-1.25304	-1.3884	-1.30057	-1.24899	-1.4096	-1.5347	-1.14153	-1.53026	-1.18369	-1.28316	-1.42349	-1.49545	-1.20357	-1.24059	-1.39011	-1.54735	-1.42329	-0.854372	-1.34533	-1.1649	-1.61186	-1.28447	-1.44575	-1.55663	-1.20796	-1.41194	-1.42438	-1.65088	-1.30407	-1.40815	-1.54444	-1.23243	-1.07709	-1.29356	-1.42912	-1.3515	-1.32587	-1.31103	-1.37936	-1.41857	-1.49359
ABCF2	-0.056287	-0.0595701	-0.0914774	-0.0182522	-0.0392837	-0.299706	-0.367281	0.108005	-0.0319443	-0.0460887	-0.142342	0.089558	-0.0260831	-0.114975	-0.0338996	-0.140024	-0.0840021	-0.211816	-0.226318	-0.253175	-0.012931	-0.264829	-0.138005	-0.0548572	-0.153931	-0.163371	-0.0548466	-0.0159285	-0.122679	0.0333808	-0.20589	-0.2109	-0.110815	-0.0770913	-0.230022	-0.0366369	-0.062044	-0.191219	-0.0131129	-0.149431	-0.110122	-0.124247	-0.309004	0.00501289	-0.0299196	-0.152907	-0.0051118	-0.0475339	-0.0482942
ABCF3	0.0592705	0.0369899	0.00944439	0.054924	0.0642881	-0.0997462	-0.00626773	-0.0372771	0.216025	0.0572682	0.1474	-0.00336825	0.0866125	0.0598189	0.121745	0.0887512	0.0188276	0.024432	0.174251	0.111527	0.163941	0.0871863	0.117995	0.042579	0.107888	0.0397975	0.0758059	0.0182493	0.0467198	0.144955	0.0212396	-0.0105607	-0.0501054	0.0707263	0.0708064	0.12003	0.0638901	0.094219	0.00838748	0.0191836	0.00247479	-0.0643635	0.0483792	0.0326852	-0.0146122	0.0930382	0.0564517	0.267201	-0.138428
ABCG1	-0.123112	-0.180138	-0.0548433	-0.0951665	-0.126892	-0.037174	-0.0626375	-0.0320312	-0.169265	-0.0423055	-0.0941369	-0.0475344	-0.145318	-0.161021	-0.357182	0.114549	-0.0532205	-0.14496	-0.0391881	-0.295623	-0.206736	-0.150881	-0.151543	-0.0814779	-0.0878538	-0.115352	0.026899	-0.0384331	-0.06699	-0.175615	-0.112155	-0.170266	-0.118548	-0.0881566	-0.0772869	-0.0745561	-0.0784838	-0.0990309	-0.0156146	-0.125484	-0.047274	-0.189254	-0.0982829	-0.0722466	-0.120115	-0.13873	-0.103024	0.011098	-0.0897537
ABCG2	0.0809191	0.13638	0.0976757	-0.00969407	0.0875186	-0.0695581	-0.106097	-0.0133066	0.0811338	0.00906204	0.19681	0.0499106	0.0100595	0.075153	0.0481617	0.111101	0.0120829	0.132699	0.0200357	0.0709209	0.0882732	0.0566587	0.118011	-0.00572209	0.0391781	0.0106569	0.0113124	0.0668654	0.00551163	0.0404722	0.128633	0.0708809	-0.0858238	-0.16919	-0.0120903	0.0912143	0.00173759	0.173215	-0.00496303	0.118545	0.0793281	0.0613268	0.0916089	-0.0351159	0.0136615	-0.0310301	-0.00711769	0.00978908	-0.0503478
ABCG4	0.04073	-0.0791221	-0.0143293	0.0263768	0.129944	-0.00102343	-0.0611056	0.0248855	-0.018065	-0.000812116	0.0254612	0.0761689	0.148927	0.0249161	-0.120906	-0.000446446	0.0792381	0.0207454	-0.102897	0.164603	0.0234066	0.0840239	0.0160346	0.00629346	0.0352444	0.0335143	0.0448762	0.0171178	0.0398225	0.00956389	-0.0223284	0.0298785	0.132636	0.0809542	0.0972288	-0.128548	0.0163946	0.0745943	-0.163542	-0.017082	0.00807969	0.122506	6.59e-05	-0.00811159	0.0682697	0.183606	-0.0232369	0.149525	0.0892798
ABCG5	0.115476	-0.0134031	0.0489706	0.0375215	-0.00440552	-0.0779948	-0.0472071	0.00427103	0.0496242	0.0247553	0.0290816	0.0360599	0.00220305	-0.018959	-0.0497974	0.0637911	0.0446112	-0.020598	0.0161606	0.129502	-0.0247395	0.0209374	0.0733087	0.0290491	-0.0161901	0.0730245	-0.128832	-0.00119237	-0.0759993	-0.317757	0.0226651	0.010456	0.0752867	0.00589346	0.0145383	-0.170012	-0.0126456	0.000785425	0.0306412	-0.066456	0.00349623	-0.0397017	0.084603	-0.101724	0.117538	-0.00192392	-0.106823	0.0659405	0.0682493
ABCG8	0.0478819	-0.0223649	0.0581592	0.122138	0.00201033	0.0115691	0.0502106	0.0526974	-0.060501	0.0399898	-0.255568	0.00554496	0.0138441	-0.038611	-0.0184732	0.0766213	0.0709692	0.0795285	0.00627827	-0.170212	-0.0696685	-0.00029824	0.0528133	-0.000990564	0.047913	-0.0393831	-0.104812	-0.0111843	0.0680116	-0.0540555	-0.0241611	-0.0409847	0.0804057	0.0545288	-0.0182243	0.038184	0.0813582	0.0407944	0.00540238	-0.0703842	0.00934337	-0.0921223	-0.0683149	-0.0222182	0.0464739	0.195524	-0.115002	-0.189351	0.0252763
ABHD1	0.109244	0.0394549	-0.0592136	-0.0576469	0.00119105	-0.0655035	0.0827945	0.0535213	-0.0172216	0.00897025	0.0988538	0.00533239	-0.0241299	0.00480321	-0.129546	-0.0815901	0.0292602	-0.0568291	0.0840971	0.102153	-0.0335173	0.0581586	-0.00890161	-0.016756	0.0593139	-0.0262611	-0.015709	-0.0716776	-0.148351	-0.155857	-0.0619994	0.00582438	0.0897066	0.0351865	0.0262153	-0.170796	-0.0120463	-0.11049	-0.122655	-0.00949296	-0.060325	-0.0682679	-0.0552421	-0.00309426	-0.0592196	-0.0957195	-0.0913592	-0.0312038	0.0894621
ABHD10	0.0133004	0.0674108	-0.00625878	0.0777999	0.100717	-0.173904	-0.011333	0.0209284	0.0222263	-0.00909184	-0.166473	-0.0407224	-0.0985944	-0.0145836	-0.0322871	0.0480628	-0.100118	-0.054907	-0.0389275	0.188807	0.0381243	0.00964955	0.0624942	0.0503409	0.166091	0.161807	0.134104	-0.00693249	-0.107677	-0.169138	-0.0382623	0.00404404	-0.0405472	0.0914765	0.0811151	-0.070468	-0.0221467	-0.046434	-0.0301754	0.0758747	0.0640354	0.0961967	0.06579	0.0298283	-0.0867857	0.208569	0.10176	-0.0144002	-0.00171517
ABHD11	-0.108048	-0.0767334	-0.596737	-0.184134	-0.226495	-0.424736	-0.265273	-0.345019	-0.453478	-0.193817	-0.523864	-0.321633	-0.257304	-0.126755	-0.709988	-0.235391	-0.384953	-0.176287	-0.388547	-0.301304	-0.330709	-0.380931	-0.345637	-0.170088	-0.0486632	-0.3101	-0.498682	-0.33098	-0.284258	-0.549845	-0.271312	-0.359705	-0.123252	-0.413544	-0.228293	-0.307516	-0.224198	-0.371514	-0.499216	-0.472251	-0.19015	-0.259771	-0.290714	-0.232726	-0.242101	-0.348847	-0.304482	-0.225494	-0.211992
ABHD12	0.134537	0.0527128	0.0184257	-0.102696	0.0417729	-0.0834521	-0.139346	0.0432061	-0.0383379	0.121021	-0.216448	0.0137506	0.00102312	0.148667	-0.108799	0.0343988	-0.0239364	0.0137679	-0.154695	0.0286713	0.0891639	-0.277572	0.00326214	0.116637	-0.0679587	0.0510685	-0.136692	-0.0169209	-0.00160896	-0.00677521	-0.034685	-0.071984	0.0242237	0.0377813	0.125457	-0.00970114	0.0382343	-0.10671	0.112486	0.0542608	0.135598	-0.0587433	-0.0594061	-0.067412	-0.0343287	0.18055	-0.02649	0.058248	-0.00935004
ABHD12B	0.018639	0.00134671	0.0709237	-0.0325904	0.0782123	-0.00825515	-0.115512	0.0527665	0.11904	0.132457	-0.0413216	0.08218	-0.110678	0.284676	0.254716	0.0585101	-0.0396269	0.0223209	0.173858	0.227528	-0.0415902	0.0651255	0.0803034	0.0219317	0.05848	0.0208932	0.251477	-0.235406	-0.0530165	-0.325103	-0.181331	-0.150178	0.347105	0.13747	0.100173	-0.0501738	0.018171	-0.0101146	0.0169441	-0.0918485	-0.0301035	0.194877	-0.302641	-0.0475873	0.00958323	0.0940868	0.0786695	0.0945142	0.0666614
ABHD13	0.0585091	-0.00876557	-0.0163164	0.034802	-0.0716443	-0.159411	-0.0049002	0.0352096	-0.194494	-0.213841	-0.187799	-0.0397938	-0.07048	-0.0673402	-0.373727	-0.0587392	-0.0691482	-0.0821233	-0.152303	-0.315927	-0.17684	-0.17567	-0.133553	-0.139147	0.0345521	0.0593775	-0.214691	-0.0692722	-0.00453954	-0.00948838	-0.0607386	-0.0151859	-0.126931	-0.02161	-0.102649	-0.0180949	-0.0824799	0.0599213	0.0109669	-0.101524	-0.00977192	-0.0796221	0.15153	-0.139421	-0.0798186	0.0869271	-0.153639	-0.0602207	0.0510745
ABHD14A	0.123543	-0.12554	-0.0200809	0.0764161	0.00359645	0.0467031	-0.0494553	0.0649605	0.0614215	0.0491747	0.0407662	0.10521	0.0251216	-0.0365127	0.124163	-0.163074	0.0309013	-0.034363	0.0942636	0.146637	-0.120312	0.00297066	-0.0118396	0.0778049	-0.082471	0.0343894	-0.0345775	0.0365009	0.0192205	-0.0219736	0.0441877	-0.0643391	0.210687	-0.0303794	0.0281772	0.0362784	-0.0097652	-0.0187675	0.0966246	-0.0263878	-0.0184433	0.0441237	-0.0610861	0.0428945	0.0159259	-0.109599	0.0242047	0.170719	-0.0945007
ABHD14B	-0.11496	-0.0896582	-0.00798784	0.003573	0.0344135	0.140841	0.0972457	-0.0192872	0.108437	0.120472	-0.266296	0.074429	0.0546681	0.00500589	0.227692	-0.0375056	0.0378517	0.0333845	0.0999239	0.150522	-0.0756516	-0.00774977	0.0559589	-0.0286569	0.113897	0.0193981	0.0901068	0.0425991	0.0850933	-0.353728	-0.00683052	-0.00972707	0.0886534	0.0216868	-0.0680991	0.121512	0.107973	0.145171	0.157554	0.0516506	0.0334687	0.100081	-0.00553864	0.0882446	0.0608857	-0.0963875	0.0653013	0.142957	0.109202
ABHD15	-0.235526	0.00243942	-0.0466058	-0.00988078	-0.270031	-0.305204	-0.346317	-0.111827	-0.0224526	-0.191924	-0.394009	-0.151744	-0.231375	-0.0699012	0.0887103	-0.218791	-0.139222	-0.183522	-0.198305	-0.310616	-0.0801945	-0.0283416	-0.0858547	-0.0686723	-0.30978	-0.21527	-0.263603	-0.131489	-0.25156	0.0222428	0.0100916	-0.0701244	-0.204307	-0.100545	-0.26068	-0.0185412	-0.155496	-0.105384	-0.1125	-0.115134	-0.255699	-0.122296	-0.168834	-0.212531	-0.0445229	-0.103368	-0.0566729	0.00771565	-0.308082
ABHD16A	-0.148674	-0.0207047	0.0547387	-0.0253917	-0.0294392	-0.0697271	0.0503586	0.0861786	-0.126436	-0.0730708	-0.121285	0.0171073	-0.0801214	-0.0365052	-0.0648054	-0.077294	0.0088326	-0.0361437	0.122235	0.00558116	-0.0863003	0.0143754	-0.0335974	-0.0311526	-0.00203519	0.0355438	-0.0278389	-0.15566	-0.0519237	-0.0991878	0.0410356	-0.0530056	-0.046863	-0.0102569	-0.21163	0.103175	0.0173125	0.0164392	-0.0269432	-0.054762	0.0525483	-0.0917379	-0.0605156	-0.127688	-0.02333	0.0603645	-0.0110949	-0.0847153	-0.0230573
ABHD16B	0.0597117	-0.00751595	0.169419	0.0181319	-0.0414103	0.0772186	-0.0996908	0.186348	0.00724899	0.0581639	-0.180949	0.121971	0.0382209	-0.038514	0.112178	-0.0662314	0.104914	0.0369396	-0.0141137	0.0131277	-0.0599103	-0.0722249	-0.0496942	0.064208	0.109014	0.0217487	0.0511657	-0.0966717	0.0701929	0.0891582	-0.155925	0.0481306	-0.00684023	0.0469837	-0.00780183	-0.137057	-0.0367045	0.0223403	-0.189407	-0.028581	0.0561371	-0.0339861	0.0314755	0.0980833	0.0198934	0.017097	0.0586851	0.0381206	-0.256073
ABHD17A	-0.279864	-0.466451	-0.759779	-0.646173	-0.616398	-0.532152	-0.584723	-1.08437	-0.581107	-0.48708	-0.329712	-0.800856	-0.594434	-0.479638	-0.828734	-0.994338	-0.499607	-0.664466	-0.736248	-0.430204	-0.690565	-0.585385	-0.464733	-0.5713	-0.474787	-1.0133	-0.491533	-0.618083	-0.864148	-0.424794	-0.674933	-0.809943	-0.218909	-0.64475	-0.50104	-1.09787	-0.926961	-1.00692	-0.611565	-0.430139	-0.516955	-0.535173	-0.684845	-0.560683	-0.866386	-0.583281	-0.682117	-0.904947	-0.663602
ABHD17B	0.136934	0.090058	-0.0261602	-0.0937719	-0.0530788	0.096056	0.0200919	0.208736	-0.00845325	0.0543107	-0.0880065	0.00462755	0.0788694	-0.044228	-0.00600382	0.157417	-0.0104312	0.0996975	-0.0329422	-0.071442	-0.130474	0.0222225	0.0114784	-0.0768083	0.0756349	0.0388329	-0.0517207	0.0663924	0.158608	0.144807	0.17004	0.0635961	-0.0576939	0.110683	0.130893	0.0409753	0.00666965	0.166064	0.0816571	0.0296729	-0.0341537	-0.00749042	0.00211901	-0.0721388	0.0862465	0.219934	-0.00734664	-0.0816209	0.00482178
ABHD17C	0.143965	0.1819	0.147955	0.143141	0.111918	0.136102	0.0577706	0.311657	-0.114645	0.0362813	0.155368	0.0484486	0.0747997	0.0326903	0.032509	0.167288	0.186473	0.122024	0.00721362	0.0904873	0.0312202	0.0559098	0.0202203	0.103969	0.172261	0.0799403	-0.0167508	0.0270213	0.177461	0.193001	0.144242	0.101926	0.0466106	0.0361839	0.031011	0.251885	-0.00406356	-0.113706	0.186245	0.137537	0.0123978	0.0780719	-0.0818455	-0.0476314	0.193874	0.0317135	0.0415263	0.113405	-0.0227372
ABHD18	0.070981	0.0613056	0.0747981	0.0821879	0.106126	0.101668	0.0837831	0.0119775	-0.0269366	-0.0735422	0.138599	0.042058	0.0772481	0.0527633	-0.115845	0.187016	0.133378	0.0850512	0.130624	0.0301001	0.169187	-0.05001	0.118021	0.0936749	-0.0232185	0.168299	-0.0256019	0.0930521	0.00946584	0.179783	0.240828	0.0990589	-0.0183395	0.0916315	-0.0946209	0.113314	0.00368231	0.126962	0.0717586	0.0812891	-0.0016461	-0.0498039	0.122288	0.361331	-0.014771	0.136921	0.0464215	0.0543132	0.125889
ABHD2	-0.0875081	0.00632098	0.01669	0.0594329	0.0800415	0.0288239	-0.248892	-0.0537527	0.0157594	-0.129798	0.0981735	-0.0405075	-0.0785676	-0.0747897	-0.255517	0.105289	0.0252697	-0.0344543	0.00380027	-0.221552	-0.0537235	0.080791	-0.00868835	-0.0751443	-0.0512803	0.0882172	-0.178718	-0.0189204	0.0104319	-0.0214321	-0.0513434	-0.0864683	-0.12024	-0.0528522	-0.175485	-0.117163	-0.050298	-0.130719	0.0214977	-0.0321848	-0.0629081	-0.277256	0.00707084	-0.0346421	0.00478999	-0.0641125	0.0147005	0.0489308	-0.0381985
ABHD3	-0.029721	-0.114894	-0.141467	-0.117096	-0.171953	-0.0692303	-0.0176068	-0.13547	-0.00548898	-0.0794438	-0.0515032	-0.125519	-0.113411	0.0146121	-0.114105	-0.213772	-0.143884	0.0216632	-0.037583	0.117248	-0.0313656	-0.101288	0.0115542	-0.209552	-0.0728047	-0.00543799	-0.0960395	-0.125721	-0.041958	0.0543857	-0.0222265	0.0106467	-0.0124274	-0.067601	-0.026437	-0.0773226	-0.189748	-0.0793085	-0.0670705	-0.0323697	-0.20987	-0.0415603	-0.0714252	-0.0500581	-0.112745	0.0794614	0.0159426	0.0888719	-0.0253937
ABHD4	0.0671034	-0.0175415	0.053967	-0.00957216	0.0383475	0.0461952	-0.0684324	0.102255	-0.00852659	0.159001	0.0991386	-0.0344099	0.0201065	0.0711625	0.0926308	0.0699844	0.0993976	0.0482141	0.16646	0.0300668	-0.070935	0.057308	0.127574	0.118296	0.092508	-0.0269122	0.0952378	0.0805515	-0.0248487	-0.01449	-0.0609632	-0.108045	0.164615	0.0948633	0.0248103	0.236715	0.00644902	0.246956	0.0984311	0.0845762	0.0572449	0.0998507	0.0794824	0.0760527	-0.0739765	0.14036	0.0986601	0.0701749	0.15986
ABHD5	0.0648577	0.0375459	0.0257077	-0.0754892	0.0467301	0.0525484	0.193519	0.126413	0.0958405	0.110793	-0.0729035	-0.00812169	0.0158709	0.154288	0.047291	-0.0330659	0.0800703	0.0891186	0.0920858	0.109412	0.124391	0.175052	-0.0298395	0.0311838	-0.0266861	0.0653793	0.0185632	0.00687477	0.011143	0.0530533	0.0821472	0.103284	0.0428943	0.116779	0.0375662	-0.0249599	0.0774724	0.285049	0.0642287	0.0421038	0.0461442	-0.00955541	0.17931	0.0218186	0.147295	0.0924274	0.0612146	0.174828	0.0200947
ABHD6	0.023589	-0.00218	-0.0301642	0.0588934	0.0329481	0.071145	0.020507	0.0259406	0.104687	0.0983959	0.00875105	0.0450342	-0.00927661	-0.0281321	0.0655453	0.0954562	0.0593152	0.0466663	0.0708974	-0.0138483	-0.0333338	0.013744	0.0293397	0.0190211	-0.00287288	0.068545	-0.0262143	0.041711	0.036087	-0.267578	0.0291501	-0.0471929	0.180102	-0.0031954	0.0474809	0.149751	0.0537125	0.110154	0.0842668	0.0299311	0.028672	0.0449041	0.0436068	0.0526035	0.0644378	0.0386004	0.0791061	0.128262	0.0699986
ABHD8	0.0227346	-0.133329	0.020235	0.0790866	-0.0928152	-0.107431	-0.165005	0.243851	0.087959	0.00859793	0.0218651	0.00865963	0.0559368	-0.127145	-0.0613311	-0.137823	-0.0106337	-0.0504156	-0.0366222	0.0236604	-0.0987575	0.0485082	0.0724617	-0.0370266	0.0283445	0.038501	0.00802177	0.0143949	-0.121844	-0.435906	-0.0276722	-0.00482259	0.0698879	0.00870384	0.130903	0.185581	0.0159052	-0.0365588	0.180825	0.041623	0.0514576	0.0995632	0.025362	-0.145777	0.0929858	0.018656	-0.128397	-0.0777033	0.0393579
ABI1	0.238296	0.0637288	0.0487167	0.0656266	-0.131383	-0.0335611	-0.0760007	0.186097	-0.139537	-0.00760026	-0.0152629	0.0296983	-0.0543148	0.0194134	-0.0244636	-0.0558639	-0.121426	0.0355402	-0.0160899	-0.0378183	-0.0760607	-0.226622	-0.0360771	-0.109471	0.0641875	0.0594739	-0.363597	-0.00151195	0.0134481	0.10915	0.0301644	-0.013446	0.0235766	-0.0230839	-0.0800391	0.140857	-0.145043	0.00716891	-0.0387694	-0.259122	-0.0128862	0.0326239	0.0131977	-0.0119689	-0.0483054	-0.0242352	-0.116048	0.0886111	-0.0469098
ABI2	0.033025	0.031195	0.0652337	0.0745929	0.0888793	0.122003	-0.0142651	0.0428534	0.0937619	0.0448741	0.0177775	0.0545575	0.0687793	0.12388	0.0111834	0.018785	-0.000558442	0.104371	0.0502257	-0.0757916	-0.00897789	-0.00188368	0.0135781	0.0701158	0.0160908	0.0803142	0.0745431	-0.0160152	0.0574838	0.0255782	0.0184575	0.112382	0.0278766	0.020012	0.0248768	0.0654808	0.0844586	0.134843	0.0958806	0.0299507	0.0634469	-0.036888	-0.0207185	-0.0191254	0.0925288	-0.0890661	0.00812095	0.108635	0.0129144
ABI3	-0.0242314	0.0221704	0.0632601	-0.0213613	-0.0116111	-0.0615297	-0.093474	-0.0386942	-0.091869	0.0475702	0.0741147	0.0697047	0.00913399	0.0209731	-0.0419055	-0.0113527	0.081967	-0.116611	0.0214072	-0.214478	-0.123052	0.0770188	-0.0166402	0.00563144	-0.0122667	-0.037077	-0.0181571	0.000594249	0.0510951	0.0663299	-0.27483	-0.0543169	-0.0184051	-0.0245053	-0.0856012	-0.189064	-0.0941072	-0.0786189	0.0526258	-0.00155332	0.0243474	-0.122768	0.00796318	-0.0230523	-0.0159915	-0.165966	0.0969493	-0.00703054	0.036983
ABI3BP	-0.0612695	0.10394	0.0197339	-0.0497521	0.0623173	-0.0774966	0.0315828	-0.0132991	-0.0357565	-0.179628	-0.0782719	-0.00313758	-0.0538314	0.0723915	-0.00662048	0.0428025	-0.0795445	0.0149918	-0.344127	0.152176	0.0105035	0.0179082	0.067802	0.0753523	-0.0357651	0.0152276	0.0978923	-0.0237398	0.0795787	0.00349386	0.0847035	-0.0743574	-0.165941	-1.6e-06	0.0458111	-0.0184527	0.0142354	-0.0595023	0.0264027	0.041397	-0.0943916	-0.122774	0.105759	0.112877	0.062976	-0.102704	-0.0233604	-0.061708	0.0995329
ABITRAM	-0.0380413	-0.0746464	-0.117879	-0.0505774	-0.0837392	-0.0315825	-0.0166288	0.086644	0.0410853	0.00418372	0.141879	-0.0445936	-0.115185	-0.0458012	-0.0957669	0.0347788	-0.061769	-0.169116	-0.0354264	-0.0317067	-0.197448	-0.0938472	-0.0581049	-0.107334	-0.144536	0.029587	-0.108941	0.0597481	0.00202659	-0.0926985	0.0763102	-0.0891181	-0.138453	0.00755253	0.0197798	-0.0599398	-0.114324	-0.0968543	-0.0914979	-0.0692435	-0.0443507	-0.17639	0.0373056	-0.0645127	-0.226585	0.0178056	-0.038726	-0.0396026	0.0225331
ABL1	0.00239757	-0.0188051	0.0534659	-0.137222	-0.0272256	-0.0391958	-0.375025	-0.180013	0.0707206	0.120431	0.107095	-0.034036	-0.116164	-0.0118086	0.0678005	-0.0507342	-0.0207987	-0.0630652	0.0836781	0.221528	-0.186895	-0.112314	0.00631531	0.00896079	-0.118653	0.0495114	0.0479941	0.0109106	-0.0563321	-0.0539941	-0.0970018	-0.105167	0.132858	0.0307911	0.00504107	0.140817	0.030006	0.117819	-0.190368	0.0583617	-0.0106784	-0.0715345	-0.105365	-0.0224208	-0.0900711	-0.178034	0.0390266	0.112569	-0.0504402
ABL2	-0.091312	-0.0229903	-0.0278722	0.0203869	0.112428	0.00618192	0.0636209	0.18156	0.119213	0.100929	0.0451585	0.0669222	0.0750031	0.163528	0.155881	0.0362951	0.104499	0.0244991	0.0191975	0.182057	-0.0183116	0.05534	0.0777827	0.0524061	0.0329308	0.0885298	0.0729228	0.0943773	0.0563157	0.250742	0.0318271	0.0522426	0.197604	0.00394074	0.139055	0.348839	0.0600684	-0.00738176	0.102699	0.198451	-0.00186528	0.143437	0.0774104	0.0655703	-0.0667528	-0.024612	0.0787868	0.198806	0.0813661
ABLIM1	0.0233429	0.074304	0.0561217	0.00599258	0.00732401	0.059972	0.282669	0.0383602	0.0765369	-0.019292	-0.0926249	0.0471901	0.111565	0.0793412	-0.0371386	2.91e-05	0.0300089	0.0487532	0.14806	-0.13995	0.0877108	-0.137841	0.0574495	0.0492313	0.0145424	0.0436792	0.0310117	-0.0147415	0.128914	0.0980649	0.129615	0.106067	-0.0191192	0.0650667	-0.0178702	0.0659867	0.00887867	-0.0465057	0.138784	0.011468	0.0720084	0.0210796	0.00842323	-0.0705133	-0.00737489	-0.0350408	-0.0130207	0.0465873	0.0879294
ABLIM2	-0.0469477	-0.0500151	-0.00569124	-0.0356787	-0.0189823	-0.0105281	-0.0510057	-0.248538	0.114358	-0.0823405	-0.192945	-0.086754	0.0120886	0.0996749	-0.041243	-0.200545	0.0758861	-0.0639285	0.142177	0.193756	-0.00768992	-0.067046	-0.0109991	-0.0396654	0.0152901	-0.0199629	-0.119503	-0.159073	-0.0387673	0.127905	0.0419562	-0.0536734	0.102636	0.15544	0.16121	0.066947	-0.0277689	0.0615912	-0.0245613	-0.0652384	0.0152675	0.0197158	-0.0511518	0.0991771	0.0538752	0.0574301	0.15875	0.0568027	0.0765947
ABLIM3	-0.0410417	-0.0929775	-0.100952	0.0141104	0.0625571	-0.0936387	0.0637338	-0.217839	0.0206455	0.122523	0.0831052	0.044075	0.0151696	0.0548316	0.0299176	-0.0376687	0.0335806	-0.00776656	-0.0852638	-0.0465287	-0.0765404	0.0496802	0.047023	0.0812505	0.144188	-0.00808495	0.0727525	-0.0894698	-0.00658887	0.0516615	-0.0356179	0.0942634	0.109279	0.0388052	0.0123604	-0.072886	-0.0356578	0.0137486	-0.0142034	0.0757864	0.0124662	0.104299	0.0521871	-0.063453	0.00404548	0.0363085	0.111227	0.038725	-0.0199909
ABR	-0.0602314	0.0467096	0.0118121	0.101627	0.0257585	0.0269948	-0.108918	-0.10658	7.46e-06	0.0185986	0.101575	0.115388	0.0352292	-0.136001	-0.242532	0.0767438	-0.0287327	-0.0294978	0.0261363	0.143668	0.0600321	0.00183375	0.0121956	0.0192381	0.102609	0.0182313	0.102954	0.00550383	-0.023405	0.0311122	-0.220162	0.00645824	-0.035514	0.101947	0.112245	0.197745	0.074885	-0.165565	0.0369289	0.056873	-0.0200039	0.088147	-0.121581	0.104284	0.118075	-0.166155	0.0492003	0.0992691	0.0226344
ABRA	-0.0977926	0.0737814	-0.0211812	0.011345	0.0038629	-0.0727777	-0.307302	-0.0345881	0.0155086	-0.0420172	0.186355	-0.149344	0.105019	0.0566369	-0.122208	-0.0101713	0.0330385	-0.00929964	0.0284905	0.0463304	-0.122234	0.0739065	-0.248513	-0.0117184	0.011119	-0.0170643	-0.0635148	-0.0907653	0.000249263	0.10718	0.00019911	0.0101988	-0.0523119	0.0519917	-0.00427867	-0.03893	0.0806522	-0.339466	-0.249657	0.053865	-0.0354815	0.0130608	-0.00951074	-0.0371423	-0.286275	0.131252	-0.0546603	-0.214611	-0.166315
ABRACL	0.00878498	0.0767035	-0.0754579	0.0197504	0.0941347	0.0801773	-0.034571	-0.00250569	-0.0307147	-0.00669758	0.135586	0.131806	0.144635	0.104609	-0.0271781	0.0645355	0.011211	0.0893362	0.169135	0.193492	-0.0585828	0.10558	0.0576886	-0.0102006	0.140115	-0.0749917	0.127945	0.132626	0.207387	0.0245507	0.010961	0.0293078	0.0742804	0.0903439	0.162054	0.158226	0.117059	0.101401	0.0422033	0.060485	-0.0608065	0.000361773	0.0868112	0.120474	0.115269	0.140302	0.11571	0.107178	0.109278
ABRAXAS1	-0.222352	-0.199662	-0.223689	-0.350141	-0.246274	-0.433755	-0.177409	-0.100418	-0.230936	-0.547645	-0.327452	-0.208759	-0.105173	-0.135632	-0.264859	-0.433763	-0.192703	-0.150639	-0.33277	-0.648709	-0.227322	-0.206301	-0.263758	-0.309728	-0.171005	-0.419578	-0.171259	-0.140531	-0.34588	-0.494719	-0.330639	-0.333625	-0.464274	-0.383521	-0.296265	-0.348949	-0.315593	-0.292907	-0.289812	-0.19368	-0.167314	-0.372762	-0.226879	-0.386947	-0.498431	-0.302154	-0.392448	-0.221462	-0.280396
ABRAXAS2	-0.00960628	0.0687287	0.0875121	0.100659	0.0679333	0.0776947	0.0984832	-0.173152	0.230937	0.0808486	0.305468	0.14096	0.130363	0.152395	0.532307	0.090104	0.0317266	0.0627756	-0.0103166	0.171909	-0.0220435	0.0526379	0.116689	0.0668096	0.125309	0.174173	0.0439023	0.0937403	-0.00121191	-0.0170581	0.00425151	0.110113	0.265304	0.0875546	0.102361	0.196784	0.124589	-0.0397795	0.0874137	0.0951494	-0.00472954	0.114217	0.125161	0.177188	-0.014284	0.113678	0.102884	0.0625052	0.0365289
ABT1	-0.625478	-0.960297	-1.10121	-0.977648	-0.859266	-0.9948	-0.798132	-0.769899	-1.14591	-1.0597	-1.35362	-1.06614	-1.24516	-1.26002	-1.48483	-0.825948	-1.02195	-1.20671	-1.22654	-0.713666	-0.886544	-0.473561	-1.03001	-1.07253	-0.973061	-0.773748	-1.10759	-1.02255	-1.41295	-0.919098	-1.03969	-1.26277	-0.995279	-0.934033	-1.1436	-0.956522	-0.946537	-0.885846	-0.773165	-1.00307	-0.83925	-1.15706	-0.730815	-1.05414	-0.782573	-0.911212	-1.07949	-0.923114	-0.568747
ABTB1	0.0276116	0.117846	0.0451345	0.160519	0.0889245	0.00135042	0.0969688	0.0813602	-0.0193383	0.0236071	0.335518	0.04027	0.0429253	-0.0840018	0.00329211	0.00236021	0.148006	0.121968	-0.0873718	0.0218635	0.115281	0.0889672	0.100268	0.104708	-0.0585094	0.0324213	0.17729	0.120847	0.0634233	0.163263	0.153072	0.021225	0.0861772	0.160341	0.0622459	0.0081381	0.0541728	0.0152397	0.0314737	0.17058	0.00186541	0.0966163	0.061092	0.0739011	-0.0175189	0.14601	0.167116	0.00952441	0.14109
ABTB2	-0.0742835	0.105022	0.0182362	0.0647436	0.00255703	-0.124075	-0.0885473	0.113396	-0.174776	-0.0191989	0.35624	-0.0394074	0.0763162	0.170428	0.00274101	0.0210783	0.00158465	0.0475826	0.0371452	-0.0517668	0.112887	0.150525	0.0195605	-0.00953662	-0.123119	0.0155893	-0.077907	-0.0241397	0.00155313	-0.0564741	0.067468	0.0609316	0.0766635	-0.0371017	0.0579863	0.110215	-0.0161515	0.0101608	0.01698	-0.0250171	0.0675704	-0.0208158	-0.0561036	0.0773943	-0.133002	0.0365669	0.0812338	0.219427	-0.0216541
ACAA1	0.0156448	0.070205	0.0291031	-0.0664636	-0.0724588	0.102988	-0.00768776	0.11104	-0.0281549	0.0636887	0.0778845	0.0156788	-0.0596326	-0.148568	0.0618889	0.0417332	0.0174583	0.120624	-0.0133562	0.151964	0.0236687	0.0380524	0.0552726	0.0880812	0.0762558	0.0395689	0.0132107	0.0103141	0.000187564	0.0142734	0.151308	0.0437997	-0.0311688	-0.0128549	-0.0284093	0.0437637	-0.0116376	0.133869	-0.0482525	0.0623906	0.0640142	0.00795528	0.0166003	-0.0547102	0.0942013	0.170605	0.0338977	-0.0430087	-0.0275094
ACAA2	0.0155725	0.141754	0.0416756	0.0087042	-0.0917981	-0.0261959	-0.114196	-0.0398613	-0.275603	-0.0197029	0.0938143	-0.061609	-0.09415	-0.0172505	-0.156504	-0.0134707	0.0224089	-0.0377281	-0.176176	0.0423136	-0.0102136	-0.0441951	-0.018791	-0.0586406	0.00542001	0.0267931	-0.0911871	0.023437	0.00116226	0.182462	0.0754318	0.124322	0.0439997	-0.0127377	-0.0508518	0.102497	-0.000990194	-0.0664552	0.0633688	-0.0155645	0.0107815	-0.0480037	0.0361846	0.0919579	-0.0995413	-0.0240555	0.057376	0.00227612	0.0504207
ACACA	-0.239882	-0.175493	-0.331605	-0.302993	-0.30558	-0.518952	-0.0897835	-0.346606	-0.291349	-0.259326	-0.232505	-0.42666	-0.189982	-0.595714	-0.434628	-0.403315	-0.420452	-0.306827	-0.0633019	-0.663508	-0.623988	-0.543099	-0.575611	-0.241146	-0.213932	-0.15404	-0.75709	-0.527329	-0.360715	-0.704886	-0.393056	-0.257512	-0.346381	-0.302672	-0.674897	-0.651244	-0.573534	-0.425238	-0.394917	-0.382409	-0.383231	-0.645731	0.0263921	-1.07685	-0.31334	-0.539717	-0.19858	-0.332579	-0.574978
ACACB	-0.0369218	-0.131759	-0.206726	0.0234693	-0.00484373	-0.0399934	-0.0450067	-0.0517873	0.000645634	-0.0536954	-0.187491	-0.00702364	-0.074795	-0.171005	-0.0785083	-0.126624	-0.148563	-0.0709609	0.0721807	-0.112435	0.00640279	-0.0592034	-0.0816093	-0.0633249	-0.0551081	-0.149603	-0.0619101	-0.0719334	0.0441235	-0.256422	-0.0799494	-0.150578	-0.0415148	-0.0285912	-0.109305	-0.0820853	-0.154557	-0.131728	-0.174072	-0.139972	-0.104821	-0.123857	-0.0735956	-0.130378	0.036228	-0.0334112	-0.0228891	0.0774762	-0.078026
ACAD10	0.00722258	-0.179685	-0.16181	-0.0444537	-0.0126344	-0.0483418	0.0197331	-0.095812	0.101493	-0.255161	-0.467038	-0.076981	-0.0554829	-0.161909	-0.0167975	-0.0605224	-0.11376	-0.176216	0.0843643	0.00723523	-0.0249477	-0.123672	-0.0595429	-0.13507	-0.060234	-0.0658555	0.034999	-0.0947771	-0.0915404	-0.134686	-0.12736	-0.14729	-0.0208328	-0.0447478	-0.00453868	-0.0510347	-0.125661	-0.0108007	-0.0134379	-0.097786	-0.203172	-0.138777	-0.0167925	-0.120521	-0.133436	0.0342259	-0.0357817	0.0317864	-0.133934
ACAD11	0.003642	0.0156838	-0.0600688	-0.0341432	0.047309	0.0390402	0.0094825	0.0467397	-0.0718449	0.0586746	0.00871327	0.0392406	0.112841	0.0305989	0.0216447	-0.0156873	0.0553875	-0.0645134	-0.0121241	0.0608525	0.0523901	-0.0329071	0.0019659	0.0393257	0.0677215	0.0542603	0.107993	0.103624	-0.0754823	0.0285602	0.0119555	-0.116759	0.02743	0.0848451	-0.0399964	-0.00406997	0.0783841	-0.0803657	0.0348064	0.00296441	-0.0112545	-0.0313673	-0.0251023	0.0246238	-0.0263061	-0.0365536	0.00990459	0.0689644	-0.0116954
ACAD8	-0.0149278	0.146803	0.0500672	-0.0455498	0.0784906	-0.00725637	-0.0218204	0.00633597	-0.0122141	-0.024077	0.0932699	0.0231995	0.0375745	-0.0865513	-0.0365144	-0.0852036	0.0379201	-0.157488	0.0154937	0.111066	0.125681	0.0973846	0.0164395	-0.0252482	-0.106384	-0.0577967	0.0975251	0.118045	0.0455181	0.0124176	0.117737	0.0475906	0.0112423	0.0226836	-0.0218778	-0.0291778	-0.0747826	-0.300209	-0.161837	0.078617	0.0524954	-0.0279512	-0.0470892	0.0183215	-0.0185532	0.13574	0.0180524	-0.0483204	0.0148869
ACAD9	-0.439247	-0.388228	-0.190336	-0.27157	-0.192965	-0.206005	-0.176471	-0.144223	-0.201562	-0.135726	-0.414768	-0.257069	-0.218619	-0.289803	-0.327733	-0.145353	-0.163553	-0.0424321	-0.115749	-0.441597	-0.294593	-0.268478	-0.272091	-0.107879	-0.135263	-0.0677471	-0.0288094	-0.106659	-0.0781039	-0.251673	-0.117528	-0.368614	-0.2462	-0.070136	-0.0551949	-0.233685	-0.366236	-0.362268	-0.266487	-0.194725	-0.307213	-0.394055	-0.117536	-0.121452	-0.295864	-0.273606	-0.193443	-0.0876684	-0.126275
ACADL	0.0343755	0.0285127	0.0389359	0.0173358	0.0844644	0.135383	-0.0591355	0.0172196	0.0493763	0.0554695	0.164529	-0.0772627	-0.00789255	0.0733072	0.0308457	0.0615446	0.0396018	-0.0949058	0.0746321	-0.0506671	0.00382231	0.0120131	0.0421669	-0.0305618	-0.0816	0.0943195	0.179533	-0.0492753	-0.113999	0.228032	-0.0859901	0.035273	-0.0870168	-0.0591949	0.0573384	-0.528947	-0.0652452	0.0671578	0.00969893	0.00638952	-0.0904766	-0.0592551	-0.0403459	-0.13514	-0.00819986	0.00949146	-0.0215303	0.132754	-0.154893
ACADM	0.119848	0.0541947	0.0218875	0.0977153	0.0504008	0.0860539	0.157051	0.125293	0.128708	0.0611979	0.169909	0.0825751	-0.0439311	0.0806018	0.0271154	-0.0305135	0.0579119	0.17729	0.0199774	0.0234695	0.0549197	0.0228593	0.0272206	0.116794	0.0239411	0.139723	-0.119031	0.10871	0.0879102	-0.0429693	0.062482	-0.00132006	0.143359	-0.0569138	-0.0350299	0.0517633	0.0586719	0.0926284	0.0401805	-0.0712312	0.0080575	0.113493	0.0129802	-0.0119159	0.124169	-0.0176733	-0.0115612	-0.0923594	0.00720384
ACADS	-0.0833486	-0.240958	-0.177335	-0.0162609	0.0209643	-0.0671435	-0.050557	-0.13125	-0.0697773	-0.0209323	-0.290635	-0.0140964	-0.0646892	-0.0596121	0.00539362	-0.137741	-0.0527571	-0.147399	0.104895	-0.0423775	0.0291485	-0.203903	-0.124627	-0.0137127	0.0197276	-0.0206394	0.0326542	-0.228486	-0.0330519	-0.151479	-0.0987378	-0.142872	-0.195549	-0.06785	-0.130228	-0.0314909	-0.0469051	0.058907	-0.181686	-0.0718784	-0.0802241	-0.103359	-0.0917238	-0.100123	-0.020793	-0.192272	0.00543331	-0.0346012	-0.00635337
ACADSB	-0.0426093	-0.0297045	0.119943	-0.118587	-0.0962031	0.0572416	-0.33345	0.092694	-0.0376511	0.00166963	0.0694555	-0.0172294	0.0362421	-0.0729486	-0.104927	-0.187847	-0.0379382	-0.0180295	0.0676096	-0.0868932	-0.00684161	-0.0708967	-0.119311	-0.0684559	0.0184615	-0.0781288	0.10137	-0.0792291	-0.163349	0.109402	-0.11636	-0.0832265	0.00699869	-0.0973009	-0.0263745	-0.0281951	-0.102964	-0.0997934	0.0729549	-0.197773	-0.0494856	-0.0604855	-0.043763	-0.106263	0.0250127	-0.0122199	-0.0643928	-0.175327	-0.0806866
ACADVL	0.0839956	-0.0661435	0.0711572	0.00773623	0.0700505	0.0463112	0.0664168	-0.167361	-0.121243	0.0171808	-0.00235416	-0.0460861	-0.0689134	-0.155061	-0.0663874	0.0597788	-0.0566062	-0.024508	0.169589	0.0379378	0.0548919	-0.0108586	0.0146196	-0.0143248	-0.0374026	0.0663582	0.0123369	0.017396	0.0197569	0.0377529	0.0314269	-0.000788287	-0.012607	-0.0578112	0.080174	0.0974179	-0.00515916	-0.0885088	-0.00558866	-0.0135182	0.0612115	-0.170176	-0.023672	0.00696531	-0.0976534	0.06138	-0.00986599	-0.0128971	-0.00891826
ACAN	0.0143592	-0.0455779	0.0100334	-0.148946	-0.0529986	-0.016864	0.0516402	0.102966	0.119109	-0.0922067	-0.0571551	-0.164357	-0.0395663	-0.118165	-0.121969	0.0531698	-0.0320247	-0.0239106	-0.185373	0.20567	-0.155367	0.00461858	-0.064238	-0.127221	0.0661581	-0.0653522	-0.157053	-0.042871	0.0727361	-0.253334	-0.101585	-0.0994265	-0.111322	-0.0199996	-0.140223	-0.35087	-0.0600878	-0.00250242	0.0880148	-0.0278574	-0.00474489	-0.129302	-0.180334	-0.00445937	-0.0804278	-0.215175	-0.0102046	-0.171069	-0.0675089
ACAP1	-0.057455	-0.00953686	0.03682	0.0519236	0.00753117	0.0624967	0.0221566	-0.1426	-0.0173105	-0.0367002	-0.110401	-0.0256671	-0.0396997	-0.18044	-0.191364	-0.0376622	-0.125888	-0.0219605	-0.0138425	-0.0384081	0.00579185	-0.116005	-0.0184527	-0.0292291	-0.0130117	-0.0191562	-0.0125222	0.0110789	-0.0929019	0.0951578	-0.0141608	-0.0231213	-0.0863731	-0.0415407	-0.127857	-0.0850087	0.00643948	-0.0692144	-0.0483553	-0.0134394	-0.0913751	-0.0330127	-0.00102839	-0.0410714	-0.0116651	-0.110624	-0.0227439	-0.00223918	-0.127281
ACAP2	-0.160672	0.0348076	0.0655492	-0.0281861	-0.0299985	-0.0214187	-0.111175	-0.0183619	-0.0812468	-0.0694368	0.188922	0.111213	0.0919623	0.016654	4.57e-05	-0.0380674	-0.0479006	0.0547474	0.183092	-0.149386	0.348983	0.0113633	0.0617141	-0.0585649	0.00486326	-0.0645647	0.0400867	0.0967827	-0.0596296	0.0354003	0.0912713	-0.0633143	0.0812379	-0.0253445	-0.13317	0.227762	-0.0977148	-0.112734	-0.0088367	-0.0104174	-0.00077768	-0.0240411	-0.147869	0.140289	0.0349131	-0.0401685	0.0865894	-0.169115	-0.0371848
ACAP3	-0.090794	-0.165538	-0.0587667	-0.110306	0.033795	-0.025318	-0.296285	-0.238698	-0.110409	-0.107405	0.190873	-0.0534048	-0.0679924	-0.122496	-0.0770497	-0.248416	-0.0729032	-0.304672	-0.138914	-0.136309	-0.118174	-0.170578	-0.117812	-0.119897	0.0107297	-0.0331252	-0.170445	-0.0170982	-0.0211768	-0.255828	-0.221125	-0.169545	-0.157442	-0.0824358	-0.0655947	-0.149793	-0.0623988	-0.20108	-0.073755	-0.166833	-0.110979	-0.0583412	-0.236824	-0.093114	0.0223585	-0.146938	0.028697	-0.1744	-0.222656
ACAT1	0.0261419	0.172157	0.0123188	-0.0254187	0.0401566	0.151253	0.202749	-0.0403947	0.0699879	0.112258	0.0556976	0.0696614	-0.00716821	-0.0688818	-0.126376	-0.0152498	-0.0487912	0.0141351	0.346713	-0.132803	0.22947	-0.0232719	0.124485	-0.0785044	-0.0692141	0.126581	0.132632	-0.0300194	-0.00314791	0.217334	0.139561	0.0459965	-0.101498	0.0591702	0.0564974	0.0505402	-0.0726078	-0.136202	0.138095	0.0668354	0.0217733	0.00391638	-0.0667566	0.0647157	-0.107082	0.183185	0.0379462	0.169918	0.057853
ACAT2	0.16018	0.123914	-0.0554895	0.125242	0.125414	0.183937	0.0734488	0.162594	0.160763	-0.058264	0.286247	0.154344	0.136621	0.028402	0.124564	0.0496543	0.108512	0.0705396	0.0968492	0.123817	0.0485667	0.0508245	-0.197709	0.0760041	0.0035298	0.161912	0.136635	0.0652304	0.0319159	0.0744473	0.156684	0.0881535	-0.0486096	0.0938795	0.0563435	-0.173284	-0.0178347	0.203493	0.177111	0.153009	0.055188	-0.0169101	0.137444	-0.114817	0.16698	0.266232	0.159038	0.123856	0.0985781
ACBD3	-0.0506795	0.0430332	-0.057445	-0.142678	-0.0422565	-0.0300559	-0.145949	-0.105811	0.0396518	0.0688677	0.260781	0.0069768	0.0100486	-0.0822478	-0.133535	-0.0353739	0.0854185	-0.155113	0.0547584	0.0263779	0.0565925	0.0525922	-0.00961886	-0.00135523	0.00533241	-0.00653518	0.0315459	0.0388822	-0.0551104	-0.194122	-0.116717	-0.0279644	-0.0819215	-0.0227771	0.0764847	-0.0942757	-0.16274	-0.268823	0.0181022	0.0166893	0.0475704	-0.0610257	0.00746277	-0.174351	0.0129658	-0.0114157	-0.00568877	-0.0409734	0.142894
ACBD4	-0.224685	-0.0461036	-0.0610287	-0.262746	-0.138289	-0.26831	0.124504	-0.381767	-0.0979821	0.0205398	0.130526	0.0724039	-0.0478733	-0.142611	0.0783615	-0.148415	-0.0904057	-0.289636	-0.0409099	0.194372	-0.0883958	0.0497072	0.0109011	-0.0391771	0.234891	0.0139585	-0.112169	-0.0445925	-0.0655532	0.0987182	-0.0294432	-0.00635818	0.0103309	0.0213887	-0.0389299	-0.0263973	-0.101114	0.0366591	-0.123733	-0.0696218	-0.134197	0.0480161	-0.0380815	-0.182975	0.0211446	-0.104249	-0.00835947	0.0352001	-0.266132
ACBD5	-0.114841	0.016686	-0.116334	-0.287641	-0.0373821	-0.0114479	-0.00592826	0.167956	0.0544083	0.187673	-0.13451	0.179133	0.143713	-0.0502753	0.0681996	0.0331611	0.0926143	0.108959	-0.0503895	0.0330562	-0.0702611	0.0578277	0.0620174	0.0401744	0.176303	0.0881781	0.107601	0.0968551	0.153196	0.00517182	-0.0488603	0.0620979	0.20491	0.0173775	-0.0199956	0.171158	0.0759108	-0.0999878	0.0197095	0.0286927	0.111092	0.0524176	0.175864	-0.022971	0.0664827	0.114575	0.0337797	0.0552988	0.0318199
ACBD6	-0.0294866	0.0864384	0.0262371	-0.0310592	0.109814	0.0224632	0.0311112	-0.0463188	0.00537762	0.111128	0.084761	0.0415638	-0.180483	0.12872	-0.0940323	0.00396416	5.02e-05	0.00847245	0.241514	0.126736	0.0447566	0.00565161	0.073024	-0.0201493	0.0644582	0.197622	0.139514	0.068983	-0.00214403	-0.00950236	0.126578	0.083469	0.0764427	0.00838709	0.0404656	0.134528	0.019577	-0.057175	0.134531	0.0865105	0.0191538	0.196749	0.0170675	0.015584	0.0635137	0.0634397	0.0807786	0.202769	0.0432198
ACBD7	0.107096	-0.0250257	0.0763833	0.106816	-0.00441196	0.150265	-0.0520819	0.09018	0.0291089	0.0666843	-0.193812	-0.00200341	-0.00980984	-0.0481635	-0.0226958	-0.00319502	0.048008	-0.0156882	-0.0745354	0.225963	0.068852	0.0412483	0.094992	0.0829014	0.0774133	0.0279787	-0.129124	-0.0229528	0.0622338	-0.000876332	-0.0117565	0.056743	0.106151	0.0344222	-0.00334996	0.0076403	0.260506	0.0485806	-0.00148298	-0.00083409	0.00146678	-0.0343238	0.0692911	0.0847746	0.103782	0.174229	-0.00043082	0.0938163	0.135725
ACCS	-0.109597	0.065067	-0.021608	0.0674488	-0.0250777	-0.0782723	-0.116095	-0.0142887	-0.0670664	-0.0452085	0.203037	-0.0430457	-0.103649	0.0384782	0.0869329	0.0945867	0.057205	0.149091	0.219059	0.0926189	0.118481	0.00270935	0.00996906	-0.049427	0.0484266	0.0977142	0.0357036	-0.0561525	-0.0549403	0.188683	0.0581977	0.13229	0.127486	-0.0139093	0.00480841	0.125958	0.0105507	0.116016	0.0540746	0.0289391	-0.0237585	0.0245379	0.027034	0.0439738	0.0188287	-0.0970481	0.0223887	0.113114	0.0589137
ACCSL	-0.140288	0.0661874	-0.234859	-0.027587	-0.143565	-0.159974	-0.0073955	-0.0133835	-0.14523	-0.145446	0.107617	-0.101905	-0.0128248	-0.0775645	-0.21081	0.0469257	-0.118681	0.0600336	-0.0411763	-0.109398	0.0183978	0.037843	-0.0595121	-0.0101649	-0.0980111	-0.170366	-0.14761	-0.0846696	-0.116779	-0.125049	-0.0376009	-0.0175499	-0.043004	-0.140519	0.0236365	-0.108046	-0.0777658	0.081306	0.0330912	-0.0901292	-0.0482541	-0.0438767	-0.00602646	-0.0132288	-0.104009	-0.237567	-0.0814738	-0.228001	0.0461115
ACD	-0.175168	0.010187	-0.0838985	0.0438618	-0.0766037	-0.135555	-0.183842	-0.0511666	-0.204468	-0.205073	-0.489638	-0.118752	-0.170363	-0.134031	-0.445877	-0.175181	-0.0323445	-0.145284	-0.230344	-0.116674	-0.209073	-0.0794826	-0.407885	-0.225731	-0.284297	-0.0867411	-0.151633	-0.206542	-0.218041	-0.160078	-0.37265	-0.185771	-0.188744	-0.175738	-0.24198	0.0357747	-0.0104505	-0.00529597	-0.14884	-0.175527	-0.128237	-0.0537563	-0.231299	0.0606756	-0.00652294	-0.285112	-0.104563	-0.294846	-0.219427
ACE	0.00202894	0.0389659	-0.150931	-0.0381756	-0.142262	-0.167071	-0.267092	-0.209349	-0.106311	-0.044556	0.0419292	-0.0529514	-0.172843	-0.0532748	-0.138717	-0.24932	-0.0498783	-0.0159973	-0.0933559	-0.402974	-0.207072	-0.0566409	0.0164463	-0.0801799	-0.106568	-0.0741399	-0.0948898	0.00349159	-0.0798896	0.0779939	-0.00677604	-0.00296621	-0.20611	-0.023804	-0.0541287	-0.240966	-0.00773278	-0.165667	-0.207295	-0.115463	-0.272209	0.0692962	0.003462	-0.203384	0.00115055	-0.0469714	0.04298	0.00199129	-0.14038
ACE2	0.153086	0.201807	0.161156	0.218975	0.180737	0.151833	0.0996347	0.109967	0.190286	0.0246661	0.088467	0.223753	0.173892	0.187916	0.00525287	0.26922	0.193027	0.262089	0.114437	0.0537088	0.151724	0.128335	0.09239	0.188552	0.176694	0.239195	0.16478	0.157708	0.166283	0.173067	0.147856	0.186678	0.10654	0.222151	0.127968	0.0711642	0.172436	0.0929807	0.188538	0.156538	0.0550105	0.105616	0.252796	0.166689	0.170439	0.0342651	0.192585	0.161781	0.198447
ACER1	-0.113373	-0.0946029	-0.0889308	-0.0419775	-0.112258	-0.0431121	-0.146153	-0.112164	-0.0273339	-0.167814	-0.0760515	-0.0353897	-0.0861735	-0.0395247	-0.0420047	-0.0332838	-0.091948	-0.144303	-0.145497	-0.220354	-0.0614408	0.0194845	-0.0507231	-0.0830127	-0.0833036	-0.0219911	-0.082613	-0.0482412	-0.149697	-0.271905	0.0483823	-0.0568322	-0.0750512	-0.110333	-0.0359152	-0.080749	-0.0252668	-0.131479	0.00120608	-0.0416495	-0.0235767	-0.15828	-0.219079	-0.0342805	-0.14827	0.00227122	-0.122978	-0.0676019	0.0405908
ACER2	0.0778396	-0.0431303	0.00476963	-0.0114394	-0.095472	0.0662372	0.0322255	0.100071	0.0902759	-0.0528024	-0.0683894	-0.056522	0.00733798	-0.069816	0.0505414	-0.0426795	0.00852773	-0.073928	-0.0394945	-0.0700921	0.00768706	0.166184	0.00987262	-0.046067	0.015687	-0.0995419	0.0615751	-0.000474516	-0.0578196	-0.0334639	0.014106	-0.0258737	-0.135801	0.0266822	-0.0638751	-0.0982816	-0.0128467	-0.190685	0.0987101	0.0867126	0.0392934	0.027603	-0.126126	0.195734	0.0746487	0.143864	0.0945495	0.125138	-0.024231
ACER3	-0.0484156	0.10151	0.162507	0.114646	-0.0534992	-0.026418	-0.126001	0.137762	0.147102	0.00757437	-0.168157	0.124041	-0.0562999	0.14973	0.122888	-0.0616036	0.0924765	0.0563121	0.0251957	0.128523	0.0387737	0.0890216	0.0535807	0.0797123	0.142904	0.0425353	-0.0625862	0.109544	0.153437	-0.15573	0.0874051	0.0872316	0.161304	0.113778	0.0798475	0.0474317	0.0567521	0.0400488	0.0532116	-0.0350652	0.164042	0.139677	0.154795	-0.0337697	-0.0640173	0.179585	-0.14195	0.208635	-0.0734927
ACHE	-0.0403972	0.0207885	-0.244796	-0.223869	0.0417897	-0.236826	-0.0278142	-0.0379889	-0.170872	0.0167418	-0.395905	-0.153559	-0.260866	0.0286307	-0.18523	-0.152855	-0.0186742	-0.0428558	-0.0646077	-0.359068	-0.205436	-0.0671122	-0.140851	-0.158086	-0.0504577	-0.207849	-0.285913	-0.150388	-0.198781	0.0923785	-0.0568884	-0.142853	-0.0300038	-0.136038	-0.109887	0.0863584	-0.0101139	-0.0220783	-0.557461	-0.394421	-0.0252536	0.283196	0.0415903	-0.183347	-0.21053	-0.22441	-0.141925	-0.0535434	-0.229824
ACIN1	-0.537619	-0.369181	-0.681735	-0.564341	-0.90678	-1.02321	-0.838273	-0.182331	-0.652075	-1.01187	-0.123612	-0.760253	-1.02029	-0.332253	-0.610597	-0.658197	-0.313196	-0.651584	-0.909575	-0.800254	-0.634911	-0.564431	-0.538655	-0.548508	-0.903582	-0.80062	-0.647934	-1.00412	-0.703766	-0.348569	-0.440401	-1.10098	-0.892512	-0.368117	-0.459655	-0.351484	-0.275025	-0.559596	-0.496758	-0.819756	-0.705656	-0.825956	-0.442618	-0.830762	-0.682594	-0.809156	-0.832343	-0.370472	-0.464997
ACKR1	-0.159868	-0.140813	-0.0735753	-0.0733786	-0.00279544	-0.0523523	-0.0301785	-0.00846322	0.193488	0.0765046	-0.0278746	0.0508284	0.0796104	0.0816825	-0.111507	-0.0394674	-0.0478627	0.0779627	0.0275715	-0.174351	-0.198008	0.0142628	-0.0316631	-0.0698923	-0.213099	-0.069094	-0.019601	-0.100161	-0.103109	-0.377666	-0.119187	-0.0224267	0.0192478	-0.0667392	-0.0826152	-0.147835	-0.0451576	0.144214	0.0479897	0.0144261	0.0119485	-0.0286328	0.061475	-0.00196507	-0.0549791	-0.0795006	-0.0194132	0.0698805	0.0165518
ACKR2	-0.0320056	0.113842	-0.0145361	0.036751	-0.00951934	-0.0239983	0.0966379	-0.0587352	-0.0307045	0.143559	0.124676	-0.0659645	-0.0261604	0.131917	-0.0134682	0.0604948	-0.0947448	-0.00835538	0.104464	-0.114351	0.0445618	-0.0340583	0.0491034	0.0249132	0.0123975	-0.0410103	-0.0180489	-0.0185576	-0.0839265	-0.193261	0.162697	0.0747732	0.0911646	0.0614427	0.0787992	-0.0182982	0.0123007	0.0591972	0.0366002	0.0923174	0.109276	-0.043649	0.0467617	0.0266754	0.0220895	0.366428	0.0017632	0.0928082	0.0617273
ACKR3	-0.00881819	-0.0330294	0.00427205	0.00409762	0.169646	0.0674411	-0.0421483	-0.291272	0.0197621	0.06703	-0.144776	0.03645	-0.0253998	0.0389682	0.075979	0.000814465	0.0325013	-0.129358	-0.0701561	0.0489145	0.112772	0.0468088	-0.0132408	0.0989093	-0.0128049	0.039733	0.110034	-0.173919	-0.0675394	0.0971191	0.13147	0.0663766	-0.0479942	0.016297	0.00972469	-0.0661893	0.0303838	0.0621559	0.0962891	0.0168128	0.0816228	-0.142395	0.108221	-0.213176	0.148966	0.159862	0.0927252	-0.070192	0.0630507
ACKR4	-0.0415012	-0.152323	-0.466693	-0.112264	-0.0534886	-0.201028	-0.353615	-0.367012	-0.0102402	-0.295009	-0.270674	-0.261072	-0.148534	-0.108463	-0.0406805	-0.269295	-0.250004	-0.10248	-0.0734195	-0.0336986	-0.226495	-0.319571	-0.160273	-0.14934	-0.340457	-0.170656	-0.0359205	-0.317157	-0.251209	-0.228926	-0.296267	-0.184308	-0.0933988	0.0668268	-0.294639	-0.163682	-0.0495217	-0.153521	-0.26795	-0.183342	-0.156873	-0.0629883	-0.210176	-0.0718364	-0.115635	-0.345081	-0.0414707	-0.228021	0.0693889
ACLY	-0.839843	-0.491081	-0.374863	-0.468927	-0.415072	-0.738767	-0.771703	-0.624632	-0.558943	-0.51924	-0.377235	-0.359842	-0.487224	-0.311666	-0.20426	-0.949365	-0.416991	-0.368233	-0.816553	-0.881162	-1.22456	-0.64643	-0.854588	-0.515256	-1.02731	-0.326256	-0.345549	-0.642327	-0.539163	-0.781384	-0.629236	-0.597576	0.255174	-0.790887	-0.214118	-0.866551	-0.663777	-0.985313	-0.360923	-0.723507	-0.544614	-0.960569	-0.94785	-1.08448	-0.499637	-0.568315	-0.306211	-0.109846	-0.648928
ACMSD	0.101037	0.0815861	0.163931	0.120865	0.0573706	0.0589094	0.106029	0.0819876	0.135482	-0.0276008	-0.0213918	-0.0567656	0.0212797	0.123432	0.100909	0.123375	0.127608	0.0172852	0.000450895	-0.0204855	0.213655	0.131031	0.0490891	0.0772458	0.0692005	0.0137973	0.106828	0.0207913	0.0939554	0.154457	0.0528296	0.0101285	0.048876	0.0389833	-0.0685901	0.0481648	0.0862282	-0.0238393	-0.0113312	0.0637685	0.111062	-0.0284555	0.0880218	0.0765998	0.183824	0.236878	-0.00446961	0.0754442	0.107819
ACO1	-0.0464556	0.0132001	-0.00293392	-0.0778083	-0.06686	-0.0258351	-0.228652	0.0558452	-0.0114897	-0.0519189	0.272029	0.0318263	0.0210869	-0.139253	0.15195	0.00506845	-0.128153	-0.0281732	0.0368145	-0.13233	-0.0415706	0.0906232	0.0390562	-0.0386281	0.0355772	0.0168553	0.0468418	-0.0169137	-0.0596718	0.185759	0.116799	-0.0497507	0.0355662	-0.0231628	-0.145307	0.112821	-0.0475652	0.0466168	-0.0419119	0.07825	0.0223724	-0.0518251	0.107994	0.013648	-0.0439639	0.0960996	0.0348467	-0.0476295	-0.0996502
ACO2	-0.574818	-0.906354	-1.89074	-0.285784	-1.45563	-0.696581	-0.486931	-0.318143	-0.935511	-0.291662	-0.968263	0.0168191	-0.573578	-0.687867	-0.892742	-0.858364	-1.6372	-0.373331	-0.670518	-0.209375	-0.709764	-1.32567	-0.324844	-0.439771	-0.879372	-0.320322	-0.90365	-0.362361	-0.546301	-1.3533	-0.186929	-0.88889	-0.442419	-1.03844	-0.216576	-0.270643	-1.16486	-0.198879	-0.97176	-0.228271	-0.815053	-0.337553	-0.897378	-0.620948	-0.132183	-0.640412	-0.45853	-0.961036	-0.548157
ACOD1	0.0959607	0.0275282	0.053378	0.157517	0.030224	0.0595629	0.148103	0.118297	-0.00796421	0.0740022	0.049278	-0.0128619	0.104502	0.0481777	0.00273526	0.156774	-0.0317013	0.00195175	-0.0368767	-0.0183179	-0.0525214	-0.0290802	0.0759098	-0.000854909	0.0181882	-0.0937703	0.129435	-0.196503	-0.00182181	0.0869687	-0.0622858	-0.0167924	-0.0173637	0.0343742	0.0336014	0.0441642	-0.0373601	0.043787	0.178233	0.0231289	-0.0120299	-0.0508424	0.0838602	-0.0323473	0.0159606	0.0386122	0.0448011	0.0145821	-0.00895376
ACOT1	0.354988	0.0916809	0.108555	0.113157	0.143146	0.257004	-0.0809098	0.223641	-0.112447	0.162476	-0.127024	0.0477714	-0.065169	0.0375167	0.0323515	0.309672	0.0329586	0.0995667	0.100643	0.151041	0.135907	0.175796	0.0374986	0.162921	0.296385	0.241206	0.124226	0.151494	-0.055747	-0.039596	0.183354	-0.0619209	0.173837	0.0421478	0.187355	0.022153	0.198962	0.0424954	0.285344	0.0811289	-0.082498	0.228191	0.129847	0.274744	0.276422	-0.208365	0.275679	0.0883213	0.0767946
ACOT11	0.0993463	0.00672711	0.0343239	-0.0627214	-0.0598895	-0.193591	0.0149607	0.0569644	0.13828	-0.0428858	-0.167826	-0.0880199	-0.115293	-0.037625	-0.105178	-0.0310858	-0.0860768	-0.106226	-0.0558129	0.0409174	0.0375998	0.030709	-0.0234924	-0.0402687	-0.139223	-0.00565394	-0.0683009	-0.104658	-0.0655851	0.0560027	0.0169019	-0.00130604	-0.134538	-0.0231151	-0.116325	-0.0516523	-0.0181228	0.13354	-0.0516519	-0.0655385	-0.0281476	-0.0977771	0.034398	-0.0746235	-0.0729678	0.0940608	-0.0382218	-0.175111	-0.0156603
ACOT12	-0.0529919	-0.186933	-0.24329	-0.0912165	-0.191505	-0.133036	-0.395139	-0.338389	-0.267654	-0.134495	-0.172844	-0.37346	-0.340625	-0.0987201	-0.269427	0.0359825	-0.217027	-0.0799083	-0.0416599	-0.246618	-0.310257	-0.0767171	-0.203128	-0.234971	-0.217307	-0.343298	-0.160777	-0.227564	-0.3371	-0.277946	-0.281411	-0.304113	-0.100802	-0.245772	-0.366363	-0.423827	-0.0908758	-0.16336	-0.257735	-0.202239	-0.0510246	-0.280502	-0.165213	-0.2456	-0.248697	-0.23297	-0.287395	-0.270785	-0.0817271
ACOT13	-0.0767883	0.0010919	-0.000373876	0.088396	-0.0444068	-0.0231064	-0.160046	0.0473025	0.0530734	0.00502745	-0.134196	0.0128432	0.00163294	-0.0265957	-0.036861	-0.020985	-0.0276737	0.0399987	0.027825	-0.070397	0.0248141	-0.0233182	-0.0292984	0.0320244	0.0464201	0.0282445	0.0598544	-0.111675	-0.0451903	-0.0311469	-0.0430675	0.0422763	-0.0643826	-0.00185657	-0.0266085	0.0426752	-0.0775105	0.0853319	0.0296564	0.00281202	0.020734	-0.0360138	0.0171167	-0.0148061	0.0323739	0.383056	-0.061591	-0.0642761	-0.0838178
ACOT2	-0.0290287	-0.00809749	0.0596628	-0.126688	-0.034891	0.01683	0.253926	0.153407	0.0836017	-0.0301789	-0.00031444	0.0583857	0.032356	-0.0307499	-0.137632	0.00918479	0.0625948	0.136716	-0.183341	0.24849	0.0171859	-0.0979509	0.0133421	0.0198465	0.042293	0.0754792	-0.0797336	-0.0345194	0.0806372	0.104776	0.0435007	-0.119727	-0.114162	0.0398806	-0.0224642	0.0232653	0.00665713	0.0130666	0.115361	-0.0147743	-0.0774368	0.033353	0.105913	-0.0811814	0.164927	-0.147156	-0.00855655	0.0559965	0.0409736
ACOT4	0.0431893	-0.0593322	-0.0622047	-0.0405598	-0.0843445	-0.0820201	0.0810366	-0.0484254	-0.133478	-0.026529	-0.0001359	-0.037748	-0.0860628	0.0195822	0.0124183	-0.189962	-0.101901	-0.0668568	-0.142627	-0.173345	-0.0457289	-0.178682	-0.0444664	-0.0539002	-0.0752856	-0.0860437	-0.00116153	-0.10881	-0.30724	-0.179137	-0.0751678	-0.139121	-0.188025	-0.0731666	0.10081	-0.0597514	-0.224413	-0.141417	-0.0739822	-0.0197845	-0.0335248	-0.170811	-0.238895	-0.0512947	-0.0303272	-0.133989	-0.0213405	0.0137552	-0.0134536
ACOT6	-0.0538975	-0.0661392	0.0324093	0.0140956	-0.0342428	0.0386158	0.259475	0.152399	-0.0768452	0.0481144	0.0314211	-0.000708853	-0.0623538	0.108434	0.0379678	0.0397108	0.0336233	0.0441974	-0.00791724	-0.124121	-0.0040979	-0.242192	0.0257969	0.0442572	0.151706	-0.0295641	-0.00556884	-0.0806392	0.0443758	0.0488119	0.0174695	-0.151217	0.0588998	0.145874	-0.199707	-0.0353158	-0.10517	-0.0155592	0.00884337	-0.104265	-0.110856	0.0492559	0.103184	0.059569	0.0933464	0.0672494	0.0255666	-0.000583045	0.129104
ACOT7	0.0520386	0.10296	0.117884	0.0839787	0.0931752	0.02838	-0.0297688	0.0434429	0.178985	0.129609	0.110967	0.0995863	0.0473321	0.0579999	0.108013	0.0888158	0.0994703	-0.0439421	0.105721	0.0700137	0.0433236	0.114999	0.112595	0.0605417	0.128481	0.0955531	0.158632	0.18573	0.18807	-0.119574	0.0159778	0.0949341	-0.00229365	0.0582407	-0.098937	0.154789	0.0760022	0.117273	0.0390584	0.102987	0.0726184	0.167503	0.0758583	0.029928	-0.122329	-0.0801461	0.111233	0.00894008	0.0966633
ACOT8	0.126841	0.0407772	-0.0457974	-0.0109463	-0.0284456	0.0290579	0.0529073	0.0531613	-0.0168458	0.016464	-0.0102044	0.00593445	-0.0889332	0.0634052	0.000411005	0.0623475	0.111127	-0.00637411	-0.0228691	-0.207126	0.166042	0.012704	0.0565878	0.108045	0.0521148	0.012154	-0.0463941	0.196363	0.0916385	0.320013	0.0524285	0.0570078	0.0319078	0.0560918	-0.0294699	0.14356	0.0766391	0.052543	-0.00744522	0.0642537	0.0333797	0.0537559	-0.0863763	-0.00302007	0.126612	-0.0502345	0.0497886	-0.130026	0.256175
ACOT9	0.0937995	0.127801	0.0359269	0.0307489	0.0366509	-0.0763413	0.00522828	0.106619	-0.064736	0.0437107	0.220086	0.0843192	0.0560132	0.0548292	0.00299469	0.0202996	0.0279872	0.0226307	-0.00101184	0.069092	0.109035	0.0579928	0.00712251	0.0573231	0.0991124	0.110362	-0.0358724	0.0623161	-0.0080779	0.0504478	0.169715	0.0327414	-0.126607	0.0901299	0.0129116	0.112926	0.0528782	-0.0464622	-0.117804	0.0270308	-0.0319581	0.0672757	0.0778076	0.0381812	0.1716	-0.00564445	0.0144584	0.137475	-0.011876
ACOX1	-0.871243	-0.0960795	-0.640793	-1.21593	-0.573332	-0.203561	-0.151727	-0.383163	-0.468046	0.0243823	0.0561608	-0.126396	-0.222993	-0.0297772	-0.186108	-0.21056	-0.124098	-0.0730428	-0.461867	-0.132963	-0.115401	-0.476047	-0.117557	-0.169954	-0.192037	-0.130771	-0.157528	-0.208215	-0.164266	0.205772	-0.279878	0.0301677	-0.288125	-0.38289	-0.28278	-0.350933	-0.0548051	-0.277303	-0.318049	-0.145435	-0.19874	-0.271847	-0.334419	-0.320466	-0.477977	-0.259703	-0.267961	-0.0524494	-0.131311
ACOX2	-0.0639729	-0.0942041	-0.196819	-0.131068	-0.0885135	-0.094688	-0.103391	-0.0500449	-0.157303	-0.164633	-0.0743689	-0.0884713	-0.144627	-0.30698	0.0599553	-0.0158693	-0.162434	-0.0698502	-0.119668	-0.0168666	-0.0980905	-0.0334157	-0.0132211	-0.0771685	-0.0864513	-0.130503	-0.0849108	0.00616701	-0.0600029	-0.272017	-0.0179933	-0.0744079	0.14113	-0.107868	-0.197662	-0.202692	-0.103193	0.02576	0.0312208	-0.151857	-0.151797	-0.0668199	-0.0258491	-0.120905	-0.111927	-0.159963	-0.110892	-0.144828	-0.154793
ACOX3	0.00378492	0.00159683	0.168108	0.0548645	0.0847152	0.170966	0.0442775	-0.207756	0.124666	0.0216314	-0.0474228	0.0169426	0.0339591	0.113961	-0.0450209	0.233904	0.0995291	0.0271559	0.122102	0.162315	0.0729442	0.110117	0.028139	0.10839	0.124752	0.0889245	0.0728324	0.0912387	-0.0131555	0.215486	-0.0464086	0.137694	0.166833	0.120967	0.0656732	0.0639382	-0.0165319	0.157605	0.114019	0.00932675	0.0738286	0.00491605	0.0571478	-0.110707	-0.0189386	0.1098	0.179726	-0.172965	0.130796
ACOXL	-0.0438559	-0.123093	-0.0460559	-0.056124	-0.163195	-0.400234	-0.0400761	-0.322428	-0.209159	-0.288586	-0.0369201	-0.132469	-0.121315	-0.061863	0.00239188	-0.012287	-0.235762	-0.167447	-0.0940018	-0.184467	-0.220168	-0.113187	-0.0686165	-0.163801	-0.177523	-0.116125	-0.405959	-0.197528	-0.0787549	-0.177369	-0.148138	-0.122908	-0.218366	-0.357003	-0.0708798	-0.282589	-0.182901	-0.071255	-0.133106	-0.184739	-0.126036	-0.141963	-0.165757	-0.0986468	-0.153941	-0.172687	-0.245832	-0.0255105	-0.016034
ACP1	0.0975361	0.0597716	0.229725	0.0790876	0.143153	0.165049	-0.0320899	0.132923	-0.00756066	0.180412	0.293871	0.123669	0.0147109	0.175365	0.135099	0.0836018	0.078499	0.125678	0.122522	0.184542	0.153099	0.099728	0.175302	0.0445089	0.173734	0.107861	0.170834	-0.0210981	0.192351	0.101597	0.182822	0.175408	0.0470932	0.0661271	0.122028	0.188427	0.128655	0.106103	0.205774	0.128448	0.0662078	0.06937	0.0453427	-0.00645264	0.106757	-0.0637347	0.203382	0.211639	0.124423
ACP2	-0.00766913	0.0570274	0.0132788	0.0889714	-0.075438	-0.0682004	-0.124337	0.00426402	0.000994834	-0.0248241	-0.0480775	-0.108127	-0.0266664	0.0425101	-0.111762	0.0238492	0.0587118	-0.0305435	0.00308572	0.114282	-0.00412859	0.0909374	0.00909749	0.0336034	-0.0867598	-0.005565	-0.099338	-0.00996214	-0.0552957	-0.0416618	0.165258	0.00907081	-0.0918232	-0.00900406	-0.0645224	0.112402	-0.0128665	0.00565969	0.0710931	-0.0234117	-0.0382085	0.0397289	0.00367822	0.045434	-0.0917519	-0.000418379	-0.0353744	-0.0391341	0.0266639
ACP3	0.0449138	0.0897238	-0.00583929	0.0568214	0.0573545	0.0474239	-0.0464042	-0.169892	0.082948	0.0224377	0.167513	-0.0390473	0.0878547	-0.0748133	0.12863	0.0757354	-0.0389235	0.0450756	0.0847247	-0.0443111	0.0440044	-0.0797496	0.0504006	0.0438465	0.0289387	0.0532666	0.30158	0.0698998	-0.199835	0.0502817	-0.0245971	0.0511893	0.0779262	0.154881	-0.0116766	0.0615848	-0.00879998	0.0553636	-0.0256536	0.101193	-0.00785681	-0.0639508	0.0782161	0.054179	-0.195683	0.0987775	0.0141163	0.00438622	0.0319526
ACP4	0.0868526	-0.0693495	0.0908852	0.0750351	-0.0259185	0.00328555	0.00825649	0.0683344	0.213652	0.0269766	-0.226878	0.0621194	0.133849	0.0739441	-0.16832	0.11982	-0.0741328	0.0867575	-0.0672237	0.00489122	0.0660568	-0.05313	-0.0405205	0.114227	-0.0351703	0.104594	-0.0254765	0.0920025	0.0796542	0.123551	0.0244085	0.0607418	-0.0223909	-0.0643357	0.155999	-0.0696497	0.00280662	0.0671279	-0.0370661	-0.18316	0.170781	0.000252835	0.0963651	0.0262446	0.0255546	-0.0874683	0.11445	0.0729473	0.151561
ACP5	-0.0971454	-0.0660156	-0.124024	-0.119506	-0.126458	-0.0385169	0.0818378	0.0395432	0.00150198	0.0640397	0.0022605	-0.0195824	0.031065	-0.0510278	0.121482	-0.0191727	-0.0869447	0.059967	0.0110106	-0.214166	-0.0124609	0.0159654	0.0494233	-0.0934441	0.0320025	-0.0209222	0.0497149	-0.0243211	-0.0544046	-0.0593055	-0.0204656	0.0165976	0.0951561	0.0631918	0.0726342	-0.0224977	-0.0733905	0.213375	0.0373919	0.107983	-0.0669659	0.0177252	-0.051597	-0.0345671	0.187355	-0.011445	-0.140294	0.136717	0.0743378
ACP6	-0.0294534	-0.112233	-0.0628081	0.00658644	-0.00876034	-0.0610997	0.0889904	0.015547	-0.0358259	-0.0479547	-0.359073	0.0796582	0.0494379	-0.0557041	-0.0484265	-0.0591825	0.0532589	-0.132091	-0.0220308	0.204998	-0.0241989	0.0588563	-0.0377953	-0.108284	-0.0303047	-0.0760469	-0.0159763	-0.141883	-0.0105428	-0.282619	-0.339644	-0.168662	0.0903657	-0.147501	0.0124869	-0.127931	-0.0150306	0.131431	0.0298515	-0.0390232	-0.0257027	0.0814013	-0.102168	-0.109977	-0.0262132	-0.130888	0.0418503	0.0240344	-0.326338
ACP7	-0.142503	-0.144836	-0.223739	-0.137412	-0.249737	-0.00834916	-0.221407	-0.0210781	-0.222281	-0.258869	0.26536	-0.0440177	-0.0924881	-0.135625	-0.174919	-0.0866427	-0.231333	-0.174568	-0.349351	-0.160072	-0.103944	-0.268641	-0.139956	-0.0778967	-0.104758	-0.183197	-0.18381	0.00173044	-0.126891	-0.261467	0.0326195	-0.054167	-0.034987	-0.401047	-0.19677	-0.0325481	-0.142536	-0.00643428	-0.1823	-0.191565	-0.0867834	-0.267281	-0.113098	-0.134843	-0.10748	-0.174781	-0.00488343	-0.134875	0.120217
ACR	-0.209863	-0.101063	-0.0685506	-0.0939868	-0.244206	-0.104845	-0.225434	-0.211177	0.00174807	-0.208065	-0.0516036	-0.173044	-0.196327	-0.127005	-0.04703	-0.0533499	-0.0789669	-0.142138	-0.248426	-0.0989477	-0.0926675	-0.11533	-0.26429	-0.173119	-0.000607539	-0.106532	0.0966157	-0.129953	-0.148884	-0.160069	-0.0527909	-0.0571516	0.062497	-0.115188	-0.145888	-0.0741406	-0.104943	-0.16459	-0.106396	-0.147944	-0.104321	-0.0718376	-0.259116	-0.139723	-0.0168605	-0.0886326	-0.0950818	-0.23889	-0.195543
ACRBP	0.108371	-0.0971224	-0.110429	0.0768906	0.0262408	-0.0393707	0.00232696	-0.199171	-0.0854141	-0.0160992	-0.0736391	-0.0364228	0.0163864	-0.101969	-0.213635	0.035054	-0.0981689	-0.00582656	0.102408	-0.034782	0.0198092	-0.0560928	-0.140246	-0.021415	-0.0590183	0.000872515	0.0808474	-0.118577	-0.0673642	-0.0670116	0.00368329	-0.0561968	-0.168443	0.128751	0.0157131	-0.118357	0.0195016	-0.0224586	-0.204838	-0.0203923	-0.00867116	-0.0949677	-0.134691	-0.121316	-0.175592	0.00581874	-0.0234757	-0.190614	-0.0512464
ACRV1	0.20485	0.16372	0.148673	0.166072	0.174982	0.185046	0.235765	0.193695	0.039426	0.0277653	0.103982	0.13213	0.145413	0.173661	0.147913	0.120358	0.150462	0.0717003	0.103141	0.304242	0.173422	0.19556	0.17706	0.110074	0.132708	0.205955	0.157427	0.0795254	0.179588	0.2168	0.19674	0.167963	0.18629	0.138766	0.088359	0.0570442	0.122905	0.116997	0.126165	0.12679	0.104357	0.0977513	0.230337	0.199826	0.181979	0.275788	0.12478	0.146513	0.194326
ACSBG1	-0.0842788	-0.0135962	0.134979	0.0154502	-0.0269498	0.109137	0.144682	0.143603	0.0426144	0.0490296	-0.0568408	0.00442458	0.0306247	0.0436087	0.110362	0.0603545	0.0944023	0.0148356	-0.027359	0.108527	-0.0481531	-0.017685	0.0104397	-0.0265422	-0.0296365	-0.000553695	-0.0336632	0.127094	0.0217152	-0.0263484	0.0676044	-0.0775171	0.0549573	0.069559	-0.0458238	0.0218998	0.0512001	-0.101146	0.0596365	0.034274	0.0357402	-0.0895734	-0.0401925	0.0753965	0.115113	0.0108715	-0.0344661	-0.0853329	0.0710043
ACSBG2	0.0987397	-0.179514	0.0122804	0.0613998	0.0175607	0.0700971	-0.0358007	-0.162213	-0.0434398	0.0105477	-0.00496291	0.0176065	0.0613087	-0.040476	0.0662659	0.0764517	0.0329049	-0.0228673	-0.124882	0.0457059	-0.0485929	0.110799	0.0155282	-0.115546	0.00669933	0.0992635	0.0251473	0.145314	0.00899928	-0.0783902	-0.0761098	0.00387974	-0.091715	-0.0169842	-0.0627298	-0.0281645	-0.0387656	0.0328512	-0.0441477	0.0251143	0.121685	-0.0380152	-0.0636131	-0.00201809	-0.140395	0.0420666	-0.0618061	0.0307483	0.0546801
ACSF2	-0.228616	0.0161607	-0.188026	-0.199694	-0.167539	-0.231669	-0.0833571	-0.554943	-0.246589	0.0283537	0.0236953	-0.116648	-0.314126	0.0782843	-0.181393	-0.0989098	-0.219099	-0.194816	-0.0199349	-0.273753	-0.148081	-0.0572419	-0.102421	-0.176355	-0.0795884	-0.0542473	-0.085356	-0.146942	-0.0159817	0.217354	-0.142617	-0.0418234	-0.104351	-0.116961	-0.278372	-0.375697	0.0172482	-0.475294	-0.0509321	-0.0780609	-0.258846	-0.192693	-0.265019	-0.223861	-0.11894	-0.156159	-0.100443	-0.190487	-0.168682
ACSF3	0.171413	0.231809	0.0826919	0.0919199	0.112506	0.18806	0.0392582	0.184058	0.0859149	0.217155	0.30934	0.11751	0.121287	0.107975	0.103161	0.205532	0.124204	0.132878	0.118344	0.0232284	0.224012	0.112896	0.0918003	0.0873429	0.130027	0.205075	0.0234346	0.205908	0.0681201	0.341498	0.100648	0.216985	0.12419	0.136411	0.0797787	0.0191335	0.125928	0.225813	0.128635	0.14576	0.180821	0.137476	0.165247	0.194113	0.223429	0.0722977	0.183697	0.110135	0.087948
ACSL1	-0.0126277	-0.0290458	0.0662324	-0.0288061	0.0108588	0.021471	-0.0985486	-0.00135262	-0.0309833	0.0664823	-0.15596	0.00553705	0.0949489	-0.057709	0.0401957	-0.0394321	0.0660202	-0.0099622	0.00786758	0.060567	0.0785693	0.0874917	-0.0356719	0.0663801	0.0444818	0.113612	0.045307	0.0927012	0.0303263	0.0207099	0.073957	0.0787701	0.0129136	0.0104186	0.000907663	-0.0136178	0.0138629	-0.0169625	-0.0834439	0.0225819	0.0468843	0.116266	-0.0862993	-0.182767	0.10604	-0.000950451	0.0906959	-0.146782	0.0291394
ACSL3	-0.609199	-0.906891	-0.441879	-0.730659	-0.716781	-0.122324	-0.606721	-0.247869	-0.705151	0.00415114	-0.45595	-0.0555709	-0.184572	-0.505145	-0.262828	-0.287166	-0.69765	-0.745936	-0.436877	-0.914002	-0.239746	-0.416437	-0.134714	-0.496555	-0.355734	-0.312042	-0.0311056	-0.573125	-0.151152	-0.307111	-0.290809	-0.125521	-0.448837	-0.432678	-0.335295	-0.980151	-0.0974615	-0.345523	-0.326566	-0.171543	-0.19387	-0.200439	-0.311134	-0.299311	-0.134635	-0.367842	-0.319293	-0.561299	-0.413528
ACSL4	-0.557769	-0.0348354	-0.0535732	-0.223993	-0.525223	-0.0120311	-0.32102	-0.0586448	-0.242051	-0.232327	-0.138217	0.00143144	-0.116505	-0.054077	-0.0111295	-0.0511858	-0.174019	-0.0928807	-0.53326	-0.196861	-0.0758966	-0.189046	-0.0552928	0.0106629	-0.0174424	-0.131229	-0.109053	-0.0583535	-0.120474	0.0739495	-0.0381286	-0.0880254	-0.581721	-0.0787489	-0.567199	-0.127289	-0.0132901	0.124942	-0.179997	-0.1507	-0.0918022	-0.0495443	0.110673	-0.225678	-0.0604579	-0.148885	-0.245538	-0.364539	-0.0673373
ACSL5	-0.0633038	-0.000392446	0.07825	-0.0299616	-0.130736	-0.0376681	-0.0599305	-0.19785	0.121674	-0.094026	0.192765	0.0389702	-0.0577986	0.0612876	0.0285211	-0.0524226	-0.132521	-0.0400376	-0.170558	-0.15632	0.0303127	-0.105227	-0.0649401	-0.121896	0.0522261	0.0442715	-0.129619	0.0548603	0.0240334	-0.188859	0.0969477	0.0645665	-0.0411917	0.0655802	-0.03993	0.000439989	-0.0610072	-0.141261	0.0972368	-0.0676076	0.0577879	0.0678179	-0.0730653	-0.0266219	-0.104825	-0.0223957	0.00563106	-0.0411274	0.00418519
ACSL6	0.0292895	-0.0307879	-0.0415189	-0.11996	-0.0348532	-0.0474372	-0.00424119	-0.265441	-0.0321848	-0.0244454	-0.233958	-0.0213541	-0.0240546	-0.0763637	-0.0623595	0.0149944	0.0291799	0.0137492	-0.122388	-0.126868	-0.0225583	-0.0215716	-0.0074408	-0.0570182	-0.120909	-0.0139801	-0.0948718	-0.0688143	0.0132386	-0.150815	-0.0200481	-0.0428484	0.0283956	-0.0319522	-0.0465424	-0.047919	-0.00763217	-0.006666	-0.101074	-0.0787861	0.0464936	-0.0145398	-0.0937339	-0.000997648	0.0512959	-0.122004	-0.0361449	-0.0560975	-0.0334401
ACSM1	0.0167689	-0.02523	0.112098	0.0634895	0.103958	-0.09795	0.125477	0.113865	-0.0120249	-0.147166	-0.0688667	0.0391516	0.0378552	0.0619608	0.0672583	0.124845	0.0117295	0.0943822	0.116929	-0.0962709	0.0190301	0.104547	0.0222105	0.0766613	0.0451063	0.0816494	0.0162908	0.142178	0.0084471	0.0614119	0.0271682	0.00420623	0.0639309	-0.0174697	0.0724756	0.0877967	0.023249	-0.12399	0.219505	-0.0322894	0.0923203	-0.0454355	0.024482	0.200026	0.0266094	-0.0694668	0.0785254	0.0262743	0.0925473
ACSM2A	0.0992962	0.0150713	0.076357	0.0185427	0.131409	0.225728	0.0416175	0.182099	-0.0202739	0.0293018	0.20779	0.0184273	0.0883699	0.0958263	0.109925	0.128429	0.0873163	-0.0277031	0.0207851	0.0252998	-0.0114238	0.140187	0.1007	0.157987	0.088448	0.0813548	0.0203235	-0.140777	0.088799	0.0484862	-0.0830536	0.127499	0.0699267	0.0335753	0.128629	0.163655	0.0814181	0.0757744	0.164401	-0.0127647	0.0997014	0.0670711	0.065059	0.203929	0.131333	0.252544	0.147606	0.0658354	0.114734
ACSM3	-0.106602	-0.0639322	-0.190777	-0.0727889	0.0533016	-0.0710916	-0.11728	-0.117637	-0.103279	-0.119795	-0.0291755	-0.0854606	0.0727209	0.0464989	-0.0813874	0.0848076	-0.0369941	-0.0846933	-0.0748444	-0.00968623	0.0227605	0.104256	-0.0151524	-0.0668391	0.0311638	-0.0218786	-0.0352904	-0.083104	-0.125514	0.124023	-0.0579693	0.0493639	-0.0288387	-0.107829	0.0693305	0.0411121	0.018632	-0.0215309	0.0363091	0.00715662	-0.08227	0.0306589	-0.000752084	0.0994039	-0.15695	-0.0612606	0.0294682	-0.168407	0.0291035
ACSM4	0.213177	0.0489067	0.0130947	0.153098	0.0711143	0.0660702	0.0877068	0.00151354	-0.0151435	0.0507253	0.170241	0.0693101	0.153657	0.102694	0.0382887	0.0607541	0.0315637	0.104374	0.0732492	0.0691035	0.0311159	0.0772104	0.0557188	0.111602	0.127459	0.00753346	-0.0104212	0.0395512	0.130829	0.0518913	0.079598	0.104845	0.0701596	0.11991	0.0843072	-0.0119293	0.0906607	-0.022649	-0.0818163	0.0482704	0.0882707	0.00207902	0.0269913	0.0174343	-0.120799	0.0781619	0.0384995	-0.0352864	0.0270073
ACSM5	-0.0179631	-0.123303	-0.108035	0.00147918	0.0486514	0.104985	0.147331	-0.0240049	-0.0280656	-0.0409899	-0.0311221	-0.0274962	0.0621491	0.066117	0.0144788	-0.13852	-0.0531033	0.0466919	-0.0929842	0.122541	-0.0395323	0.0890063	-0.0657357	0.0262878	-0.0426996	-0.0572686	-0.0800135	0.0215837	0.0483583	-0.056011	-0.0116792	0.0191827	-0.182143	-0.0356812	0.0660311	-0.0829432	0.0207299	-0.144478	0.0755314	-0.0911496	0.035222	0.0942431	0.218169	0.131718	0.0290889	0.0792717	0.0488752	-0.0441672	-0.0117977
ACSM6	-0.0601167	0.0452335	0.0307141	-0.0055068	-0.0723565	-0.028387	-0.197653	-0.317051	-0.0843191	0.0819699	0.162235	0.0118775	-0.0974828	0.158073	-0.0409094	-0.138295	0.0264658	0.143197	0.217318	0.0841114	0.0279225	-0.0828767	-0.040979	0.0311746	-0.00648725	-0.141869	-0.0634677	0.0201629	0.0075753	-0.101649	0.0427938	0.0100421	-0.0574844	-0.00970885	-0.0291601	-0.0547504	-0.0577932	0.138863	-0.0707597	0.0900062	-0.0468907	-0.000752435	0.0185631	0.000250277	-0.110415	-0.0220925	-0.0511558	0.220152	0.0878236
ACSS1	0.0497624	0.0930111	0.0548858	-0.0914408	0.104439	-0.0725053	-0.166687	-0.0543114	0.0303436	0.0852037	0.00388946	0.0100535	0.048186	0.0578145	-0.00738339	0.0243289	0.0116354	0.0412707	0.0827357	0.0332377	0.0780025	-0.0555022	0.00214831	0.121556	-0.128154	0.000787997	0.0125031	-0.0312598	0.0323062	0.235859	-0.0412556	0.0993586	0.11126	0.068168	0.105528	0.0985598	0.0831847	-0.00316461	0.0934328	0.0784997	0.087236	0.0198753	0.0968599	0.135424	-0.0863145	0.0148445	0.0281935	0.0324867	-0.0073893
ACSS2	0.15214	0.182776	0.182042	0.0900892	0.072776	0.167932	0.0648572	0.14248	-0.0639236	0.0468044	0.285743	0.0546925	0.162433	0.0955718	0.190639	0.0823877	0.143046	0.028187	0.0874348	0.053545	0.0973072	0.0507581	0.129408	0.155618	0.162258	0.120807	0.0625949	0.0400831	0.179892	0.15898	0.138385	0.0743696	0.132224	0.0587462	0.0802317	0.275474	0.118177	0.132262	0.148854	0.135444	0.130616	0.0675077	0.0683958	0.0900635	0.207352	0.220326	0.0200239	0.128564	0.18343
ACSS3	-0.00494255	0.0236392	0.0378612	0.0225707	0.0870984	-0.00401859	0.0317082	-0.0137871	0.0746419	-0.0152285	-0.0689311	-0.00885126	-0.0762946	0.0397147	-0.0643814	0.0682184	0.00799276	-0.000358723	0.11057	0.136272	-0.037686	0.0604312	-0.0253939	0.0188967	0.0194796	-0.0670266	0.0401862	0.0392232	-0.0378871	-0.0847304	-0.0154998	-0.0498403	-0.127538	0.0635731	-0.0462215	0.0386119	0.071826	0.0772503	0.0661231	0.0188398	0.00124199	-0.0456324	0.0067627	0.0571965	0.155555	0.0835661	-0.0508803	0.0675627	0.0731809
ACTA1	0.0155769	-0.0844308	-0.0321506	-0.0258858	0.00607553	-0.0878542	-0.141607	-0.471297	-0.033555	-0.056128	-0.390858	-0.0425274	-0.0390484	-0.113639	-0.159492	-0.0871994	-0.00443956	0.0598412	-0.0260248	-0.171266	-0.224349	-0.0677741	-0.125532	-0.0968599	-0.109668	-0.181075	0.00878256	-0.123407	-0.125774	-0.224512	-0.21613	-0.0657964	-0.0266176	-0.015649	-0.101433	0.0533756	0.0253189	-0.118776	0.0269624	-0.0206801	-0.0857218	0.00306955	-0.0127322	-0.0469599	-0.125307	-0.304792	-0.100291	-0.168677	-0.13701
ACTA2	-0.00484347	-0.0288541	-0.00799536	-0.0502286	-0.0314219	-0.0739503	0.0189104	0.023722	-0.0236537	0.0627235	-0.00644367	-0.0320877	0.00610853	0.113377	-0.00763259	-0.0375141	-0.0287762	-0.0484076	0.0419105	-0.0709795	-0.037994	-0.069575	0.0327227	-0.00359227	0.0368577	0.0649012	-0.0464931	-0.0193714	0.0075795	-0.00523013	-0.00875783	-0.0532967	-0.193194	-0.0796328	0.0712222	-0.0342649	0.0356379	0.0789072	-0.104202	-0.0337831	0.0702951	-0.00648792	0.0652508	0.00286626	-0.108297	0.126743	0.0578241	0.0304291	-0.220428
ACTB	-0.972541	-0.1546	-0.870809	-0.640681	-1.40306	-0.84335	-0.467876	-0.181615	-0.380854	-1.04607	-0.458931	-0.612336	-0.507428	-0.754477	-0.715248	-0.234402	-0.870102	-0.214887	-0.450808	-0.228123	-0.402666	-0.826618	-0.297891	-1.22048	-0.0178276	-0.862143	-0.802485	-0.43325	-0.153391	-0.564656	-0.246743	-0.306921	-0.757473	-0.320965	-0.567	-0.24422	-0.594144	-0.3668	-0.233269	-1.24263	-0.848512	-0.119613	-0.560462	-0.941462	0.0848677	-0.351155	-0.500964	-0.604092	-0.772906
ACTBL2	0.0787969	-0.170445	0.153541	-0.0261661	-0.0271138	0.0691781	0.0665333	0.0292215	0.00715367	0.0549549	-0.0415659	0.0270584	0.100277	0.115243	0.0385042	0.119378	-0.0098327	0.0337963	0.0450703	0.25811	-0.107167	0.00658782	0.0256905	-0.0278545	-0.145919	0.119306	0.158929	0.065212	-0.0191587	0.140347	0.0584614	-0.0507388	0.199456	0.0606236	-0.0241185	-0.119759	0.080687	0.0649918	0.074111	0.0226921	0.0317295	0.0645396	0.103538	0.0618365	-0.0822847	0.118698	-0.0809787	0.0290585	0.0320021
ACTC1	-0.0923744	0.0372987	0.0333839	0.0466003	0.0514929	-0.0445679	0.120698	-0.130863	-0.070864	-0.0500738	-0.209017	0.069161	0.0582593	0.0721299	-0.0264118	-0.0574346	0.0877617	0.0229157	0.0700835	-0.087409	-0.0943591	0.065091	0.070658	-0.0528343	-0.0372747	0.0139415	0.118995	0.10297	0.0761008	-0.123799	0.0216134	-0.128764	0.0883338	-0.0656863	0.0666311	0.0712758	0.053438	0.11295	0.0571439	0.0131534	0.010723	0.0510389	-0.107072	0.0738823	-0.0261791	0.0722556	-0.0280989	0.0024091	0.00174769
ACTG1	-1.03174	-0.697543	-0.74032	-0.777005	-0.825476	-0.59736	-0.542093	-1.18127	-0.77656	-0.920656	-0.829175	-0.853412	-0.584319	-0.518226	-0.734729	-0.738575	-1.07894	-0.67492	-0.716829	-0.579034	-0.810831	-0.763831	-0.647347	-0.720021	-0.929984	-0.339974	-0.696202	-0.371244	-0.513028	-1.22232	-0.70595	-0.665769	-0.712848	-0.66568	-0.657319	-0.954145	-0.508252	-1.34168	-0.534381	-0.677034	-0.59044	-0.592145	-0.980199	-0.908296	-0.931813	-0.510273	-0.610934	-0.90088	-0.936472
ACTG2	0.0621153	-0.0470945	-0.143795	0.0467729	0.00726869	-0.218463	-0.0673273	0.135129	-0.099862	0.039631	0.159285	-0.0401283	-0.00591108	0.0994445	0.00368091	0.0396461	0.0490169	0.108791	0.042297	0.143269	-0.101144	-0.0146681	0.0460297	-0.0261681	0.0375298	-0.0723843	-0.124675	0.107274	0.0121231	0.0137212	-0.036554	-0.0704233	-0.00383346	-0.0473849	0.0429644	-0.0757613	0.0387096	0.0510926	0.0183168	-0.00841575	0.0445364	0.0647834	0.243396	0.00200372	-0.0785707	-0.10049	-0.102559	0.0666074	0.0613456
ACTL10	0.0210801	0.178456	0.134642	0.0836257	0.00627056	0.139864	0.061394	0.117319	0.0259859	0.118368	0.155268	-0.000310949	0.0829363	-0.0425384	0.0573738	0.00792989	0.101571	0.0798501	-0.00246579	0.00407623	0.135848	0.0574749	0.0781472	0.112038	0.0163481	0.0522448	-0.0747352	0.0785165	0.0992796	0.205559	0.11139	-0.0119941	-0.00508581	0.0462578	0.0160279	0.00961655	0.107442	0.0279052	0.0592586	-0.0121172	0.0886365	0.00806744	0.0417676	0.0987026	0.0255332	0.138608	0.0262067	-0.0158381	-0.0985835
ACTL6A	-1.45023	-1.36523	-1.51767	-1.68095	-1.44356	-1.64428	-1.58193	-1.76692	-1.36429	-1.47889	-1.16675	-1.65988	-1.77832	-1.67581	-1.47547	-1.42621	-1.84645	-0.945852	-1.67699	-1.41237	-1.20924	-1.39094	-1.40583	-1.63853	-0.865149	-1.65386	-1.42265	-2.06506	-1.81552	-1.20412	-1.3676	-1.53892	-1.15862	-1.37508	-1.62616	-0.882289	-1.75979	-1.15347	-1.14905	-1.26482	-1.32649	-1.59781	-1.20528	-1.60616	-1.35518	-1.6666	-1.12981	-1.51948	-1.50801
ACTL6B	0.0394306	0.0383835	-0.17489	-0.0852287	0.0792678	-0.0294381	0.118839	0.00356323	0.0655954	0.111421	-0.0854966	0.100041	0.0788259	-0.0180021	0.112279	-6.85e-07	-0.0168592	0.0404669	-0.0333296	-0.157625	-0.107089	0.0286705	0.0559353	0.0329116	0.0815756	-0.0500506	0.0183877	0.0909976	-0.0127971	-0.0584851	-0.148902	0.0646689	0.059654	0.0348755	-0.042235	0.202072	0.0184064	-0.120857	-0.181993	0.0868349	0.153442	0.120559	-0.0317161	-0.0554975	0.0076616	0.0127736	-0.00971778	0.0299438	-0.065302
ACTL7A	-0.0477515	-0.176292	-0.142488	-0.0871678	-0.0979624	-0.178677	0.043249	0.0421255	-0.0255492	-0.0871272	0.0248168	-0.0620169	-0.142541	-0.176734	0.00420195	-0.0875792	-0.151119	-0.033409	-0.08709	-0.354292	-0.19008	-0.188692	-0.128449	-0.123776	-0.271001	-0.0854143	-0.202562	-0.248544	-0.0558046	-0.112024	-0.126705	-0.186621	-0.0984416	-0.0958168	-0.119224	-0.207726	0.0182211	-0.0519029	-0.191515	-0.150719	-0.0672501	-0.225198	-0.164482	-0.0406801	-0.0521515	0.0665791	-0.158145	-0.0230643	-0.00787695
ACTL7B	0.0266134	-0.104506	0.135611	0.0620199	0.0725222	-0.00311726	-0.059933	0.263417	0.000635477	0.0993034	-0.318825	0.0644131	0.0637734	0.107788	0.14297	0.146311	0.110248	-0.0685175	0.0629373	0.17075	-0.205884	-0.00521169	0.0893784	0.0274181	0.0063643	0.0295082	0.0246183	0.038324	0.0735586	0.082315	0.13464	-0.0861185	0.142774	0.0514473	0.0813064	0.106785	-0.00407467	0.125659	0.0836021	0.0700083	0.0202662	-0.084329	-0.0388371	-0.0192163	0.114733	0.0593569	0.0197487	0.0865631	0.147478
ACTL8	0.00193391	-0.03095	0.0123702	0.0748755	-0.0235813	-0.173622	0.175012	-0.0740405	-0.11736	0.0492211	0.111204	-0.0648159	0.0592468	-0.0893454	-0.0602162	-0.0959963	0.0510874	0.0227921	0.043188	0.120472	0.0880443	-0.00668463	0.0599923	0.0852191	-0.0589111	-0.121869	0.12147	0.0794852	-0.0591824	0.0684467	0.0851238	0.0246958	-0.00331053	0.0170878	-0.047115	-0.281478	-0.00846672	-0.0667066	-0.07517	-0.0372818	-0.101779	-0.0523672	0.00564927	-0.0943668	-0.186951	0.0222434	-0.0549039	0.00298853	-0.0561141
ACTL9	-0.0659093	-0.184531	-0.0618367	-0.182269	-0.143345	-0.0581652	0.0528032	0.0196333	0.0282747	-0.155117	0.0943642	-0.0389516	0.0588438	-0.0181266	0.0727642	-0.0870394	-0.0470281	-0.00658806	0.00420251	-0.0543922	-0.0147875	-0.104499	0.0699629	-0.125905	-0.0789152	-0.139373	0.0655206	-0.070344	0.0427886	0.0517592	-0.0147958	0.0369797	-0.0392827	-0.0384255	0.0554363	0.136735	-0.148797	-0.0814116	0.0314894	0.0745174	-0.153549	-0.0640272	-0.0526332	-0.107119	-0.0988638	-0.148117	-0.212418	0.105825	0.023342
ACTN1	-0.0293482	-0.0757076	-0.00320421	-0.154971	-0.0905724	0.00492305	-0.127132	-0.0876897	-0.10829	-0.173262	-0.0275223	-0.147393	-0.0338981	-0.0462034	-0.143444	-0.0208778	-0.127794	-0.0705762	-0.131446	-0.0910044	-0.141896	-0.0485795	-0.0478331	0.00236382	0.0208043	-0.0408721	-0.0694697	-0.0813162	-0.131359	-0.151103	-0.179135	-0.125559	-0.112307	0.0395283	-0.17349	-0.286655	-0.153671	-0.0643618	-0.256464	-0.0580832	-0.230136	-0.0162036	-0.127199	-0.0754528	-0.0242192	0.0140811	-0.11321	0.00687754	-0.0643278
ACTN2	0.0891673	0.110456	0.0965172	-0.107261	0.0907445	0.0139124	-0.131275	0.126937	0.0236325	0.0290464	0.0669502	0.0144791	0.035379	0.0735213	-0.118125	-0.0714883	0.0423965	0.00646172	-0.022324	-0.0181598	0.0484147	0.07233	-0.00235286	0.0338385	0.0527193	0.11006	0.0684324	-0.0890051	0.0433544	0.00330506	-0.0410151	0.0916142	-0.0241187	0.044597	-0.0204169	-0.00949996	-0.0218169	-0.215101	0.0252432	0.0803462	0.065574	-0.0199868	0.0812188	-0.0533836	0.012155	0.197377	0.109536	-0.0690014	0.0700222
ACTN4	0.146908	-0.201583	0.0201009	0.0851438	0.0658531	0.0856127	-0.0133608	-0.00313767	0.0382225	-0.14723	-0.156215	-0.0717849	0.0116469	-0.016231	0.0079755	0.123753	-0.113171	-0.00493114	-0.159089	0.0997893	0.0484905	0.175113	-0.0101698	0.052113	0.0490944	-0.102829	0.171261	-0.11317	0.0500482	-0.220226	0.0363772	0.130781	0.19111	-0.288725	0.0044544	-0.0639436	0.0309781	-0.0388425	0.038601	-0.00545169	-0.118373	-0.0541794	0.119345	-0.0980736	0.0645956	-0.010831	-0.0428806	-0.0602163	0.0599043
ACTR10	-1.50791	-1.21139	-0.97077	-1.43336	-1.50384	-0.661156	-1.51304	-1.57931	-1.2086	-1.20891	-1.15402	-1.83751	-1.97053	-1.53302	-1.33276	-1.19901	-0.963667	-0.929921	-1.38342	-1.48087	-1.25598	-1.36845	-1.35022	-1.31574	-1.2895	-1.55806	-1.57574	-1.89585	-1.28698	-1.3664	-1.08995	-1.29158	-1.11348	-1.37462	-1.58929	-1.01098	-0.834457	-1.15044	-1.72668	-1.47657	-1.27175	-1.27041	-1.59388	-1.36886	-1.18826	-1.23385	-1.28763	-1.55234	-1.3561
ACTR1A	-0.345242	-0.603448	-0.554942	-0.211196	-0.523275	-1.12669	-0.641191	-1.29052	-0.286137	-0.932843	-0.447905	-1.13496	-0.521419	-1.78667	-0.778245	-0.600754	-0.468096	-0.338744	-0.425561	-0.958089	-0.263601	-0.464292	-0.678718	-0.484475	-0.386654	-0.550526	-0.71087	-1.31984	-0.674681	-0.373575	-1.0413	-0.41599	-0.898713	-1.23105	-0.972778	-1.05924	-0.441858	-1.34186	-0.46106	-0.636221	-0.505748	-0.590119	-0.436628	-0.651936	-1.03112	-0.429382	-0.314571	-1.01999	-0.719525
ACTR1B	-0.203752	-0.380131	-0.210711	-0.0578543	-0.614971	-0.528118	-0.173646	-0.105515	-0.119675	-0.205728	-0.0105159	-0.38163	-0.350589	-0.265965	-0.275125	-0.180514	-0.253588	-0.30009	-0.35548	-0.0748164	-0.487475	-0.389562	-0.34901	-0.277702	-0.245826	-0.330432	-0.46734	-0.136134	-0.473028	-0.391052	-0.326878	-0.301317	-0.39733	-0.475436	-0.202697	-0.503633	-0.0950657	-0.173857	-0.286725	-0.346576	-0.231591	-0.284053	-0.142585	-0.141825	-0.245935	-0.396856	-0.466147	-0.31273	-0.431577
ACTR2	-0.444394	-1.32369	-0.714592	-1.35886	-1.31044	-1.76882	-1.57786	-1.2275	-1.2008	-1.38853	-1.81134	-1.4167	-0.711666	-1.47515	-1.39272	-1.47531	-1.38618	-0.893737	-1.32021	-1.29566	-0.796249	-1.37898	-1.66575	-0.979904	-1.2878	-1.63824	-1.86984	-1.64383	-1.18939	-1.38396	-0.856451	-1.16635	-1.47494	-1.2407	-1.31454	-1.68948	-1.44042	-1.94258	-1.2654	-1.58857	-1.17511	-0.857361	-1.46888	-1.44942	-1.3089	-0.83355	-1.58926	-1.28608	-1.51707
ACTR3	-0.0481805	-0.287234	-0.114177	-0.369077	-0.35637	-0.294568	-0.179019	-0.361589	-0.539063	-0.425011	-0.361395	-0.883133	-0.233547	-0.559295	-0.227712	-0.191754	-0.473904	-0.166394	-0.113495	-0.373508	-0.309945	-0.516568	-0.463864	-0.389412	-0.1684	-0.427938	-0.748443	-0.31963	-0.427135	-0.289931	-0.118276	-0.319619	-0.43233	-0.500362	-1.02963	-0.382162	-0.572654	-0.498934	-0.536374	-0.645517	-0.431824	-0.341538	-0.233133	-0.432848	-0.431186	-0.21487	-0.811124	-0.0744134	-0.510298
ACTR3B	0.151914	0.140629	-0.0274695	0.0267147	0.0124942	-0.00188545	-0.00784568	0.112612	-0.0676678	0.00501253	-0.0650338	0.0576048	0.0156067	0.104357	-0.0314769	-0.0164949	0.134618	0.172307	0.0503022	0.0894577	0.0504023	0.0777259	0.0727269	-0.00349698	0.0386538	-0.0462823	0.252541	0.0432929	0.0248937	0.0798703	0.0648434	0.137657	0.123079	0.0712542	-0.0315249	0.138648	0.0998646	0.0509091	0.139401	0.129498	0.0517813	0.00515925	0.0154509	-0.0344926	0.0702126	0.156348	0.0478945	0.0564719	-0.00973212
ACTR5	-0.0231806	-0.200454	-0.152736	-0.207128	0.0762783	-0.144226	-0.448976	0.185832	-0.341591	-0.329674	0.063715	-0.243142	-0.592624	-0.894464	-0.0554895	-0.254689	-0.382634	-0.34926	-0.316486	-0.22371	-0.0178717	-0.216356	-0.190242	-0.029285	-0.289903	-0.263283	-0.0783441	-0.287019	-0.157068	0.201913	-0.222848	-0.0584647	-0.279517	-0.268419	-0.171052	-0.160635	-0.171028	-0.188573	-0.204888	-0.0130939	-0.192683	-0.0900264	-0.331409	-0.0269405	-0.529908	0.102928	-0.175984	-0.126558	-0.34941
ACTR6	-1.17521	-1.23162	-0.606209	-1.06909	-0.668309	-0.418757	-1.19745	-0.988582	-1.06094	-0.53424	-0.818406	-0.93754	-0.424157	-0.63446	-0.814011	-0.877793	-1.24615	-1.00688	-0.572018	-0.924916	-0.770537	-0.848376	-0.58155	-0.67142	-0.580267	-1.39217	-0.764262	-1.22496	-0.486263	-1.08543	-0.817636	-0.608763	-0.97241	-0.508649	-0.734433	-0.567455	-0.633392	-0.386949	-1.09967	-0.611045	-0.799452	-0.803405	-1.09812	-0.452684	-1.1784	-1.18367	-0.624296	-0.536894	-0.923263
ACTR8	-1.10989	-1.11222	-0.653427	-0.95169	-0.662296	-1.04579	-1.20594	-0.869972	-0.910287	-0.859314	-1.55065	-0.822169	-0.984783	-1.38709	-1.01059	-0.848886	-0.80699	-0.845709	-1.01925	-0.966082	-0.630106	-0.906944	-1.00604	-0.604319	-0.914594	-1.01523	-0.45162	-0.903037	-0.877263	-1.1189	-1.09019	-0.928062	-0.698857	-0.783916	-0.933476	-0.648365	-0.800532	-0.462523	-1.11622	-0.413359	-0.899282	-0.871077	-0.782684	-0.306183	-1.0696	-1.01423	-0.664649	-0.511223	-0.98355
ACTRT1	0.150611	0.0344931	0.0574612	0.0559409	0.067789	0.167721	-0.0907089	-0.238988	0.0859453	0.0569148	0.0844822	0.0518316	0.0720198	0.0989499	-0.00927375	-0.064345	0.0720127	0.0709478	0.20673	0.156234	0.0193212	0.0377937	0.0457014	0.0780165	0.0364327	0.0945032	-0.0867557	0.290602	0.0507125	0.157105	-0.0134364	0.0590012	0.0285687	0.0553186	-0.0968387	0.119313	0.115678	0.119336	0.0743721	0.102195	0.0297784	-0.00652437	0.0880887	0.0327214	0.00486642	0.10465	0.121718	0.103791	0.173154
ACTRT2	0.140742	-0.00772213	0.0413158	0.0711864	0.140574	-0.0932984	0.0456061	-0.239753	0.151311	0.0449796	0.0677864	0.0280364	0.139959	-0.0855196	0.0866219	0.0708162	0.0378505	0.0319556	0.152797	0.075816	0.010927	-0.00507446	0.050209	0.0792232	0.0418374	-0.0279008	0.0388894	0.0286816	0.0987169	-0.0301137	0.00731917	0.0780279	0.0183213	0.00195312	0.0613073	-0.0501231	0.0330249	-0.0731816	-0.0382187	0.101986	0.0314633	-0.0112563	-0.0692361	0.0584928	0.0770103	-0.0608046	0.0981214	-0.103831	-0.0555682
ACTRT3	0.0019877	0.0879904	-0.0900142	-0.0983249	-0.0311083	0.0236037	-0.0886974	0.0475865	-0.011904	-0.0990513	-0.00422744	-0.00312636	-0.088825	-0.0817746	-0.0545051	-0.0313754	-0.051422	0.0694741	0.0930004	0.124308	-0.022209	-0.0245503	-0.0611981	-0.0220672	-0.0795013	-0.550479	0.052118	0.0266745	0.00391303	0.0667011	0.000820551	-0.0681495	-0.0767829	0.0139268	-0.103159	-0.0354163	-0.0385029	-0.169905	-0.0714999	-0.000551137	-0.0729738	0.0738431	0.00418747	-0.104558	0.00322399	-0.171177	-0.0139455	0.0375072	0.00142369
ACVR1	-0.0156249	0.0268339	0.0360603	-0.0169631	0.0075888	0.119937	0.0358132	0.15924	0.0399776	-0.0887375	-0.212463	0.0376142	-0.0423317	-0.0556372	0.0312127	-0.15202	0.0903799	0.116529	0.0778918	0.0813434	0.0192997	0.000705758	-0.0135641	0.0305543	0.0368554	-0.097585	0.0389592	-0.0526924	0.0656483	0.0236486	-0.0572871	-0.0743685	-0.0651237	-0.0191942	0.121809	0.0502555	-0.0875396	0.0457997	0.0738906	0.0156317	-0.0821824	0.0512012	0.100424	-0.0751092	0.0839299	-0.0435002	0.0336911	0.132991	0.104681
ACVR1B	-0.00378106	-0.168348	-0.120461	0.113769	0.0346229	-0.201961	0.0154237	-0.0525753	-0.0778919	0.0248102	-0.128434	-0.0751432	-0.115478	-0.0864891	0.00706609	-0.189981	-0.108059	-0.0378093	-0.0803057	-0.11558	-0.158425	-0.163424	-0.0572053	-0.12693	-0.366086	-0.140584	-0.0767403	-0.0222097	-0.148436	-0.134062	-0.062585	-0.150642	-0.0648387	0.0024026	-0.0997257	0.0319022	-0.0760554	0.0223853	-0.087855	-0.0238898	-0.125787	-0.16063	-0.0476006	0.00545211	-0.14241	-0.0570857	-0.186207	-0.241054	-0.048155
ACVR1C	0.0233604	0.0577223	0.00647787	0.00680367	0.0494416	0.0180272	0.0296434	-0.0168752	0.0779441	0.0589832	0.233327	0.0113195	-0.0147519	0.0486156	0.034354	-0.145174	-0.0727004	0.0772708	-0.00625302	-0.0109924	0.046357	0.013792	0.0300641	-0.0124928	0.0150689	-0.0176279	-0.0564711	0.0533759	0.0609953	0.0514309	0.0307263	-0.0921316	-0.0217086	-0.0279562	0.105473	-0.132463	-0.0862724	0.0540857	0.0758017	-0.0111552	-0.0859047	-0.0306959	0.0668226	-0.128286	-0.037994	-0.0203858	-0.111251	0.230036	-0.10137
ACVR2A	-0.140523	-0.151132	0.0280759	0.0608768	0.0426639	-0.053222	0.0414202	0.0640186	0.0516216	-0.122378	-0.24257	-0.0965826	0.0962861	-0.105179	0.0760391	-0.0413008	-0.106843	-0.233516	-0.240281	-0.0538045	0.00270513	-0.0921382	-0.0386948	-0.142258	-0.107248	-0.113785	-0.076333	-0.251823	-0.0341416	-0.119839	-0.206981	-0.0341374	-0.298206	-0.189834	0.00698796	-0.119088	-0.184168	0.186268	-0.020463	-0.0203701	-0.0457066	0.238034	-0.0200118	-0.273602	0.236235	-0.0861671	0.109184	0.139966	-0.151068
ACVR2B	0.0196928	0.0802397	0.04489	0.0549137	0.065707	0.0395195	0.102504	0.187994	0.102482	0.112245	0.156318	0.0164557	0.0276661	-0.0746953	0.0652301	-0.0598176	-0.018791	-0.00501688	-0.0230263	0.0250977	0.168409	0.0720393	-0.00741235	0.0351078	0.056557	0.0726883	0.0843097	0.0529378	0.0303529	-0.0223352	0.157273	0.0703291	0.0691081	-0.0948501	0.00313085	0.00738382	-0.0458276	0.0675479	0.122673	0.0605494	0.0490966	0.0500757	-0.0476146	-0.124001	0.0808561	-0.242449	0.0565137	0.104447	0.0761
ACVRL1	0.0479597	-0.0555279	-0.168601	0.130653	0.0470517	-0.0819044	-0.00273259	0.0624033	0.0947679	-0.0207958	0.00579611	-0.0693618	-0.0562416	-0.0972683	0.0972284	0.00375405	-0.0631679	-0.110921	-0.06008	0.101334	-0.107317	0.00480034	0.0424257	-0.105862	-0.0559863	-0.135855	0.0399474	-0.0408743	-0.127895	-0.198813	-0.0189973	-0.180898	0.115328	0.0610522	0.107857	0.00421641	0.0682875	0.0959274	0.028173	-0.0257262	-0.0705894	0.0321106	0.0252019	0.054879	0.0478462	0.012758	-0.100639	0.115117	-0.0199245
ACY1	0.000350734	0.0925981	0.0246528	0.0262942	0.0416481	0.0987537	0.243821	-0.128972	-0.00297384	0.246877	0.179583	0.0693807	-0.0894849	0.00168558	0.0472317	0.177831	0.0536681	0.0886387	0.199498	-0.0477148	0.0434668	0.0440363	0.0638773	0.0654683	0.0612698	0.016259	0.129006	0.123735	0.0693384	0.07511	0.0560889	-0.0111388	0.00526187	0.0113264	0.0828343	0.168488	0.0468613	-0.0700603	0.183804	0.0356898	-0.0353594	0.029559	-0.0490625	0.00995756	0.00361637	-0.00080315	0.0666182	0.0922257	-0.0650529
ACY3	-0.183313	-0.0226997	-0.0542059	-0.197836	-0.156783	0.0505059	0.105801	-0.184707	-0.092876	-0.183953	-0.0962444	-0.0652879	-0.0974033	-0.0308047	0.0310298	-0.335525	-0.0872341	-0.166295	-0.0801078	-0.071114	-0.188119	0.00841544	-0.0450203	-0.0299517	-0.242532	-0.138958	-0.0607729	-0.133104	-0.0100173	-0.160822	-0.100671	-0.104102	-0.115412	-0.0881457	-0.14715	-0.147126	0.00598651	-0.284769	-0.194646	-0.141168	-0.0970923	-0.0737971	-0.231711	-0.107348	-0.210743	0.0545772	-0.265551	0.0257839	-0.0460698
ACYP1	-0.024364	0.0798337	0.0874023	-0.158857	0.0507916	0.0974245	0.021283	0.102382	-0.107871	-0.0852512	-0.0115416	-0.0355198	0.0250649	-0.0427436	-0.190897	-0.0318608	0.0751879	0.0339516	0.0172745	0.00210951	0.142328	-0.102851	0.0185909	-0.00290208	0.0537599	0.0310404	0.141676	-0.0431459	-0.0677819	0.0478187	0.0851057	-0.11504	-0.0174913	0.118577	-0.0633379	0.064198	-0.0702299	0.0228698	-1.66e-05	-0.000411281	0.0149648	-0.0177124	0.0931829	-0.0058928	0.0589805	-0.132363	0.0531918	-0.0691509	0.03599
ACYP2	0.00658869	0.0885071	0.118321	0.00789959	-0.0636087	0.0134917	0.023491	0.136863	0.0481258	0.0918927	0.145387	0.010248	-0.135729	0.011339	0.0713367	0.085107	0.0990461	0.0878612	0.118604	-0.00185779	-0.0766293	0.0354167	0.0785972	0.00856935	0.0995066	-0.0572512	-0.103265	0.0507897	-0.0261029	0.0364217	0.0920064	-0.0341829	0.0182293	0.00013654	0.105261	0.0891323	0.0195178	0.0193515	0.0968185	0.0148695	0.0910615	0.0177456	0.0849115	-0.0646361	0.157781	-0.016962	-0.0113482	0.173086	-0.0090663
ADA	0.176205	-0.106718	-0.0250913	-0.0728767	-0.058919	0.0659399	0.00967631	-0.0445868	-0.182479	0.0346746	0.208269	-0.105528	0.0211987	-0.0904836	0.00462913	-0.0196332	0.0666369	-0.116506	-0.0231758	-0.109949	0.0295248	-0.166512	-0.0433815	0.0721456	-0.0810167	-0.0152311	-0.0800276	-0.0795093	0.104849	0.0909728	-0.178557	-0.150268	-0.0345379	-0.0532646	-0.0386058	0.0360379	0.0459418	-0.0116609	-0.171494	-0.00384505	0.0546912	-0.062522	-0.201603	-0.0619683	0.0228685	-0.0289269	-0.0988386	-0.196844	0.0690056
ADA2	-0.0541531	0.0296696	-0.0612889	-0.0464368	0.0222076	-0.207775	0.0896507	-0.0761364	0.0327625	-0.0110483	0.212344	-0.0491004	-0.0543213	0.0698884	0.0564677	-0.198615	-0.063799	-0.00408892	0.100899	-0.0950039	0.0161047	0.0361869	0.0550377	-0.00477653	0.0792375	0.0577877	-0.0533253	-0.105649	-0.00369863	0.118984	0.034477	0.067539	0.0813564	-0.0643079	-0.0229887	0.0159897	-0.0645924	0.0148766	0.0596955	0.134255	-0.0435319	-0.0581375	0.08101	-0.07654	0.00936636	-0.187944	-0.0874454	-0.114032	-0.034741
ADAD1	0.0533184	-0.00932633	0.0409826	0.042002	0.102208	0.104253	0.108529	0.0631106	-0.00492868	0.00491787	0.0703974	0.0992849	0.151909	0.0104734	0.0699611	-0.0138255	0.0543709	-0.0598979	0.0419431	-0.169947	0.107684	0.115353	0.0401649	-0.0458803	0.0753081	-0.103628	0.0800158	0.148237	0.128194	-0.04435	0.0218197	0.0179874	-0.0203546	-0.0144233	0.052951	0.0681845	0.0990392	0.0632358	0.105351	0.0664178	-0.0224186	0.320038	0.0947065	0.104071	-0.0783219	-0.0795497	0.0709902	0.0616126	0.00615162
ADAD2	-0.122754	0.115667	0.122301	-0.180088	0.0481136	0.0353848	0.0945221	-0.0658916	-0.0561583	-0.0499255	0.217272	0.0762075	-0.0467963	-0.0317304	-0.0714616	-0.245132	-0.0479381	0.0368257	-0.210497	-0.44517	0.114778	-0.101095	-0.049649	0.0831254	-0.186783	-0.161976	-0.0245048	-0.0562394	-0.144679	0.10132	0.0471225	-0.101986	-0.0396947	0.0464113	-0.104483	-0.248149	-0.0769175	0.042125	-0.277845	-0.0298732	-0.102697	-0.151348	-0.0148549	0.047225	-0.0758262	-0.0788933	-0.0118753	-0.0615787	0.22335
ADAL	-0.270719	-0.0347582	0.0241751	-0.150322	-0.117743	-0.053026	0.00464269	-0.136027	-0.0422615	-0.013746	0.00390632	-0.0925097	-0.135552	-0.0620705	-0.201156	-0.135145	-0.0759174	-0.109952	-0.0150848	-0.192302	-0.20197	-0.155147	-0.0631599	-0.00728573	-0.035477	-0.149191	-0.0477066	0.0206249	-0.0919793	-0.0260721	-0.0897418	-0.11218	-0.0478046	-0.0607775	-0.15091	-0.0707863	-0.128687	-0.051629	-0.042733	-0.171191	-0.179645	-0.00939961	-0.0946834	0.0597404	-0.175895	-0.107868	-0.112784	0.0941271	-0.272417
ADAM10	-0.163533	-0.00121297	0.139037	0.041668	-0.0239588	0.0388081	0.0661737	0.171399	-0.138965	0.0775663	0.0151843	-0.080135	0.11762	0.0514519	-0.179909	-0.0424141	0.0388593	-0.0410819	0.156795	0.128253	-0.112339	-0.0238738	0.00860116	0.0270877	0.0881621	0.078502	-0.126847	0.0108559	-0.0702004	0.156956	-0.0101083	-0.014912	-0.156052	-0.0283104	0.0479526	0.427128	0.0350906	-0.123988	-0.0818638	-0.0280717	0.0110616	-0.0895514	0.0385315	0.102246	-0.149928	0.026363	0.0553972	0.0649845	-0.0996432
ADAM11	-0.248155	-0.0501755	-0.244047	-0.381358	-0.44127	-0.369956	-0.170632	-0.715767	-0.42477	-0.260732	-0.201775	-0.419555	-0.279862	-0.208905	-0.163855	-0.334896	-0.38422	-0.369092	-0.300767	-0.469733	-0.279453	-0.146354	-0.14349	-0.312792	-0.154136	-0.284243	-0.318476	-0.342019	-0.423841	-0.126603	-0.367224	-0.122062	-0.174506	-0.310758	-0.530708	-0.350455	-0.196191	-0.180172	-0.229654	-0.350929	-0.360803	-0.22376	-0.316158	-0.48383	-0.168435	-0.222977	-0.292073	-0.0670772	-0.271373
ADAM12	-0.0265188	-0.117037	0.0135934	0.0514104	-0.0421901	-0.0541599	-0.217899	0.0717415	-0.0253293	0.0226453	-0.0821697	0.0944707	0.0375	-0.0761055	-0.0433082	0.0329243	-0.00391007	-0.0939527	0.0591679	-0.00821227	-0.00566578	0.0437795	-0.0238357	0.0421683	0.0615653	0.0437353	0.0570707	0.141762	-0.0216679	-0.0811664	-0.0205572	-0.0747459	-0.0695598	-0.0424779	0.0485839	0.0881074	-0.0218572	-0.049725	0.110164	-0.0252119	-0.0579644	-0.031334	0.122779	0.00399434	0.187949	0.15374	-0.00374288	-0.220495	0.00779348
ADAM15	-0.025248	0.0347617	0.0545864	0.0632024	-0.00105302	0.0305572	0.0304961	0.0112864	-0.132418	-0.0607775	-0.122242	0.0268953	-0.0123437	0.0802483	-0.0662968	-0.113808	0.0734036	-0.0740795	0.0693204	-0.152885	-0.117762	-0.0560751	-0.0163614	-0.00263483	0.0530131	-0.0507056	0.0271391	0.158049	0.0129897	-0.172665	0.126863	-0.0642686	-0.124112	-0.0438243	-0.00604205	-0.00799374	0.0829109	-0.0911765	0.0650408	0.0386877	0.0493296	0.0137388	0.0237602	0.109258	0.0375842	-0.0213913	-0.0136549	-0.0806579	0.0695278
ADAM17	0.151851	-0.102828	-0.116062	0.236322	0.12697	0.107588	0.171314	-0.0975677	-0.344565	-0.0439769	0.0195486	0.074026	0.153616	-0.0291716	0.182635	-0.194492	0.12627	-0.0289305	-0.0066019	-0.240837	-0.169566	0.184963	0.074999	0.125832	0.041137	0.161217	-0.141078	0.117741	0.238035	-0.0299779	0.058471	-0.0374136	0.0981741	0.0602585	0.141051	0.339264	0.162183	-0.0896189	-0.0618582	-0.00805262	-0.0272132	0.0287217	-0.106574	0.0503801	0.10722	-0.0996414	-0.0223649	-0.020479	-0.0591337
ADAM18	0.223565	0.0492658	0.263219	0.191419	0.172662	0.0832379	0.384956	0.0363221	0.137858	0.293113	0.0284587	0.180245	0.206408	0.326426	0.220129	0.215652	0.1503	0.0220482	0.164077	0.310155	0.129668	0.106151	0.25236	0.154201	0.177479	0.103953	0.201948	0.0801084	0.242376	0.267154	0.277522	0.215334	0.216773	0.215503	0.228956	0.0728224	0.11636	0.310159	0.233917	0.235427	0.246861	0.230594	0.133347	0.131835	0.177654	0.463994	0.204847	0.291932	0.0580227
ADAM19	-0.0183551	-0.0114089	0.157872	0.123065	0.0779129	0.0380008	0.0230633	-0.0467508	-0.00806739	0.10589	0.20872	0.114415	0.0800921	0.0934167	-0.0819133	-0.0627202	0.121434	0.184135	0.0556089	0.109391	0.124566	0.0731879	0.078291	0.0962825	0.215284	0.0262822	0.025103	0.108247	0.0134073	0.0302479	-0.0227561	0.160647	0.0365891	0.107254	0.203219	0.100664	0.0759801	-0.181271	-0.0460186	0.1447	0.127979	0.136853	0.0609536	0.036493	0.0615035	-0.162197	0.0598466	0.10893	0.138299
ADAM2	-0.159296	-0.0576287	0.019388	-0.0347068	0.0691446	-0.104632	-0.0353822	-0.103181	-0.184459	-0.191336	-0.192701	-0.0339636	0.000486593	-0.0866013	-0.136235	-0.176622	-0.111891	-0.00788883	-0.0927681	-0.129916	-0.191173	-0.0365987	-0.0976621	-0.0116481	-0.20815	-0.00686919	0.0108529	-0.0948443	0.117643	0.0416725	-0.251985	-0.12247	-0.0807767	-0.0616964	-0.185443	0.0643984	-0.197102	0.0449288	-0.0179084	-0.093103	-0.00093751	-0.0283615	-0.0690894	0.11162	-0.106035	0.0422697	-0.0206005	0.0265699	-0.106228
ADAM20	0.0132366	0.0603888	0.0857742	0.114788	0.0844909	0.0520017	-0.00631222	0.375053	-0.0142009	0.168188	0.0826835	0.0474896	0.205537	0.285016	0.317371	0.136792	0.133456	0.101879	0.0281125	0.0542269	0.131338	-0.0219249	0.145804	0.0887997	0.16107	0.206982	0.187267	-0.043957	0.0866425	-0.0439317	0.000649501	-0.0387139	0.135201	0.0930241	0.256055	0.158463	0.104606	0.153851	0.134871	0.086336	-0.0541874	0.0927833	0.0999759	0.0790015	0.0732038	0.257969	0.14924	0.119772	0.0632943
ADAM21	-0.147206	0.107774	0.102227	-0.152319	-0.129529	0.0819906	0.304561	0.293885	-0.0976748	0.0403824	0.258395	-0.0993372	-0.148435	-0.0478502	-0.0394187	-0.209623	-0.0250751	-0.0536852	0.121253	-0.0974225	0.106845	-0.116422	0.0285231	0.0927588	-0.0074072	0.0367473	0.158698	0.042409	0.00853168	0.240143	-0.194781	-0.187898	-0.215802	-0.0359902	-0.0502425	-0.135382	-0.12373	0.100965	0.0232113	-0.0555287	-0.113089	0.0556062	-0.0831392	0.0442998	0.0210357	-0.0695007	0.0848498	0.0656219	-0.0181376
ADAM22	-0.0774854	0.105663	-0.144607	-0.142301	0.024477	-0.126281	-0.0210612	0.146271	-0.145498	-0.0118686	0.0528999	-0.145659	0.0185159	-0.0560553	-0.246724	-0.096863	-0.0176137	0.0581835	-0.0189208	-0.147986	-0.0874447	-0.0563088	-0.0438629	-0.0982863	-0.0729229	-0.067122	-0.0744492	-0.0138604	-0.0344474	0.128786	0.0415189	0.040692	-0.000788827	0.0475363	-0.086242	-0.0762669	-0.0504044	-0.02165	-0.286055	-0.040892	0.0562545	-0.200044	0.0436947	-0.0233557	-0.0799928	0.0412476	-0.0923604	-0.106184	-0.0391345
ADAM23	-0.0488309	-0.0929753	-0.0105489	-0.0416669	0.0384369	0.107376	-0.00966511	-0.0974371	-0.15375	-0.0418022	-0.172268	-0.0679297	0.110748	-0.133579	0.314831	-0.113913	0.0453603	-0.0290008	0.0222141	-0.0602698	-0.0534384	0.140113	0.0339105	-0.0650495	0.0807837	-0.0468032	0.0288383	0.0771409	-0.103705	-0.0582196	-0.124397	-0.045093	-0.0329835	-0.0514647	-0.0210501	-0.0848363	0.0118597	-0.0751851	0.0431222	-0.086718	-0.0228489	0.0610236	-0.101637	-0.2079	0.102992	0.00114604	-0.0353729	-0.0438599	0.0618423
ADAM28	0.117325	0.0813416	0.0980694	0.0970797	0.0788455	0.016718	0.143424	-0.024654	-0.000247243	-0.0218538	0.138626	0.0617675	0.0403735	0.049051	0.0893493	0.106744	0.108389	0.0422058	0.104247	-0.00832148	0.12082	0.00118675	0.0642681	0.0928123	0.0792145	-0.0475781	0.145505	-0.0333491	0.0900749	0.140393	0.0651723	0.066769	0.123577	0.0391427	0.0641481	0.0620313	0.0708583	0.0899336	0.0776577	0.010626	0.036429	0.123193	0.00136193	-0.0791009	0.0812367	-0.00731772	0.035609	0.113173	0.0186151
ADAM29	0.0025935	-0.0484592	0.0375404	0.0226339	0.0181204	0.043851	-0.038959	0.113726	-0.0654326	-0.0695255	0.0477966	0.0164102	0.0350113	-0.100002	-0.0162517	-0.0098417	0.0181213	-0.0506015	-0.0559583	-0.0929253	0.0747806	0.102219	0.0123066	0.0945627	0.0836544	0.0848499	0.0492034	-0.0976206	-0.00856343	-2.55e-05	-0.0910783	0.071516	-0.0597545	0.0232508	0.0428483	0.0603232	0.0100019	0.0142823	-0.0466317	-0.0113829	0.00916459	0.13811	0.0685895	-0.0315641	0.0166617	-0.0447219	0.110125	-0.0271955	0.0574928
ADAM30	-0.0599974	0.0173698	-0.0560027	-0.0532671	-0.175329	-0.20008	-0.0920432	-0.122977	-0.0702106	-0.118441	0.0455031	-0.0675755	-0.234118	-0.112058	0.0579859	-0.211316	-0.0988765	0.0604299	-0.198799	-0.215702	-0.206	-0.114513	-0.053008	-0.0742046	-0.206558	-0.139537	-0.263168	-0.138468	-0.145537	-0.380802	-0.0760053	-0.245539	-0.107249	-0.0858154	-0.10708	-0.249167	-0.0599676	-0.0747506	-0.0384889	-0.106218	-0.209031	-0.0932584	-0.0874977	0.00682855	-0.219366	0.0474784	-0.181698	-0.0517957	-0.0492183
ADAM32	0.0080521	0.01023	0.13243	0.0219434	0.0696648	0.0879988	0.0787726	0.0701026	-0.0861985	0.170812	-0.0265084	-0.0316306	-0.0231044	0.061383	-0.0882281	0.074208	-0.0478201	0.103539	0.043703	0.0176811	-0.0597441	-0.062713	0.103303	0.0408279	-0.195127	0.0530042	0.148293	-0.00260232	0.0368073	-0.0767679	-0.0869652	0.0482842	-0.0276368	-0.0639258	-0.0018652	-0.0391573	0.0672793	0.0510246	0.0194462	0.0373438	0.0938923	0.116533	0.115684	0.0321458	0.0493285	-0.0321512	0.128706	0.0498346	-0.0148509
ADAM33	0.0426741	-0.0196357	0.0440024	-0.227246	-0.0197015	-0.0766169	-0.0465167	-0.0521319	-0.205205	-0.0803195	-0.226615	-0.00781323	0.0037502	-0.0176007	-0.0881274	-0.135433	-0.0883764	-0.0632625	-0.046855	-0.0324271	0.00293354	-0.21838	-0.045677	0.053124	-0.081503	-0.030858	-0.116116	-0.154443	-0.00886465	-0.0287109	-0.186093	-0.0759461	-0.0360515	0.0477247	-0.0491711	-0.298052	-0.270888	-0.0315523	-0.191351	-0.00127948	0.0512325	-0.0336018	0.00871423	-0.0647286	0.0487904	0.0291258	0.0123382	-0.056945	-0.0619021
ADAM7	-0.0225101	-0.0499785	-0.0334941	0.0171273	0.00640805	-0.107779	-0.0196513	-3.47e-05	-0.0909878	-0.026653	0.0441431	0.0374124	0.0144136	0.00101874	-0.0484141	0.064199	0.046996	-0.0479549	0.0380839	-0.0453949	-0.0349261	0.0263591	-0.0788537	-0.057893	0.026422	-0.0193067	-0.0224838	-0.0461948	-0.00134022	0.131199	0.0818399	0.00947179	0.0464885	-0.0118915	-0.0440625	-0.0694018	-0.0753645	-0.0701053	0.0289864	-0.0510314	0.0300128	0.0880553	0.109919	-0.0785163	-0.0167137	-0.0292028	-0.07463	-0.10734	-0.0546623
ADAM8	0.250888	0.155218	0.198471	0.147199	0.106521	0.222056	0.291115	0.326497	0.138606	0.142999	0.23364	0.169623	0.132351	-0.0497131	-0.0478322	0.217465	0.113498	0.0369961	0.130217	0.047152	0.195622	0.173847	0.122791	0.0442443	0.0241593	0.26156	0.124549	0.197019	0.205439	0.168024	0.0679734	0.164076	0.172178	0.156661	0.236104	0.163663	0.212861	0.192136	0.294873	0.119773	0.170119	0.0589118	0.0493295	0.22393	0.248582	0.0667076	0.184603	-0.00394691	0.211791
ADAM9	-0.0329259	0.180628	0.105627	0.122198	-0.0497929	-0.036829	-0.0818884	-0.114561	-0.011307	-0.108594	0.029767	-0.0976345	-0.0675918	-0.0502528	-0.300276	-0.0710505	-0.0183006	-0.0197458	0.0210665	0.0632441	0.115525	0.0100898	-0.0764157	-0.104255	-0.137193	0.0225803	0.00818582	0.00481964	0.0892213	0.00309622	0.0338037	0.047686	0.0238898	-0.0256943	-0.0932094	-0.0542288	-0.0882603	0.0871365	0.0613486	0.0294124	-0.00197246	-0.0540913	0.0655284	-0.0320924	0.075957	0.0460466	-0.0491428	-0.0489098	-0.0889817
ADAMDEC1	0.0755029	0.0838048	0.109113	0.0816782	0.0386082	-0.0243135	0.0964658	0.0948743	0.10446	-0.015292	0.187226	0.0471697	0.0453417	0.0103422	-0.0330481	-0.0123197	0.139057	0.075839	0.0138623	-0.042723	0.0611582	-0.0409192	0.105693	0.0485957	0.201703	0.0725143	0.0764984	-0.0251546	0.159608	0.181493	0.0337788	0.0158728	0.193422	0.0951121	0.0283967	0.167976	0.0509807	0.117361	0.1186	0.0509541	0.0340594	0.110638	0.0214059	0.0121694	0.0681957	-0.057283	0.105213	0.0407373	0.108477
ADAMTS1	-0.207961	-0.0887886	0.0153917	-0.0460266	-0.0872461	0.0431966	-0.146122	0.0191009	0.104938	0.0769123	-0.234948	0.0687694	-0.00500183	-0.151582	-0.0154297	0.123098	-0.0783663	0.0761038	-0.0493152	0.0160605	-0.0415717	-0.0268951	-0.0451702	-0.0783347	0.0173641	0.058903	0.0131917	-0.127922	-0.0429874	-0.00127365	-0.113893	0.0158465	-0.172712	-0.0252419	-0.124649	-0.0871449	-0.000115546	0.0229936	0.0803143	-0.0761421	-0.112016	-0.0720618	0.132286	0.0135242	-0.0443033	-0.0476251	0.0454419	-0.110202	-0.061053
ADAMTS10	-0.110512	-0.211844	-0.2193	-0.148419	-0.228875	-0.26268	-0.102612	-0.111823	-0.253838	-0.210929	-0.29748	-0.128783	-0.0860639	-0.213949	-0.152737	-0.178188	-0.214663	-0.080693	-0.123844	-0.0717601	-0.15333	0.00399207	-0.0106284	-0.227852	-0.0334354	-0.142844	0.0330504	-0.123879	-0.210924	-0.198404	-0.194679	-0.093137	-0.00535542	-0.0900602	-0.0716823	-0.0741769	-0.109819	-0.108174	-0.0534629	-0.173117	-0.121215	-0.20552	-0.170609	-0.273653	-0.0798165	0.0172	-0.298469	-0.177499	0.10706
ADAMTS12	-0.0577173	0.0967573	0.0911249	0.138198	0.199935	0.0619447	0.00296372	0.0243512	0.0361072	0.0353797	0.0347919	0.050528	0.165858	-0.00597982	0.038915	0.206332	0.0911498	0.0950529	-0.168218	0.082078	-0.0602682	-0.0162999	0.0208967	0.0914307	-0.0784605	0.0665771	0.0932874	-0.0476412	0.0211271	-0.0173783	-0.0838512	0.0277732	0.111334	0.171447	0.05003	0.0816115	0.130328	0.0414151	-0.0286083	0.00552353	0.149548	0.113555	0.0339442	0.213264	-0.0697789	0.0619153	0.0757466	0.0296191	0.0594682
ADAMTS13	-0.0130381	-0.0159804	-0.0498407	-0.0558682	-0.0369926	0.00294499	-0.120426	0.0293027	-0.014424	-0.00451441	0.0891834	-0.0562006	-0.127799	-0.15365	-0.057026	-0.143066	-0.0446986	-0.0169738	-0.086602	0.0917889	0.0219428	-0.0491822	-0.012957	-0.0484685	-0.118304	-0.0507688	-0.153641	-0.063974	-0.0589329	0.0338318	0.0350462	0.0335438	-0.0396226	0.00663376	-0.119037	-0.101455	0.0259918	0.0455755	-0.156748	0.000817329	-0.133991	-0.0715582	0.0196833	-0.00388184	-0.047884	0.000473627	-0.0379995	0.0189353	-0.131736
ADAMTS14	0.019499	-0.0420402	-0.00796849	0.06693	-0.223111	-0.0489644	0.079252	0.0896248	-0.136959	0.129837	0.017255	0.0924641	0.0811352	0.170095	0.130876	0.0602944	0.0632781	0.0115103	0.0372285	0.27299	0.000298097	-0.00915452	0.0550346	0.0635368	-0.0169106	-0.0101722	-0.0240447	0.13956	0.000252937	-0.238232	0.00649486	-0.0564955	-0.121845	0.015279	0.01401	0.0277234	0.061509	0.135339	-0.0482014	0.0315103	0.0769489	0.083161	0.0323174	0.0345173	-0.00314793	-0.00645631	0.051905	-0.01526	0.277935
ADAMTS15	-0.00491962	0.1524	0.0319111	0.0402561	0.0474269	0.0348399	-0.0423831	0.0313412	-0.177953	0.0387303	0.102345	0.0205458	0.0344167	0.0502514	-0.0467321	0.022798	-0.0254077	0.0218797	0.00479324	0.0350837	0.140646	0.0532289	-0.0128094	-0.0168409	-0.0951854	-0.00492562	-0.0595517	0.00594546	-0.0461093	0.0928394	0.0867961	0.168417	0.0938681	0.00684997	0.00533777	0.0530059	-0.0491981	-0.104159	-0.210813	0.0654273	-0.0232996	-0.0140629	0.0481204	0.0945523	-0.0207682	0.0703084	0.024575	0.0089533	-0.0355397
ADAMTS16	0.217445	0.130472	0.19651	0.179383	0.199476	0.101409	0.071172	0.199204	0.0641026	0.256921	-0.0121573	0.0835011	0.134901	0.05882	-0.0408924	0.176539	0.164906	0.132821	0.0895846	0.130317	0.00966326	0.0783032	-0.0268053	0.101314	0.0723159	0.0851245	0.174741	0.020343	0.104329	0.22443	-0.0179089	0.136194	0.0984605	0.121432	0.067512	0.137544	0.140325	0.00334136	-0.131013	0.175365	0.184258	0.101025	0.0813449	0.116446	0.0799087	0.160976	0.124119	0.171413	-0.0601249
ADAMTS17	0.126298	0.0356758	0.0878444	-0.0108589	0.0782101	0.0651	0.125615	0.0641012	0.0512141	-0.0731595	0.075471	-0.0222456	0.0735117	-0.0856273	0.026129	-0.0158818	0.0978094	0.0063557	-0.0818638	0.0132781	-0.0492742	-0.0964567	0.12619	-0.135337	0.0627328	0.039662	0.00449003	-0.0609146	0.0742146	0.0580278	-0.0903107	0.0124348	0.0474685	0.0872623	-0.0382353	0.11312	0.0255521	-0.0149006	0.0943054	0.00875217	-0.0150912	0.0982912	0.037305	0.0580296	0.301542	0.0139538	-0.00359187	0.0335814	0.106045
ADAMTS18	0.0477576	0.168178	0.0503796	-0.0621232	0.0549258	0.0939446	0.057477	0.134151	-0.0160288	0.100127	0.0400251	0.00176545	-0.0041588	0.0227497	0.0890298	-0.0941167	-0.00264705	0.0230233	-0.0239647	0.00310944	0.11901	0.0803245	0.0382472	-0.242443	-0.0800952	0.0155572	0.103388	-0.0294402	0.106881	0.117987	0.145053	0.102654	0.118824	0.0546236	0.0573775	0.121328	0.0271992	0.0411529	-0.125414	0.0626755	-0.000756838	0.125759	0.0584493	0.0631163	0.0721701	0.111192	0.0666174	-0.032531	0.0332265
ADAMTS19	0.0964774	-0.0452834	0.0923026	0.12809	0.113973	0.100171	0.0599793	0.00588686	-0.0286683	0.120062	0.0817231	0.0733344	0.0504136	0.0802374	0.0721087	0.0729007	-0.0232778	0.0436699	0.0363407	0.0950392	0.0458425	-0.0286329	0.046484	0.0687091	0.138017	0.0487956	-0.0569445	-0.0130893	0.113851	0.057181	0.00278928	0.0850899	0.181476	-0.0127773	0.100922	0.0884134	0.0544075	0.0484565	0.141936	-0.00348747	0.128604	0.0950589	-0.0218129	-0.0443035	0.0252431	-0.0134482	0.0171709	-0.245636	-0.0704999
ADAMTS2	0.160788	-0.0196875	0.00968189	-0.0126432	0.112939	0.0637023	0.00778853	0.0671497	0.0597728	0.100377	0.0908966	0.0978778	0.106675	0.0742295	0.217069	-0.0871845	0.137703	0.0510908	0.0828841	0.213056	0.173031	0.05008	0.114193	0.0326776	-0.0132155	-0.00547943	0.0612997	0.156467	0.092823	0.140425	0.0152379	0.0531992	0.105013	0.147815	0.175383	0.0862845	-0.000551748	0.107487	0.0782752	0.0419809	0.125313	0.0421662	-0.017859	0.0242051	0.0726714	-0.0393524	0.152122	0.108601	-0.064095
ADAMTS20	-0.00925134	-0.0220773	0.0202205	0.0202358	-0.111946	-0.138391	-0.0079535	-0.182278	-0.0960109	-0.188513	-0.240413	-0.218765	-0.138427	-0.0926885	-0.013512	-0.0141953	-0.126908	-0.245467	-0.0850072	-0.0775617	-0.0174793	-0.0974607	-0.0203436	-0.177949	-0.275109	-0.220537	-0.161232	0.0048947	-0.131797	-0.212202	-0.0990028	-0.160874	-0.0751407	-0.0698196	-0.0591786	-0.0732582	-0.0665851	0.0119246	-0.0759733	-0.126931	-0.153084	-0.174892	-0.0894006	-0.0343784	0.0506524	-0.230752	-0.184254	-0.0505424	-0.0376857
ADAMTS3	-0.134312	-0.13092	-0.119253	-0.163433	-0.157125	-0.162589	-0.229546	-0.0729263	-0.0200683	-0.41506	-0.270285	-0.0604898	-0.148352	-0.216958	-0.0620504	-0.169424	-0.064335	-0.134074	-0.263598	-0.0911876	-0.242773	-0.0861214	-0.0927744	-0.211298	-0.246261	-0.114371	-0.164872	-0.106678	-0.116297	-0.0675387	-0.00387675	-0.195793	-0.0799423	-0.277696	-0.13429	-0.0729037	-0.117386	-0.254848	-0.197002	-0.216493	-0.23048	-0.203037	-0.142815	-0.152331	-0.166521	-0.377336	-0.265059	-0.233307	-0.245956
ADAMTS4	-0.113189	-0.0606821	-0.183798	-0.288318	-0.122593	-0.224835	0.0773734	-0.104356	-0.0143705	-0.109569	-0.0856631	-0.0230047	-0.148638	0.019507	-0.12682	-0.393658	-0.105448	-0.213703	-0.183423	-0.221665	-0.225679	-0.240274	-0.0867667	-0.274679	-0.204685	-0.139918	-0.164672	-0.144536	-0.127981	-0.093808	-0.0705514	-0.0841525	-0.0456114	-0.315455	-0.201688	-0.223701	-0.12046	-0.345417	-0.10426	-0.0271376	-0.135746	-0.194953	-0.151996	-0.167934	-0.251947	-0.0971972	-0.122196	-0.119222	0.0311721
ADAMTS5	-0.109889	0.132999	0.121982	-0.0165473	-0.00992837	0.0934717	-0.0372417	-0.0557297	0.0419787	0.140884	-0.0342188	0.0342697	-0.0393232	-0.110767	0.0858524	0.104418	-0.00910292	-0.0137661	-0.190927	0.20083	-0.0556256	-0.0430056	0.00175321	0.0161582	0.00833618	0.0916452	-0.16929	0.00173316	-0.0085038	0.0942898	0.00280701	-0.0447149	-0.0516412	0.0308814	-0.0786094	-0.0626351	0.00995395	0.0839373	0.0118841	-0.00702062	-0.037189	0.0760849	0.0932328	0.0957964	0.0173267	-0.0148678	0.0929285	0.0294024	0.0130854
ADAMTS6	-0.052059	0.0167975	-0.0158126	-0.0403023	-0.0170018	0.0503076	0.164432	0.153113	0.0582182	0.0212606	-0.0696349	0.0375032	-0.0296492	-0.0541543	-0.0193411	0.153023	-0.013442	-0.0235378	0.159231	-0.0530917	0.0405075	0.0864535	0.00642598	0.0348234	-0.0572328	0.000564881	-0.0173789	0.136443	0.0982143	0.170242	0.0945797	-0.14827	0.0499808	-0.0323463	0.0408126	-0.0272681	0.0601028	0.00877024	0.0430912	-0.0248038	0.0133486	-0.129072	0.0176193	0.0971374	-0.0538646	0.203894	-0.00240994	-0.0290394	-0.0554679
ADAMTS7	-0.0622251	-0.30666	-0.166636	-0.104667	-0.163611	-0.158107	-0.146108	-0.111772	-0.165402	-0.208798	-0.336318	-0.1991	-0.120547	-0.373837	-0.456073	-0.137235	0.00691967	-0.333255	-0.278773	-0.129754	-0.366595	-0.12926	-0.360212	-0.0793709	-0.267757	-0.38355	-0.213519	-0.106643	-0.131045	-0.269388	-0.464678	-0.236321	-0.0908197	-0.133363	-0.203662	-0.161574	-0.152666	-0.26669	-0.143789	-0.286083	-0.209819	-0.100528	-0.276694	-0.22853	-0.257097	-0.498248	-0.175695	-0.271664	-0.148537
ADAMTS8	0.0248543	0.0362184	0.0981909	0.0483893	0.107928	-0.00976078	-0.0270517	-0.0086571	0.00725796	0.0180162	-0.194156	0.043024	0.0504323	0.0543764	0.0204592	0.0055304	0.0827337	0.0316285	-0.0110897	0.209498	0.0383825	0.00556844	-0.0286498	0.00271709	-0.154118	-0.0877337	-0.0645665	0.00956052	0.0127386	-0.0147845	-0.0354323	0.0737571	0.0359086	0.0633	-0.0339949	0.0174873	0.0646617	-0.0760693	-0.355244	-0.0453781	0.0290569	-0.0521461	-0.126195	0.109335	-0.0127728	-0.149384	-0.0128856	0.00128014	-0.0082982
ADAMTS9	-0.0282269	0.0425446	-0.0143677	0.053296	0.0305267	-0.00187876	0.0824239	0.0675081	-0.00133894	-0.106238	0.139617	0.00876801	-0.0451694	-0.0690067	0.087964	0.056339	-0.025073	-0.125555	0.0704981	0.0331479	0.0968556	0.00214419	-0.0382495	0.0113765	0.0693357	-0.0928106	0.00564982	0.0658274	-0.0649899	-0.114691	-0.0098387	0.0385461	-0.0262812	-0.0240657	-0.0913502	-0.00136248	-0.0236031	-0.0134426	0.046058	-0.0177204	-0.139834	-0.0258425	-0.00408507	-0.0725653	-0.132756	-0.0104794	-0.112151	-0.0743582	-0.120849
ADAMTSL1	0.104083	0.0147235	0.0256495	0.11764	0.0448749	0.140307	0.079105	0.0525955	0.0490557	0.0953047	-0.032656	0.0674425	0.046206	0.0148236	0.0951665	0.121283	0.0232607	0.0562828	0.0873193	0.169017	0.0420773	0.0632538	0.0485643	0.0886455	0.150242	0.0866238	0.187664	0.0990399	0.0326304	0.170664	-0.00401343	0.0703736	0.00675852	0.119919	-0.00825091	0.0730622	0.00867426	-0.00296278	0.169524	0.119519	0.0829851	-0.00509136	0.173864	0.174704	0.060644	0.0866212	0.0804305	0.0973027	-0.0666548
ADAMTSL2	-0.071064	-0.175946	0.0297569	-0.022252	0.0134472	0.021033	-0.0724938	0.193123	-0.10049	-0.0139281	-0.0909705	0.0926596	0.0223685	-0.0414042	0.164571	-0.0110109	0.122503	0.106812	0.0440469	0.196632	-0.174897	-0.152488	0.0448587	0.051896	-0.0184243	-0.00243477	0.0136438	0.00136149	-0.0319981	-0.170714	-0.165802	0.0463403	0.101322	0.0641017	0.0600971	0.0464291	0.0747086	0.019094	-0.0154426	-0.0322695	0.0895045	0.190641	0.104807	0.120038	0.0957977	0.0212938	0.0455472	-0.0269214	0.0950705
ADAMTSL3	0.127542	0.181173	0.0457873	0.128465	0.0351704	0.0800539	0.0535576	0.103142	0.218507	0.11242	-0.0617651	0.104746	0.160587	0.0434069	0.174919	0.0486144	0.181736	0.0651546	0.0936543	0.0810081	0.165725	0.12763	0.11751	0.0422171	0.15772	0.0612338	0.0750796	0.146623	0.114643	0.201917	0.0537402	0.119144	0.117761	0.0238519	-0.00220478	0.0656442	-0.0487764	-0.0375052	0.131209	0.0381162	0.0256597	0.1571	0.215334	0.0715843	0.1749	0.0646463	0.117598	0.181889	-0.0146546
ADAMTSL4	-0.289272	-0.464713	-0.363153	-0.224953	-0.280571	-0.376173	-0.371802	-0.372602	-0.310962	-0.29565	-0.397307	-0.268492	-0.433553	-0.251371	-0.21651	-0.235897	-0.149324	-0.260314	-0.307493	-0.177143	-0.488759	-0.323662	-0.226598	-0.418774	-0.436897	-0.210557	-0.337395	-0.117801	-0.440406	-0.624751	-0.340013	-0.357693	-0.00483014	-0.428554	-0.183756	-0.215567	-0.232723	-0.197524	-0.206163	-0.215711	-0.229507	-0.142982	-0.524877	-0.263098	-0.26934	-0.421636	-0.19683	-0.202054	-0.299547
ADAMTSL5	-0.160878	-0.10822	-0.296137	-0.0598379	-0.119828	-0.149596	-0.167804	-0.214297	-0.257416	-0.278608	-0.134231	-0.224518	-0.137028	-0.236047	-0.34688	-0.219444	-0.123395	-0.311609	-0.291585	-0.257921	-0.132299	-0.0658118	-0.114757	-0.183297	-0.0662404	-0.133546	-0.246913	0.0742151	-0.195208	-0.205025	-0.196418	-0.167429	-0.192725	-0.167749	-0.137277	-0.184476	-0.265911	-0.683572	-0.298721	-0.253773	-0.0736652	-0.109512	-0.21495	-0.294128	-0.291416	-0.177839	-0.329025	-0.268936	0.106658
ADAP1	-0.0335945	0.148463	0.0624881	-0.151504	0.084555	0.0712833	0.0192993	0.144702	-0.0649939	-0.0665056	0.237096	0.015086	0.0180463	0.13139	0.155675	0.200867	0.0687051	0.0917872	-0.0434959	0.195527	0.0693888	-0.0175	0.047467	0.0121623	0.0949698	-0.0436854	-0.00992032	0.0129899	0.00773696	0.148641	-0.127718	0.119105	-0.0403055	0.0315553	-0.0731051	0.0306238	-0.0159995	-0.0212154	-0.112245	0.0624529	0.0343514	0.0152149	0.0291215	0.0566944	0.119002	0.0641409	0.0687929	0.11415	0.00614495
ADAP2	-0.0341923	0.0527204	-0.100235	-0.117061	-0.169693	-0.361504	-0.224007	0.0582009	-0.0608077	-0.0495754	-0.240889	0.000731319	-0.216687	-0.238741	-0.0822605	-0.283406	-0.123915	-0.0719123	-0.179845	-0.152141	-0.0446995	0.0287295	-0.0372502	-0.153014	-0.217495	-0.222916	-0.120724	-0.168187	-0.263278	-0.0188543	-0.221678	-0.129931	-0.0871269	-0.135071	-0.0820679	-0.139008	-0.0566973	-0.0340234	-0.084564	-0.0873979	-0.139456	-0.0429817	-0.128101	-0.166075	-0.0235165	-0.267236	-0.0488101	0.0807094	-0.258304
ADAR	-0.645721	-0.430364	-0.739648	-0.757124	-0.120797	-1.29116	-0.251902	-0.118065	-0.637966	-1.46313	-0.217046	-0.199362	-0.733217	-0.189253	-0.0516039	-0.332367	-0.386706	-0.4273	-1.34828	-0.0507286	-0.506405	-0.780459	-0.200876	-0.212159	-0.199399	-0.198597	-0.921964	-0.438854	-0.285501	-0.651431	-0.246245	-0.415342	-0.0686002	-0.605433	-0.372413	-0.796798	-0.946672	-0.787287	-0.360823	-1.12222	-0.500185	-0.214809	-0.142065	-0.324464	-0.688396	-0.311353	-0.420529	-0.636414	-0.416985
ADARB1	-0.114025	0.0268635	0.00028627	0.0153645	0.0245443	0.032286	0.0916973	-0.29341	0.0476901	-0.0671501	0.0528009	0.106145	-0.0175084	-0.0823012	-0.0133296	0.0281031	-0.00466439	-0.0276462	-0.0865855	0.0990294	-0.00298946	0.0133536	-0.107753	0.0293074	0.217956	0.0641943	0.0306533	-0.044352	-0.000273142	-0.0805895	-0.0712448	0.055717	-0.00914777	0.0454969	0.0178478	-0.10817	0.0471177	0.0844378	0.0438286	-0.102793	0.0769134	-0.0350327	-0.0470591	0.00353704	0.0404783	-0.225805	0.0860804	-0.127264	-0.0650875
ADARB2	-0.0173082	-0.00387915	-0.0676915	0.00286758	0.034209	0.112759	0.0826055	0.0781154	0.0648592	0.12001	-0.0678874	0.0729373	0.065777	-0.030702	0.0469965	0.115761	-0.00243718	-0.0941937	-0.0999163	-0.055635	-0.0210296	0.0630162	0.00715804	0.0544903	-0.0838434	0.0765495	0.0610924	-0.0561333	0.0795573	-0.174823	-0.000636017	-0.0677908	0.111475	0.0184827	-0.0478729	-0.00320514	0.0810209	0.0994004	0.105322	0.0150671	0.0113678	-0.0234304	0.0704892	0.0241997	0.0694209	0.0501966	0.0455762	0.0142789	0.153763
ADAT1	-0.132593	-0.0185422	-0.0748767	-0.1255	0.0333313	-0.0671733	0.0803347	0.056039	0.0773096	0.115081	-0.117416	-0.0693186	0.0249711	0.0981735	-0.107476	-0.164541	-0.0922152	-0.0617482	-0.0891714	0.0556092	-0.066126	0.0177141	-0.080725	-0.073214	0.0776131	-0.133356	0.0226876	-0.0432559	0.0202362	-0.204217	-0.230407	-0.151416	-0.012881	0.0240537	-0.0781625	-0.0404263	0.0481168	0.00112179	-0.259005	0.0418403	-0.0154647	-0.0590959	-0.13776	0.0201958	-0.125913	-0.078889	0.0208342	-0.0963278	-0.0110111
ADAT2	-0.969602	-0.5378	-0.0718087	-0.644567	-0.815313	-0.292224	-0.500139	-0.509361	-0.274019	-0.553453	-0.649787	-0.592153	-0.154923	-0.742707	-0.361813	-0.251338	-0.494162	-0.0359585	-0.00347532	-0.329655	-0.143462	-0.544907	-0.185876	-0.0845662	-0.213225	-0.261407	-0.346611	-0.370286	-0.0751245	-0.751881	-0.446294	-0.0494863	-0.859573	-0.380806	-0.0899534	-0.209841	-0.0562975	-0.633627	-0.391404	-0.219682	-0.556438	-0.264353	-0.551533	-0.768601	-0.219117	-0.394192	-0.312872	-0.146117	-0.710036
ADAT3	-1.08459	-0.663547	-0.399477	-0.741538	-0.680143	-0.471607	-0.765776	-0.492304	-0.547744	-0.632235	-0.504826	-0.614124	-0.448251	-0.333197	-0.805633	-1.02797	-0.577892	-0.556783	-0.932489	-0.74731	-0.492127	-0.788682	-0.516795	-0.587571	-0.496324	-0.843961	-0.471779	-0.541509	-0.541862	-0.452179	-0.792313	-0.314605	-0.780508	-0.609087	-0.723011	-0.493445	-0.496024	-1.12078	-0.708121	-0.520613	-0.722496	-0.697367	-0.8394	-0.653454	-0.656366	-0.310459	-0.765951	-0.499573	-0.424108
ADCK1	0.0306436	-0.0542879	0.0947286	-0.0347849	0.155015	-0.00871879	0.113813	0.108161	0.0516201	0.0610337	0.0687331	-0.0653191	-0.00200118	0.0945447	-0.0112613	0.0643234	-0.0420911	0.0810927	0.150771	0.147567	-0.00921484	-0.0415272	0.00168563	0.0787293	0.067343	-0.0595667	-0.0455642	-0.0280023	0.0375082	-0.0604877	-0.0807105	-0.105089	0.0180464	0.149703	0.0817551	0.0408927	0.0222415	0.0813109	-0.071553	0.0328884	-0.113819	0.0182807	-0.00568116	0.0684008	-0.0170739	-0.269368	0.0760232	0.0778412	0.0503612
ADCK2	-0.133465	0.0151024	0.00403391	-0.0874862	-0.0610551	-0.0924495	0.00841545	0.112163	0.0358421	-0.189985	-0.017251	-0.0536093	-0.038911	-0.102255	0.0489673	-0.11122	-0.049183	0.0422856	-0.0939746	-0.0317547	0.132338	-0.0201552	0.0109535	-0.039809	0.102395	-0.0174639	0.0297241	-0.133415	0.0574209	-0.0591197	-0.141689	0.00920918	-0.189843	0.012079	-0.116944	-0.0635893	-0.227452	0.0882005	0.078205	-0.0943196	-0.0662881	-0.183698	-0.0610311	0.011604	0.0352054	-0.106468	-0.119997	-0.0109976	-0.0222896
ADCK5	0.0899989	0.0362528	-0.0127637	0.0594522	0.0938185	0.0218832	0.0376678	-0.159176	-0.200077	0.127488	-0.192927	-0.0245889	0.0504189	-0.00679138	0.117341	0.109263	0.153042	-0.0693632	0.0520123	-0.0527381	-0.177486	-0.107408	0.002098	-0.145897	0.0421394	0.0233292	0.175437	0.0774455	-0.0856965	0.110687	0.00670437	0.0184022	0.0889883	0.0539911	-0.138576	0.0188025	0.0872087	-0.162136	-0.0466569	-0.00140532	0.0621185	-0.00797703	-0.0410155	-0.00292008	0.105707	0.0231801	0.0605681	-0.141391	0.0113357
ADCY1	-0.0556242	0.108287	0.117333	0.060742	-0.0112653	-0.0740326	0.0359437	0.0900953	-0.116678	0.103001	0.0834133	-0.00641709	0.0168886	-0.00289113	-0.0294588	-0.0223036	0.0173541	0.192519	-0.0168453	-0.0107779	0.051282	-0.0451878	-0.00320821	0.0520228	0.0699646	0.0547315	-0.0591606	0.0720529	-0.0538289	0.031343	-0.0912656	-0.000513533	0.0854367	-0.00188365	-0.0891913	0.0573126	0.0662632	0.03487	0.0342059	0.0889317	0.192693	-0.0263861	-0.0187645	0.00100832	-0.00177742	0.00940916	0.146556	0.0885437	0.0669564
ADCY10	-0.0641253	0.0376507	-0.0638357	-0.0686238	0.0643751	-0.0298967	0.0259261	-0.0475094	-0.228695	-0.0270506	0.181682	-0.00909392	-0.131841	0.0952361	0.0194893	0.00167251	0.00424521	-0.0135328	0.0882236	-0.0486721	0.0452406	0.0357058	-0.0206189	-0.146639	0.0133605	0.0121324	-0.0170088	-0.00970661	-0.0430451	0.151601	-0.0517318	0.141791	-0.0241538	-0.0532722	0.0182251	-0.0140975	0.0838759	-0.0264971	0.0314939	0.0702078	-0.0235129	-0.0138815	0.0873079	-0.0235234	-0.0584932	-0.134189	0.0546978	0.107038	-0.0631988
ADCY2	0.0316561	0.199542	0.129597	0.156886	0.251725	0.0709991	0.167857	-0.0284631	0.142025	0.232899	0.101144	0.134353	0.0877745	0.132568	0.118492	0.215246	0.133991	0.112847	0.0237402	0.19386	0.124666	-0.133301	0.0429644	0.171581	0.104713	0.149769	0.194964	-0.0240648	-0.00469493	0.233288	0.153713	0.113629	0.250434	0.0816636	0.152805	0.0658704	0.236545	0.0464409	-0.031249	0.121739	0.234817	0.105537	0.0128157	0.264974	0.0766234	0.148099	0.140662	0.130466	-0.0395169
ADCY3	-0.0223703	0.00537679	-0.076664	-0.0726319	-0.081271	-0.202488	-0.204119	-0.134651	-0.340475	-0.0437755	0.0936902	-0.160864	-0.112177	-0.138574	-0.0965503	-0.113473	-0.0380229	-0.060855	-0.251332	-0.0824709	-0.141258	-0.0982813	-0.182625	-0.04356	-0.116336	-0.192711	-0.232208	-0.0261032	-0.273444	-0.121614	-0.157364	-0.207442	-0.0117419	-0.0911206	-0.0581025	-0.0479082	-0.0190979	-0.0500806	-0.463588	-0.0829358	-0.0727421	0.00115091	-0.128621	-0.062365	-0.38634	-0.218852	-0.134155	-0.140336	-0.0467303
ADCY4	-0.0605809	-0.0346179	-0.131596	-0.00079298	-0.0572759	-0.211049	-0.259127	0.0418943	-0.349916	-0.0755191	0.0188023	-0.139597	-0.163175	-0.056621	-0.34819	-0.0472487	-0.0539701	-0.0198277	-0.0979821	-0.0686429	-0.0711905	-0.0959413	-0.0220744	-0.0314292	0.041347	-0.144898	-0.0643906	-0.102682	-0.120909	-0.211185	-0.244023	-0.249992	-0.0950073	0.0338472	-0.0347009	-0.127415	-0.192521	-0.0250486	-0.0401926	-0.0540348	-0.0941112	-0.15698	-0.11937	-0.116155	-0.0979493	-0.19314	0.0369424	-0.0520675	-0.263539
ADCY5	-0.0416134	0.107043	-0.091309	0.135806	0.108602	-0.100955	0.053389	0.0414827	0.091707	0.0498994	0.0331036	0.0903799	0.104111	0.0597756	0.127574	-0.00593728	-0.03341	0.10969	0.0707153	0.0209483	0.0879883	-0.00864148	0.0961872	0.000603731	-0.0916063	0.0808973	0.211466	0.0907548	-0.0205165	-0.0738761	0.00737491	0.0837797	0.0386977	0.0955543	0.0570983	0.0515331	0.00639529	0.0455584	0.0238341	0.0145357	0.0664977	0.1195	-0.0048798	-0.0411085	-0.0166758	0.0801279	0.105319	-0.0501159	0.0678038
ADCY6	-0.0178374	-0.0641907	-0.000169866	-0.0703989	-0.120261	-0.104038	-0.160334	-0.0292831	0.0605032	-0.229803	-0.0262818	-0.0272201	-0.0501755	-0.082957	-0.0233371	-0.214386	-0.0266423	-0.0518152	-0.00907788	-0.0854401	-0.0284842	-0.0623135	-0.0996616	-0.0374644	-0.12711	-0.135208	0.00305791	-0.0973229	-0.0355252	-0.191442	-0.0634705	-0.217251	-0.103451	0.0116341	-0.0051923	-0.0643985	-0.0505726	0.126078	0.106207	-0.109676	-0.119024	-0.0883404	-0.0618769	0.111854	-0.334294	-0.097589	-0.168276	0.0416674	-0.139005
ADCY7	-0.125753	-0.024507	0.0168889	0.0817787	0.0785975	0.0638644	0.0602064	0.0445317	-0.0485474	0.0924253	0.11201	0.0911952	0.139664	0.0811487	0.0762083	-0.00602458	0.0890958	0.00309874	0.0214459	0.181993	-0.0178664	0.0674772	0.0774838	0.0752868	0.150977	0.0502013	0.0823426	0.113036	0.0978317	-0.0666814	0.0843015	0.0276021	-0.08101	0.104909	0.0137522	0.071687	0.0816099	0.0917851	0.0604835	0.0407433	0.0742293	0.0978552	0.0940561	0.0901225	0.0462164	0.197461	0.139671	0.0392528	0.0910819
ADCY8	-0.0804756	-0.00379074	-0.0113198	-0.005919	0.0177155	-0.0339137	0.134328	-0.376393	-0.024359	-0.0498581	-0.25609	-0.0751123	0.0399331	-0.0842326	0.0565897	-0.109866	-0.0465285	-0.114078	0.0100541	-0.198816	-0.0490802	-0.050774	-0.107595	-0.030936	-0.0557049	-0.222766	-0.0523349	-0.0851676	-0.0301125	-0.00239719	-0.0380675	-0.0211644	0.0360035	-0.0171663	-0.00805586	-0.0159106	-0.011237	-0.00174879	-0.105379	-0.0992756	-0.0516956	0.0439681	-0.0744217	-0.16943	0.0273995	-0.164967	-0.00543108	-0.150977	-0.0938566
ADCY9	-0.0213708	-0.0970021	-0.0224435	-0.0652315	0.127891	-0.0637781	0.130532	0.055418	0.00503665	-0.0475828	0.0501845	0.0262034	0.0262508	0.0748099	0.0267719	0.0456759	-0.00871826	-0.0230687	-0.0491867	-0.015924	0.0896245	0.120306	0.0148818	0.0158674	0.00934258	0.0175524	0.0834896	0.0686844	0.101222	-0.00755485	0.122853	0.0119623	0.0123755	0.0194729	0.237897	0.027354	0.0383561	0.0609922	0.0296345	0.0677721	0.0645045	-0.0971899	-0.0413483	0.190215	0.048551	-0.076176	0.121937	0.164616	-0.113519
ADCYAP1	0.15571	0.0441736	0.0982431	0.0888133	0.123699	0.0839023	-0.00985902	-0.0168525	0.0947818	0.130607	-0.158322	0.235157	0.0874218	0.159549	0.124937	0.0991571	0.0888289	0.0925686	0.137095	0.102876	0.024983	0.0666025	0.0515698	0.0794877	-0.0563352	0.154774	0.171945	0.155236	0.181818	0.177227	0.155925	0.0807461	0.0506483	0.126443	0.109072	0.196702	0.0814341	0.170795	0.0891039	0.0911919	0.142426	0.040744	0.0698321	0.123204	0.179519	0.0172929	0.125658	0.0402356	0.136575
ADCYAP1R1	0.0709065	-0.0162203	-0.0369885	0.0333792	0.051838	-0.207847	-0.0976955	-0.367629	-0.101973	0.063148	0.0990062	0.0799042	0.0493545	-0.00902921	-0.0599121	-0.076866	0.0730119	0.0656407	-0.0196923	-0.0477077	0.053331	-0.0277535	0.0128812	-0.00266854	-0.10856	-0.00778164	-0.0211643	-0.00260384	-0.0885495	-0.0295948	0.0308672	0.00124486	0.0523865	-0.0380622	0.0641687	0.0467906	0.0793216	-0.0716817	-0.154614	0.0724195	0.0893901	0.0471025	0.0939291	0.0367896	0.0674421	0.129093	0.149492	-0.0408346	0.0313346
ADD1	0.0402007	-0.00711139	0.133457	-0.0181591	0.0193519	0.129099	-0.148945	-0.0364455	0.106998	-0.0194012	-0.0687468	0.0726371	0.0750086	0.111958	0.0905955	0.0845598	0.0307337	-0.0424349	0.161098	0.150122	-0.023516	-0.0212285	0.05982	0.0750201	0.103045	0.0282846	0.0999248	0.0102455	-0.0662005	0.0624506	-0.162847	0.0269069	0.0849599	0.0676963	0.0107103	0.158492	0.100498	-0.108848	0.080472	0.000366321	0.0495633	0.0691367	-0.04231	0.00681425	-0.155269	0.0218026	0.128333	-0.00791707	-0.0149441
ADD2	-0.0224241	-0.0254292	-0.0641588	-0.0791034	-0.0371621	-0.0716075	-0.292717	-0.0300154	-0.0889816	-0.139985	-0.122771	-0.0337111	-0.0825173	-0.0496623	-0.0572538	-0.0165074	0.0130147	-0.0781613	-0.057793	-0.108496	0.00966492	-0.114393	-0.0361189	0.00320814	-0.120503	-0.0977246	-0.100726	0.0921641	-0.0791455	-0.000625546	0.0178057	-0.0668993	-0.125166	-0.0539509	-0.0300885	0.0439836	-0.000196332	0.139928	0.0250937	-0.115426	-0.0359609	0.0391569	0.0491039	-0.00748386	-0.0927402	-0.124974	-0.145626	-0.0184674	-0.0634351
ADD3	-0.0240405	-0.208567	0.0987259	0.0316504	-0.0193543	0.134579	-0.0191002	0.12242	0.233046	0.0837067	-0.225802	0.0821995	0.0405861	0.057932	-0.0606321	0.0308756	0.0922505	0.00123344	-0.0152194	-0.0718072	0.0367319	-0.0584358	0.0114671	0.0430879	0.0599588	0.0949352	0.00197008	0.0780208	0.112542	0.133669	-0.0112981	-0.0463926	0.0245339	0.0589594	0.0148083	-0.0784806	0.150682	-0.00607336	0.0787279	-0.0809095	0.0641676	0.058966	0.0627268	-0.0136431	-0.109231	-0.0653935	0.042321	0.153436	0.0382245
ADGRA1	0.156734	0.0558286	0.0631005	0.0428581	0.0729292	0.143334	-0.0273075	0.0757923	-0.0129014	0.0973177	0.106964	0.0941868	0.0664097	0.00860751	0.150941	-0.0336259	-0.0170062	0.020262	0.0605974	0.0879047	0.092571	0.0663848	0.0499409	0.0455955	0.0478985	0.0291781	0.0911061	0.0456377	-0.054798	-0.0139642	0.0721746	0.0904629	-0.0506761	0.055374	0.0230805	-0.074728	0.0139825	0.0490254	0.127762	0.024767	0.0602053	0.0947626	0.065262	0.0220464	0.138352	-0.000818751	0.04346	-0.0374948	0.111496
ADGRA2	0.0809778	0.220604	0.170381	0.129142	0.0615057	-0.0200294	0.00703746	0.123139	0.0235282	0.0990695	0.230686	0.097066	-0.00279683	0.038948	0.0311044	0.0827942	0.0467476	-0.00690827	0.071341	0.0679204	0.01553	0.116932	0.0781382	0.0190297	0.055841	0.0522047	0.0966147	0.140838	0.0682281	0.177896	0.0492574	0.0484077	0.0315292	0.0429262	-0.0612169	0.0536988	0.0848391	0.205018	0.143768	0.138281	0.112235	0.065036	0.0797383	0.0484343	0.130066	0.062742	0.0176423	0.104164	0.0206557
ADGRA3	-0.00605221	-0.162452	0.0172487	-0.0154661	-0.0752317	-0.031192	0.0473584	-0.0179429	-0.118463	-0.0347107	-0.243288	-0.228402	-0.000773476	-0.0727616	-0.36719	-0.173351	-0.0566714	-0.130157	-0.166539	-0.11994	-0.0943105	-0.0835992	-0.0896377	-0.036264	-0.100115	0.00407581	-0.0675555	-0.00399794	-0.0820554	0.115789	-0.106417	-0.0865413	-0.110199	0.0824443	0.00652556	-0.211461	-0.0124937	-0.0201042	-0.0227435	-0.0488294	-0.0911068	-0.0645535	0.0238866	-0.0852179	-0.0915668	-0.047857	0.0175942	-0.00483079	-0.107787
ADGRB1	-0.0344409	0.0116791	0.0639667	-0.0329113	0.0528101	0.0264091	0.0966806	-0.0158678	0.0620511	0.0276531	-0.0410252	0.0664304	0.0485971	-0.00420018	-0.130061	0.0235075	-0.0157617	-0.0384512	0.0131623	-0.0407315	-0.0844386	0.0334961	0.00225336	0.0730626	0.0236427	-0.0266519	0.0815777	-0.0303265	-0.110274	-0.0371848	0.0608009	-0.0508122	-0.164551	0.0490498	0.0477	0.118194	0.0750374	-0.252227	-0.110633	-0.0563848	-0.0273414	0.0622353	-0.0525474	0.0244149	0.14045	-0.105058	0.0240854	-0.113922	-0.0797742
ADGRB2	-0.155715	0.0860661	0.0161851	-0.0446264	-0.0942884	-0.131764	-0.0345883	-0.124395	0.0357594	0.00579551	0.148691	-0.0812575	-0.285798	-0.166	-0.0441737	0.0569491	-0.111466	0.0502333	-0.0281084	-0.238915	0.0294743	-0.0777688	-0.110492	-0.140195	-0.0597263	-0.070638	-0.145384	0.0702116	-0.150986	-0.117005	0.103233	-0.0568163	-0.0524983	-0.0441502	-0.1841	-0.181457	-0.0695564	-0.0155617	-0.118833	-0.0255459	-0.138998	-0.23	-0.093726	-0.135943	-0.000597743	-0.125212	-0.200141	-0.227082	-0.224553
ADGRB3	-0.0216325	0.0401328	-0.177544	0.0400228	-0.0863822	0.0142756	0.158702	-0.0543087	0.0205812	-0.216496	-0.108971	-0.157744	-0.00877019	-0.0613013	0.0118854	0.0754877	-0.0928797	0.0511324	-0.0723075	-0.0553434	-0.0803635	0.0720606	-0.00108873	-0.0318456	-0.00185447	-0.0911758	-0.0363815	-0.0325386	0.0127054	-0.0535655	-0.043119	-0.105274	-0.181559	0.0891707	-0.17084	-0.0496605	-0.136811	0.213844	0.08773	-0.0216401	-0.050484	-0.0403343	0.0341778	-0.126312	-0.0999186	0.0361464	-0.0648455	-0.148685	-0.0639389
ADGRD1	0.0761358	0.0918163	-0.0571089	0.0400961	0.057349	0.0604517	0.0844357	0.0536396	-0.205121	0.0582995	-0.264766	0.0558087	0.0301605	-0.0607696	0.0653569	-0.159668	0.0424595	-0.227372	0.0310333	-0.0782416	-0.060114	-0.0141626	-0.0789644	0.0318609	0.102491	-0.0454637	0.186939	0.0574565	0.0374985	0.125139	-0.133484	-0.13105	0.0287142	-0.00966579	-0.0790288	0.0955656	0.0272106	-0.0267653	-0.0273773	0.0178	-0.121913	0.1084	-0.0379669	0.0428244	0.078457	-0.038501	-0.0239134	0.102185	0.0389779
ADGRE1	-0.173438	-0.161992	-0.245832	-0.0666477	-0.142441	-0.084784	-0.0474846	0.0961141	0.0729909	-0.169728	-0.245353	-0.101085	-0.000978025	-0.17646	0.00533568	-0.136849	-0.0750714	-0.0547154	-0.24416	-0.13516	-0.18432	-0.0109024	0.0327914	-0.0995984	0.0474066	0.0241228	0.0143339	-0.0670018	-0.134484	-0.138531	-0.0860101	-0.0128142	0.0211151	-0.148845	-0.0592419	-0.106754	-0.0959447	-0.110591	-0.155541	-0.113629	-0.0651964	-0.082156	-0.0159549	-0.169909	-0.118626	-0.0195455	-0.186582	-0.0574861	0.217871
ADGRE2	-0.128749	-0.268359	-0.198431	-0.127893	-0.15803	-0.137229	0.0354926	0.00401753	-0.205067	-0.0543113	-0.317195	-0.124895	-0.0240598	-0.186369	-0.125988	-0.072177	-0.121689	-0.124855	0.0047369	-0.151481	-0.129266	-0.0332289	-0.044932	-0.10877	-0.000763392	-0.1645	-0.037325	-0.0343681	-0.173569	-0.249739	-0.119806	-0.089422	-0.0505489	-0.11183	-0.0772216	-0.0327873	-0.0798436	-0.193503	-0.00764419	0.0164603	-0.0458686	-0.155623	0.0175638	-0.0826627	-0.111324	0.144253	-0.261926	-0.221388	0.0580567
ADGRE3	0.0430711	-0.0588142	-0.183032	0.0140456	-0.0230093	-0.153895	-0.0801208	-0.250378	0.00913163	-0.0717143	-0.0673176	-0.0236929	0.0689444	-0.189738	-0.0209167	0.0337122	-0.0698226	-0.157095	0.065749	0.0784307	0.100064	0.0135335	0.0414517	0.0235028	0.111498	0.0754354	0.20586	-0.0249662	-0.072209	-0.411497	0.168828	0.0113016	0.101826	-0.0222412	-0.031786	-0.0708335	0.0206998	-0.0624361	0.077194	0.0287733	0.0410809	-0.118089	0.035354	0.0731173	0.134647	0.1643	-0.0501532	0.0873367	0.136209
ADGRE5	0.0890546	0.0517829	0.0441391	-0.0861175	-0.157907	-0.0235568	0.0287967	0.0349844	-0.0651168	0.0897365	0.136689	0.00250037	0.0514708	-0.0374847	-0.0713601	0.0385218	0.0504904	-0.142559	0.036978	0.105164	0.120765	0.0346245	0.107275	0.0204429	0.0908995	-0.0342541	0.0339521	0.0498807	0.0523487	-0.0469832	-0.00618695	0.0056334	0.0498139	0.00966982	-0.0307559	0.050127	0.0358726	-0.0835952	0.0498923	0.0466968	0.0892834	-0.0767322	0.122812	0.0382135	-0.0234095	0.0769031	-0.0644936	0.12477	0.0581225
ADGRF1	0.00315222	0.0948994	0.0549667	-0.0106572	0.0403019	-0.0594342	-0.0448124	0.00889352	-0.013179	0.0103549	0.214206	-0.0767958	-0.00689975	0.0262753	0.22808	-0.0985085	0.0192875	0.0844215	0.111488	0.0742766	0.0535943	-0.000971891	-0.0210255	0.00404964	-0.123875	-0.00824144	0.0860869	-0.124889	0.0656574	-0.302161	0.0312794	-0.0105071	0.0329738	0.117588	0.0880109	-0.101059	-0.00419784	-0.0816907	-0.145052	-0.0260466	0.0529293	0.184549	0.0734678	0.115729	-0.142778	0.0975326	-0.0542529	0.00449345	-0.0659754
ADGRF3	0.0749962	-0.0456067	0.0628192	-0.0241713	0.0381795	-0.0358389	-0.116452	0.0495931	0.101525	0.053511	-0.146002	-0.00460094	0.104336	0.062824	-0.0700947	0.117567	0.0491806	0.00561166	0.0370419	0.185898	0.0840895	0.0212032	0.0117222	-0.0219351	-0.0654872	-0.0224093	0.0778666	-0.0605561	-0.047075	-0.0146802	-0.0979696	0.00277768	-0.0596123	-0.0113731	0.156646	-0.325562	0.0130446	0.118489	-0.363958	-0.0407172	0.015414	0.100644	0.117856	0.0914456	0.102948	-0.0586756	-0.0566803	-0.143092	-0.0820517
ADGRF4	0.0534215	0.0627186	0.093267	0.00989838	-0.0247262	0.00882679	0.0190128	0.113435	0.0117132	0.00419132	-0.0721989	0.0562543	0.139463	0.0245226	-0.0663897	0.0151336	0.0770887	0.163061	0.0667345	-0.0122727	-0.13111	0.0859645	0.0167489	0.0214026	-0.0610384	0.0173624	-0.132337	-0.0204477	0.051724	-0.0816766	0.120244	0.00605849	0.108603	-0.0109414	0.148891	-0.118641	0.08841	0.0742206	-0.0101161	0.0116266	0.0377756	0.0889673	0.0843183	0.109783	-0.00123418	-0.0199987	0.00550108	0.168561	-0.00723201
ADGRF5	-0.0802563	-0.0526283	-0.103796	-0.0696596	-0.110693	-0.274186	-0.21994	-0.0352241	-0.190799	-0.266301	-0.19935	-0.162124	-0.155583	-0.1445	-0.120582	-0.0275774	-0.122328	-0.0556125	-0.0740648	-0.201651	-0.11511	-0.185561	-0.0838054	-0.0833955	-0.168489	-0.0776843	-0.139125	-0.145283	-0.0972849	-0.521928	-0.241523	-0.156846	-0.0543903	-0.040408	-0.129093	-0.0416505	-0.199028	-0.124036	-0.237111	-0.0553923	-0.0292426	-0.06421	0.131545	0.0815571	-0.342599	-0.104503	-0.122828	-0.179744	-0.105992
ADGRG1	-0.110271	-0.00107566	-0.177138	0.000968538	-0.0725069	-0.180747	0.00814378	-0.0293376	-0.057221	0.00998015	-0.14052	-0.147504	-0.151201	-0.0656646	-0.0285794	-0.175253	-0.208128	-0.225708	-0.170377	-0.107287	0.0289323	-0.0561959	-0.122091	-0.216134	-0.0867857	-0.11276	-0.0245572	-0.016969	-0.026519	-0.109499	-0.357731	-0.00898256	-0.0116767	-0.0520665	-0.0340789	-0.186067	-0.00836444	-0.306678	-0.310215	-0.0508953	0.0274868	-0.0968694	-0.127147	-0.0406002	-0.0599749	-0.118259	0.0246418	-0.110959	-0.189563
ADGRG2	0.112186	0.160437	0.0579023	0.102001	0.158089	0.0772359	0.0195355	0.0616036	0.117921	-0.0517901	0.22921	0.125862	0.1185	0.0243225	0.106219	0.0852678	0.0380729	0.0190149	0.0981402	-0.0422589	0.0810788	0.0527577	0.0769056	0.13483	0.173492	0.161048	0.120817	0.079459	0.0758242	0.114742	0.0657425	0.0522807	-0.0556958	0.0617279	0.0816245	0.0115533	0.0772861	0.128201	0.122874	0.13872	0.0174556	0.0407645	0.0330444	0.0337244	0.131082	0.20281	0.0805309	0.203509	0.0417332
ADGRG3	-0.125731	0.0125671	-0.199454	-0.322314	-0.0861118	-0.281778	-0.155674	-0.0813186	-0.0720932	-0.109774	-0.0553487	-0.0929073	0.0447116	-0.045592	-0.123267	-0.225713	-0.205996	-0.121748	-0.141925	-0.0369464	-0.113868	0.0222873	-0.0902362	-0.193213	-0.174704	-0.105133	-0.145786	-0.0706939	-0.262988	-0.307479	-0.159873	-0.155119	-0.328527	-0.0659467	-0.0419019	-0.292719	-0.0703049	-0.298501	-0.3526	-0.115381	-0.121731	-0.261901	-0.11501	-0.024038	-0.104016	-0.0640203	-0.0326139	-0.242726	-0.0825731
ADGRG4	0.133042	0.0622713	-0.0358083	0.156408	-0.0184326	0.0506615	-0.254621	-0.138939	-0.0198623	0.143239	0.113321	0.0770141	-0.153225	0.0668003	-0.0462301	0.0841004	-0.00326035	-0.146944	-0.0169486	-0.104099	0.135032	0.0635577	0.0662624	0.0220868	0.0222938	-0.104256	0.0735195	0.0673438	-0.00065505	0.182999	0.0499151	-0.00957432	-0.0825522	-0.0158726	0.0244166	-0.0938196	0.0609336	0.289419	-0.0114485	0.0847056	-0.00883022	-0.0315878	0.0786062	0.020176	0.00538017	-0.0135574	0.0124174	0.0377861	0.0356171
ADGRG5	0.130508	0.0872051	-0.0349972	-0.115951	0.0531069	-0.0503509	0.0616138	0.21041	-0.03292	0.128425	-0.051949	0.0265658	0.134093	0.0341537	0.0469832	0.0686137	0.0619414	0.0416808	0.0234546	0.127519	-0.138713	0.0391218	0.0145591	0.0508638	0.157041	-0.0245799	0.00363644	-0.0294448	-0.00643544	-0.108473	-0.290896	0.021787	0.00499481	0.0517984	-0.0281721	0.180293	-0.00420712	0.0278696	-0.0634553	-0.0316776	0.0711846	0.199657	-0.0891618	0.139937	0.0214541	0.266208	0.151714	0.00718093	0.0410217
ADGRG6	0.0340196	0.0579433	-0.0976724	0.171574	0.0995949	0.188264	0.0721497	0.0667162	0.160222	0.101989	0.0700351	0.0841735	0.177041	0.108104	0.0388418	0.224415	0.157155	0.192727	0.252044	0.0749583	0.145636	0.126939	0.141342	0.116914	0.167094	0.137884	0.236517	0.169655	0.120443	0.0917641	0.149648	0.0861218	-0.025124	0.181793	0.15266	0.10193	0.124192	0.0708378	0.20461	0.135272	0.159403	0.0622337	0.127698	0.132331	0.028005	0.232594	0.141059	0.209312	0.195729
ADGRG7	0.142295	0.0725372	-0.157386	0.0951042	0.152263	-0.145518	-0.0515867	-0.0921339	-0.0232916	-0.0834052	-0.141205	-0.0769574	0.0820379	-0.0674699	0.176309	-0.0499267	-0.0754122	-0.0326805	-0.120788	-0.00467795	-0.0760109	0.00447766	-0.0426128	0.0309698	-0.0386748	0.0604484	0.162717	-0.0443115	0.0157823	0.00325866	0.0350482	-0.0702003	0.0975611	0.0944017	0.0108584	0.0194337	-0.07554	0.122512	-0.106544	0.0222848	-0.0629015	0.0942689	-0.0493143	0.0400962	-0.100306	0.122907	0.0617547	0.0240868	0.105191
ADGRL1	-0.123006	-0.0824618	-0.0604517	-0.00274898	-0.0689397	-0.121506	0.0682885	-0.0753322	0.0462866	0.0573991	-0.198138	-0.0602045	0.0639999	-0.070716	-0.0489913	0.0259348	-0.025661	-0.0922349	-0.0142282	-0.00793801	-0.223034	0.0410149	-0.0129552	-0.0260338	0.0845519	-0.0656472	0.0552939	0.0175395	0.00300016	-0.134933	-0.164177	-0.0557402	-0.04083	-0.016271	0.0275049	0.0497364	0.0435186	0.0647882	0.0669964	0.00933699	0.0722315	-0.0370341	-0.0783424	-0.0311177	-0.059947	0.143982	-0.118115	0.0427402	0.0562264
ADGRL2	0.0387396	0.0999626	-0.0264291	0.0106225	-0.0205444	-0.0516101	0.115496	-0.0941055	0.151255	-0.138729	0.266754	-0.0332913	0.0945843	0.0617559	-0.160619	0.0952469	-0.0736605	0.210072	-0.127224	0.00554833	-0.102653	-0.0996398	-0.0250102	-0.0515528	-0.0195925	-0.0601372	-0.0505257	0.124237	0.0392435	-0.024488	0.0129679	-0.0550168	-0.0634298	-0.0176888	0.0108144	0.154087	-0.055815	-0.0490889	0.0624433	0.00442079	-0.00815547	0.0278334	0.0949074	0.00997621	-0.0637559	0.049091	-0.00884548	-0.113361	0.118684
ADGRL3	-0.0155295	-0.0515522	-0.0988056	-0.11294	-0.0249581	-0.00638062	-0.135199	0.0616992	-0.0787028	-0.212436	-0.0680383	-0.0325504	0.00125853	-0.0103862	0.0513803	-0.0769063	-0.010076	0.0240252	-0.0907502	0.196198	-0.240894	-0.0400626	0.00143915	-0.0606038	-0.0953002	-0.231092	0.0351945	0.117961	0.0330178	-0.00637034	-0.144918	-0.141683	-0.0837933	-0.102518	-0.104937	0.0608905	-0.107284	-0.0989068	-0.0236704	-0.102008	-0.0926637	-0.251404	0.155193	-0.0636113	-0.186718	-0.167688	-0.175386	-0.17884	-0.141433
ADGRL4	0.124165	0.00536624	0.185261	0.0442096	0.0807811	0.128866	0.286651	0.0935297	0.0930046	-0.031627	-0.243168	0.13177	0.158496	0.084945	0.0677552	0.0995144	0.0483666	0.0619239	-0.00151611	0.140635	0.00281955	0.0196613	0.0546834	0.112942	0.116568	0.0146586	-0.0418312	0.0987018	0.0447168	-0.015095	-0.0134554	-0.0538252	0.133243	0.00240967	0.101319	0.00686732	0.103695	0.173905	0.0340711	0.0305628	0.0332552	0.00588953	0.0617897	0.190191	-0.0780828	-0.119941	0.0829585	-0.0337215	0.163422
ADGRV1	0.0668707	-0.043897	-0.0615292	-0.00367478	0.020268	0.00168618	0.0961326	0.158981	0.0950994	-0.0339183	0.0825397	0.0356751	-0.00577106	-0.0514451	0.0877561	0.125202	0.198571	0.0785561	-0.0890229	0.0704007	0.0908313	0.102775	0.0481719	0.0635241	0.0312015	0.0272365	0.0933846	0.06275	0.112053	0.209786	0.0198162	0.0554477	0.157202	-0.0291296	-0.0270553	0.0472727	0.103797	0.25631	0.0796606	0.122235	0.0352156	0.166037	0.0327397	0.0158444	-0.014443	-0.0807984	-0.013408	0.040085	-0.0521918
ADH1A	0.024078	-0.0539271	-0.0585118	-0.0298354	0.0577359	0.0392941	0.108386	0.0815868	0.0940515	0.0205182	0.122746	-0.0933323	-0.0492653	0.0638808	0.0757986	0.153772	-0.0371246	0.0180511	0.263787	-0.122611	-0.0604605	-0.0340491	-0.00781511	0.0167575	-0.0410329	-0.00733545	-0.1251	-0.0852097	0.0169179	0.0171268	-0.0752181	-0.0461427	-0.0940856	-0.143608	-0.110249	-0.0891237	0.0337072	-0.00883701	0.10148	0.00936164	-0.0287431	0.0870265	0.203141	-0.0658569	0.0226209	-0.401216	-0.0109181	0.148627	-0.120896
ADH1B	-0.00239306	-0.101534	-0.0234468	-0.0791462	-0.0320052	0.099716	0.0402416	-0.0922594	0.104308	-0.0800923	-0.00281802	-0.119504	0.0232925	-0.0466576	-0.134141	-0.233455	-0.0430314	0.064929	0.0837415	-0.113362	-0.106961	-0.0551866	-0.064674	-0.0108209	-0.0579568	-0.160706	0.0410412	-0.0746454	-0.00573822	-0.118123	-0.0988774	-0.0610056	-0.0415442	-0.143336	-0.0242983	0.0606971	-0.0437459	0.0580257	0.0981411	0.00526138	-0.120512	-0.122449	-0.0305844	-0.0403669	-0.00566037	-0.0920917	0.0168335	-0.0183831	-0.00426384
ADH4	0.0332055	-0.0503052	0.00697991	0.00881151	-0.0219807	0.0270189	0.0821872	0.0215002	0.0893826	-0.146418	0.069403	0.0616789	0.143605	0.132777	0.134125	0.0819152	0.000929676	-0.00730007	-0.0757292	-0.180481	-0.106561	-0.0919811	0.0673146	-0.053247	0.00823686	-0.116628	-0.162302	-0.07579	-0.0250223	0.0704298	0.0288164	-0.0301818	0.0947409	-0.100177	0.0357725	-0.00651608	0.0270295	0.0127658	0.0525723	-0.00878991	-0.019964	0.0313861	0.173081	0.151482	-0.037302	-0.0409614	-0.0403491	-0.063298	0.0526449
ADH5	-0.346234	-0.162405	-0.278509	-0.306378	-0.299492	-0.244167	-0.192936	-0.309034	-0.36989	-0.428753	-0.478346	-0.338033	-0.342891	-0.184963	-0.255848	-0.241441	-0.281838	-0.177259	-0.340451	-0.260672	-0.449392	-0.32555	-0.349282	-0.346829	-0.409146	-0.438229	-0.339953	-0.238712	-0.474507	-0.325198	-0.317286	-0.421683	-0.317277	-0.369017	-0.602557	-0.154615	-0.302455	-0.483237	-0.357255	-0.253431	-0.269177	-0.347453	-0.249155	-0.257219	-0.362189	-0.40103	-0.352066	-0.344377	-0.0649288
ADH6	-0.0192026	0.078259	-0.0168127	-0.0472064	-0.0298144	-0.0106735	0.0330745	0.00366429	0.139623	-0.234613	-0.059637	-0.0859356	-0.036375	-0.036599	0.0824335	-0.0292811	-0.001807	0.14926	-0.0812304	0.173705	0.0191253	-0.079438	0.0562836	-0.0126941	-0.0112227	-0.146663	-0.0426777	0.0548052	-0.09598	-0.15826	-0.0326238	-0.00135196	0.0635543	-0.160123	0.0348258	0.127392	0.0274904	0.071398	0.0442747	-0.0481889	-0.0091584	-0.00108381	-0.0136179	-0.0642568	-0.140959	0.201886	0.0402891	0.145659	-0.0552777
ADH7	-0.00327883	0.117927	0.0405865	0.0750954	0.0770208	-0.0131581	0.0722829	0.101051	-0.00484759	-0.00228541	0.0229245	0.0648829	0.0360912	0.179814	-0.0281178	0.229631	0.0194735	0.0894135	0.0196776	-0.00336515	0.0326798	0.043125	0.030481	0.0189979	0.0832652	0.0127922	0.0594435	0.0940038	0.047674	0.0980753	0.123579	0.106279	0.0622622	-0.0497603	0.0121444	0.10595	0.0466716	0.0609661	0.106633	0.0732625	0.0477614	-0.0456866	0.211704	0.0708915	0.0605024	0.131779	0.0845415	0.0519452	0.0386329
ADHFE1	-0.145175	-0.184069	-0.176845	0.025445	-0.121433	-0.364865	-0.0765888	-0.239154	0.0717356	-0.246229	-0.151964	-0.240954	-0.267533	-0.0213945	-0.029003	-0.0442836	-0.226655	-0.0582736	-0.175217	-0.0253712	-0.290948	-0.18953	-0.142376	-0.102232	-0.170897	-0.264479	-0.116949	-0.054031	-0.320376	-0.0781664	-0.125214	-0.1406	0.0367228	-0.0113611	-0.197299	-0.0988477	-0.144197	-0.12645	-0.36761	-0.159543	-0.210535	-0.113412	-0.173669	-0.131843	-0.397075	-0.115743	-0.15114	-0.0685042	-0.294647
ADI1	-0.0393832	0.0641109	0.0691182	0.028839	0.0649028	0.130322	-0.110093	0.0241123	0.0314197	-0.0735971	0.150699	-0.0269314	0.0942398	0.013255	-0.241146	0.130081	0.0648989	0.154066	0.104136	0.0116565	0.120641	0.112343	-0.0297929	-0.0920521	-0.0663817	0.0680788	0.129113	0.118135	0.0735807	0.149805	0.122647	-0.00144533	-0.025887	-0.0157346	-0.00206395	0.137776	0.0742319	0.00864923	0.101272	0.047423	-0.00713419	0.093936	-0.0287798	0.0723311	0.212939	-0.220774	-0.0450249	0.0311826	-0.0474048
ADIG	0.0505309	0.0863132	-0.0415573	-0.0456408	0.000203304	0.0715132	-0.0683996	-0.0285045	-0.0491044	0.0358067	-0.0457968	-0.106839	-0.00837907	0.0551931	-0.0179256	-0.00402374	0.0966446	-0.0371575	0.0582393	-0.23118	0.097488	0.00292797	-0.0226899	0.0468666	0.0735305	-0.0694269	0.0897165	-0.0328324	0.0394694	0.186727	-0.130349	0.0697969	0.00544072	0.0449358	-0.0200767	0.0161997	-0.0427776	0.00149733	-0.0573198	0.0513804	0.00721342	-0.168178	0.0458161	-0.00417576	0.018496	0.147196	-0.05601	-0.120292	-0.0118231
ADIPOQ	0.074041	0.0172416	0.127386	0.138056	0.0808738	0.0786732	0.214105	0.0956376	0.183022	0.0369661	0.148206	0.0802466	0.0280811	0.0469886	0.144066	0.10648	0.155473	0.13451	0.155265	0.206821	0.0433744	0.0786607	0.115773	0.0663679	0.0796483	0.088672	0.214463	0.202415	0.0979154	-0.000239126	0.153097	0.130193	-0.00978376	0.0258405	0.130657	0.064982	0.0502585	-0.0678834	-0.0153936	0.0496611	0.0747089	-0.00259197	-0.0511566	0.202056	0.0837744	-0.209924	0.101955	0.094879	0.133569
ADIPOR1	0.0494239	-0.0172182	0.113388	-0.144562	0.0731656	0.0463719	-0.0659094	0.00906712	0.0995998	-0.00669797	0.169007	-0.101276	0.0348623	0.140016	0.0846279	0.0152779	0.0292694	-0.209974	0.0606666	0.123118	0.180815	-0.0616827	0.0577423	0.00235807	-0.0692616	0.118776	0.143991	-0.0203766	-0.256932	0.0531545	-0.0377828	0.0704932	0.115547	-0.0406143	0.0425886	0.263325	0.00690558	-0.0573144	0.0417324	0.102491	0.0525035	-0.0131912	-0.100859	-0.0299198	0.0369062	-0.0383453	0.143183	-0.0923469	0.13652
ADIPOR2	0.1684	-0.0344486	0.00854649	0.146236	0.0951204	0.151275	0.102558	-0.0280938	0.0711388	-0.212825	-0.0650147	-0.0136731	0.0641247	-0.0804319	-0.0307149	-0.0121347	-0.00450378	0.122544	0.00226089	0.20637	-0.0297889	0.0635677	0.0135466	-0.0657438	0.0234651	-0.0486016	0.0159961	0.0321423	0.0500423	0.0596928	-0.0846998	-0.0671057	-0.0926684	0.128511	0.0140441	0.150653	-0.0104319	0.106826	-0.023044	0.0447079	0.0289188	-0.101212	-0.00320125	0.0274518	-0.0421121	9.12e-05	-0.00744277	-0.0255945	0.0639158
ADIRF	-0.0430697	-0.180497	-0.0721877	-0.0305852	-0.112614	-0.163413	-0.204971	-0.00114854	-0.14691	0.00990734	-0.258429	-0.14874	-0.00828616	0.0645637	-0.00204763	-0.106017	-0.020911	-0.157478	-0.0432189	-0.00865064	-0.0646313	-0.0322489	0.0144929	0.00572183	-0.127196	-0.132224	0.0457841	0.021114	0.00508401	-0.0572691	-0.114058	-0.0605448	-0.144847	-0.0779433	0.00586878	-0.0942926	-0.048681	0.102117	-0.0729006	-0.039654	-0.00900614	-0.0616265	-0.0652565	-0.111889	-0.12106	-0.182068	-0.00245305	-0.121917	-0.055757
ADK	-0.189873	-0.0760088	-0.03973	-0.149674	-0.289519	-0.0206567	0.0622353	0.101518	0.0406215	0.0824319	-0.0540082	-0.105776	-0.10981	-0.105108	-0.143391	-0.11659	-0.1449	-0.0541302	0.0414707	0.0568493	-0.0534612	-0.140857	-0.0515927	-0.0411003	-0.156575	0.00288962	0.047573	-0.0772188	-0.015591	-0.154526	-0.149654	-0.0495666	-0.179001	-0.188335	-0.133318	-0.0641406	-0.0394944	0.068823	-0.111079	-0.0681468	-0.057232	-0.0835684	-0.0563462	-0.198124	-0.222698	0.106732	-0.0455832	-0.156735	-0.0542966
ADM	0.0278061	0.100237	0.0354453	0.0252928	-0.0384622	-0.0086278	-0.107107	0.109989	-0.0207251	-0.0354596	0.0992184	0.102358	0.0241782	0.0799278	0.00815674	0.134448	0.0972916	0.119552	0.0682442	0.159988	0.0121496	-0.0171887	0.00959198	0.0365624	-0.000644251	0.155689	-0.0799326	0.0362546	0.0322321	-0.022534	0.123212	-0.0168955	0.0944238	0.00777079	0.0376367	0.0820243	-0.0136691	0.238508	0.0829171	-0.0301758	0.0589383	0.0246912	0.016248	0.0432063	0.0114898	-0.0305552	-0.00953871	-0.00344932	0.0309461
ADM2	-0.0802015	0.0919834	0.0671195	-0.0416082	-0.00919218	0.0984461	-0.300625	0.0766949	0.112215	0.144264	0.301828	0.0363572	0.0220594	0.173867	0.0320804	-0.242448	0.0698476	-0.0154342	-0.0329382	-0.0262866	0.0494613	0.0252152	0.0723949	0.0632517	0.0874438	0.0899897	-0.0360142	0.0788647	0.109884	0.138	0.048224	0.135533	0.11708	0.0678396	0.0742352	0.0446056	0.0466547	-0.0357358	-0.0210739	0.0615618	0.0635457	0.000418459	-0.182255	0.0200871	0.106888	0.237107	0.0670964	0.0762231	0.0331263
ADM5	-0.112361	-0.135723	-0.0424473	-0.104493	-0.236768	-0.0968626	-0.0817407	-0.16064	-0.0440094	-0.273544	-0.0719953	-0.135504	0.0341402	0.0127074	-0.282085	0.0500748	-0.0700625	-0.0463956	-0.186441	-0.0687031	-0.193606	-0.236239	-0.141835	-0.0578176	-0.0570973	-0.0434182	-0.0445495	-0.133399	-0.0700429	0.101241	0.0663872	-0.117823	-0.0167396	-0.248178	-0.1281	-0.0116381	0.028561	0.0550059	-0.114685	-0.113671	-0.0629524	-0.17263	-0.0917453	-0.217186	-0.0228649	-0.142042	-0.0514613	-0.1106	0.0959316
ADNP	0.207892	-0.287093	-0.378655	0.018336	-0.201423	-0.130735	-0.192668	-0.109068	-0.218604	-0.0181234	-0.225658	-0.233906	-0.183721	-0.343509	-0.202401	-0.113353	0.115122	-0.0738686	0.00831942	-0.31833	-0.397464	-0.340959	-0.278681	0.029195	0.0750361	-0.0274072	-0.187964	-0.0464404	-0.0148468	0.200577	-0.45517	-0.223278	-0.16468	-0.0730928	-0.0265906	-0.551496	-0.0901428	-0.144417	-0.100219	-0.113162	-0.010948	-0.121287	-0.0218053	-0.13509	-0.151992	-0.197501	-0.0210114	-0.232944	0.12492
ADNP2	-0.0704588	0.0366725	0.0739278	-0.10955	-0.0269821	0.0732859	0.0340218	-0.0413088	-0.252542	-0.0752082	-0.00705358	-0.0378463	0.02278	0.0329319	0.0829938	0.0144214	-0.0725719	-0.118272	-0.0145745	0.192146	0.100382	-0.127106	-0.0738757	-0.0603435	0.074892	-0.0198863	-0.0681073	0.0171264	0.0527194	0.10514	0.0424517	-0.00274704	0.0376681	0.0323433	0.00173152	-0.0830433	-0.181595	-0.214744	0.132107	-0.0318225	-0.0761344	-0.0982296	0.00644139	0.0243749	0.0752756	-0.117567	-0.0403913	-0.259521	-0.0128621
ADO	-0.00605218	0.0650452	0.0987505	0.0443656	-0.283719	-0.0610018	-0.031849	-0.0362226	-0.0842693	-0.113875	-0.038506	-0.000314449	-0.172822	0.0670121	-0.0449708	-0.0226585	-0.169433	0.0701049	-0.0722807	-0.0261509	-0.03553	0.0083715	0.0256567	-0.136078	-0.14436	-0.0167662	-0.213152	-0.112554	0.125317	0.0976146	-0.00669787	-0.146156	-0.20159	-0.0422746	-0.119433	-0.0810308	-0.122835	0.0760409	-0.000971066	-0.00811955	-0.0550267	0.00322717	-0.0107431	-0.103652	-0.0432641	-0.188533	-0.116638	-0.0844737	-0.0157422
ADORA1	-0.0341148	-0.062401	-0.0144593	-0.079219	-0.0859603	-0.0283837	-0.149871	-0.126154	-0.169871	-0.115061	-0.24013	-0.088887	0.0370912	-0.0717435	-0.00666461	-0.142479	0.010461	-0.0444599	-0.0835224	0.061039	-0.19709	0.0392861	-0.016527	-0.051767	-0.126294	-0.145834	0.00882819	-0.0184934	-0.0430926	-0.429312	-0.196782	-0.135994	-0.0885884	-0.175033	-0.058165	0.0324618	-0.0061327	-0.107357	-0.0324439	-0.129618	-0.118486	-0.0630081	0.106717	-0.224971	-0.0125082	0.116393	-0.0197873	-0.136966	0.0388516
ADORA2A	-0.0583799	-0.128205	-0.150017	-0.192373	-0.17036	-0.0959282	-0.0279104	0.135919	0.0153428	-0.117636	0.212259	-0.0893066	-0.172579	-0.0385974	-0.245824	-0.14253	-0.0987485	-0.0332416	-0.121751	-0.0573902	-0.0550889	-0.0953089	-0.112148	-0.0977902	-0.317481	-0.0696727	-0.144356	-0.0103122	-0.020739	0.0457777	0.0259503	-0.0628564	-0.0345111	-0.130544	-0.00923218	-0.128427	-0.226662	-0.018436	-0.0213474	0.0999463	-0.00296645	-0.163069	-0.132392	0.118188	-0.0858645	0.0648025	-0.16845	-0.12276	-0.0391681
ADORA2B	-0.108352	-0.0374713	0.0894451	0.105299	0.100682	-0.0496062	-0.0662664	0.156933	0.0118759	0.0943681	0.174544	0.107011	0.0483321	-0.0977759	-0.11621	0.179233	0.00903063	0.0857546	0.22414	0.202521	0.117342	0.00703144	0.12615	0.0669845	0.089996	0.0176217	0.0714025	-0.157523	-0.0350207	-0.0690102	0.05207	0.0709704	0.0260488	0.0600137	0.115647	-0.00763328	0.0297067	0.0257575	0.118955	-0.0793	0.0785435	0.0035477	-0.0324656	0.0879727	0.135163	0.207337	0.0355214	0.0198544	-0.141671
ADPGK	-0.084524	0.00485649	0.0124195	-0.0704254	-0.130818	0.0241097	-0.0849588	-0.00996773	0.0174363	-0.259379	-0.0668591	0.00771929	0.0482531	-0.16241	-0.00356101	-0.071088	0.067335	-0.0737914	-0.0964224	-0.0414902	-0.246977	0.0134478	-0.152669	-0.0442765	-0.0118306	-0.0105821	-0.53503	0.0168122	0.0577593	-0.931869	-0.0933636	-0.141057	-0.895382	-0.0203226	-0.0316173	-0.00668781	-0.0742697	-0.0715601	0.0655901	0.00652898	-0.127292	0.0121156	-0.12241	0.0628347	-0.0109231	0.0243873	-0.822402	-0.0384622	-0.0673898
ADPRH	0.0638844	0.092329	0.0511603	0.0561386	-0.0133499	-0.187664	-0.251486	0.0542563	-0.0935835	0.0352583	-0.274657	-0.0772795	-0.0773041	-0.118849	0.0513476	-0.0550955	-0.0638282	-0.0774579	0.200383	-0.181178	0.0471942	-0.0366318	0.0418437	0.0850196	-0.229533	-0.0431941	0.0104219	-0.0333259	-0.137876	-0.0941685	-0.00690001	-0.0484222	-0.186099	0.117036	0.0459489	-0.0546735	-0.173974	-0.0317721	-0.0318087	-0.0515588	-0.0303415	0.0323038	0.0348583	0.0388156	-0.102459	-0.121386	-0.0603384	0.000849991	-0.0623031
ADPRHL1	-0.00498551	-0.166421	0.0479726	0.0436714	0.0259524	-0.108892	-0.0467746	-0.0686546	0.139872	-0.0737454	-0.355627	-0.0448244	0.0716105	-0.0863669	-0.00041506	-0.012399	0.160689	0.0651534	-0.140027	0.0310355	-0.146339	-0.0976545	0.0208715	-0.0758332	-0.0335299	-0.0260809	0.0344884	-0.107276	0.0104581	-0.149288	0.0502001	-0.0630501	-0.08552	-0.0227418	-0.0870068	-0.215721	0.123694	-0.0156453	0.0619477	-0.125327	-0.147749	0.0997963	-0.123846	0.0308167	0.20273	0.043839	-0.0355843	-0.0452403	0.12527
ADPRM	0.0529218	0.101286	0.107578	0.0524312	0.0314977	-0.0557829	0.0934935	0.0274706	0.132923	0.0283411	0.0717307	-0.0183669	0.0280398	0.00970407	-0.206211	0.129462	-0.0139041	-0.0655281	0.0849994	-0.0150197	0.110413	-0.0599177	0.0547447	0.0282239	-0.0594942	0.114396	0.0291279	0.0461491	0.0430407	0.0710801	0.103085	0.032415	-0.103424	-0.129762	-0.0529606	-0.0620571	-0.0240356	0.01189	0.0188045	0.046586	-0.0163578	0.0282384	-0.000649729	0.0216305	0.0367012	0.0584726	-0.00752344	-0.202167	-0.0534473
ADPRS	-0.068715	-0.195084	-0.105809	-0.0960929	-0.128031	-0.283576	0.0387889	-0.50363	-0.0952557	0.0450127	-0.176851	-0.140073	-0.267499	-0.209767	0.00899619	-0.0852173	0.0154258	-0.236358	-0.0165006	-0.173119	-0.193802	-0.183581	-0.104262	-0.131073	0.00136963	-0.129812	-0.193487	-0.168391	-0.122274	-0.150867	-0.0572002	-0.231764	-0.156048	-0.084248	-0.141629	-0.152958	-0.0348462	-0.111294	-0.136121	-0.189877	-0.0903029	-0.116778	-0.0474605	-0.218476	-0.175734	-0.192026	-0.182596	-0.100436	-0.287404
ADRA1A	0.189184	0.283775	0.114708	0.0740849	0.147148	-0.00906503	0.178012	-0.00670431	-0.00939303	0.0465472	0.327602	0.0956122	0.130865	0.0330011	0.0439973	0.1265	0.0633624	0.089292	0.0485413	0.0547111	0.194701	0.0548453	0.00789641	0.041832	0.262242	0.0204355	0.157232	-0.0168223	0.0405673	0.204343	0.263548	0.0423253	0.0145052	0.0323528	0.103108	0.0911626	0.158419	0.157101	0.163715	0.0893375	0.142314	0.15067	0.122526	0.0620438	0.0482294	0.089889	0.0931867	-0.050539	0.0582929
ADRA1B	-0.0218332	-0.059178	0.0508321	0.0541162	0.0429532	-0.0351725	0.0487855	-0.0235521	-0.0037317	0.0749262	-0.250935	0.0129896	0.0385134	0.0183927	0.00616432	0.0159438	0.0481552	0.0747152	-0.0246904	0.0258833	0.0596939	0.0114305	0.0471936	0.0354011	0.129284	0.0126471	0.13756	-0.0671559	0.109079	0.0341704	-0.0473215	0.0441822	0.109771	0.0572759	-0.0288829	0.0593114	0.0349675	-0.179822	-0.0112652	0.0360787	0.0388817	0.0822666	0.027134	0.107737	0.0502856	-0.0676672	0.0888354	0.145859	0.0378785
ADRA1D	0.0548197	0.205342	0.0860226	-0.0460423	0.0420707	0.0320432	0.0380238	0.0652957	0.125916	-0.0264065	0.305502	0.0853335	0.129266	0.138505	-0.115667	-0.0519048	-0.0357231	-0.0482503	-0.0742219	-0.0658281	0.161103	-0.0353894	0.0721966	0.00718814	0.00318364	0.0948004	-0.0734693	0.10951	-0.0348738	0.212588	0.0641552	0.020808	0.0223268	0.055489	0.0318759	-0.0858425	-0.0305933	0.0636846	-0.0241437	0.0509939	0.017994	0.00969032	0.0248473	-0.0709774	0.0785627	0.189048	-0.0722479	0.128576	-0.0413731
ADRA2A	-0.00265434	-0.149177	0.0781578	-0.101232	-0.102436	0.00917944	0.0485117	0.013869	-0.014154	-0.0246017	-0.0845577	0.0158649	-0.0388457	-0.0320653	-0.0396616	-0.161637	-0.133859	-0.0674263	-0.00794619	0.105199	-0.0449761	-0.0836871	0.00630817	-0.0671574	-0.0220053	-0.0973979	-0.234611	-0.0559464	-0.0137279	-0.050018	-0.129087	-0.0356773	-0.0963996	-0.0808645	0.000599487	0.107229	-0.00628762	0.0971529	0.0745244	-0.0682596	0.0301809	0.0259325	0.0779034	-0.00782184	-0.0903345	0.00539009	0.0155977	-0.300029	-0.00462443
ADRA2B	0.0269381	-0.120767	-0.041045	0.0320443	-0.186838	-0.150818	-0.0554273	0.0717056	-0.0249039	-0.162124	-0.199205	-0.0446449	-0.0659368	-0.0573931	-0.0718491	-0.117424	-0.0619866	0.00240428	-0.11257	0.133735	-0.0423202	-0.115802	-0.0848499	-0.0792413	-0.238456	-0.102372	-0.257992	-0.0611563	0.112758	-0.175011	-0.130228	-0.180994	-0.382711	-0.137947	-0.138363	-0.176271	-0.0574497	-0.0480794	-0.0694236	0.0197475	0.00242574	-0.219239	0.013737	-0.0772052	-0.297334	-0.199882	-0.161527	0.0480635	-0.151255
ADRA2C	0.0291797	0.0119572	0.0474408	0.0198678	0.060392	0.150694	0.0244367	0.0122954	0.170603	-0.0440286	-0.25325	0.00806694	-0.0699246	0.0483665	0.0792983	0.0247368	-0.0344146	-0.0410861	-0.0124569	-0.0232762	-0.0440551	-0.0878619	0.0333528	-0.0229675	-0.0499376	-0.129671	-0.0194261	0.0377824	-0.050739	0.0898773	0.0306986	0.0485992	0.0095456	0.0466098	-0.0657084	0.0621901	0.0736329	-0.0327988	0.0623079	-0.0189213	-0.00715171	-0.0516203	-0.074372	0.0165325	-0.0435331	0.0550602	0.0646216	-0.166792	-0.0220463
ADRB1	0.132801	0.00662062	0.155886	0.132836	0.0552334	0.143439	0.177109	0.187584	0.200821	0.0634732	-0.213566	0.0997391	0.0353075	0.0901129	0.138574	0.036076	0.0714805	0.0686048	0.0357059	0.112066	0.0358678	-0.0555466	0.0453746	0.0862518	0.0252264	0.027363	-0.0706769	0.0984336	0.0448632	-0.131472	0.00594265	-0.017705	-0.0900706	0.012645	0.130851	0.13885	0.080056	0.103846	0.10845	-0.0259591	0.160673	0.20239	0.12607	0.127782	0.156073	0.0779828	0.086789	0.108469	0.00364434
ADRB2	-0.0022235	0.0104544	0.0105569	-0.0436277	0.067299	-0.0464933	0.0110699	0.00798347	-0.064144	0.0474138	-0.222269	0.0307291	-0.106138	-0.046845	-0.0700922	-0.0275523	-0.0934426	-0.0669716	0.139707	0.199252	-0.0920231	-0.0126483	-0.0350395	-0.0365444	0.0105184	-0.0910264	-0.0251993	-0.046906	0.0102768	-0.165319	-0.0628009	-0.0207291	0.0118117	-0.0783614	0.0347459	0.0838855	-0.111554	-0.16268	-0.0934072	-0.0466498	0.00834108	-0.0834701	0.0349429	0.0334565	-0.2555	-0.130772	-0.0247069	0.0846391	-0.170465
ADRB3	0.0268418	0.0261318	0.0968329	0.057703	0.0195621	-0.0901481	-0.023351	-0.0227679	0.0360455	-0.0193466	0.0371792	0.0220065	0.0320983	-0.0100813	-0.014232	-0.0129991	-0.0412481	-0.0474971	-0.0457206	-0.0412077	-0.104328	-0.0283999	0.0149974	-0.0508866	-0.039215	0.00230405	-0.0962854	-0.00200259	0.09419	-0.0509608	-0.0498138	-0.111613	-0.0646221	0.0147793	0.0798375	-0.0366219	-0.00220064	0.0184589	0.0616373	-0.000298434	0.0145445	0.0691822	-0.0293878	-0.0525045	-0.0354985	0.0170131	-0.0243631	0.0945803	-0.0237481
ADRM1	-0.249155	-0.105846	-0.0390602	-0.218512	-0.445509	0.0379668	-0.459824	-0.160217	-0.384227	-0.0817921	-0.413082	-0.398805	-0.196734	-0.319276	-0.585087	-0.151399	-0.316167	-0.264056	-0.215223	-0.246419	-0.519793	-0.535121	-0.688988	-0.287321	-0.222169	-0.0858288	-0.340485	-0.145721	-0.405431	-0.358014	-0.336078	-0.146999	-0.186277	-0.224741	-0.137881	-0.475753	-0.0176546	-0.227783	-0.177442	-0.211356	-0.113332	-0.0870272	-0.170017	-0.365005	-0.158552	-0.231	-0.437728	-0.306221	-0.4104
ADSL	-0.566047	-0.708023	-0.674494	-0.782446	-1.62565	-0.50429	-0.733331	-0.0626291	-0.648564	-0.455535	-1.21464	-0.343252	-0.356456	-0.854929	-1.17678	-1.59685	-1.53667	-0.179481	-0.572214	-0.566632	-1.51891	-1.11122	-0.798992	-1.27512	-0.726518	-0.94443	-0.741289	-0.393528	-1.11538	-1.46144	-0.281973	-0.808283	-1.02735	-0.733524	-0.130649	-0.686936	-0.240004	-1.75547	-0.904046	-0.320465	-0.430679	-0.540764	-0.83435	-0.472842	-0.88774	-0.492815	-0.438288	-1.18606	-1.22045
ADSS1	0.0996774	0.115286	-0.0101212	-0.0171899	0.0395452	0.00817209	-0.0662117	-0.051512	-0.143995	-0.00767687	-0.063475	-0.000494951	-0.0126435	0.129469	-0.103558	-0.205731	-0.0975739	-0.175833	-0.0727826	0.159527	-0.0387064	0.00953648	-0.098943	-0.110772	0.194426	-0.0421482	0.118601	0.0533488	-0.0655594	-0.0380849	-0.0397526	-0.0563546	0.0729993	0.090331	0.0141845	-0.196314	-0.0329325	0.0244529	-0.115043	-0.0674117	-0.103429	0.0976353	-0.131787	-0.117847	0.16617	-0.110686	0.104524	-0.0592769	-0.0564962
ADSS2	-0.316291	-0.356265	-0.204468	-0.569375	-0.85434	-0.158109	-0.570043	-0.283952	-0.436369	-0.359184	-0.477183	-0.45344	-0.330046	-0.5075	-0.740745	-0.706584	-1.21902	-0.0414543	-0.482044	-0.162601	-0.325176	-0.554953	-0.461873	-1.42741	-0.619429	-0.626186	-0.302809	-0.242366	-0.583836	-0.578514	-0.358265	-0.71312	-0.514141	-0.189436	-0.360621	-0.367029	-0.289206	-0.670158	-0.767085	-0.149303	-0.355643	-0.0587047	-0.504216	-0.326271	-0.881342	-0.606197	-0.187909	-0.834271	-0.465999
ADTRP	-0.483259	0.0208385	0.0952136	-0.0221499	0.00604124	0.0252411	0.155056	0.202338	0.102429	-0.0279101	0.0212369	-0.0166353	-0.0417578	-0.0970318	-0.0234295	0.0391764	0.0136764	0.128354	-0.132565	0.0321589	0.0710196	-0.0548919	0.0340391	0.0408616	0.0215384	0.0882317	0.00754733	-0.0913688	-0.0283053	-0.192559	0.0704417	0.0330807	-0.00372071	0.110475	-0.0528508	-0.0431034	0.146524	0.114413	0.0802259	0.00746349	-0.00151884	0.0392816	0.0887058	0.0640639	0.0844345	0.0576037	-0.0184348	-0.090795	0.0255027
AEBP1	-0.0810649	-0.167712	-0.0486847	-0.0474819	-0.0423688	-0.204654	-0.155266	-0.191132	-0.2746	-0.00356995	0.0506902	-0.0748509	-0.0606827	0.0257578	-0.192459	-0.0712833	-0.0825058	-0.0668036	-0.0107413	-0.215358	-0.169585	-0.182012	-0.0944459	-0.133093	-0.129926	-0.242998	-0.22761	-0.0590819	-0.159486	-0.16914	-0.188841	-0.0906844	-0.216057	-0.0479659	-0.143798	-0.202165	-0.0271902	-0.18995	-0.227185	-0.0875637	0.058339	-0.0413018	-0.0854964	-0.120187	-0.106743	-0.0651178	0.00597003	0.0240625	0.0203151
AEBP2	0.164024	-0.056077	-0.0884896	0.116467	0.0743195	0.0254289	-0.24387	0.119083	0.0941126	-0.11608	-0.0105219	0.0283975	0.013583	-0.0966095	-0.142397	0.0370778	-0.0633737	0.0776676	0.16545	0.121083	-0.00524964	0.0318868	-0.194313	-0.00252392	0.00755889	0.0532804	-0.0966995	0.12673	-0.0544906	-0.0181787	-0.134774	-0.051599	0.00595427	0.0949125	0.0121263	-0.0116477	0.0938159	-0.322116	-0.00696088	-0.0070176	0.0123697	0.0388514	-0.0679566	-0.0646367	-0.0490776	-0.118773	-0.0367076	-0.143615	-0.0127169
AEN	-0.0616047	-0.00351629	0.0805144	0.0365011	0.0147018	0.0299576	0.274605	0.0860761	-0.135499	-0.0370952	-0.236098	-0.0153799	0.0482386	-0.100216	0.0582536	0.0695493	0.00448345	-0.0758238	-0.0132079	0.145782	0.00508591	0.10223	0.0157578	-0.228882	0.106679	0.00634068	0.0748979	-0.288323	0.0776561	-0.225	-0.173103	0.00790801	0.0649138	0.041014	-0.0385197	0.0535091	-0.0317676	0.0686154	0.0891119	-0.0875025	0.00108108	-0.0136893	-0.115576	0.00873843	0.0497632	0.157783	0.0620295	0.0449029	-0.0672505
AFAP1	0.0575322	0.0721397	0.0922607	0.0255882	0.0251907	0.0257953	0.134882	0.0719658	0.0616658	-0.0616516	0.0692558	0.0188635	0.0349508	0.133135	0.0181823	-0.0357212	0.0996309	-0.038976	0.0414159	0.164159	0.089298	0.119371	0.06359	0.0599973	-0.0616582	0.0552271	0.0935113	0.12102	0.0380054	0.153677	0.0225168	0.0858993	0.100896	0.0584928	0.0874452	-0.00389535	0.03916	-0.11075	0.0570311	0.0511132	0.0453842	0.064099	-0.0445992	0.0292729	0.100339	-0.135438	0.123263	0.0371485	0.00829152
AFAP1L1	-0.0944201	0.0334832	-0.014053	-0.015607	0.117332	0.0454271	0.0960073	-0.0135073	-0.134357	0.0755599	-0.136672	0.0833872	0.0698219	-0.0840621	0.0285479	0.0243139	-0.0612545	-0.0526832	0.0606253	0.109362	-0.0471456	-0.123759	0.0665797	-0.017947	0.0211821	-0.0298959	-0.0222436	-0.134487	-0.0797412	-0.104371	-0.0166971	0.0300526	0.0812722	-0.0169061	0.0539662	-0.0619834	-0.106373	-0.132287	-0.0993861	-0.0470238	0.0759508	0.0186149	-0.0455126	0.137375	-0.049836	-0.0162552	-0.026491	-0.0573671	-0.334932
AFAP1L2	0.109721	-0.0469726	0.0897675	-0.00702817	0.0483518	0.013967	0.108828	0.143279	0.0466284	0.11339	-0.272041	0.0232335	0.072632	0.0405885	-0.00988681	0.00816595	0.0187361	-0.074438	0.0720247	0.129899	0.0264989	-0.228496	0.0743405	0.0266456	0.0240622	-0.00694916	-0.107713	0.0264314	0.115731	-0.0233628	-0.00733676	-0.143002	-0.00940733	0.0297082	0.0257659	0.00997266	0.00659638	0.0190273	0.115174	-0.096879	0.0376544	0.0786326	-0.112856	0.075501	-0.00314327	0.0417252	0.0077378	0.0119827	0.031653
AFDN	0.290534	-0.184149	-0.0492554	0.0109132	-0.0948757	-0.0516452	-0.0449308	-0.13	-0.19771	-0.100579	-0.192465	0.0892852	-0.133602	-0.168973	0.128255	-0.00949976	-0.178711	0.106339	-0.313983	-0.273044	-0.0653542	-0.275908	0.0104357	-0.0116359	0.0586524	0.0256315	0.00773266	-0.162803	0.00388815	-0.0589251	0.0264091	0.0442593	-0.0090029	-0.260364	-0.319158	-0.0038032	-0.149679	-0.151389	0.112239	-0.0626211	-0.125704	0.113179	0.14875	-0.338204	0.142429	-0.192182	-0.067872	-0.325602	-0.113037
AFF1	-0.0631325	-0.00212845	0.0418201	0.0468051	-0.0393497	-0.0172472	0.0158348	-0.0128276	0.129575	0.0640257	0.28586	0.041687	-0.0226259	0.103906	0.00750089	-0.0676415	0.0167708	-0.0574154	-0.127878	0.0328418	0.0369912	0.0218773	-0.0175852	0.00888546	0.0276332	0.0593343	0.0315918	0.0758868	-0.0346779	-0.0136144	-0.0331256	-0.036395	-0.0403082	-0.100343	-0.027592	0.0487264	0.0332343	0.0552577	0.0286334	0.0529354	0.0283493	-0.0342979	-0.11039	0.0185999	0.0687293	-0.0451158	-0.0237812	0.106679	-0.0641937
AFF2	0.142192	0.0828608	0.011459	0.0925697	0.027861	0.11794	0.0751841	-0.15745	0.0249893	0.072426	0.218166	0.0780237	0.0513691	0.066176	0.172672	0.0577025	0.167297	0.0334437	0.093022	0.232697	0.0674484	0.0401874	0.00734716	0.0900862	0.0821671	-0.0303242	0.128	-0.00615483	0.155668	0.131825	0.211203	0.145962	-0.0344478	0.0241371	0.0948442	0.0337019	0.0741117	0.32936	0.0642506	0.113787	0.0185424	0.0239967	0.220158	-0.00735009	-0.0139625	-0.155335	0.0432997	-0.00147638	0.0307767
AFF3	-0.070309	-0.0136349	-0.0795852	-0.0628538	-0.143057	-0.253468	-0.218638	0.163555	-0.025563	-0.161473	0.18044	-0.0955799	-0.127582	-0.0288904	-0.261923	-0.14299	-0.130962	-0.211286	-0.238989	-0.186027	-0.05569	-0.117041	-0.139007	-0.0402341	-0.321689	-0.17522	-0.251561	0.042605	-0.227488	0.0851197	-0.000463663	-0.187077	-0.503402	-0.163132	-0.0429926	-0.245901	-0.097876	0.00982707	-0.128718	-0.10634	-0.202005	-0.327513	-0.0997288	-0.140091	-0.223966	-0.196279	-0.155174	-0.177564	-0.238752
AFF4	-0.129156	-0.0751694	0.0637505	-0.0727832	-0.0744528	0.0154788	-0.0443694	0.00288711	0.0812294	-0.132804	-0.116506	0.0396882	-0.157883	-0.0489378	-0.109976	-0.00528643	-0.000353177	-0.108342	-0.11779	0.0371311	-0.000863187	0.019602	0.00561853	-0.00224849	-0.0217355	0.0051407	0.0127451	-0.160863	-0.00569154	0.222376	0.0335146	0.0431722	0.00876432	0.0143503	-0.0463777	-0.0705454	0.0238914	-0.0896314	-0.0321992	-0.0140192	0.00946349	-0.154073	-0.0464323	-0.150285	0.163463	-0.176516	-0.0831255	-0.0178887	0.0355569
AFG1L	-0.115586	0.304772	-0.171611	-0.0848853	-0.00404981	0.0573124	-0.000823132	-0.213597	-0.218492	-0.0127802	-0.0482463	-0.0796684	0.133681	-0.0682719	0.0254777	-0.0174188	0.0313975	0.0496988	0.116804	-0.0107519	0.128063	0.0100443	-0.0415359	0.0957312	0.0571165	0.00598737	0.177955	0.0343594	-0.0323002	0.272343	0.130567	0.000179632	-0.0764469	0.117827	0.0346461	0.110884	0.0248314	-0.0125207	0.0457701	0.0254647	0.00705823	-0.0702991	0.0381067	-0.111196	-0.0470157	-0.0803288	0.0754317	0.141369	-0.097187
AFG3L2	-0.915129	-0.999427	-0.966392	-1.27244	-1.11202	-0.866718	-1.04712	-1.37992	-1.18287	-0.921979	-0.847049	-0.717162	-1.27058	-1.05469	-1.23711	-0.889271	-0.332149	-0.879388	-0.599305	-0.876983	-1.32106	-1.27232	-1.00901	-0.674462	-1.02233	-0.7474	-1.52985	-0.641008	-1.02982	-1.11212	-1.26383	-0.876563	-1.35278	-1.45313	-1.32813	-1.28707	-1.12043	-1.08006	-0.9842	-1.19496	-1.30379	-1.25945	-1.31254	-0.834431	-1.39851	-0.881543	-0.813932	-0.976151	-1.18569
AFM	0.0722734	0.0867847	0.0136424	-0.021288	0.0830913	0.0504039	0.0224602	0.215907	0.247834	0.101644	0.2182	0.0955226	0.187522	0.216648	0.115136	0.0913925	0.0650626	0.012942	0.135087	0.105471	0.0981072	0.107128	0.146165	-0.0480057	0.116683	0.104178	0.149581	0.203966	0.148347	0.15377	0.048605	0.119928	0.0740308	0.0699005	0.142079	0.0452322	0.113601	0.188863	0.107635	0.125548	0.0900434	0.165484	0.152825	0.141357	0.159886	0.0420687	0.0883122	0.0166434	0.264448
AFMID	-0.0477098	0.0873543	-0.00983797	-0.0306423	0.0392513	-0.0621227	-0.0179191	-0.227531	-0.030087	0.0294367	0.159905	-0.152882	-0.196255	0.101436	-0.0141144	-0.151661	-0.144844	-0.0683748	-0.0545262	-0.172792	0.0118414	-0.0280337	-0.0232641	0.0138797	-0.131449	0.0783088	0.0383957	-0.0147189	-0.134052	0.228625	0.0438347	0.0893203	-0.137581	-0.0343246	-0.237451	-0.0858713	-0.0273668	-0.187558	-0.152268	-0.111924	-0.0164447	-0.232549	-0.0412977	0.0732949	-0.0359137	0.0231537	0.00418827	0.029706	-0.00473411
AFP	-0.0451166	-0.106854	-0.106648	-0.132976	-0.00188779	-0.0949063	-0.0263005	-0.0861657	-0.028726	-0.00202585	-0.046791	-0.074603	-0.0261719	-0.093054	0.0346471	-0.0913144	-0.126937	-0.0938344	-0.0139066	0.242543	-0.0099124	-0.0304902	-0.0370568	-0.0423187	-0.137462	-0.119645	-0.155045	-0.022262	-0.0129261	-0.0120521	-0.0705961	-0.0979133	-0.126826	-0.0822508	-0.0338403	-0.0452311	-0.112066	0.0869614	-0.0846565	-0.10128	-0.100873	-0.132997	-0.0106211	-0.106109	-0.0615654	-0.262683	-0.153362	-0.0161144	-0.00297149
AFTPH	0.0720906	0.220434	-0.280521	-0.132739	-0.0136194	-0.169227	-0.169546	0.1431	0.171687	0.159914	0.355809	-0.0469107	-0.0181867	0.0045682	0.0555932	0.0312911	-0.0837138	0.0383894	0.0398486	-0.124743	-0.26163	0.0509397	0.0180237	0.0866394	-0.0211538	0.105608	-0.0316149	-0.136807	-0.122578	0.0162981	0.136728	0.0352161	0.0316867	-0.0299696	-0.0159105	0.122574	0.0769067	0.152919	-0.0539394	-0.117453	0.187663	-0.0112284	0.00662842	-0.178894	0.145551	-0.00309369	-0.059128	0.00858566	0.00698957
AGA	0.0914746	0.00600367	0.0864474	0.00221035	0.0917927	0.0775471	0.178816	0.072161	-0.0175397	-0.0455718	0.0842208	0.0126436	0.0454737	0.0684431	0.0321448	0.00662371	0.0548133	0.122677	-0.100351	0.110775	0.086693	0.0673004	0.0107352	0.084179	0.0750894	0.108712	0.0764886	0.0679943	-0.0352027	-0.0371247	0.0942825	0.0496727	-0.00530365	-0.0646068	0.00969564	0.0665503	-0.0207899	0.134168	-0.0568657	0.0258942	0.0369022	0.131383	0.0184753	0.0142418	0.0266617	0.0790775	-0.00236759	-0.0118748	-0.0103955
AGAP1	-0.12292	-0.00087634	0.00116237	-0.0305423	0.231077	0.0350092	-0.196026	-0.185395	-0.0659439	0.141587	0.180543	-0.0383484	0.12375	-0.117692	-0.0261074	0.0570577	0.080523	0.0169808	-0.102455	0.099911	-0.0500204	-0.0370047	-0.123386	-0.0313089	-0.0369542	0.108746	-0.0854386	0.0177938	-0.0717835	0.116721	-0.072805	0.0535994	0.0946897	0.0120924	-0.0847304	-0.00801761	-0.0714616	-0.0414042	0.0791621	-0.0142562	-0.105986	0.0379204	-0.133793	-0.18236	0.142859	0.12381	-0.0396884	0.0575072	0.0659804
AGAP2	-0.40217	-0.314064	-0.507889	-0.266313	-0.173629	-0.33768	-0.262961	-0.32027	-0.111061	-0.355408	-0.291651	-0.291455	-0.223798	-0.302618	-0.318231	-0.479103	-0.307106	-0.454492	-0.376702	-0.452208	-0.24612	-0.315401	-0.281859	-0.272178	-0.391232	-0.298271	-0.301848	-0.335791	-0.353525	-0.379906	-0.302214	-0.323746	-0.504808	-0.274143	-0.105589	-0.171915	-0.268628	-0.0846645	-0.114302	-0.365056	-0.584105	-0.14717	-0.243969	-0.226441	-0.309583	-0.209531	-0.458992	-0.167245	-0.20435
AGAP3	0.0723859	0.137872	0.0442445	0.0478987	0.111216	-0.0339416	-0.207734	0.0819779	-0.0190025	0.00289845	0.249557	0.00464925	0.0792192	0.0339465	0.0146645	0.0204985	0.0379688	-0.0163572	0.0136161	-0.123474	-0.0915843	0.067219	0.0231576	0.00252981	0.0482749	0.0596208	0.0739943	0.172644	0.0196737	0.0887133	0.176365	0.0824404	0.133427	0.0585178	0.179958	0.0849466	0.0544419	0.0586314	0.096114	0.051878	0.0720932	0.0555643	0.00585747	0.0397794	0.100281	0.0343144	0.0243557	-0.0837301	0.063438
AGAP6	-0.626971	-0.777538	-0.670946	-0.571172	-0.900233	-0.646639	-0.309313	-1.08671	-0.814046	-0.95258	-0.514663	-0.938431	-0.970984	-0.546348	-0.806679	-0.542096	-1.05579	-0.426326	-0.739252	-0.436728	-0.998875	-0.897763	-0.715946	-0.778465	-0.913006	-0.78277	-0.655385	-0.71774	-0.967987	-0.995312	-0.773166	-0.710124	-0.646119	-0.772141	-0.838195	-1.1107	-0.604312	-0.459897	-0.580555	-0.555676	-0.831962	-0.718767	-0.864877	-0.972914	-0.636085	-0.673179	-0.750927	-0.583617	-0.917366
AGBL1	0.129451	0.109581	0.117418	0.108609	0.0755385	0.122389	0.0295381	0.170383	0.0356847	-0.0140485	0.0322885	-0.0117512	0.0972416	0.0175109	-0.0839164	0.0850233	0.0303205	0.0158251	0.128453	-0.0802073	0.0814561	0.0350459	0.00729696	0.0230822	0.0572081	-0.0445142	0.00884452	0.0560078	0.0130135	0.102964	0.136871	0.0791545	-0.0190818	0.0278776	-0.00965397	-0.0289244	0.0646081	0.075009	0.103058	0.0270846	-0.0109692	0.0814629	0.056609	0.0633582	-0.0525265	-0.102955	0.0148864	0.0839649	0.037675
AGBL2	-0.0882994	0.0890964	-0.111052	-0.0492235	-0.245346	-0.178232	0.0446307	-0.11018	-0.03332	0.00763871	-0.129686	-0.0499482	-0.017234	0.0060829	-0.0875558	-0.0544493	-0.0339881	0.0384175	0.0949657	0.029369	-0.112571	-0.078318	-0.0342716	0.0168858	-0.0308281	-0.0202815	-0.19411	0.0797283	-0.0373055	-0.23049	0.0439828	-0.0724943	-0.0346556	-0.154204	0.0421984	-0.0358809	-0.0509944	0.0620052	-0.116541	-0.0997311	-0.0767697	-0.138947	-0.0146126	-0.0395928	-0.0950266	0.00481842	-0.0824164	-0.116582	0.0942388
AGBL3	-0.0637937	-0.218855	-0.408276	-0.189973	-0.0778731	-0.168324	-0.234539	-0.0244432	-0.153749	-0.0551856	-0.34015	-0.208353	-0.0935684	-0.169681	-0.0937545	-0.103639	-0.160177	-0.137647	-0.106752	0.0972282	-0.209937	-0.145196	-0.181831	-0.087186	-0.0934361	-0.245913	-0.164303	-0.000865676	-0.061963	0.0582201	-0.341654	-0.198199	-0.0612959	-0.0495766	-0.0705619	-0.176072	-0.10981	-0.177775	-0.117249	-0.163821	-0.126693	-0.0374939	-0.23334	-0.0263991	-0.107661	-0.0920865	-0.128124	-0.211618	-0.128726
AGBL4	-0.0802056	-0.0496075	-0.0323462	-0.087236	-0.0825956	-0.0664202	0.0469619	0.123148	-0.0824134	-0.0435937	0.0190225	-0.0615166	0.0130943	-0.0775636	-0.112179	0.0524611	-0.00351428	0.0300962	-0.0418894	-0.187678	-0.191104	0.0591527	0.0118078	-0.0291727	-0.156594	-0.164041	-0.22797	0.0149646	-0.136525	0.0152593	0.0231723	-0.052434	0.0502056	0.0749749	-0.0342258	-0.150189	-0.0268264	-0.00752841	0.0383833	-0.120587	-0.153938	-0.123856	-0.0727113	-0.079061	-0.0294578	-0.0207925	-0.137805	0.0827256	-0.066222
AGBL5	0.0328301	-0.0188679	0.00316326	0.0397245	-0.0237251	-0.0945119	-0.0505749	0.0551176	-0.193885	-0.0921859	-0.262696	-0.0264333	-0.0294961	-0.0555726	-0.0951123	0.0279763	-0.0177722	-0.0255916	0.0852299	0.166437	-0.0896645	-0.0166681	-0.0723388	-0.0539357	-0.0659589	-0.0420684	0.0198172	-0.0238377	-0.0847472	-0.0870256	-0.0441189	-0.00630975	-0.0391337	-0.124605	0.0490588	-0.0778741	-0.0403322	0.0534289	-0.246761	-0.129974	-0.109968	-0.0744375	0.0815691	-0.0168761	-0.0229189	-0.0779309	-0.17817	-0.0210307	-0.0617531
AGER	0.203823	0.137364	0.0542283	0.0651805	0.116162	0.0921892	0.241873	0.0337385	0.00558825	0.17226	0.212398	0.022194	0.171777	-0.0186762	0.245149	0.123812	0.173328	0.160086	-0.0193346	0.288253	0.0229514	0.112245	0.144013	0.14335	0.116736	0.0685851	0.142994	0.1418	0.166842	0.00999207	0.0982025	0.092523	0.0298318	0.133734	0.207259	0.147913	0.126354	0.10589	0.140667	0.0611256	0.133162	0.069799	0.09179	0.0253303	0.109622	-0.00626458	0.0945627	0.18038	-0.0818172
AGFG1	-0.013822	0.0783148	0.02823	-0.0950959	-0.098102	0.0742986	-0.00976142	0.0502828	0.146445	-0.0964044	0.147348	0.0212755	0.059986	0.0492545	0.00893716	0.0769687	-0.0898171	0.102527	0.0255415	-0.179917	0.100677	-0.0603572	-0.00196713	-0.0139549	0.000918034	0.156538	-0.0709511	0.14693	0.0923057	-0.0229004	0.0194	-0.0605372	0.181889	-0.101787	-0.120584	0.190201	-0.0315457	0.0921343	0.077134	-0.00538735	-0.0489715	0.200102	0.131915	-0.0399273	0.179915	0.195036	-0.00938844	0.0243292	-0.102925
AGFG2	-0.0631842	-0.00435474	-0.198896	-0.167471	0.00749066	-0.0993739	-0.127141	-0.0229133	-0.155708	0.0941431	-0.0409451	0.00547132	-0.0795922	0.0119962	0.0517336	-0.0564528	-0.102101	-0.142019	-0.13465	0.0514045	0.021827	-0.204635	0.0347089	-0.0410279	0.0878458	-0.0540037	-0.195419	0.135561	0.0360251	0.128149	-0.0621314	-0.0636671	0.076019	-0.0929693	-0.0124099	0.0753949	-0.0416577	-0.220347	-0.479041	-0.124551	-0.0196532	0.0172436	-0.00940989	-0.01414	-0.0135078	-0.190891	-0.0793277	0.0388128	0.056793
AGGF1	0.0388519	-0.052206	0.126951	-0.0103474	0.0559988	0.0104387	0.0326161	0.0420293	0.0216912	0.0687401	0.202741	0.143521	0.210524	0.169953	0.0934214	0.0655252	0.199041	0.155398	0.172499	0.00869706	0.00705181	0.144615	0.154484	0.0548298	-0.0265314	0.00972207	0.163325	0.121839	-0.0199818	-0.100211	-0.0744085	0.130137	0.136825	0.124884	0.0239618	0.129731	0.1827	0.075598	0.054932	0.0831114	0.151965	0.189607	0.0672876	0.105002	0.20119	0.030249	-0.0106209	0.165122	-0.115681
AGK	-0.064496	0.00924295	-0.0517117	-0.0772551	0.0721958	-0.0039441	-0.0164061	0.0485438	0.071663	0.0495063	0.0385961	-0.0755234	0.080363	0.0462626	-0.0224499	0.0469588	0.033639	-0.0682693	-0.0583675	-0.00452573	0.0132909	-0.0242583	0.00491888	-0.0739722	0.0333282	0.00420999	-0.0766645	-0.00488027	-0.018339	0.176725	-0.0584038	-0.0468384	0.0975162	0.0180987	-0.0373182	0.0744518	0.00826894	-0.0730223	0.0748359	0.0345729	0.10599	-0.0231103	0.0542855	0.0210725	0.107794	-0.155823	0.0517145	-0.0387796	-0.024894
AGL	-0.13979	-0.290644	-0.15081	0.0210651	-0.089635	-0.135476	0.000608232	-0.0139577	-0.133473	-0.132552	-0.500353	-0.0567172	-0.184227	-0.0418313	-0.195213	-0.0311347	-0.0937038	-0.00634692	-0.323771	-0.249038	-0.211235	-0.166331	-0.090373	-0.113898	-0.25777	-0.139696	-0.242517	-0.15294	-0.104694	-0.282275	-0.208958	-0.301799	-0.262965	-0.230151	-0.183159	-0.341645	-0.0014409	-0.045834	-0.12265	-0.148577	-0.00125474	-0.167826	-0.110954	-0.248399	-0.198484	-0.186489	-0.160989	-0.0716865	-0.150249
AGMAT	-0.0163573	0.149268	-0.0249419	0.042749	-0.0234565	-0.0985838	0.174603	-0.39328	-0.142475	0.167636	0.0637212	0.0269837	0.008644	-0.0229219	0.0094932	0.0620476	-0.0117979	-0.0206538	-0.087526	-0.116803	0.143101	-0.0178467	0.0974716	0.00317105	0.0461598	0.0428559	0.115998	-0.000960055	-0.0414606	-0.153603	0.156867	0.0147468	-0.0376489	0.0329498	-0.0898518	-0.048741	-0.00627695	0.0116931	-0.00448833	-0.0475746	-0.0198019	0.0329205	-0.147415	-0.159917	-0.115489	0.217842	0.0119134	-0.0823064	-0.0890801
AGMO	0.040492	0.000829552	0.0052608	-0.00511539	0.0147343	0.0529043	0.101279	0.040876	-0.0467856	-0.0931991	0.199183	0.111751	4.67e-05	-0.0435269	0.0679637	0.0465216	-0.0273402	-0.00540001	0.0688843	-0.0369279	0.13672	-0.0213087	-0.0183374	-0.0170564	0.0272435	-0.0548044	-0.0171756	0.04052	0.0127026	0.151139	0.0419785	0.112479	-0.0279875	-0.0222696	-0.0996848	-0.0363426	0.0109986	0.104303	0.0725602	0.0763094	0.037054	0.0365325	0.11845	0.0342638	0.0920703	0.0113397	0.101138	0.0157804	0.0597468
AGO1	-0.151828	0.0126154	-0.147985	-0.109463	-0.118984	-0.310613	-0.00577454	-0.0340316	-0.0317723	-0.121687	-0.101235	-0.0434085	-0.166831	-0.0372716	-0.0832413	-0.118584	-0.0104966	-0.159135	-0.0834785	-0.111174	-0.0123685	-0.060916	-0.152956	-0.0593013	0.0590256	-0.125651	-0.22457	0.0490591	-0.167563	-0.0454789	-0.0591875	-0.0920456	-0.215767	-0.109932	0.0136175	-0.128662	-0.0981775	-0.101578	-0.074982	-0.151702	-0.0292257	-0.115158	-0.0481694	-0.394432	-0.0703356	-0.174694	-0.0753907	-0.16507	-0.211317
AGO2	-0.137138	0.115891	0.0375185	-0.12577	0.036912	0.182118	0.166084	0.100848	-0.0964477	-0.0141896	-0.0957915	-0.0716765	-0.157651	0.0788308	-0.188457	-0.110552	-0.02671	-0.0443206	0.106625	-0.0853446	-0.170201	0.0329111	-0.0401141	-0.00434425	-0.0234585	-0.102478	0.0964194	0.0491806	-0.000773067	0.0884457	-0.0984938	-0.0310819	-0.0119901	-0.02062	-0.00701113	0.044591	0.0242022	-0.287385	-0.109917	0.0862137	0.0395841	-0.070568	-0.111211	-0.0897904	0.125256	-0.0432693	0.0103502	-0.0116516	0.0312908
AGO3	-0.153001	0.00903412	-0.100018	-0.0915983	-0.148238	-0.0887401	-0.066171	-0.0315971	-0.0926754	0.101445	0.217905	-0.0822476	-0.0851711	0.0439418	-0.127274	0.064591	-0.0714519	-0.31184	-0.164937	-0.118723	0.0903486	-0.00341896	-0.174575	0.0184763	0.102084	0.0432483	-0.172839	-0.064977	-0.133193	0.0435463	0.0302825	0.0107209	-0.232009	-0.100964	-0.0460827	-0.0860894	-0.111207	-0.204682	0.013793	0.024599	-0.00666217	-0.153917	-0.0352635	-0.0921456	-0.252709	-0.246604	-0.0574696	-0.108728	-0.146703
AGO4	-0.11242	0.0104847	-0.00330266	-0.0566472	-0.0507657	-0.0194673	0.0602956	-0.347506	-0.0388596	0.0116939	0.0233614	-0.0534982	-0.0241822	-0.0700126	0.0481308	0.0343246	-0.0148056	-0.0682671	-0.0111445	-0.0950725	0.0533199	0.00203405	0.0227697	-0.0618998	0.138539	0.0329006	0.0416798	0.118206	-0.104852	-0.0354831	0.0372212	-0.0500347	-0.0249234	-0.080715	0.00335082	-0.0555522	-0.012011	-0.0386178	-0.0143264	-0.0450083	-0.101979	-0.0806331	-0.075387	-0.14983	-0.0375212	0.0340026	-0.0403567	-0.0378641	-0.0266566
AGPAT1	0.0118213	-0.116737	-0.00693644	-0.13604	-0.0910569	-0.151461	-0.0726083	0.197943	-0.128061	0.0384766	-0.155968	-0.204536	-0.254966	-0.186935	-0.0266953	-0.0973467	0.0377333	-0.0815125	-0.120515	0.0737313	-1.32772	-0.0835366	0.00595377	-0.0136396	-0.0795632	-0.0989261	0.0246249	-0.0848675	-0.0481209	-0.0821435	-0.0779407	-0.0975797	-0.166189	-0.0151238	-0.0119273	-0.0568234	-0.101476	-0.0268154	-0.0174833	-0.0552435	-0.0286144	-0.0784869	-0.036136	-0.153552	0.0170816	-0.0362896	-0.0744758	-0.0224954	-0.065464
AGPAT2	-0.295371	-0.0427159	-0.0820156	-0.141872	-0.204296	0.0350549	-0.0241617	-0.0108218	-0.042687	-0.00334358	0.0154347	-0.138306	-0.0990966	-0.214624	0.0684056	-0.170877	-0.0511185	-0.0764407	-0.337535	-0.161292	0.133146	-0.11414	-0.122177	-0.0441665	0.0215591	-0.101744	-0.0682627	-0.0956414	0.0540826	-0.171652	-0.13779	-0.0585242	-0.143426	-0.0446269	-0.241916	-0.0739392	-0.131298	0.0218232	0.0210431	-0.114399	-0.109407	-0.202826	-0.13928	-0.200332	-0.0171075	-0.200908	-0.0399349	-0.00388118	-0.0617846
AGPAT3	-0.0238958	-0.0470392	0.0883772	-0.0417148	-0.0739342	0.0655516	0.00657552	0.113238	-0.0823546	0.0305522	-0.0722296	0.00697803	-0.0150017	-0.024498	-0.0438947	-0.0146461	-0.0214564	0.0630535	-0.0997196	-0.147983	0.0267296	-0.061502	0.000840533	0.00938062	0.0933441	-0.0452012	-0.0580326	-0.0793773	0.0213112	0.03665	0.109407	-0.00528823	-0.00502515	-0.0204176	-0.201665	-0.0895988	0.00628178	-0.17885	0.105992	0.00317045	-0.026193	-0.114126	-0.0526399	0.0213319	0.0531697	0.032569	0.102132	0.162619	-0.105377
AGPAT4	-0.00343896	-0.0302717	-0.0156085	-0.0317706	-0.00379532	0.139823	-0.0885142	0.10675	-0.101763	-0.107861	0.000570556	-0.024462	0.0716553	0.00777313	-0.0556434	-0.053966	0.0323599	0.0529584	-0.00936401	-0.120943	-0.0297164	0.00548267	-0.0338115	0.0514739	0.0509226	0.0566499	0.0500392	0.0114964	0.0982926	0.0553285	0.0628717	0.000214814	0.0184457	0.0306882	0.000428381	0.0416577	-0.0225841	-0.0332012	0.0761414	-0.00845349	-0.0420133	0.0696699	0.0932648	-0.0591349	-0.0208486	0.115663	0.0385169	-0.0992992	0.00360959
AGPAT5	0.0460554	0.107367	0.136997	0.0226555	0.0556956	0.109616	-0.0112311	0.146915	0.225557	0.0538668	0.158492	0.0496634	0.106478	0.0888353	0.0705017	0.0872643	0.127937	0.11825	0.00721204	0.0408057	0.0767113	-0.0555685	-0.0372515	0.0442354	0.241558	0.169246	-0.0293338	-0.00856225	0.138096	0.16223	0.166133	0.0303742	-0.0699604	0.0766137	0.110902	0.0664534	0.0102485	0.0853465	0.158743	0.0902096	-0.0266343	0.0350848	-0.0188177	-0.00571402	0.0323842	0.0476658	0.127581	0.115821	-0.0452192
AGPS	0.0270088	-0.0372589	0.119207	-0.012598	-0.0423061	0.106224	-0.240271	-0.0197985	-0.0491689	-0.0127048	-0.295749	0.0382729	0.105538	0.139342	0.0372587	-0.113639	-0.0268822	0.0648249	-0.0580474	-0.0597807	-0.0799755	-0.0501703	0.0501159	0.0338296	0.0719776	-0.0380185	0.038783	-0.0498076	0.017382	-0.0668185	-0.0242469	-0.00658226	-0.0670391	0.0736338	-0.111835	0.0776335	0.0460873	-0.115719	0.179424	0.021691	-0.0247249	-0.00377299	-0.0495706	0.0424481	-0.0116017	-0.101522	0.0379268	0.0171941	0.0937464
AGR2	-0.0668766	-0.0969704	-0.0620965	0.00457357	0.00979826	-0.127738	0.050226	-0.00894434	-0.0915491	0.126407	-0.282446	0.0470287	-0.0792543	-0.0187152	-0.302444	-0.15877	-0.0884376	-0.0742474	-0.027329	-0.0697941	0.00888928	0.0174705	-0.0832821	-0.142926	-0.0497262	-0.158153	-0.0657744	-0.0658244	-0.00899274	-0.037653	-0.140191	-0.0656663	-0.0418928	0.0306196	0.016097	-0.0969616	0.0393527	-0.0244133	-0.0744295	-0.0177217	0.130386	-0.205695	0.00331951	0.10374	0.0139536	0.0225706	0.0432027	-0.110171	-0.0500237
AGR3	-0.16814	-0.173826	-0.120962	-0.117084	0.0312758	-0.137065	-0.0264166	-0.124692	0.178781	0.149803	0.42913	0.104424	-0.00759428	-0.0326432	-0.131001	-0.215174	-0.222298	-0.0971734	-0.0592137	-0.184809	-0.113923	-0.0406818	-0.06125	-0.210883	-0.02799	-0.0277381	0.11391	-0.00156471	-0.0876392	-0.114916	-0.177032	-0.029666	-0.159731	-0.0400747	-0.0149228	-0.456508	0.0685768	0.0667234	-0.10294	-0.0142256	0.0293812	-0.0652301	-0.0285165	-0.00433947	0.0290686	-0.0167524	0.114601	-0.137156	-0.0123186
AGRN	-0.0585091	-0.140003	-0.0428044	-0.0731475	-0.00630257	-0.110089	-0.00777297	-0.301878	-0.115179	-0.081775	-0.0767788	-0.0337639	-0.113839	-0.150572	-0.0775529	-0.267216	-0.0131219	-0.161323	0.0153493	-0.182352	-0.0786096	-0.0570087	-0.100958	-0.120323	0.0396818	-0.00521675	-0.108343	-0.026961	-0.0608678	-0.106744	-0.0718319	-0.0936886	-0.221262	-0.0975696	-0.159559	-0.24692	-0.0291591	-0.252164	-0.149743	-0.182974	-0.0598138	-0.0498314	-0.0751779	-0.287357	-0.0564877	-0.134492	-0.022699	-0.105625	-0.304635
AGRP	-0.0533766	0.0189578	-0.0462576	-0.133848	-0.0136312	0.0585313	-0.00428727	-0.289346	-0.0963182	-0.0181205	-0.155347	-0.0983097	-0.0452418	-0.0184079	-0.0747544	-0.154335	-0.0227347	-0.0212449	-0.239919	-0.101398	-0.144954	-0.0297565	-0.0750379	-0.185306	-0.0133677	-0.00225404	-0.0110289	0.012169	-0.022153	-0.310107	-0.260265	-0.0762579	-0.0915331	-0.0136579	-0.111639	-0.0766072	-0.00464941	0.191649	-0.427784	-0.163117	-0.145821	-0.0610743	-0.0466914	-0.109161	0.0120772	-0.0636963	0.0417204	-0.204285	-0.0762116
AGT	0.0907656	-0.0226991	-0.0298121	-0.00858429	0.113597	-0.0272664	0.00846409	-0.0790699	-0.00942821	0.0116712	-0.00457028	0.0164772	0.0254643	0.0482657	-0.00411214	-0.0148917	-0.0201432	0.0513526	0.0362391	0.172502	-0.0667596	0.0259001	-0.0430042	-0.0517146	-0.0201578	-0.0824172	-0.00607538	-0.0509182	-0.140324	-0.0201809	-0.153068	-0.00876993	0.0209582	-0.0648602	-0.0102685	0.10314	0.00642971	-0.0180308	0.0750529	0.0127897	0.0239059	-0.00614509	0.0479353	0.0833608	0.0753155	0.037327	0.0194969	-0.0534181	0.037027
AGTPBP1	0.031282	0.0623136	0.0338616	0.134962	0.084039	0.110761	0.128578	0.161357	0.109464	0.146062	0.0940964	0.184094	0.120824	0.0531841	0.0517315	0.144192	0.0131904	0.172904	-0.0263749	-0.182049	-0.0654065	0.00321275	0.0496187	0.0749536	0.0808877	0.0734741	0.0943317	0.124368	0.0534648	-0.0785729	0.0339119	-0.00877358	0.0240686	0.150071	0.126812	-0.0103152	0.147967	0.206623	0.0427066	0.128106	-0.0156853	0.0958295	0.0376393	0.122888	-0.0660074	0.0616334	0.082627	0.0969312	0.125009
AGTR1	-0.00792929	0.145879	0.049102	0.0128484	-0.0205325	0.0511876	0.0364874	0.0302652	-0.0384517	-0.0727654	0.00249663	-0.0455507	0.0165718	-0.0218809	-0.20895	-0.00735934	0.0392354	-0.0426033	-0.118864	-0.137583	0.0955319	0.0179138	-0.0618639	-0.00763835	-0.120128	-0.0540935	0.143158	-0.0572704	0.032885	0.26485	0.104181	-0.185093	0.0377959	0.0436171	-0.228712	-0.0223431	-0.0263094	-0.120457	0.0669883	-0.0450177	-0.0560686	-0.119865	0.0837445	-0.011404	0.0709017	0.0177029	-0.156001	0.0094808	-0.0218264
AGTR2	0.0573919	0.0142208	-0.0850836	0.124432	0.104395	-0.0860342	0.235621	0.0710261	-0.042984	0.0257213	0.0638623	0.0775391	-0.0363044	0.0178093	-0.113381	-0.0289007	0.0123191	-0.182842	0.0369148	-0.225447	-0.0993516	0.0239996	-0.0695017	-0.0610179	-0.0248651	-0.0895958	-0.146453	-0.105562	-0.0996173	-0.119347	0.0412963	-0.0731157	0.0240894	-0.00657421	-0.042155	0.0686687	-0.0104318	-0.102054	0.0670048	-0.0179022	0.0365993	-0.0425202	0.029935	0.0234775	-0.0994199	0.0628676	-0.0960783	-0.0153085	0.0981501
AGTRAP	0.107796	0.136441	0.0869475	0.0555073	0.101855	-0.129526	-0.000127752	-0.189447	0.0362235	0.104833	0.0203993	0.09167	0.0840163	0.0553654	0.0325475	0.0137439	0.0579309	-0.0339311	0.160829	0.135716	0.077241	0.00653745	0.153567	-0.0194481	0.136542	0.1397	0.0704985	0.0878681	0.164667	0.0495369	0.0422104	0.0632917	-0.0538043	0.111802	-0.00493602	0.0424984	0.100691	0.0789346	-0.0132249	0.00494801	0.0841957	0.112627	0.0701066	0.0412799	-0.0417204	0.0642738	0.0707314	0.0372659	0.0384401
AGXT	-0.0636208	0.0012434	-0.0341127	-0.107554	0.13873	0.0359964	-0.0501228	-0.1578	0.0266685	0.0525044	0.0214027	0.0472749	0.0489032	0.0412749	0.0681962	-0.043746	0.0409716	-0.0507273	0.010567	0.0576691	-0.024867	-0.0450106	-0.0186765	-0.0489612	0.0769334	0.0429932	-0.0304191	-0.128966	-0.0204264	-0.016189	-0.144703	0.0205966	-0.00903434	0.00333544	0.0340773	-0.0767031	-0.00700846	0.0771591	0.076922	0.0172286	-0.0258387	0.0205446	-0.0620138	-0.087529	0.169898	0.152514	0.0841216	0.186357	-0.0250151
AGXT2	0.140773	0.156317	0.159568	0.101167	0.198537	0.0359986	0.127926	0.0623058	0.0857342	0.1147	0.0578906	0.0671526	0.0608258	0.135694	0.0461149	0.253466	0.0155513	0.222091	-0.0596316	0.0595725	-0.076107	-0.0961982	0.0156798	-0.00730392	0.150521	0.177075	0.181119	0.0990881	0.0295522	0.0432622	-0.053625	0.0203519	0.158009	0.100392	0.201576	-0.0688472	0.0989603	0.00631449	0.0671144	0.0902415	0.103373	-0.0390953	-0.0646962	0.111058	0.156048	0.0352104	0.0122166	0.208463	0.0177705
AHCTF1	-1.4681	-1.24759	-1.40837	-1.2996	-1.1018	-1.20506	-1.22884	-1.73749	-1.33761	-1.42694	-0.668021	-1.56531	-1.46496	-1.04322	-1.29451	-1.37634	-1.64162	-1.37956	-1.23936	-1.25061	-1.22098	-1.23622	-1.32334	-1.62866	-1.22045	-1.30911	-1.03122	-1.59289	-1.80178	-1.00824	-1.278	-1.10969	-1.25172	-1.08695	-1.48755	-1.12752	-1.19595	-1.65432	-1.24923	-0.904012	-1.41014	-1.68049	-1.16517	-1.40269	-1.20305	-1.09581	-1.34405	-1.39732	-1.14581
AHCY	-0.732122	-0.692912	-0.553033	-0.328012	-0.677009	-0.537238	-0.655693	-0.579068	-0.503174	-0.353532	-0.831295	-0.263278	-0.270841	-0.554652	-0.783992	-0.680597	-0.653752	-0.418039	-0.513287	-0.777533	-0.506081	-0.837696	-0.349812	-0.680274	-0.609659	-0.805455	-0.438962	-0.59751	-0.892943	-0.550683	-0.515465	-0.412434	-0.535687	-0.812935	-0.419829	-0.528126	-0.379451	-0.613057	-1.03598	-0.609386	-0.451155	-0.708553	-0.684458	-0.606391	-0.981549	-0.3415	-0.516192	-1.01583	-1.26287
AHCYL1	-0.528446	-0.746013	-0.251034	-0.314086	-0.581631	-0.276	-0.537916	-0.708199	-0.213775	-0.605802	-0.383292	-0.341771	-0.189801	-0.704113	-0.441763	-0.237147	-0.284522	-0.504157	-0.904979	-0.29831	-0.620555	-0.220901	-0.166061	-0.469393	-0.432816	-0.133452	-0.401308	-0.237419	-0.489775	-0.83685	-0.0789503	-0.383747	-0.560045	-0.340658	-0.683423	-0.450107	-0.0434748	-0.274495	-0.181907	-0.29247	-0.239767	-0.224596	-0.280324	-0.63937	-0.608683	-0.547885	-0.574895	-0.438208	-0.437949
AHCYL2	0.0315907	-0.288521	-0.313558	-0.104826	-0.00515327	-0.126628	-0.151514	-0.0594089	-0.0606383	-0.149844	-0.218628	-0.105419	0.0826048	-0.150464	-0.103205	-0.154626	-0.100761	-0.17774	-0.0853502	-0.111464	-0.0801774	-0.102399	-0.0696059	-0.0621542	-0.0403677	-0.00287062	-0.0419712	-0.0147017	-0.160812	-0.00112382	-0.116068	-0.138302	-0.0919517	-0.116001	-0.0906526	-0.107907	-0.0531529	-0.0786218	-0.0124581	-0.112057	0.0122484	-0.0769622	-0.106978	-0.0884533	-0.0479972	-0.175322	-0.114513	-0.00350812	0.00151027
AHDC1	0.0139277	0.0784843	-0.00358217	-0.155298	-0.105107	-0.0185886	-0.135671	-0.149634	-0.0356787	-0.134024	0.194408	-0.055229	-0.0360045	-0.291659	-0.0850642	-0.0735467	-0.0761842	0.021779	-0.000436732	-0.175734	0.0792325	-0.0273546	-0.0416799	-0.173913	-0.066011	-0.0411991	-0.251947	-0.139777	-0.153976	-0.0142943	0.0855987	0.0173739	-0.163561	-0.0565153	-0.317175	-0.156902	-0.101674	0.028897	-0.151889	-0.0684897	-0.13785	-0.144437	-0.0808288	-0.21112	-0.161502	-0.0631475	-0.0872225	0.0212309	-0.219994
AHI1	-0.00763494	0.00386213	-0.0847371	-0.0430582	-0.125763	0.120716	-0.0704638	0.053231	0.0436571	-0.0625384	-0.00288586	-0.113297	0.046895	0.0512261	-0.0212314	0.00831419	-0.0480207	0.0222146	0.0323339	0.0589144	0.0524793	-0.00953538	-0.00991103	-0.0490609	0.066907	0.0166124	0.0320616	-0.0103453	-0.0647619	0.0315288	-0.0582373	0.0381212	-0.0524189	0.0207811	-0.168739	0.00422316	-0.0394426	-0.0206133	0.122687	-0.0710022	-0.0510572	-0.0660628	0.0401974	0.0145047	-0.0180131	-0.254209	0.00405002	0.044482	0.0517141
AHNAK	-0.216772	-0.254314	-0.432385	-0.152478	-0.202435	-0.128433	-0.0967113	-0.482992	-0.185734	-0.345181	-0.179579	-0.334846	-0.159623	-0.102261	-0.206694	-0.422598	-0.155141	-0.27451	-0.456205	0.0553967	-0.296598	-0.154642	-0.138109	-0.166448	-0.22453	-0.273476	-0.196599	-0.128546	-0.12404	-0.169889	-0.219419	-0.264839	-0.178247	-0.179744	-0.173265	-0.0237084	-0.214553	-0.133721	-0.363314	-0.256989	-0.218407	-0.233909	-0.252496	-0.0149282	-0.286978	-0.0890808	-0.47743	-0.137203	-0.238569
AHNAK2	0.0699376	0.145607	0.073458	0.0838872	0.0954821	0.187678	0.0706657	0.116231	0.132613	-0.108452	0.175008	0.0723368	0.0612366	0.0356365	-0.0226602	0.119247	0.108216	-0.00346622	-0.0878007	0.034414	0.0917402	-0.00299963	0.0183485	0.0628191	0.0309093	0.235168	0.111002	0.0479812	0.139839	0.165572	0.0366082	0.0670461	0.088313	0.16682	0.081356	-0.0181617	0.0902838	0.172397	-0.00748545	-0.0110584	0.0589207	-0.00866358	0.0633449	0.124249	0.204983	0.103619	0.069887	0.152746	0.0615831
AHR	0.0812876	0.0758747	0.123466	0.103941	0.0260934	-0.243357	-0.0571916	-0.132278	-0.227678	0.0657297	0.391505	0.184743	-0.1606	0.000416259	-0.0230467	-0.572363	-0.039147	0.0338752	0.175239	0.125453	0.0993367	-0.0139613	-0.0865657	-0.0288068	0.0530557	-0.0353414	-0.69686	0.106024	-0.253826	0.111509	-0.0629704	0.074446	0.425755	0.285339	0.0695366	0.222255	0.0130827	0.242352	-0.066062	0.165262	0.0507691	-0.294795	0.201815	0.0977529	0.0337953	0.0986799	0.188377	0.103621	0.0362769
AHRR	-0.0443849	-0.0190503	0.0957277	0.0398351	0.0926914	-0.0725682	-0.0762522	0.0265185	-0.107703	0.0273424	-0.057755	-0.0782588	-0.148519	-0.00922953	-0.0095411	-0.0947229	0.001879	-0.083047	-0.257751	-0.0687795	-0.0127534	-0.174485	-0.17355	-0.0318197	0.0742777	-0.0976978	-0.00171392	-0.151207	0.0713702	0.162248	-0.204207	-0.0535662	0.212549	-0.0227678	0.00471595	-0.0828058	-0.304242	0.106965	0.258235	-0.0113719	0.0246892	-0.130371	-0.0972178	-0.0459386	-0.0254826	0.0280816	-0.0298417	-0.200287	-0.0940154
AHSA1	-0.177516	-0.0604538	0.0384258	-0.190935	0.0533599	0.0399804	0.0812506	0.10213	-0.108231	-0.233978	-0.0951512	-0.115809	-0.0778798	-0.110383	-0.0964119	0.0284722	0.0400922	-0.0383221	0.0682612	-0.0972803	-0.116813	-0.0528787	-0.0375226	0.000977281	-0.0220696	-0.0300422	-0.181946	-0.0501341	-0.12581	0.0975964	-0.0867714	-0.131787	-0.0994709	0.0664003	-0.145218	0.0908061	-0.124229	-0.123682	-0.000831488	-0.032589	-0.118347	-0.0719953	-0.0807137	0.00191688	0.107021	-0.0210987	-0.0652077	0.0491362	-0.0332613
AHSG	0.0601453	0.0576787	0.032709	0.0419674	0.0331062	0.0766685	0.164347	0.05532	-0.0292953	-0.0304905	-0.174446	0.0117478	0.0663901	-0.00119261	0.111782	-0.0678504	0.045507	0.0683459	0.00194512	0.174586	-0.0689756	0.055355	0.0237509	0.0687372	0.0606489	0.175644	0.101571	0.0971109	0.0408092	-0.000356155	0.00408522	-0.0171433	-0.149146	0.0759171	0.0775641	-0.0341807	0.0462445	-0.0573046	0.0743436	-0.0440652	-0.0015944	0.0903247	-0.159129	-0.0179807	0.21513	-0.18174	0.00832268	-0.177812	0.0163518
AHSP	-0.02227	-0.113592	-0.0776039	-0.192869	0.151204	0.0369608	0.134245	-0.181882	-0.0939966	-0.085569	-0.0604488	-0.0260365	-0.0355884	0.0758422	-0.0336166	-0.0345812	-0.129528	-0.0485906	0.0228385	-0.0207209	0.0261292	0.066791	0.00844415	-0.0968074	-0.224779	-0.0723659	-0.0125163	-0.185387	-0.0850935	-0.0176632	-0.041567	-0.0471697	-0.143386	-0.0414509	0.0474205	-0.168021	0.0351472	-0.0598736	0.0943069	-0.0543062	0.0196584	0.045175	0.000547562	0.196794	-0.104977	0.0630756	-0.0737365	-0.100908	0.155075
AICDA	0.217047	0.0215645	0.109187	0.208604	0.0861647	0.0547261	0.0822967	0.00637342	0.0280841	0.0612302	-0.0187685	0.0489531	0.176932	0.0148918	-0.00160538	0.051297	0.102295	0.118224	0.175238	0.122817	0.0524697	0.147764	0.00522588	0.167515	0.0314555	0.111076	0.0738515	0.17314	-0.00726109	0.0603885	0.0230793	0.0882052	0.108938	0.0744895	0.219258	0.0352912	0.0389098	0.0734948	0.0573378	0.0928396	0.0273415	-0.0615481	0.0564003	0.118674	0.115255	0.203055	0.109286	0.106148	0.141326
AIDA	-0.147341	0.129157	0.0178325	0.00039673	0.01814	0.078596	0.152825	0.0996292	-0.0407811	0.0576302	-0.0805286	-0.169003	0.0136847	-0.0583683	0.0143119	0.0262251	-0.0275132	0.137426	-0.0603879	0.19322	0.0507029	-0.0553262	-0.00687613	-0.0409146	-0.0508475	0.0624976	-0.076244	-0.0116232	-0.109699	-0.14665	-0.0293837	0.0440402	0.100566	-0.0293779	0.0925871	-0.0152242	-0.181128	0.0788645	0.0933179	-0.0551742	0.0562887	-0.0763369	-0.162291	-0.0856734	-0.0724835	-0.0743155	-0.00366914	-0.0550298	-0.0787731
AIF1	0.0141903	-0.0603975	-0.0821489	-0.0716532	-0.073259	-0.187645	-0.194522	-0.176423	-0.18515	-0.257821	-0.279551	-0.157848	-0.193995	-0.0542041	-0.192369	-0.0740415	-0.0284709	-0.0787505	-0.118536	-0.0733511	-0.194151	-0.0656136	-0.145863	-0.154033	-0.121554	-0.0991939	-0.115256	-0.174507	-0.112682	-0.135295	-0.0360719	-0.163684	-0.105796	-0.0121512	-0.141718	-0.120876	-0.0653308	-0.0230588	-0.170707	-0.247473	0.0199698	-0.179073	-0.218659	-0.0485106	-0.0579079	-0.088323	-0.159768	-0.0926606	-0.072862
AIF1L	-0.1115	-0.0866918	-0.0226059	-0.018434	0.0164959	-0.0788998	0.198576	0.0258226	-0.18114	0.083349	0.162265	-0.0701118	-0.065707	-0.056788	0.010066	-0.019258	-0.0545312	-0.084647	-0.0239282	-0.161422	0.0823267	-0.223504	-0.072188	-0.0188297	-0.163465	-0.0609519	-0.0398893	-0.0709402	-0.103179	0.0435174	0.103207	-0.0390162	-0.0659201	-0.0744197	-0.0048781	-0.118489	-0.00265616	-0.0185685	-0.0163585	-0.0668208	-0.0236317	-0.0507531	-0.224279	-0.0601353	0.0168599	0.106521	-0.0357837	-0.0345815	0.111083
AIFM1	-0.505556	-0.798449	-0.372432	-0.167208	-0.638502	-0.34019	-0.0327132	-0.518962	-0.526656	-0.227467	-0.330538	-0.0326811	-0.0399215	-0.854613	-0.451613	-0.427746	-0.459192	-0.278312	-0.0976489	-0.60416	-0.774259	-0.305835	-0.758533	-0.374734	-0.519404	-0.372178	-0.921946	-0.0443749	-0.13221	-0.672336	-0.722446	-0.454093	-0.515512	-0.443718	0.0214107	-0.435843	-0.419438	-0.69165	-0.309573	-0.0663483	-0.336222	-0.54516	-0.095121	-0.190916	-0.388326	-0.290288	-0.559972	-0.507101	-0.985788
AIFM2	-0.00449185	-0.106046	-0.237014	-0.0542303	-0.190638	-0.116554	-0.135557	-0.107158	0.0896537	0.0407893	-0.0454529	-0.15441	-0.0966379	-0.0722926	-0.0955991	-0.120472	-0.0680057	-0.146168	-0.0234953	0.0582469	0.0445268	0.0789974	-0.327404	0.0384404	-0.0795399	-0.0147687	-0.0380208	0.0589536	-0.0994712	0.0055849	-0.109098	-0.0595856	-0.146422	-0.0620757	0.00509007	-0.159561	-0.0412926	0.0268255	-0.103067	-0.0765753	-0.0117452	0.0119241	0.112838	0.00123687	-0.222728	0.151148	-0.0817638	-0.156925	-0.0451703
AIFM3	0.0704603	-0.108437	-0.167453	-0.0885247	-0.103678	0.012456	-0.0841404	-0.301367	0.0820549	-0.0265107	-0.203928	0.0363701	-0.212002	-0.323362	0.164185	-0.114718	-0.116178	-0.186981	0.0150248	0.175426	-0.284311	-0.0915849	-0.0296331	-0.0383528	-0.132954	0.0819721	-0.197694	-0.105162	0.0105115	-0.247682	-0.171851	-0.122481	0.272512	-0.0934999	-0.0947583	-0.117354	-0.304087	0.0583611	0.0545595	0.0759974	0.00137283	0.0479991	-0.0245734	0.0674943	0.112848	-0.201611	-0.2947	-0.121688	-0.0991941
AIG1	-0.0737123	0.0120991	-0.0907896	0.00302334	-0.0428253	0.0167573	0.00596834	-0.112328	0.0208442	-0.0953218	-0.0275925	-0.00266549	-0.0166243	-0.0460564	-0.0198121	0.0150317	-0.0660427	-0.0768556	-0.132359	0.0558189	0.0254597	-0.0113871	-0.0308463	-0.0769554	0.114903	0.13074	0.0691917	-0.0936114	-0.0683991	0.0299054	-0.0216177	-0.082634	-0.0631425	-0.0187787	0.0923865	-0.0147453	-0.0245758	-0.00894687	-0.0688102	0.00279319	-0.0637142	-0.0508758	-0.020973	-0.0409114	0.0627687	-0.0149807	-0.04886	0.155141	0.126999
AIM2	0.0977984	0.0253446	0.01351	0.0880943	0.102904	-0.136412	0.0565034	-0.0826664	0.0829435	0.0409348	0.450329	0.125187	-0.158413	0.145731	-0.0479035	-0.00274565	0.14513	-0.00866719	0.076074	0.0824874	-0.0156568	0.136322	0.0644034	-0.00943722	0.0884825	0.0340403	0.0695324	0.0440524	-0.0262801	0.00960063	0.100404	0.00488935	0.189422	0.109619	0.165422	-0.0922991	0.194428	0.00843881	0.058468	0.165456	0.0736384	0.232006	0.0579676	0.0115747	0.0307123	-0.0335396	0.0949745	0.0759757	0.114304
AIMP1	-0.0453954	-0.0716211	-0.157307	0.0162134	-0.0391418	-0.0710446	0.0441057	-0.0843191	-0.00288097	0.00235359	0.150454	-0.0325631	-0.188694	-0.0763008	0.092989	0.0404949	-0.14911	-0.0385744	-0.0574532	-0.151159	0.0724691	-0.0529347	0.00200806	-0.0351231	-0.158147	-0.0788589	-0.11453	0.0578405	-0.151206	0.10744	-0.396364	-0.134587	-0.152477	-0.137887	0.034284	-0.108821	-0.0810721	-0.0805575	-0.0596314	-0.0689986	-0.0450477	0.144802	-0.186341	0.229911	0.0255307	0.0325244	-0.0587911	-0.126297	-0.0344924
AIMP2	-0.0876581	-0.0154016	-0.0334744	-0.169326	-0.015618	-0.0853225	-0.224717	-0.039746	-0.110361	-0.12017	-0.353317	-0.191564	-0.109227	-0.10036	-0.335047	-0.226116	-0.0580834	-0.0764796	-0.147301	-0.307614	-0.0578199	-0.186222	-0.169181	-0.133978	-0.0411974	-0.0911437	-0.147163	-0.0199417	-0.122297	-0.0552612	-0.150932	-0.10068	-0.307571	-0.113052	-0.07545	-0.116449	0.0123779	-0.130747	-0.171726	-0.112871	-0.0684239	-0.00213719	-0.0411425	-0.0197328	0.0145319	-0.174123	-0.114497	-0.13573	0.0773512
AIP	-0.0252525	-0.0606946	-0.180488	0.0280385	-0.169539	-0.0686253	-0.137741	-0.37961	-0.202283	-0.0752048	-0.129957	-0.103838	-0.103212	-0.050471	-0.106523	-0.207155	-0.108797	-0.0717061	-0.035558	-0.0736856	-0.0406072	-0.0579925	-0.097143	-0.041177	-0.280383	-0.100759	-0.196945	-0.0239363	-0.361762	0.0766491	-0.231667	-0.109112	-0.283583	0.0349664	-0.494323	0.160969	0.0112462	-0.182364	-0.177368	-0.0374243	-0.0600647	-0.148645	-0.0234366	-0.159103	-0.247917	0.00193907	-0.171652	-0.217816	-0.0480353
AIPL1	-0.133931	-0.109062	-0.0919686	0.0186486	-0.0249761	-0.0424371	0.0532118	-0.180075	-0.0315669	-0.106484	0.0298824	-0.0230461	-0.094568	-0.177629	-0.128452	0.00226396	-0.173038	-0.000882718	0.0158994	-0.0404834	0.0790049	-0.0325866	-0.0103839	-0.0377803	-0.0951615	-0.0194518	0.0370885	-0.231445	-0.0935102	-0.0530794	-0.212625	0.00103806	-0.155768	-0.0560353	-0.122276	-0.0795206	-0.0633242	-0.009818	-0.108973	-0.118455	-0.0515792	-0.120992	0.0286379	-0.0997957	-0.0199891	-0.0809129	-0.0939168	-0.00777129	-0.197165
AIRE	0.0946446	0.0500505	0.117398	0.105765	0.100175	0.10579	-0.142884	0.0477198	-0.0172762	0.0878103	0.0947401	0.126498	0.0228614	0.0877326	0.0707943	0.102903	0.0621584	-0.0362076	-0.0203596	0.157407	0.0147808	0.113088	0.045005	0.0328761	0.131852	0.0643642	0.178407	-0.00492393	0.0894809	0.101772	-0.00225693	0.039656	0.128888	0.0610381	0.110041	-0.0274097	0.017472	-0.0741255	0.0425098	0.0659722	0.173482	-0.0147625	0.0237192	0.289137	0.0904816	0.194588	0.0996135	0.127363	0.217608
AJAP1	0.0743989	-0.151818	0.0674998	0.0477636	0.117335	-0.0884606	-0.0140434	0.102316	0.0111001	-0.0948468	0.0446402	0.0281866	0.248218	0.135104	0.114651	0.00412253	0.0524986	0.0311711	0.204452	-0.0909345	0.0115464	0.0833406	0.0687969	0.0595048	0.0680088	0.0459619	0.013122	0.0500202	0.072629	-0.2739	-0.140198	-0.0315028	0.0363693	0.0740306	-0.0092303	0.0137255	0.104128	0.180875	-0.0505953	0.0676308	0.0959349	0.0530945	0.0982645	0.0864457	0.095412	0.117263	0.0217727	-0.0788579	0.104769
AJM1	-0.186904	-0.103259	-0.0873501	-0.273811	-0.0674234	-0.0386055	-0.109783	-0.211693	-0.0109539	-0.208514	0.0682723	-0.155532	-0.253086	-0.206861	-0.141649	-0.175427	-0.10667	-0.208395	-0.194783	-0.231609	-0.209175	-0.137488	-0.062978	-0.113145	-0.258229	-0.0629305	-0.144544	-0.148438	-0.119245	0.147792	0.0330734	-0.0888811	-0.127731	-0.108866	-0.190465	-0.0968626	-0.0944828	0.0551182	-0.103139	-0.173633	-0.129855	-0.265957	-0.0752343	-0.0195266	-0.055995	-0.366045	-0.0854449	-0.0950204	-0.0288541
AJUBA	-0.2156	0.0893412	-0.0834221	-0.106109	0.00306058	0.0345678	-0.099641	0.144231	-0.138539	-0.0901396	0.316239	-0.0894911	-0.070013	0.130152	0.135482	0.101376	0.0504414	-0.167329	-0.101597	-0.0272894	-0.0992723	0.112973	0.0441096	0.0215558	0.0575272	-0.120179	0.0539627	0.0780534	-0.00422684	0.204202	-0.217425	-0.182768	0.0499267	0.131861	0.221256	0.211328	0.00197331	-0.0828529	0.099268	0.000370921	0.114104	-0.0393675	0.0220103	0.10957	-0.161798	0.0337043	0.0582143	0.174898	-0.0957389
AK1	-0.187188	-0.169653	-0.191488	-0.26568	-0.205381	-0.113585	-0.00110191	-0.387649	-0.306125	-0.0433776	0.253816	-0.169505	-0.272934	-0.107593	-0.0377939	-0.265813	-0.205549	-0.159432	-0.193045	-0.221183	0.0369737	-0.171148	-0.16001	-0.224867	-0.037967	-0.167449	-0.193661	-0.121849	-0.180136	-0.0927799	-0.176152	-0.0443549	-0.0771132	-0.168547	-0.196156	-0.25469	-0.0887044	-0.119079	-0.192754	-0.0249984	-0.0306326	-0.0485582	-0.854207	-0.141127	-0.268436	-0.296381	-0.146758	-0.160176	-0.115433
AK2	-0.324051	-0.430707	-0.225675	-0.283534	-0.398959	-0.45159	-0.131578	-0.732613	-0.314282	-0.201456	-0.033216	-0.482418	-0.337599	-0.055263	-0.326125	-0.0879654	-0.331593	-0.788705	-0.503839	-0.276157	-0.481814	-0.272584	-0.342673	-0.421579	-0.448055	-0.272311	-0.568208	-0.479672	-0.381896	-0.322666	-0.331174	-0.311299	-0.277507	-0.40079	-0.475162	-0.338984	-0.519799	-0.391593	-0.482538	-0.389685	-0.216275	-0.26191	-0.162215	-0.471536	-0.0623109	-0.057086	-0.405399	-0.390634	-0.039722
AK3	0.0270375	0.015465	0.0365394	0.050113	0.0178221	-0.0297549	-0.00761629	0.0317062	-0.0518969	0.0304547	0.0435097	-0.0733841	0.0642474	-0.140766	-0.113838	0.0605378	0.00925911	0.0429778	0.0181624	0.018213	-0.0294703	0.0438037	-0.0322427	-0.00447963	0.00239964	0.00208229	0.0406998	-0.0203562	0.108074	0.110253	0.111751	-0.0127071	-0.10849	-0.0458018	-0.163801	0.0810077	-0.0876038	-0.225125	0.0784479	0.0303655	-0.0368019	-0.0722031	0.00802364	0.130555	0.112508	-0.0750668	0.0175775	0.147905	0.0568397
AK4	-0.119039	-0.300446	-0.689633	-0.237436	-0.343953	-0.729338	-0.224592	-0.649719	-0.219239	-0.52157	-0.800168	-0.221099	-0.880417	-0.404957	-0.495235	-0.29476	-0.348619	-0.292445	-0.658758	-0.382334	-0.474054	-0.484519	-0.578453	-0.750857	-0.61839	-0.567549	-0.523076	-0.856317	-0.726283	-0.725428	-0.648884	-0.317602	-0.669344	-0.32817	-0.691682	-0.711718	-0.21621	-0.389154	-0.69637	-0.650468	-0.509782	-0.47877	-0.561523	-0.510574	-0.572478	-0.393938	-0.416162	-0.717776	-0.463491
AK5	0.0435991	0.0865632	-0.281442	0.106689	0.0148405	-0.122333	0.00149097	-0.0568477	0.14077	0.119745	0.121292	-0.0995432	-0.00669114	0.069901	0.159111	-0.0300605	0.0755044	0.0382214	-0.0496281	0.0595792	0.184731	0.0149663	0.116632	0.0693689	-0.192658	-0.0433946	-0.0968835	0.0149266	0.0354172	0.106643	0.0652043	0.00966089	-0.222293	-0.128172	0.0587605	-0.108763	0.0353112	0.0652611	0.0410546	-0.0376039	0.0390505	0.123421	-0.0363584	-0.0801808	0.0364865	0.165351	0.0172957	0.193218	-0.102459
AK6	-1.2965	-0.872105	-0.640718	-0.661926	-1.14718	-1.309	-0.817519	-0.962443	-1.09437	-0.674651	-0.963645	-1.25875	-1.4688	-1.45153	-1.2201	-1.04759	-1.47752	-1.14725	-1.22369	-1.17759	-0.764928	-0.826252	-1.29014	-1.27259	-1.09264	-0.606851	-0.943759	-1.42933	-0.977736	-1.70522	-0.895832	-1.15702	-1.02254	-1.08985	-0.733178	-1.1074	-1.51475	-0.522031	-0.518358	-1.25342	-1.08336	-0.97248	-1.05986	-0.972328	-0.663499	-1.0627	-1.03885	-1.07433	-1.19484
AK7	0.0186452	0.0460465	0.0137046	-0.0385666	0.0508429	0.0493459	0.00934232	0.0865381	0.0384434	0.129236	-0.159392	0.0177753	0.0557046	0.0655906	-0.134022	-0.072501	0.0812066	0.0275989	0.0847297	-0.10765	-0.0334514	-0.0205267	0.0335351	0.0213345	0.121219	0.10492	0.041929	0.0390082	0.0714009	-0.0874113	-0.0763891	-0.0107209	0.0289107	0.0272682	0.19184	-0.125279	0.0314296	0.123836	-0.069867	-0.037434	-0.0125112	0.0093329	0.0657276	0.0598352	0.0256508	0.100298	0.0462292	0.127949	-0.0022116
AK8	-0.169112	-0.0258803	-0.136696	-0.0689595	-0.04363	0.0579379	-0.12625	0.00432109	0.159144	-0.0435237	0.00979027	-0.0437941	-0.0981395	0.0175343	-0.123575	-0.0279856	-0.116089	-0.037815	-0.110601	-0.037734	0.0614568	-0.0447147	-0.0932921	-0.116298	0.0399843	-0.016428	-0.0996237	-0.0995319	0.000933318	-0.0266299	0.113413	0.0223395	-0.0698626	-0.0615686	-0.171224	-0.171292	0.0249834	-0.0420748	-0.109957	0.00198717	-0.0308173	-0.0703743	0.0373813	-0.190385	-0.0160544	-0.12367	-0.0689345	-0.100316	0.0982673
AK9	0.0806986	0.0777994	0.0380445	0.135694	0.0346382	0.129731	-0.172579	0.0625667	0.158861	-0.0415465	0.0609642	0.0579575	-0.041059	0.0796372	-0.0734387	0.0686357	0.113744	-0.0623898	0.14029	-0.107182	-0.0187268	0.0646645	0.0584459	0.0758564	0.0789276	0.0533427	-0.0234109	0.0529121	0.0418477	-0.0119669	0.0709386	-0.00148731	0.167091	0.07348	0.043234	0.0365595	0.0821297	0.0346845	0.0875082	0.00768944	0.124465	0.0165527	0.146518	-0.0557331	0.0645357	0.135886	0.0532252	0.0066216	0.0365003
AKAIN1	0.065627	0.0297864	0.125838	0.065834	0.00995036	0.144016	0.117911	0.156437	0.010762	0.165109	0.0898296	0.204285	-0.0281408	0.0497727	0.0687231	0.143303	0.0652711	0.108767	0.0841776	0.120496	0.0915877	0.0063894	0.039185	0.0126661	0.107474	0.10014	0.0645454	-0.00286638	0.171264	0.122784	0.100232	0.0739557	0.0590101	0.142853	0.0118494	0.17487	0.0262691	0.0846369	0.166513	0.0637839	0.0587827	-0.0147895	0.132567	0.00280037	0.0663571	-0.00190725	0.0352976	0.156978	0.0768082
AKAP1	0.0228096	0.0233178	-0.021497	-0.158339	-0.0501203	-0.0655081	0.00233321	-0.0923998	0.0346354	0.0279983	0.0851993	0.0107894	-0.113926	-0.0624343	0.0737926	-0.0265086	-0.084998	-0.013664	-0.173859	-0.11908	-0.0599287	-0.0924593	-0.0358225	-0.0667815	0.104078	-0.00815847	-0.00924756	0.0831173	-0.00788901	-0.0118748	0.118611	0.0433285	-0.0326805	0.0164945	-0.0779354	-0.0638233	-0.0176189	-0.112186	0.0825273	-0.0797002	-0.231213	-0.0271095	-0.162743	-0.0951697	0.0745594	-0.241055	0.105813	-0.0700185	-0.203181
AKAP10	-0.0219023	-0.17763	-0.00485265	-0.131644	-0.0577189	-0.114729	0.0328618	-0.092072	-0.0891274	0.0355472	-0.102834	0.00254541	-0.0826621	-0.329201	0.0379144	0.0156716	-0.0291249	-0.0185366	-0.100143	-0.269133	-0.00558668	0.00553885	-0.0143114	-0.103063	0.0121221	-0.0191128	-0.0177982	-0.162022	-0.125133	-0.202091	-0.173022	-0.0218001	-0.0616325	-0.2069	-0.0992521	-0.0728917	-0.0474379	-0.0549057	0.0521109	-0.109789	-0.167632	-0.155225	0.0581022	-0.128842	-0.0139561	0.134023	-0.056686	-0.309628	-0.0128168
AKAP11	0.0350558	-0.0645311	-0.0525334	0.0259239	-0.0376693	-0.000653937	0.0969373	-0.0948087	0.0082849	-0.171547	-0.065494	0.0278711	0.0290889	0.0894706	-0.019749	0.186317	-0.073947	-0.0606583	-0.0320739	0.0911361	-0.0435997	-0.103203	-0.0347563	-0.0198667	0.0725289	-0.0402779	-0.105689	-0.1019	-0.0370105	0.0975307	0.00592853	-0.00801835	-0.102971	-0.0268808	-0.0722049	0.0432078	-0.197102	0.10758	0.116673	-0.0117586	-0.120992	-0.0836868	0.0717039	-0.126756	-0.0335214	-0.00106346	-0.0354002	-0.0358541	0.0859403
AKAP12	0.128862	0.0639495	-0.203471	-0.0733342	-0.026134	0.013377	-0.0667965	-0.0395262	-0.0158175	-0.0395332	-0.184506	-0.0340482	0.0526033	0.00115994	-0.126327	-0.19998	-0.0348901	0.0152755	-0.210007	0.00793804	-0.0719819	-0.143299	-0.0620497	0.0212973	0.108178	-0.119109	0.119519	-0.0705066	-0.0910932	-0.243284	-0.0564762	-0.0714744	0.0581721	-0.014532	0.00446166	0.0529533	-0.0331361	-0.0538995	-0.053437	0.00822063	-0.000477232	-0.0349156	-0.0261616	-0.0912629	-0.155596	-0.241036	0.0543123	-0.0461538	-0.000115971
AKAP13	-0.0304942	0.0137647	0.203675	-0.01012	0.0647275	-0.0549063	0.0567298	0.0810773	-0.301229	0.0270306	-0.653192	0.0128379	-0.0131067	-0.102903	-0.202762	0.166861	-0.0195688	0.0722116	-0.0839009	0.15465	-0.0774072	0.000838126	-0.0484101	0.0100289	0.090718	-0.0498237	0.173125	-0.102056	-0.0244516	-0.0209587	-0.046416	-0.0667309	-0.292866	0.0632564	-0.0385443	-0.150151	0.0700171	-0.0913422	0.188092	0.0507651	0.011134	-0.00332316	0.0698605	-0.087826	0.0516552	-0.362072	-0.0101245	-0.0567638	-0.0861158
AKAP14	0.0742104	0.0663136	0.0274669	0.0728217	-0.0333193	-0.104359	-0.0624334	0.0554234	0.079888	0.0420186	0.00716028	0.039577	-0.038499	-0.0987903	0.0548491	-0.0224542	0.0338065	-0.143794	0.0867536	0.00734486	0.0553091	-0.14631	0.018717	-0.0556686	0.00843729	-0.0257479	-0.0105062	0.102685	-0.0248473	0.0561848	0.0405791	-0.0108249	0.0302609	0.00141319	0.156158	0.0558948	-0.107084	0.155719	0.028317	-0.0170935	0.0554192	0.057518	0.100683	0.00574046	0.139085	0.195097	-0.129633	0.155746	0.140707
AKAP17A	0.0112628	0.0425987	0.058974	-0.0368937	-0.147971	0.103557	-0.0269628	-0.139409	-0.0329885	-0.102991	0.117332	0.0754102	0.0153224	-0.0127345	-0.053563	0.0769097	-0.0338388	-0.0388168	0.0640905	0.064286	0.0779928	-0.0430931	-0.0669927	0.0567038	0.0287501	0.023667	-0.131094	-0.188765	0.00542521	0.104687	-0.0667616	0.115655	-0.140616	-0.0691013	-0.042776	0.226899	0.0145237	-0.0454064	0.109664	0.0193109	-0.0569675	-0.157396	-0.157475	-0.0556778	0.0967084	0.0542395	0.0284106	-0.0141412	0.0295737
AKAP3	0.0491141	0.0144864	-0.0581905	-0.0838132	0.0108962	0.0843011	-0.0540436	-0.139439	-0.136991	-0.191517	-0.044425	0.00875136	-0.0654433	-0.104339	-0.110216	0.143052	-0.0776816	-0.0229319	-0.194078	-0.191831	0.0783266	-0.0583312	-0.103606	-0.0997669	-0.00813844	-0.0538936	-0.0289573	-0.0578492	-0.0577593	0.000795425	0.0328172	0.0102752	-0.0537173	0.0265614	-0.0222407	-0.0700963	-0.163968	0.0203185	-0.221908	-0.0422685	-0.0175922	-0.10206	-0.138243	-0.0740722	-0.0514513	-0.0191425	0.0345095	-0.167455	-0.113541
AKAP4	-0.0206262	0.0909162	-0.114241	0.024198	-0.0375576	0.0441588	0.189061	-0.0325258	0.0854105	-0.0927817	0.0128782	-0.0150773	-0.0372428	-0.0625711	0.0933103	0.00102402	0.041222	0.121046	0.0633023	-0.138264	0.000239549	-0.0596667	-0.0276416	-0.00413472	-0.0450025	0.0530783	-0.0653793	-0.00266054	-0.000805267	0.0260228	0.0181882	0.0100644	-0.202611	0.017114	0.0512913	-0.0543919	0.0620079	0.0668787	0.131901	0.0537528	7.94e-06	0.026533	0.119629	0.0683584	-0.0688814	0.169657	-0.0973949	-0.121533	-0.172263
AKAP5	0.163478	0.1293	0.0534174	-0.0345088	0.0215657	0.0302143	-0.021441	0.0452728	0.0367846	7.44e-05	0.0618253	0.00832707	-0.0683097	-0.00519663	-0.157732	-0.113618	0.0894893	0.0243544	0.0323948	0.0611691	-0.0295506	0.030988	0.021846	-0.0339689	0.0802198	0.0666677	0.0392518	-0.00789348	0.0228695	0.067371	0.0951436	-0.056668	0.0726088	0.0566521	0.00184375	-0.0140541	0.05784	0.171085	-0.0980201	-0.0256689	-0.0924559	-0.064439	0.0264126	0.00799045	-0.0719166	0.199971	0.0594887	0.13027	-0.024658
AKAP6	0.0396032	0.0988191	-0.07682	-0.0357039	-0.0628434	-0.019666	-0.0314869	0.140703	-0.000680836	-0.138688	-0.0175932	-0.0813563	-0.136713	0.110903	0.0721139	0.0300855	-0.116928	-0.0382471	-0.122111	-0.0630426	0.086432	0.0290301	0.0338317	0.00568668	0.0843721	-0.137415	-0.0366089	0.00607113	-0.0149279	-0.163371	0.0578762	-0.0352382	0.0903781	0.00929709	-0.157338	-0.106294	-0.0629474	-0.0467762	0.0739497	-0.0818169	-0.119492	-0.0420674	-0.139521	0.0325308	-0.00428854	-0.0325381	-0.0599825	0.0485102	0.0488064
AKAP7	0.0813056	0.0927485	-0.170953	0.0612284	-0.0066635	0.0300567	0.0643045	0.0127426	0.139963	0.0700101	0.118223	0.0699947	0.0423044	0.0136588	0.0732614	0.145634	0.0415048	0.0682439	0.0470922	0.117779	0.0297783	0.0229232	-0.017425	0.0026467	0.0934972	-0.00578793	0.136654	-0.188873	-0.0923775	0.11105	0.0173247	-0.0157771	0.0354168	0.0529012	0.0197398	-0.168808	0.00516912	0.0207421	0.0668697	0.0181605	0.0953321	0.0496922	0.0755423	0.0581946	-0.0012951	0.00371716	0.0337345	0.139936	-0.00670845
AKAP8	-0.0437107	-0.0980759	-0.132645	-0.0511207	-0.11225	-0.157562	-0.221574	0.0563433	0.00261704	-0.0477062	0.0249236	-0.154784	0.0225702	-0.276835	-0.00544395	0.0679541	0.00292519	-0.0947469	-0.144501	0.0850978	-0.154335	-0.0513964	0.11417	-0.112797	0.0586785	-0.0606683	-0.0130458	-0.0397826	-0.107446	-0.216764	-0.0617811	-0.0920634	-0.129081	-0.0360952	0.0290586	-0.049315	-0.0184248	-0.14886	-0.0581188	0.00702341	0.037158	-0.0430194	-0.00583702	-0.0616322	-0.128659	-0.0936803	-0.144511	-0.0108797	0.0683489
AKAP8L	-0.175718	-0.142414	-0.0560378	-0.175924	-0.199337	-0.14825	-0.0903993	0.0628553	-0.178911	-0.167807	-0.035032	-0.202807	-0.108051	-0.25621	-0.0559098	-0.152038	-0.151694	-0.139522	-0.280361	-0.286205	-0.21911	-0.134494	-0.0470512	-0.163262	-0.152663	-0.27682	-0.27764	0.0065255	-0.265072	-0.102294	-0.0445927	-0.106904	-0.10667	-0.185409	-0.216217	-0.000991744	-0.0463425	-0.205746	-0.181392	-0.0669819	-0.127166	-0.267033	-0.060343	-0.14876	-0.330672	-0.225833	-0.291612	-0.179227	-0.156995
AKAP9	-0.0814621	-0.0759469	-0.157585	-0.139621	0.0529897	-0.0864652	0.0144543	0.000243382	-0.182674	0.0120134	-0.0627709	0.00403135	0.0287854	0.0335008	-0.219714	-0.0143336	-0.134869	0.0211249	-0.0610688	-0.0237178	-0.00609103	0.0180312	-0.0624448	0.0326765	-0.0235321	0.00490521	-0.118206	-0.211925	-0.108806	-0.00965665	-0.13712	0.0483748	-0.0283471	-0.00365149	0.0107993	-0.0340655	-0.0751947	-0.147428	-0.272447	0.0924707	0.0266877	-0.0316397	0.0144352	-0.0029573	-0.0201751	0.156633	-0.0685553	0.135042	-0.200037
AKIP1	-0.265978	-0.1515	-0.112537	-0.177382	-0.220025	-0.045085	-0.199734	-0.0395975	-0.277298	-0.158824	-0.137938	-0.203906	-0.011932	-0.0634218	-0.0370037	-0.0278765	-0.0474642	0.0423424	-0.236049	-0.0791618	0.0325872	-0.149899	-0.0893633	-0.121856	-0.0922836	0.0338673	-0.192126	-0.0777336	-0.0407809	-0.251114	-0.0937583	-0.0690952	-0.0933385	-0.208106	-0.06364	-0.014177	-0.0484791	-0.0111221	0.0248116	-0.132942	-0.149231	-0.00334067	-0.16823	-0.13422	0.0238588	-0.0927366	-0.0968424	-0.296117	-0.228197
AKIRIN1	-0.172779	-0.405821	-0.461503	-0.285265	-0.189663	-0.483023	-0.60332	-0.87755	-0.610184	-0.444848	-0.453891	-0.261033	-0.275491	-0.417732	-0.307398	-0.558956	-0.231506	-0.336329	-0.586429	-0.286468	-0.183174	-0.194204	-0.313324	-0.387307	-0.40142	-0.170147	-0.190822	-0.41183	-0.29255	-0.569668	-0.368484	-0.34822	-0.517904	-0.364976	-0.364916	-0.404885	-0.232617	-0.340123	-0.388161	-0.238304	-0.25871	-0.149989	-0.334901	-0.690471	-0.310267	-0.131333	-0.299172	-0.249699	-0.393277
AKIRIN2	-1.18894	-1.14227	-1.05986	-0.93494	-1.18673	-1.58367	-1.73609	-1.0613	-1.19476	-1.75904	-1.85497	-1.06922	-1.40028	-1.2345	-1.33536	-1.34192	-0.826782	-1.38927	-1.65383	-1.01708	-1.49037	-1.15189	-1.34061	-1.53914	-1.54779	-1.19239	-1.47204	-1.60587	-1.22134	-1.6342	-1.21352	-1.44989	-1.60817	-0.934664	-1.23105	-1.56401	-1.56856	-1.69721	-1.39272	-1.73776	-1.34402	-1.24454	-1.47307	-1.67187	-1.1799	-1.40964	-1.34771	-1.21648	-1.11393
AKNA	0.0521814	-0.0149648	-0.0168806	-0.0639964	-0.00774951	-0.00547973	0.093864	-0.069879	0.0537997	-0.012299	0.0611565	-0.0366023	-0.0556722	-0.0402822	-0.118731	-0.0133545	-0.00835332	0.0246906	0.00637708	0.00554169	-0.144558	0.0295384	0.0105211	-0.115772	-0.0818527	-0.0312482	-0.0955593	0.00109434	-0.0666909	0.049702	0.0499514	-0.0923726	0.0664484	-0.0262916	-0.116085	-0.0292704	0.0889608	0.161654	-0.0452633	-0.0378986	-0.10066	-0.042636	0.0257924	-0.0388774	0.0203619	-0.00498931	-0.00161146	0.0194281	-0.0176283
AKNAD1	-0.152101	-0.186256	-0.166873	-0.0533042	-0.179507	-0.265678	0.0327927	0.0406627	-0.292387	-0.17258	0.0623098	-0.151395	-0.0890168	0.0631148	-0.223449	0.0418665	-0.0848888	-0.0597036	-0.260886	-0.026866	-0.0386548	-0.131005	-0.170603	0.0161729	-0.297254	-0.139157	-0.154778	-0.263192	-0.1094	-0.157552	-0.18234	-0.167996	-0.206981	-0.158463	-0.0625456	-0.312687	-0.216519	-0.13393	-0.123674	-0.0251752	-0.246648	0.00603421	-0.0287937	-0.11464	-0.198037	0.215614	-0.238443	-0.197187	-0.151574
AKR1A1	-0.0935528	-0.0795836	0.0192164	-0.0356728	-0.0242336	-0.132684	0.165083	0.105948	0.0963395	0.0804344	-0.0799983	0.00507403	0.0870522	0.0287255	0.131804	-0.0136346	0.0692519	-0.0152923	-0.085964	0.0838514	-0.125303	0.0851435	0.0429568	0.0764436	0.0171719	-0.0446639	-0.0244977	0.11058	0.0467912	-0.291547	0.0222606	0.00121738	-0.0148325	-0.00441498	0.0358774	0.0159607	0.0526368	-0.0674925	0.0165488	-0.106528	-0.00755644	-0.135145	-0.170827	0.00851214	-0.0273966	0.129381	0.0335561	-0.107276	-0.114176
[truncated: 16,886 more rows]
[truncated: 45 more columns]

## Sheet: 4. Proliferation - RNAi
Gene dependency scores of RNA interference (RNAi) knockdown of 92 human NSCLC cell lines.
gene	A427	A549	ABC1	CAL12T	CALU1	CALU3	CALU6	CHAGOK1	COLO699	CORL105	CORL23	EBC1	EKVX	EPLC272H	HCC1359	HCC15	HCC2429	HCC2450	HCC2814	HCC364	HCC366	HCC44	HCC461	HCC515	HCC827GR5	HCC827	HCC95	HLC1	HOP62	IALM	KNS62	LC1SQSF	LCLC103H	LCLC97TM1	LK2	LOUNH91	LU65	LU99	LUDLU1	LXF289	MORCPR	NCIH1155	NCIH1299	NCIH1355	NCIH1373	NCIH1395	NCIH1437	NCIH1568	NCIH1581
[truncated: 16,755 more rows]
[truncated: 43 more columns]

## Sheet: 5. Survival - TCGA mRNA
The univariate cox-model results combined TCGA-LUAD and TCGA-LUSC mRNA expression.
[truncated: 19,942 more rows]
