# Supplementary material for: Hub Genes in Non-Small Cell Lung Cancer Regulatory Networks
Source: Biomolecules. 2022 Nov 29;12(12):1782. doi: 10.3390/biom12121782 (PMC9776006; doi:10.3390/biom12121782)
Supplement: Supplementary file 1 [file biomolecules-12-01782-s001.zip › Supplementary file 3.xlsx]

## Sheet: README
sheet	description
1. GSE28582-CNV	The percentage of amplifications and deletions in CNV data of patient cohort GSE28582.
2. GSE31800-CNV	The percentage of amplifications and deletions in CNV data of patient cohort GSE31800.
3. GSE28582-GE	The percentage of up-regulations and down-regulations in mRNA gene expression data of patient cohort GSE28582.
4. GSE31800-GE	The percentage of up-regulations and down-regulations in mRNA gene expression data of patient cohort GSE31800.
5. LUAD_RNAseq_NAT	The percentage of up-regulations and down-regulations in mRNA gene expression data of Xu's LUAD patient cohort NAT samples.
6. LUAD_RNAseq_tumor	The percentage of up-regulations and down-regulations in mRNA gene expression data of Xu's LUAD patient cohort tumor samples.
7. LUAD_protein_NAT	The percentage of up-regulations and down-regulations in protein expression data of Xu's LUAD patient cohort NAT samples.
8. LUAD_protein_tumor	The percentage of up-regulations and down-regulations in protein expression data of Xu's LUAD patient cohort tumor samples.

## Sheet: 1. GSE28582-CNV
The percentage of amplifications and deletions in CNV data of patient cohort GSE28582 (n = 100).
gene	count of deletion	count of amplification		sum of count of deletion	sum of count of amplification
A1CF	3	1		20602	83375
A2M	1	10		percentage of deletion	percentage of amplification
A2M-AS1	1	7		0.0160427	0.0649237
A2ML1	2	8
A2MP1	1	12
A3GALT2	0	6
AA06	2	3
AAAS	1	3
AACS	2	8
AADACL3	2	6
AADACL4	3	4
AAGAB	0	4
AAMDC	0	5
AANAT	1	6
AARS1	1	3
AARSD1	4	3
AASDHPPT	2	4
AATF	1	4
AATK	1	3
ABAT	3	7
ABCA10	2	10
ABCA17P	2	7
ABCA3	2	6
ABCA4	2	9
ABCA5	2	9
ABCA6	2	12
ABCA8	1	15
ABCA9	0	8
ABCA9-AS1	0	8
ABCB10	3	10
ABCB9	1	10
ABCC1	1	14
ABCC11	2	5
ABCC12	2	5
ABCC2	2	7
ABCC3	1	6
ABCC4	4	16
ABCC6	0	12
ABCC6P1	0	2
ABCC6P2	0	4
ABCC8	1	10
ABCC9	2	19
ABCD2	0	4
ABCD3	4	8
ABCD4	2	6
ABCG4	3	4
ABHD12B	4	9
ABHD13	8	7
ABHD15	1	0
ABHD17A	1	3
ABHD17C	0	4
ABHD2	1	6
ABHD3	0	7
ABHD4	3	6
ABHD8	3	9
ABI1	1	3
ABI3	2	6
ABL2	0	7
ABLIM1	2	14
ABR	3	9
ABRAXAS2	0	8
ABTB2	0	6
ACAA2	1	9
ACACA	2	9
ACACB	3	8
ACAD10	2	5
ACAD8	1	3
ACADM	1	4
ACADS	1	9
ACADSB	2	8
ACADVL	1	5
ACAN	2	7
ACAP1	1	5
ACAP3	1	2
ACAT1	3	3
ACBD3	1	8
ACBD3-AS1	1	8
ACBD4	3	5
ACBD5	1	5
ACBD6	1	10
ACBD7	2	8
ACBD7-DCLRE1CP1	2	10
ACCS	0	2
ACCSL	0	2
ACD	0	6
ACE	1	5
ACER3	4	8
ACIN1	3	7
ACKR1	1	7
ACLY	3	3
ACOD1	1	7
ACOT1	3	8
ACOT11	0	6
ACOT2	3	8
ACOT4	3	8
ACOT6	2	8
ACOT7	2	9
ACOX1	1	5
ACP2	0	2
ACP5	0	5
ACP6	0	4
ACRBP	1	5
ACRV1	0	2
ACSBG1	1	6
ACSF2	2	6
ACSF3	3	4
ACSL5	2	8
ACSM1	0	5
ACSM2A	2	5
ACSM2B	2	3
ACSM3	1	5
ACSM4	1	10
ACSM5	2	5
ACSM6	0	6
ACSS3	2	13
ACTA1	4	11
ACTA2	1	10
ACTA2-AS1	1	9
ACTC1	0	2
ACTG1	1	2
ACTG1P17	0	2
ACTG1P20	1	2
ACTG1P4	0	2
ACTL8	2	4
ACTN1	0	10
ACTN1-AS1	0	6
ACTN2	3	11
ACTN3	2	3
ACTR10	4	7
ACTR1A	4	7
ACTR6	2	7
ACTRT2	4	3
ACVR1B	1	5
ACVRL1	1	3
ACY3	2	3
ACYP1	1	10
ADAD2	1	10
ADAL	0	2
ADAM10	2	6
ADAM11	4	8
ADAM12	7	12
ADAM15	1	9
ADAM20	2	7
ADAM20P1	2	9
ADAM21	2	9
ADAM21P1	2	6
ADAM3B	1	3
ADAM6	1	5
ADAM8	0	4
ADAMTS14	1	9
ADAMTS15	0	5
ADAMTS17	3	15
ADAMTS18	5	14
ADAMTS20	3	6
ADAMTS4	1	15
ADAMTS7	1	10
ADAMTS7P1	0	1
ADAMTS8	1	5
ADAMTSL3	1	10
ADAMTSL4	2	3
ADAMTSL4-AS1	2	3
ADAMTSL5	1	1
ADAP2	2	2
ADAR	2	8
ADARB2	8	22
ADARB2-AS1	2	10
ADAT1	5	5
ADAT3	1	3
ADCK1	1	9
ADCY10	1	6
ADCY4	2	6
ADCY6	2	4
ADCY6-DT	2	4
ADCY7	4	7
ADCY9	3	5
ADCYAP1	1	7
ADD3	0	4
ADD3-AS1	2	5
ADGRA1	0	4
ADGRA1-AS1	0	4
ADGRB2	1	14
ADGRD1	0	6
ADGRD1-AS1	0	3
ADGRE2	3	6
ADGRE3	1	7
ADGRE5	1	9
ADGRG1	4	10
ADGRG3	3	7
ADGRG5	2	6
ADGRL1	1	5
ADGRL2	4	17
ADGRL4	1	3
ADIPOR1	1	7
ADIPOR2	7	10
ADIRF	1	4
ADK	0	9
ADM	3	10
ADNP2	1	7
ADO	1	9
ADORA1	1	10
ADORA2B	3	10
ADORA3	1	5
ADPGK	1	1
ADPGK-AS1	1	1
ADPRHL1	3	2
ADPRHL2	0	5
ADPRM	3	7
ADRA2A	1	4
ADRB1	3	6
ADSS1	2	6
ADSS2	2	10
AEBP2	3	11
AEN	1	6
AFAP1L2	1	5
AFG3L1P	1	1
AFG3L2	1	11
AFMID	0	4
AGAP11	1	6
AGAP2	4	6
AGAP2-AS1	2	4
AGAP5	0	5
AGBL1	5	22
AGBL1-AS1	0	6
AGBL2	2	4
AGBL4	0	22
AGBL4-AS1	0	9
AGBL4-IT1	0	7
AGL	0	8
AGMAT	3	6
AGO1	0	5
AGO3	0	4
AGO4	0	5
AGRP	1	6
AGT	2	9
AGTRAP	0	3
AHCTF1	2	12
AHCYL1	1	1
AHDC1	1	2
AHNAK	2	3
AHNAK2	3	8
AHSA1	4	7
AHSP	2	6
AICDA	4	12
AIDA	1	8
AIFM2	0	2
AIM2	0	6
AIP	2	5
AIPL1	3	6
AJAP1	5	11
AJUBA	2	7
AK2	0	5
AK4	1	7
AK5	3	11
AK7	1	6
AKAIN1	2	11
AKAP1	3	7
AKAP10	0	7
AKAP11	2	8
AKAP13	4	17
AKAP3	3	8
AKAP5	0	5
AKAP6	8	15
AKAP8	3	8
AKAP8L	3	9
AKIP1	0	4
AKIRIN1	0	5
AKNAD1	2	2
AKR1A1	0	5
AKR1C1	1	7
AKR1C2	1	8
AKR1C3	1	13
AKR1C4	1	9
AKR1C6P	1	10
AKR1C8P	1	10
AKR1E2	1	9
AKR7A2	3	9
AKR7A2P1	0	3
AKR7A3	3	11
AKR7L	3	11
AKT1	2	6
AKT3	3	16
AKTIP	3	7
ALDH18A1	1	7
ALDH1A2	2	11
ALDH1A3	3	10
ALDH1L2	1	7
ALDH2	1	4
ALDH3A1	1	11
ALDH3A2	2	10
ALDH3B1	1	5
ALDH3B2	2	3
ALDH4A1	0	5
ALDH6A1	0	6
ALDH9A1	1	14
ALDOA	1	4
ALDOC	0	5
ALG1	1	3
ALG10	3	4
ALG10B	0	5
ALG11	4	9
ALG14	5	8
ALG14-AS1	1	8
ALG1L9P	0	6
ALG5	1	6
ALG6	0	9
ALG8	0	7
ALG9	1	3
ALKBH1	3	8
ALKBH2	2	4
ALKBH3	1	2
ALKBH3-AS1	1	2
ALKBH5	8	12
ALKBH8	2	3
ALOX12	3	7
ALOX12-AS1	3	7
ALOX12B	3	7
ALOX12P2	2	9
ALOX15	1	4
ALOX15B	3	7
ALOX15P1	2	7
ALOX5	1	3
ALOX5AP	4	6
ALOXE3	3	8
ALPK2	6	17
ALPK3	0	5
ALPL	2	6
ALX1	2	6
ALX3	0	3
ALX4	0	3
ALYREF	0	2
AMBRA1	0	3
AMDHD1	2	3
AMDHD2	1	7
AMER2	1	5
AMFR	2	5
AMH	1	2
AMHR2	1	3
AMIGO1	3	2
AMIGO2	1	5
AMN	0	6
AMN1	6	9
AMOTL1	2	6
AMPD1	3	5
AMPD2	1	4
AMPD3	1	4
AMY1A	1	3
AMY1B	1	3
AMY1C	1	3
AMY2A	1	3
AMY2B	0	2
AMZ2	0	6
AMZ2P1	1	1
ANAPC11	0	2
ANAPC15	2	5
ANAPC16	0	6
ANAPC5	1	8
ANAPC7	3	9
ANG	3	8
ANGEL1	1	10
ANGEL2	2	10
ANGPTL1	1	6
ANGPTL3	1	11
ANGPTL5	0	5
ANGPTL7	0	4
ANGPTL8	0	5
ANK3	6	25
ANKDD1A	0	3
ANKFN1	3	13
ANKFY1	7	16
ANKK1	0	1
ANKLE1	3	9
ANKLE2	0	7
ANKRD1	1	6
ANKRD10	6	8
ANKRD11	8	9
ANKRD12	0	14
ANKRD13A	3	7
ANKRD13B	1	0
ANKRD13C	0	2
ANKRD13D	3	5
ANKRD16	1	8
ANKRD2	3	4
ANKRD20A19P	1	5
ANKRD20A5P	0	5
ANKRD20A9P	0	7
ANKRD22	2	11
ANKRD26	0	3
ANKRD26P3	4	8
ANKRD29	5	12
ANKRD30A	2	10
ANKRD30B	0	2
ANKRD30BP3	1	5
ANKRD33	1	3
ANKRD34A	0	2
ANKRD34C	1	7
ANKRD34C-AS1	2	9
ANKRD35	0	3
ANKRD36BP1	0	10
ANKRD40	1	6
ANKRD40CL	1	6
ANKRD42	1	6
ANKRD45	1	9
ANKRD49	0	5
ANKRD52	2	3
ANKRD62	4	16
ANKRD63	0	6
ANKRD65	0	2
ANKRD9	1	5
ANKS1B	6	23
ANKS3	0	4
ANKS4B	1	9
ANO1	1	2
ANO2	8	15
ANO3	5	18
ANO3-AS1	1	2
ANO4	5	13
ANO5	2	10
ANO6	2	5
ANO8	3	10
ANO9	2	3
ANP32A	0	4
ANP32A-IT1	0	4
ANP32AP1	1	5
ANP32D	1	4
ANP32E	3	3
ANPEP	1	6
ANTKMT	0	5
ANTXRL	2	3
ANTXRLP1	2	3
ANXA11	1	4
ANXA2	0	5
ANXA2P3	3	2
ANXA7	0	5
ANXA9	0	3
AOC2	4	3
AOC3	4	3
AOC4P	4	3
AP1G1	4	8
AP1G2	1	5
AP1M1	1	11
AP1M2	1	4
AP2A2	1	11
AP2B1	1	3
AP3B2	0	1
AP3D1	1	3
AP3M1	0	5
AP3S2	0	8
AP4B1	1	2
AP4B1-AS1	1	4
AP4E1	1	5
AP4S1	3	8
AP5B1	0	6
AP5M1	1	6
APAF1	2	6
APBA2	2	3
APBB1	0	4
APBB1IP	1	9
APC2	1	1
APCDD1	1	9
APCS	2	8
APEX1	0	5
APH1A	4	4
APH1B	0	6
API5	1	4
APIP	4	12
APLNR	1	2
APLP2	2	4
APOA1	3	2
APOA1-AS	3	2
APOA2	1	15
APOA4	2	2
APOA5	2	2
APOBEC1	0	8
APOBEC4	0	8
APOBR	1	1
APOC3	3	2
APOF	2	4
APOH	1	6
APOLD1	3	14
APOOP5	4	1
APPBP2	3	10
APPL2	1	4
APRT	3	2
AQP10	0	9
AQP11	1	4
AQP2	2	5
AQP4	0	12
AQP4-AS1	0	12
AQP5	2	5
AQP6	2	5
AQP8	0	5
AQP9	0	3
AQR	1	7
ARAP1	0	4
ARAP1-AS2	0	4
ARCN1	0	2
AREL1	2	12
ARF1	5	4
ARF3	3	4
ARF6	3	8
ARFGAP2	0	2
ARFIP2	0	5
ARG2	4	4
ARGFXP2	3	2
ARGLU1	4	10
ARHGAP1	0	3
ARHGAP11A	2	1
ARHGAP11A-SCG5	2	5
ARHGAP11B	1	1
ARHGAP12	1	7
ARHGAP17	2	5
ARHGAP19	1	6
ARHGAP19-SLIT1	1	8
ARHGAP20	2	2
ARHGAP21	1	7
ARHGAP22	4	7
ARHGAP22-IT1	3	3
ARHGAP23	1	2
ARHGAP27	4	7
ARHGAP27P1	1	1
ARHGAP27P1-BPTFP1-KPNA2P3	1	1
ARHGAP27P2	0	4
ARHGAP28	2	18
ARHGAP29	1	10
ARHGAP30	0	15
ARHGAP32	7	4
ARHGAP42	5	11
ARHGAP44	5	8
ARHGAP5	2	8
ARHGAP5-AS1	2	8
ARHGAP9	2	4
ARHGDIA	0	2
ARHGDIB	3	7
ARHGDIG	2	8
ARHGEF10L	2	10
ARHGEF11	0	10
ARHGEF12	2	4
ARHGEF15	0	14
ARHGEF16	1	4
ARHGEF17	0	7
ARHGEF19	0	4
ARHGEF2	0	12
ARHGEF25	2	4
ARHGEF40	1	8
ARHGEF7	6	10
ARHGEF7-AS1	4	4
ARHGEF7-AS2	3	5
ARID1A	1	5
ARID2	1	4
ARID3B	2	6
ARID4A	3	8
ARID4B	4	8
ARID5B	4	9
ARIH1	0	1
ARL1	0	5
ARL11	1	4
ARL14EP	1	4
ARL16	0	2
ARL17A	1	9
ARL17B	8	23
ARL2	0	4
ARL2-SNX15	0	4
ARL2BP	3	7
ARL3	2	11
ARL4D	2	1
ARL5B	2	5
ARL5C	0	2
ARL6IP1	0	2
ARL6IP4	1	10
ARL8A	0	9
ARLNC1	4	6
ARMC3	1	9
ARMC4	3	13
ARMC4P1	1	5
ARMC5	2	4
ARMC6	1	13
ARMC7	0	5
ARMH1	0	5
ARMH3	5	12
ARMH4	4	12
ARMS2	2	8
ARNT	0	7
ARNT2	1	9
ARNTL	2	5
ARNTL2	2	10
ARNTL2-AS1	1	8
ARPC3	3	9
ARPC5	0	12
ARPIN	0	8
ARPIN-AP3S2	0	8
ARPP19	0	4
ARRB1	2	7
ARRB2	1	3
ARRDC2	4	10
ARRDC4	0	8
ARSG	0	11
ART1	1	2
ART4	2	9
ART5	0	2
ARTN	0	5
ARV1	2	11
AS-PTPRE	2	5
AS3MT	1	8
ASAH2	1	4
ASAH2B	3	4
ASAP3	1	5
ASB13	2	6
ASB16	5	4
ASB16-AS1	4	4
ASB17	1	2
ASB2	2	9
ASB7	2	11
ASB8	2	8
ASB9P1	2	9
ASCC1	2	10
ASCL1	2	6
ASCL2	1	2
ASCL3	0	5
ASCL4	2	6
ASCL5	0	13
ASF1B	1	5
ASGR1	1	5
ASGR2	2	6
ASH1L	1	9
ASH1L-AS1	1	8
ASIC1	2	5
ASIC2	8	20
ASPA	0	7
ASPG	2	9
ASPHD1	1	5
ASPM	1	6
ASPSCR1	0	2
ASRGL1	1	2
ASTN1	3	18
ASXL3	5	13
ATAD1	6	13
ATAD3A	0	2
ATAD3B	0	2
ATAD3C	0	2
ATAD5	2	2
ATE1	1	8
ATE1-AS1	0	2
ATF1	1	5
ATF3	3	8
ATF6	4	19
ATF7	2	5
ATF7-NPFF	2	5
ATF7IP	2	12
ATF7IP2	2	10
ATG101	1	5
ATG13	0	3
ATG14	4	15
ATG16L2	0	3
ATG2A	0	4
ATG2B	2	7
ATG4C	1	11
ATG4D	1	5
ATL1	6	9
ATL3	1	3
ATM	2	6
ATMIN	4	9
ATN1	1	5
ATOH7	0	7
ATP10A	1	10
ATP11A	4	8
ATP11A-AS1	2	5
ATP11AUN	1	4
ATP12A	2	4
ATP13A1	1	10
ATP13A2	0	3
ATP1A1	5	5
ATP1A1-AS1	4	5
ATP1A2	2	11
ATP1A4	1	12
ATP1B1	1	20
ATP1B2	2	5
ATP23	2	7
ATP2A1	0	3
ATP2A1-AS1	0	3
ATP2A2	4	8
ATP2A3	0	6
ATP2B1	1	6
ATP2B1-AS1	1	5
ATP2B4	0	11
ATP2C2	2	6
ATP2C2-AS1	2	3
ATP4B	2	1
ATP5F1A	0	9
ATP5F1B	1	3
ATP5F1C	2	7
ATP5F1D	1	1
ATP5IF1	0	5
ATP5MC1	1	6
ATP5MC2	3	3
ATP5MD	1	8
ATP5MG	1	3
ATP5MPL	1	5
ATP5PB	1	5
ATP5PD	0	5
ATP6V0A1	4	2
ATP6V0A2	2	10
ATP6V0B	0	4
ATP6V0C	1	7
ATP6V0D1	1	7
ATP6V1D	1	2
ATP6V1G3	2	7
ATP7B	4	9
ATP8A2	7	18
ATP8B1	2	11
ATP8B2	1	9
ATP8B3	4	2
ATP8B4	1	6
ATP9B	6	21
ATPAF1	1	6
ATPAF2	6	16
ATRNL1	4	23
ATXN1L	2	7
ATXN2	1	5
ATXN2-AS	1	5
ATXN2L	0	3
ATXN3	4	13
ATXN7L2	2	2
ATXN7L3	4	4
ATXN7L3B	0	5
ATXN8OS	6	6
AUNIP	3	5
AURKAIP1	0	2
AURKAP1	2	9
AURKB	0	10
AVEN	3	5
AVIL	4	7
AVPI1	2	3
AVPR1A	1	7
AVPR1B	0	1
AXDND1	2	15
AXIN1	3	8
AXIN2	1	4
AZIN2	0	6
B2M	0	3
B3GALNT2	3	4
B3GALT2	2	5
B3GALT6	1	2
B3GAT1	1	3
B3GAT3	2	2
B3GLCT	5	10
B3GNT3	5	10
B3GNT4	1	6
B3GNT6	4	4
B3GNT9	1	6
B3GNTL1	2	7
B4GALNT1	2	4
B4GALNT2	2	6
B4GALNT3	3	13
B4GALNT4	2	2
B4GALT2	0	4
B4GALT3	1	16
B4GALT6	2	12
B4GAT1	2	4
B9D1	2	7
BABAM1	3	9
BACE1	1	5
BACE1-AS	0	2
BAD	0	2
BAG3	1	4
BAG5	1	5
BAHCC1	1	2
BAHD1	0	4
BAIAP2	1	4
BAIAP2-DT	0	4
BAIAP3	1	8
BAMBI	0	3
BANF1	1	7
BANP	1	11
BARHL2	0	5
BARX2	3	3
BASP1P1	1	5
BATF	1	5
BATF2	0	4
BATF3	3	12
BAZ1A	8	15
BAZ2A	1	3
BBIP1	1	5
BBOF1	0	7
BBOX1	0	4
BBOX1-AS1	0	9
BBS1	2	3
BBS10	3	2
BBS2	6	3
BBS4	1	1
BCAN	0	8
BCAR1	1	8
BCAR3	2	8
BCAR3-AS1	1	8
BCAR4	1	9
BCAS2	2	3
BCAS3	6	18
BCAT1	2	16
BCCIP	1	5
BCDIN3D	1	2
BCDIN3D-AS1	1	2
BCKDK	0	6
BCL10	0	8
BCL11B	5	11
BCL2	5	11
BCL2A1	1	4
BCL2L10	5	5
BCL2L14	2	10
BCL2L15	0	4
BCL2L2	2	3
BCL2L2-PABPN1	2	3
BCL6B	3	5
BCL7A	1	6
BCL7C	1	6
BCL9	0	3
BCL9L	1	2
BCO1	2	5
BCO2	2	7
BDKRB1	2	8
BDKRB2	3	10
BDNF	2	5
BDNF-AS	4	7
BEAN1	5	14
BEAN1-AS1	3	8
BECN1	4	3
BECN2	1	13
BEGAIN	4	10
BEND5	0	7
BEND7	5	10
BEST1	2	1
BEST2	3	5
BEST3	4	11
BEST4	2	6
BFAR	1	4
BGLAP	3	13
BGLT3	0	7
BHLHA9	2	3
BHLHE41	2	11
BICC1	4	14
BICD1	8	10
BICDL1	1	8
BICDL2	1	3
BIN2	2	3
BIRC2	1	9
BIRC3	1	7
BIRC5	1	5
BISPR	3	9
BIVM	3	8
BIVM-ERCC5	3	11
BLACAT1	1	4
BLID	2	3
BLM	1	7
BLMH	1	1
BLNK	1	12
BLOC1S1	1	4
BLOC1S1-RDH5	1	4
BLOC1S2	2	5
BLOC1S6	1	4
BLZF1	2	12
BMERB1	1	6
BMF	1	7
BMI1	0	2
BMP4	2	6
BMP8A	1	4
BMP8B	1	6
BMPR1A	4	10
BMS1	2	7
BMS1P21	2	2
BMS1P4	0	5
BMS1P4-AGAP5	0	5
BNC1	1	2
BNIP2	1	11
BNIP3	0	3
BNIPL	0	3
BOD1L2	0	7
BOLA1	0	1
BOLA2	1	8
BOLA2-SMG1P6	1	4
BOLA2B	1	8
BORA	5	8
BORCS5	5	16
BORCS6	0	10
BORCS7	0	6
BORCS7-ASMT	1	8
BORCS8	1	13
BORCS8-MEF2B	1	14
BPNT1	2	8
BPTF	0	2
BRAP	2	5
BRCA1	5	3
BRCA2	1	7
BRD4	3	8
BRD7	4	7
BRDT	0	6
BRF1	4	11
BRI3BP	1	8
BRICD5	2	4
BRINP2	2	13
BRINP3	2	21
BRIP1	2	10
BRMS1	2	4
BRMS1L	9	12
BROX	1	8
BRSK2	0	2
BSCL2	2	2
BSDC1	0	10
BSND	0	4
BST2	3	9
BSX	1	3
BTAF1	2	10
BTBD1	0	1
BTBD10	2	5
BTBD11	7	13
BTBD16	1	10
BTBD17	1	4
BTBD18	2	3
BTBD19	2	6
BTBD2	1	3
BTBD6	4	8
BTBD7	3	8
BTBD8	0	7
BTF3L4	0	5
BTF3P11	1	9
BTG1	1	6
BTG2	0	15
BTG4	1	2
BTNL10	2	12
BTRC	3	10
BUB1B	1	7
BUB1B-PAK6	1	7
BUB3	1	3
BUD13	0	2
C10orf105	1	6
C10orf120	1	1
C10orf126	0	5
C10orf142	1	7
C10orf143	4	5
C10orf25	1	3
C10orf53	2	3
C10orf55	0	5
C10orf62	3	4
C10orf67	2	10
C10orf71	2	4
C10orf71-AS1	0	3
C10orf82	2	5
C10orf88	1	3
C10orf90	1	6
C10orf91	0	7
C10orf95	4	7
C10orf99	1	3
C11orf1	1	3
C11orf16	0	4
C11orf21	3	1
C11orf24	0	7
C11orf42	0	6
C11orf44	1	6
C11orf45	2	5
C11orf49	0	2
C11orf52	1	6
C11orf53	3	6
C11orf54	0	4
C11orf58	2	5
C11orf65	1	5
C11orf68	0	7
C11orf71	0	4
C11orf72	2	5
C11orf74	1	3
C11orf80	1	3
C11orf86	1	3
C11orf87	1	3
C11orf88	3	3
C11orf91	2	4
C11orf94	1	2
C11orf95	1	2
C11orf96	1	2
C11orf97	0	6
C11orf98	2	2
C12orf10	1	3
C12orf29	1	3
C12orf4	1	7
C12orf40	3	7
C12orf42	1	9
C12orf43	2	8
C12orf45	2	6
C12orf49	2	7
C12orf50	1	5
C12orf54	1	6
C12orf56	1	10
C12orf57	1	5
C12orf60	2	7
C12orf65	1	12
C12orf66	2	10
C12orf71	1	11
C12orf73	1	4
C12orf74	1	7
C12orf75	2	6
C12orf76	3	7
C12orf77	2	11
C12orf80	1	6
C13orf42	6	8
C14orf119	3	5
C14orf132	6	9
C14orf177	1	6
C14orf178	1	8
C14orf180	3	5
C14orf28	5	9
C14orf39	2	6
C14orf93	2	7
C15orf32	0	8
C15orf39	0	5
C15orf40	0	2
C15orf41	2	7
C15orf48	2	3
C15orf54	2	6
C15orf56	1	7
C15orf61	0	6
C15orf62	0	4
C15orf65	0	2
C16orf46	4	8
C16orf54	1	5
C16orf58	2	4
C16orf70	1	6
C16orf71	0	5
C16orf72	1	8
C16orf74	7	8
C16orf78	3	5
C16orf82	1	4
C16orf86	0	6
C16orf87	0	1
C16orf89	1	2
C16orf90	0	7
C16orf91	0	8
C16orf92	1	4
C16orf95	3	7
C16orf96	0	6
C16orf97	4	5
C17orf100	2	7
C17orf102	0	3
C17orf107	1	6
C17orf112	3	7
C17orf113	3	4
C17orf49	3	5
C17orf50	0	2
C17orf58	0	2
C17orf64	3	11
C17orf67	3	10
C17orf75	2	1
C17orf77	1	6
C17orf78	1	4
C17orf80	0	6
C17orf82	3	9
C17orf97	3	5
C17orf98	2	6
C17orf99	0	4
C18orf12	0	8
C18orf15	0	10
C18orf21	1	8
C18orf25	2	12
C18orf32	0	6
C18orf54	1	6
C18orf61	2	12
C18orf63	0	11
C18orf65	3	11
C19orf25	1	1
C19orf38	0	2
C19orf44	2	5
C19orf53	2	7
C19orf57	1	7
C19orf67	1	5
C1orf100	1	10
C1orf105	2	13
C1orf109	0	9
C1orf112	3	10
C1orf115	2	5
C1orf116	0	4
C1orf122	0	7
C1orf127	0	7
C1orf131	4	10
C1orf137	4	5
C1orf140	2	6
C1orf143	2	10
C1orf146	0	5
C1orf158	1	3
C1orf162	1	5
C1orf167	0	4
C1orf167-AS1	0	3
C1orf174	0	2
C1orf185	1	5
C1orf189	0	9
C1orf194	1	2
C1orf195	0	7
C1orf198	2	10
C1orf21	0	11
C1orf210	0	5
C1orf216	0	6
C1orf220	0	16
C1orf226	1	8
C1orf229	3	9
C1orf232	0	5
C1orf35	4	4
C1orf43	0	9
C1orf50	0	2
C1orf52	1	8
C1orf53	1	4
C1orf54	4	4
C1orf56	0	3
C1orf61	0	9
C1orf68	2	5
C1orf74	0	6
C1orf87	0	10
C1orf94	0	3
C1QA	1	6
C1QB	1	6
C1QBP	2	5
C1QC	1	6
C1QL1	1	4
C1QL3	1	6
C1QL4	2	4
C1QTNF1	5	5
C1QTNF1-AS1	4	5
C1QTNF12	1	2
C1QTNF4	1	5
C1QTNF5	3	6
C1QTNF8	0	9
C1QTNF9	2	5
C1QTNF9B	1	3
C1R	1	5
C1RL	1	6
C1RL-AS1	0	6
C1S	1	5
C2CD2L	3	4
C2CD3	4	5
C2CD4A	0	7
C2CD4B	0	2
C2CD4D	0	8
C2CD4D-AS1	0	9
C2CD5	2	8
C3AR1	3	7
C4BPA	1	6
C4BPB	1	6
C8A	0	6
C8B	1	6
CA10	4	16
CA12	0	6
CA14	4	4
CA4	3	12
CA5A	1	5
CA6	1	9
CA7	2	4
CAB39L	2	10
CABCOCO1	5	11
CABLES1	1	9
CABP1	1	8
CABP2	2	4
CABP4	2	5
CABYR	0	10
CACHD1	1	8
CACNA1A	4	12
CACNA1C	6	20
CACNA1C-AS1	1	6
CACNA1C-AS2	1	6
CACNA1C-AS4	4	12
CACNA1C-IT2	2	10
CACNA1C-IT3	2	14
CACNA1E	2	18
CACNA1G	1	7
CACNA1G-AS1	1	7
CACNA1H	0	9
CACNA1S	1	16
CACNA2D4	7	9
CACNB1	0	2
CACNB2	7	14
CACNB3	2	4
CACNG1	2	3
CACNG3	2	6
CACNG4	2	6
CACNG5	5	9
CACUL1	2	7
CACYBP	1	8
CADM1	4	8
CADM3	1	8
CADM3-AS1	1	7
CALB2	0	7
CALCA	2	8
CALCB	0	13
CALCOCO1	3	2
CALCOCO2	1	6
CALHM1	1	6
CALHM2	1	6
CALHM3	1	6
CALM1	2	9
CALML3	0	8
CALML3-AS1	0	8
CALML4	0	4
CALML5	2	8
CALML6	1	2
CALR	1	5
CALR3	2	5
CALR4P	0	4
CALY	0	4
CAMK1D	6	28
CAMK1G	1	7
CAMK2G	0	6
CAMK2N1	0	3
CAMKK1	0	6
CAMKK2	1	8
CAMSAP2	0	8
CAMTA1	8	25
CAMTA1-AS2	1	9
CAMTA1-DT	0	5
CAMTA2	1	8
CAND1	2	12
CAND1.11	6	12
CANT1	3	5
CAP1	2	12
CAPN1	0	4
CAPN15	1	4
CAPN2	4	5
CAPN3	0	2
CAPN5	4	7
CAPN8	1	5
CAPN9	3	9
CAPNS2	3	5
CAPRIN1	1	5
CAPRIN2	1	15
CAPS2	1	9
CAPZA1	2	6
CAPZA3	3	8
CAPZB	4	11
CARD14	2	2
CARD16	3	4
CARD17	3	4
CARD18	1	4
CARHSP1	1	6
CARM1	0	2
CARMIL2	0	6
CARMIL3	1	6
CARNS1	2	5
CARS-AS1	2	5
CARS1	2	7
CARS2	4	4
CASC1	2	11
CASC16	4	6
CASC17	4	16
CASC18	2	10
CASC2	1	6
CASC22	3	2
CASC23	1	9
CASC3	3	6
CASC4	1	5
CASKIN1	2	4
CASKIN2	1	8
CASP1	3	4
CASP12	0	3
CASP14	1	7
CASP16P	0	2
CASP17P	0	3
CASP1P2	3	4
CASP4	0	3
CASP5	0	4
CASP7	1	7
CASP9	2	9
CASQ1	0	10
CASQ2	4	5
CASZ1	2	6
CAT	1	7
CATSPER1	1	7
CATSPER2	1	2
CATSPER2P1	0	1
CATSPER4	0	5
CATSPERB	0	12
CATSPERE	3	15
CATSPERZ	0	2
CAVIN1	4	2
CAVIN3	0	4
CBARP	1	1
CBFA2T3	3	2
CBFB	2	6
CBL	3	5
CBLN1	3	8
CBLN2	1	6
CBLN3	2	8
CBX1	1	4
CBX2	3	6
CBX3P2	0	9
CBX4	3	5
CBX5	1	7
CBX8	3	5
CBY2	2	11
CC2D1A	1	7
CC2D1B	0	3
CC2D2B	1	5
CCAR1	0	5
CCBE1	3	13
CCDC102A	2	4
CCDC102B	3	13
CCDC103	3	9
CCDC105	3	7
CCDC113	1	5
CCDC122	3	9
CCDC124	4	9
CCDC130	2	10
CCDC137	0	2
CCDC144A	0	4
CCDC144B	2	7
CCDC144CP	2	5
CCDC144NL	2	5
CCDC144NL-AS1	2	6
CCDC15	1	4
CCDC151	0	3
CCDC153	3	4
CCDC154	0	8
CCDC159	1	4
CCDC163	1	6
CCDC168	3	6
CCDC169	6	18
CCDC169-SOHLH2	7	17
CCDC17	0	4
CCDC172	4	7
CCDC175	3	5
CCDC177	0	5
CCDC178	3	13
CCDC179	0	2
CCDC18	2	7
CCDC18-AS1	1	6
CCDC181	2	13
CCDC182	2	4
CCDC184	2	6
CCDC185	1	4
CCDC186	2	8
CCDC189	1	6
CCDC190	3	13
CCDC196	2	5
CCDC197	2	8
CCDC198	6	6
CCDC200	3	1
CCDC24	0	4
CCDC27	0	7
CCDC28B	0	10
CCDC3	3	9
CCDC30	1	7
CCDC32	0	6
CCDC33	3	6
CCDC34	1	6
CCDC38	2	7
CCDC40	3	2
CCDC42	0	7
CCDC43	4	8
CCDC47	1	6
CCDC57	6	6
CCDC59	1	6
CCDC6	1	9
CCDC60	2	10
CCDC62	1	8
CCDC63	3	8
CCDC65	3	4
CCDC68	1	4
CCDC7	2	12
CCDC70	2	7
CCDC73	0	15
CCDC77	2	9
CCDC78	0	5
CCDC81	0	4
CCDC82	0	3
CCDC83	1	7
CCDC84	1	2
CCDC85B	0	7
CCDC85C	2	13
CCDC86	1	2
CCDC87	2	3
CCDC88B	0	2
CCDC88C	2	9
CCDC89	0	6
CCDC90B	2	6
CCDC91	4	16
CCDC92	3	7
CCDC92B	3	6
CCDC9B	0	5
CCEPR	1	3
CCER1	1	7
CCKBR	0	6
CCL1	2	5
CCL11	1	3
CCL13	2	5
CCL14	2	2
CCL15	2	2
CCL15-CCL14	2	2
CCL16	1	2
CCL17	4	7
CCL18	0	6
CCL2	1	5
CCL22	2	7
CCL23	2	2
CCL3	0	4
CCL3L1	0	4
CCL3L3	0	1
CCL4	0	3
CCL4L1	0	3
CCL4L2	0	3
CCL5	1	2
CCL7	1	4
CCL8	1	3
CCN1	0	7
CCNA1	1	3
CCNB1IP1	2	5
CCNB2	0	2
CCND1	3	1
CCND2	1	10
CCND2-AS1	1	9
CCNDBP1	0	2
CCNF	2	8
CCNJ	1	4
CCNK	1	14
CCNL2	0	2
CCNT1	2	4
CCNY	5	14
CCNYL2	1	2
CCNYL3	0	1
CCP110	0	7
CCPG1	2	6
CCR10	4	2
CCR7	1	4
CCS	2	3
CCSAP	5	14
CCSER2	1	8
CCT2	2	9
CCT3	3	13
CCT6B	0	1
CD101	1	4
CD151	2	4
CD163	2	11
CD163L1	1	11
CD164L2	1	2
CD19	0	3
CD1A	1	7
CD1B	1	6
CD1C	1	6
CD1D	2	7
CD1E	1	6
CD2	2	4
CD226	2	7
CD244	1	14
CD247	2	13
CD248	2	4
CD27	1	5
CD27-AS1	1	5
CD276	2	6
CD2BP2	1	7
CD300A	1	6
CD300C	1	6
CD300E	1	5
CD300H	1	6
CD300LB	1	5
CD300LD	1	6
CD300LF	1	4
CD300LG	3	3
CD34	2	11
CD3D	0	4
CD3E	0	4
CD3G	0	4
CD4	1	5
CD44	1	8
CD46	1	11
CD48	1	15
CD5	0	1
CD52	0	10
CD53	0	2
CD55	1	7
CD58	3	4
CD59	2	4
CD5L	1	9
CD6	0	2
CD63	1	4
CD68	1	4
CD69	1	7
CD7	4	5
CD79B	1	3
CD81	4	1
CD81-AS1	5	1
CD82	0	7
CD84	0	8
CD9	1	7
CDA	0	5
CDADC1	3	9
CDAN1	0	2
CDC123	5	10
CDC14A	2	7
CDC16	1	1
CDC20	1	10
CDC27	1	4
CDC37	0	1
CDC42	1	10
CDC42BPA	2	14
CDC42BPB	2	7
CDC42BPG	0	4
CDC42EP2	0	4
CDC42EP4	0	5
CDC42SE1	0	3
CDC6	3	6
CDC7	0	7
CDC73	2	6
CDCA3	1	5
CDCA4	4	8
CDCA5	0	4
CDCA8	0	9
CDCP2	0	7
CDH1	2	8
CDH11	4	9
CDH13	14	32
CDH15	4	5
CDH16	2	4
CDH19	4	10
CDH2	3	15
CDH20	2	12
CDH23	1	24
CDH23-AS1	0	6
CDH24	3	7
CDH3	2	9
CDH5	4	13
CDH7	2	21
CDH8	8	12
CDHR1	1	4
CDHR5	0	3
CDIP1	0	9
CDIPT	1	5
CDIPTOSP	1	5
CDK1	2	8
CDK10	4	8
CDK11A	0	2
CDK11B	0	2
CDK12	0	6
CDK17	1	5
CDK18	1	4
CDK2	3	7
CDK2AP1	0	9
CDK2AP2	2	4
CDK3	0	5
CDK4	4	6
CDK5R1	1	2
CDK5RAP3	1	5
CDK8	2	6
CDKL1	4	8
CDKN1B	2	14
CDKN1C	3	7
CDKN2C	2	5
CDKN2D	1	4
CDKN3	2	6
CDNF	0	7
CDON	2	4
CDR2	0	10
CDR2L	0	5
CDRT1	2	4
CDRT15	1	1
CDRT15L2	2	5
CDRT15P1	2	5
CDRT15P2	2	4
CDRT3	2	3
CDRT4	3	6
CDRT7	1	7
CDRT8	1	5
CDT1	3	2
CDX2	1	3
CDYL2	6	5
CEBPE	4	6
CELA1	2	4
CELA2A	0	7
CELA2B	1	8
CELA3A	1	7
CELA3B	1	7
CELF1	1	5
CELF2	5	23
CELF2-AS1	1	10
CELF2-AS2	3	15
CELF2-DT	2	8
CELF3	0	7
CELF4	6	14
CELF6	0	1
CELSR2	2	2
CEMIP	1	4
CEMP1	1	7
CEND1	2	4
CENPBD1	1	1
CENPF	2	6
CENPJ	1	5
CENPL	1	8
CENPN	3	9
CENPS	1	5
CENPS-CORT	1	5
CENPT	1	5
CENPV	1	7
CENPX	0	2
CEP104	0	4
CEP112	2	13
CEP126	1	5
CEP128	3	24
CEP131	1	3
CEP152	0	5
CEP164	1	5
CEP170	2	11
CEP170B	2	6
CEP192	1	9
CEP290	1	4
CEP295	0	5
CEP295NL	2	5
CEP350	2	11
CEP55	2	7
CEP57	1	4
CEP76	2	11
CEP83	1	11
CEP83-DT	1	11
CEP85	0	6
CEP95	1	2
CEPT1	2	4
CERNA1	1	4
CERNA2	1	3
CEROX1	0	9
CERS1	1	10
CERS2	0	3
CERS3	3	12
CERS3-AS1	2	12
CERS5	2	8
CES1	5	3
CES1P1	5	3
CES1P2	5	3
CES2	2	6
CES3	2	6
CES4A	2	6
CES5A	6	8
CETN1	0	10
CETP	3	3
CFAP126	2	13
CFAP161	0	3
CFAP20	1	4
CFAP300	1	4
CFAP43	4	5
CFAP45	1	10
CFAP46	0	6
CFAP52	2	4
CFAP53	3	6
CFAP54	2	12
CFAP57	0	7
CFAP58	2	11
CFAP58-DT	2	6
CFAP70	1	7
CFAP73	1	6
CFAP74	1	2
CFAP97D1	3	4
CFDP1	2	7
CFH	1	14
CFHR1	0	9
CFHR2	1	8
CFHR3	0	9
CFHR4	5	11
CFHR5	0	6
CFL1	0	8
CFL1P1	6	13
CFL2	3	13
CGN	1	8
CGNL1	3	12
CGRRF1	2	6
CH25H	2	6
CHAC1	0	4
CHAD	2	5
CHAT	0	4
CHCHD1	0	5
CHD1L	2	9
CHD2	5	17
CHD3	1	7
CHD4	1	5
CHD5	2	8
CHD8	2	9
CHD9	5	12
CHEK1	0	2
CHEK2P2	1	6
CHERP	2	5
CHFR	1	7
CHGA	0	5
CHI3L1	1	10
CHI3L2	1	4
CHIA	1	4
CHIAP2	1	6
CHID1	2	8
CHIT1	1	12
CHKA	0	4
CHML	2	17
CHMP1A	6	8
CHMP1B	3	9
CHMP4A	2	7
CHMP6	0	6
CHORDC1	1	5
CHP1	0	4
CHP2	0	5
CHPT1	1	7
CHRDL2	1	7
CHRFAM7A	1	1
CHRM1	0	4
CHRM3	6	31
CHRM3-AS1	2	14
CHRM3-AS2	3	10
CHRM4	0	2
CHRM5	1	5
CHRNA10	1	2
CHRNA3	0	4
CHRNA5	0	4
CHRNA7	4	4
CHRNB1	1	7
CHRNB2	1	8
CHRNB4	0	7
CHRNE	1	6
CHST1	1	2
CHST11	5	13
CHST14	0	4
CHST15	1	3
CHST3	1	1
CHST4	1	5
CHST5	2	4
CHST6	2	4
CHST9	1	17
CHSY1	0	11
CHTF18	0	5
CHTF8	1	4
CHTOP	2	12
CHUK	1	5
CHURC1	1	8
CHURC1-FNTB	4	12
CIAO2A	0	3
CIAO2B	2	4
CIAO3	0	5
CIAPIN1	3	5
CIART	4	4
CIB1	4	9
CIB2	1	4
CIB3	1	12
CIDEA	3	13
CIDEB	2	6
CIITA	5	12
CILP	0	3
CILP2	1	10
CINP	2	4
CIPC	2	9
CIRBP	1	1
CIRBP-AS1	1	1
CISD1	0	2
CISD3	1	3
CISTR	2	3
CIT	2	10
CITED4	0	7
CKAP2	3	5
CKAP4	1	7
CKAP5	0	3
CKB	1	5
CKLF	3	9
CKLF-CMTM1	3	10
CKMT1A	0	1
CKMT1B	0	1
CKS1B	1	9
CLBA1	3	8
CLCA1	4	9
CLCA2	6	9
CLCA3P	3	4
CLCA4	0	6
CLCA4-AS1	4	5
CLCC1	1	3
CLCF1	3	5
CLCN6	0	5
CLCN7	0	10
CLCNKA	0	6
CLCNKB	0	6
CLDN10	2	10
CLDN10-AS1	1	7
CLDN19	0	2
CLDN25	1	3
CLDN6	1	3
CLDN7	1	5
CLDN9	1	3
CLEC10A	3	5
CLEC12A	4	15
CLEC12A-AS1	3	11
CLEC12B	3	11
CLEC14A	3	14
CLEC16A	7	22
CLEC17A	1	7
CLEC18A	1	5
CLEC18B	3	6
CLEC18C	1	3
CLEC19A	0	6
CLEC1A	3	10
CLEC1B	4	12
CLEC2A	3	11
CLEC2B	1	6
CLEC2D	3	10
CLEC3A	3	4
CLEC4A	1	9
CLEC4C	2	11
CLEC4D	6	13
CLEC4E	5	13
CLEC4O	2	6
CLEC6A	5	13
CLEC7A	2	8
CLEC9A	4	12
CLECL1	2	9
CLIC4	1	10
CLIP1	3	11
CLIP1-AS1	3	10
CLK2	1	8
CLK3	2	6
CLLU1	1	9
CLLU1OS	1	9
CLMN	0	9
CLMP	0	8
CLN3	1	1
CLN5	1	5
CLN6	0	4
CLNS1A	2	4
CLP1	2	2
CLPB	1	5
CLPX	0	3
CLRN3	3	5
CLSPN	1	7
CLSTN1	1	7
CLSTN3	2	6
CLTC	2	8
CLUAP1	0	7
CLUH	3	6
CLUHP3	4	7
CLUL1	3	12
CLYBL	3	14
CLYBL-AS1	1	7
CLYBL-AS2	1	6
CMA1	1	9
CMAS	1	6
CMC2	3	11
CMIP	7	11
CMKLR1	2	6
CMPK1	0	8
CMTM1	3	10
CMTM2	2	10
CMTM3	2	10
CMTM4	2	11
CMTM5	3	3
CMTR2	1	6
CNDP1	0	5
CNDP2	0	4
CNEP1R1	2	5
CNGA4	0	6
CNGB1	3	17
CNIH1	2	6
CNIH2	0	5
CNIH3	4	19
CNIH4	4	8
CNKSR1	0	5
CNMD	4	8
CNN1	0	5
CNN3	4	6
CNNM1	1	11
CNNM2	2	8
CNOT1	2	10
CNOT2	2	11
CNOT2-DT	2	10
CNP	2	3
CNPY2	2	4
CNR2	1	7
CNST	2	14
CNTD1	4	3
CNTF	0	3
CNTN1	5	10
CNTN2	0	5
CNTN5	12	14
CNTNAP1	4	2
CNTNAP4	9	19
CNTROB	1	7
COA3	4	3
COA4	4	5
COA6	3	8
COA6-AS1	3	4
COA7	2	11
COA8	1	6
COASY	4	2
COCH	3	7
COG1	0	8
COG2	2	13
COG3	2	12
COG4	2	5
COG6	2	14
COG7	0	6
COG8	1	7
COIL	2	5
COL11A1	2	9
COL13A1	1	7
COL16A1	1	17
COL17A1	5	7
COL1A1	1	4
COL24A1	4	14
COL2A1	2	7
COL4A1	11	12
COL4A2	10	15
COL4A2-AS1	7	4
COL4A2-AS2	6	3
COL8A2	0	5
COL9A2	0	9
COLCA1	2	5
COLCA2	2	5
COLEC12	3	15
COLGALT1	3	9
COLGALT2	2	14
COMMD3	0	2
COMMD3-BMI1	0	2
COMMD4	0	5
COMMD4P1	0	6
COMMD4P2	2	5
COMMD6	2	12
COMMD9	1	3
COMP	1	8
COMTD1	0	6
COP1	2	17
COPA	0	10
COPB1	0	6
COPE	1	10
COPRS	2	6
COPS2	1	5
COPS3	2	8
COPS7A	1	6
COPZ1	1	7
COPZ2	1	5
COQ10A	2	3
COQ5	1	10
COQ6	0	11
COQ7	3	10
COQ8A	1	7
COQ9	3	5
CORO1A	1	8
CORO1B	2	5
CORO1C	2	9
CORO2B	3	5
CORO6	1	0
CORO7	1	7
CORO7-PAM16	1	7
CORT	1	5
COTL1	2	8
COX10	1	3
COX10-AS1	2	5
COX11	2	6
COX14	2	5
COX15	2	4
COX16	1	6
COX20	2	9
COX4I1	3	10
COX5A	1	5
COX6A1	2	8
COX6A2	2	4
COX8A	1	2
COX8C	2	7
CPAMD8	4	8
CPB2	2	7
CPB2-AS1	2	7
CPD	1	1
CPEB1	0	1
CPEB1-AS1	0	1
CPEB3	3	10
CPHXL	2	2
CPLANE2	0	4
CPLX3	1	5
CPLX4	3	8
CPM	1	12
CPN1	1	6
CPNE2	4	7
CPNE6	1	6
CPNE7	8	8
CPNE8	1	5
CPPED1	3	8
CPSF2	1	8
CPSF4L	0	6
CPSF6	1	12
CPSF7	3	1
CPT1A	1	4
CPT2	1	9
CPTP	1	2
CPXM2	3	6
CR1	2	13
CR1L	0	15
CR2	0	9
CRABP1	1	4
CRABP2	1	8
CRACR2A	3	14
CRACR2B	2	4
CRADD	2	10
CRAMP1	1	11
CRAT37	0	6
CRB1	1	12
CRCT1	1	6
CREB3L1	0	2
CREB3L4	0	11
CREBBP	1	7
CREBL2	4	12
CREBZF	0	5
CREG1	1	11
CREM	2	16
CRHR1	1	10
CRIP1	4	8
[truncated: 10,844 more rows]

## Sheet: 2. GSE31800-CNV
The percentage of amplifications and deletions in CNV data of patient cohort GSE31800 (n = 271).
gene	count of deletion	count of amplification		sum of count of deletion	sum of count of amplification
A1BG	3	3		170079	296758
A1CF	19	0		percentage of deletion	percentage of amplification
A2M	100	10		0.0301396	0.0525884
A2ML1	7	8
A2MP1	30	16
A3GALT2	9	8
A4GALT	5	4
A4GNT	0	15
AACS	13	1
AACSP1	16	3
AADAC	0	30
AADACL2	1	30
AADACL2-AS1	1	30
AADACL3	5	27
AADACL4	5	27
AADACP1	1	30
AADAT	2	0
AAGAB	4	2
AAK1	2	15
AAMDC	2	8
AAMP	1	1
AANAT	0	16
AAR2	2	18
AARD	0	48
AARS1	8	9
AARS2	2	11
AARSD1	1	6
AASDH	0	10
AASDHPPT	2	0
AASS	2	10
AATBC	5	6
AATF	6	11
AATK	2	22
ABALON	1	13
ABAT	3	6
ABCA1	2	0
ABCA10	2	8
ABCA11P	16	2
ABCA12	0	1
ABCA13	4	26
ABCA17P	2	7
ABCA2	1	15
ABCA3	2	7
ABCA4	6	1
ABCA5	2	8
ABCA6	0	8
ABCA7	24	0
ABCA8	0	8
ABCA9	0	8
ABCA9-AS1	0	8
ABCB1	3	18
ABCB10	0	24
ABCB11	0	0
ABCB4	5	16
ABCB5	0	18
ABCB6	2	10
ABCB7	0	101
ABCB8	0	22
ABCB9	9	5
ABCC1	5	11
ABCC10	1	11
ABCC11	3	6
ABCC12	5	6
ABCC13	2	14
ABCC2	0	0
ABCC3	0	16
ABCC4	10	18
ABCC5	4	61
ABCC5-AS1	4	61
ABCC6	5	6
ABCC8	61	1
ABCC9	2	20
ABCD1	0	158
ABCD2	0	7
ABCD3	6	2
ABCD4	1	2
ABCE1	1	4
ABCF1	1	3
ABCF2	0	22
ABCF3	4	59
ABCG1	20	9
ABCG2	0	0
ABCG4	3	7
ABCG5	2	5
ABCG8	2	5
ABHD1	0	7
ABHD10	0	11
ABHD11	83	29
ABHD12	8	16
ABHD12B	0	6
ABHD13	12	5
ABHD14A	8	0
ABHD14A-ACY1	8	0
ABHD14B	8	0
ABHD15	0	9
ABHD16A	1	4
ABHD17B	4	0
ABHD17C	13	3
ABHD18	5	9
ABHD2	6	2
ABHD3	1	16
ABHD4	1	11
ABHD5	31	0
ABHD6	12	0
ABHD8	2	5
ABI1	0	5
ABI2	3	20
ABI3	0	9
ABI3BP	1	13
ABL1	5	2
ABL2	0	24
ABLIM1	7	18
ABLIM2	25	2
ABLIM3	39	5
ABR	17	2
ABRA	1	32
ABRACL	2	1
ABRAXAS1	1	56
ABRAXAS2	13	1
ABT1	1	1
ABTB1	20	15
ABTB2	4	5
ACAA1	37	1
ACAA2	25	1
ACACA	0	10
ACACB	3	0
ACAD10	4	1
ACAD11	0	14
ACAD8	31	4
ACAD9	1	14
ACADL	0	3
ACADM	0	2
ACADS	2	6
ACADSB	64	2
ACADVL	13	0
ACAN	6	1
ACAP1	13	0
ACAP2	10	48
ACAT1	3	14
ACAT2	3	1
ACBD3	0	16
ACBD5	0	4
ACBD6	1	21
ACBD7	0	6
ACBD7-DCLRE1CP1	1	7
ACCS	22	3
ACCSL	3	3
ACE	0	10
ACE2	0	112
ACER1	2	5
ACER2	44	10
ACER3	0	6
ACHE	1	26
ACIN1	2	9
ACKR1	0	24
ACKR2	42	0
ACKR3	23	5
ACKR4	0	14
ACLY	15	9
ACMSD	2	2
ACO1	11	10
ACO2	7	5
ACOD1	6	4
ACOT1	3	8
ACOT11	9	4
ACOT12	3	2
ACOT13	2	1
ACOT2	3	8
ACOT4	2	5
ACOT6	2	5
ACOT7	7	8
ACOT8	3	20
ACOT9	0	98
ACOX1	1	14
ACOX2	12	1
ACOX3	25	3
ACOXL	3	4
ACOXL-AS1	3	4
ACP1	11	2
ACP2	2	4
ACP3	0	11
ACP6	0	57
ACP7	0	17
ACR	8	3
ACRBP	3	25
ACRV1	13	2
ACSBG1	10	2
ACSBG2	1	5
ACSF2	0	14
ACSL1	7	6
ACSL3	4	2
ACSL5	8	0
ACSL6	20	3
ACSM1	14	5
ACSM2A	14	5
ACSM2B	14	5
ACSM3	2	7
ACSM4	1	16
ACSM5	14	5
ACSM6	10	1
ACSS1	27	23
ACSS2	0	16
ACSS3	0	53
ACTA1	0	24
ACTA2	22	1
ACTA2-AS1	22	1
ACTBL2	15	6
ACTC1	21	2
ACTG1	2	23
ACTG1P17	7	4
ACTG1P20	1	5
ACTG2	0	12
ACTL6A	2	58
ACTL6B	3	32
ACTL7A	6	0
ACTL7B	6	0
ACTL8	51	7
ACTL9	100	14
ACTN1	2	2
ACTN1-AS1	2	2
ACTN2	0	21
ACTN3	0	6
ACTN4	16	21
ACTR10	0	3
ACTR1A	5	0
ACTR1B	8	7
ACTR2	1	20
ACTR3	0	5
ACTR3B	0	18
ACTR3C	34	32
ACTR5	5	14
ACTR6	0	2
ACTR8	81	2
ACTRT1	0	123
ACTRT2	16	13
ACTRT3	1	67
ACVR1	0	2
ACVR1B	2	6
ACVR1C	0	1
ACVR2A	0	1
ACVR2B	44	1
ACVRL1	2	6
ACY1	8	0
ACYP1	1	4
ACYP2	1	33
ADA	3	18
ADA2	3	5
ADAD1	0	0
ADAL	6	1
ADAM10	3	11
ADAM11	2	7
ADAM12	22	2
ADAM15	2	31
ADAM17	0	6
ADAM18	10	12
ADAM19	7	2
ADAM2	10	12
ADAM20	0	2
ADAM20P1	0	2
ADAM21	0	2
ADAM22	0	14
ADAM23	1	3
ADAM28	28	7
ADAM29	2	1
ADAM30	30	7
ADAM32	13	15
ADAM33	2	21
ADAM3A	10	8
ADAM5	11	11
ADAM7	27	6
ADAM8	17	4
ADAM9	12	15
ADAMDEC1	28	7
ADAMTS1	2	4
ADAMTS10	15	7
ADAMTS12	2	72
ADAMTS14	38	3
ADAMTS15	10	3
ADAMTS16	2	77
ADAMTS17	13	2
ADAMTS18	11	4
ADAMTS19	13	4
ADAMTS2	23	4
ADAMTS20	1	7
ADAMTS3	2	2
ADAMTS4	0	32
ADAMTS5	2	4
ADAMTS6	5	6
ADAMTS7	10	2
ADAMTS8	10	3
ADAMTS9	52	1
ADAMTS9-AS1	50	1
ADAMTS9-AS2	54	1
ADAMTSL1	32	6
ADAMTSL3	15	4
ADAMTSL4	0	59
ADAMTSL4-AS1	0	59
ADAMTSL5	2	6
ADAP1	0	31
ADAP2	3	21
ADAR	0	40
ADARB1	12	10
ADARB2	16	3
ADARB2-AS1	16	3
ADAT1	9	4
ADAT2	2	0
ADCK1	2	5
ADCK2	0	21
ADCK5	0	14
ADCY1	8	22
ADCY10	0	24
ADCY10P1	19	8
ADCY2	0	77
ADCY3	9	10
ADCY4	3	7
ADCY5	19	24
ADCY6	0	4
ADCY7	8	6
ADCY8	0	44
ADCY9	0	3
ADCYAP1R1	12	28
ADD1	4	2
ADD2	1	10
ADD3	4	0
ADD3-AS1	4	0
ADGB	2	0
ADGRA2	23	26
ADGRA3	4	1
ADGRB2	17	5
ADGRB3	0	3
ADGRD1	41	3
ADGRD1-AS1	36	3
ADGRE1	1	7
ADGRE4P	1	7
ADGRE5	1	5
ADGRF1	3	6
ADGRF2	1	4
ADGRF3	0	9
ADGRF4	1	4
ADGRF5	3	5
ADGRF5-AS1	3	5
ADGRG1	9	8
ADGRG2	0	104
ADGRG3	9	8
ADGRG4	0	148
ADGRG5	8	8
ADGRG6	2	1
ADGRG7	0	13
ADGRL1	1	5
ADGRL2	1	1
ADGRL3	2	6
ADGRL3-AS1	0	6
ADGRL4	1	0
ADGRV1	3	4
ADH1A	0	0
ADH1B	0	0
ADH1C	0	0
ADH4	0	0
ADH5	0	0
ADH6	0	0
ADH7	0	0
ADHFE1	3	20
ADI1	9	4
ADIG	5	14
ADIPOQ	3	52
ADIPOQ-AS1	3	52
ADIPOR1	0	28
ADIPOR2	39	18
ADIRF	11	0
ADK	8	7
ADM	2	0
ADM2	8	7
ADNP	2	26
ADNP2	41	3
ADNP-AS1	2	25
ADO	3	0
ADORA1	0	31
ADORA2A	6	5
ADORA2A-AS1	6	5
ADORA2B	27	3
ADORA3	5	1
ADPGK	13	2
ADPGK-AS1	13	2
ADPRH	0	12
ADPRHL1	23	14
ADPRHL2	1	24
ADRA1A	38	1
ADRA1B	3	20
ADRA1D	2	25
ADRA2A	7	0
ADRA2B	0	5
ADRB1	9	1
ADRB2	38	4
ADRB3	16	22
ADSL	5	9
ADSS1	1	10
ADSS2	0	19
ADTRP	6	2
AEBP1	0	20
AEBP2	3	25
AEN	15	5
AFAP1	37	2
AFAP1-AS1	37	2
AFAP1L1	37	5
AFAP1L2	7	18
AFDN	40	3
AFF1	0	0
AFF1-AS1	0	0
AFF2	1	147
AFF3	0	4
AFF4	6	6
AFG1L	4	3
AFG3L1P	6	8
AFG3L2	1	8
AFM	1	3
AFMID	17	22
AFP	1	3
AFTPH	1	15
AGAP1	22	14
AGAP11	14	0
AGAP2	0	17
AGAP2-AS1	0	17
AGAP3	0	22
AGBL1	9	18
AGBL1-AS1	8	3
AGBL2	4	3
AGBL3	1	14
AGBL4	30	8
AGBL4-AS1	3	4
AGBL4-IT1	3	4
AGBL5	1	7
AGBL5-AS1	1	7
AGER	9	3
AGFG1	3	1
AGFG2	3	32
AGGF1	2	3
AGK	8	20
AGL	1	10
AGMAT	4	4
AGMO	0	16
AGO1	1	11
AGO2	2	50
AGO3	1	24
AGO4	1	11
AGPAT1	9	3
AGPAT2	3	0
AGPAT3	7	6
AGPAT4	10	0
AGPAT4-IT1	10	0
AGPAT5	73	4
AGPS	3	7
AGR2	0	17
AGR3	0	17
AGRN	6	5
AGT	3	31
AGTPBP1	9	0
AGTR1	0	31
AGTR2	0	121
AGTRAP	3	5
AGXT	3	3
AGXT2	0	56
AHCTF1	0	11
AHCTF1P1	0	0
AHCY	0	16
AHCYL1	24	4
AHCYL2	3	15
AHDC1	0	5
AHI1	4	1
AHNAK	0	4
AHR	0	19
AHRR	4	99
AHSA1	2	4
AHSA2P	1	18
AHSG	4	53
AHSP	1	6
AICDA	5	7
AIDA	0	18
AIF1	1	4
AIF1L	5	2
AIFM1	0	139
AIFM2	12	3
AIFM3	25	12
AIG1	2	0
AIM2	0	24
AIMP1	0	0
AIP	0	13
AIPL1	44	0
AJAP1	11	7
AJUBA	1	9
AK2	7	7
AK3	14	7
AK4	4	1
AK5	3	14
AK6	5	18
AK7	15	9
AK8	12	1
AK9	3	3
AKAP1	1	15
AKAP10	10	6
AKAP11	14	2
AKAP12	3	2
AKAP13	9	4
AKAP14	0	132
AKAP5	1	3
AKAP6	5	14
AKAP7	4	1
AKAP8	1	3
AKAP8L	1	3
AKAP9	0	15
AKIP1	6	0
AKIRIN1	1	10
AKIRIN2	2	2
AKNA	27	1
AKNAD1	3	0
AKR1A1	2	13
AKR1B1	1	14
AKR1B10	1	14
AKR1B15	1	14
AKR1C1	4	9
AKR1C2	4	9
AKR1C3	2	7
AKR1C4	2	7
AKR1C6P	4	9
AKR1C8P	2	7
AKR1D1	0	24
AKR1E2	4	8
AKR7A2	3	4
AKR7A3	3	4
AKR7L	3	4
AKT1	1	10
AKT1S1	4	12
AKT2	0	17
AKT3	3	22
AKTIP	1	6
ALAD	5	2
ALAS1	8	1
ALAS2	0	91
ALB	1	3
ALCAM	1	20
ALDH16A1	2	13
ALDH18A1	11	1
ALDH1A1	4	2
ALDH1A2	20	1
ALDH1A3	15	2
ALDH1B1	81	10
ALDH1L1	22	15
ALDH1L1-AS2	22	15
ALDH1L2	4	0
ALDH2	3	1
ALDH3A1	10	2
ALDH3A2	12	3
ALDH3B1	51	11
ALDH5A1	1	1
ALDH6A1	13	4
ALDH7A1	7	9
ALDH8A1	4	2
ALDH9A1	0	23
ALDOA	1	6
ALDOB	7	0
ALDOC	0	7
ALG1	27	2
ALG10	1	10
ALG10B	0	4
ALG11	33	1
ALG14	4	2
ALG14-AS1	3	1
ALG1L	36	16
ALG1L2	16	6
ALG2	43	2
ALG3	4	58
ALG5	13	1
ALG6	0	11
ALG8	0	9
ALG9	3	3
ALK	11	10
ALKAL1	3	14
ALKAL2	11	2
ALKBH1	2	5
ALKBH2	3	0
ALKBH3	4	3
ALKBH3-AS1	4	3
ALKBH4	1	20
ALKBH5	26	6
ALKBH6	1	17
ALKBH7	2	5
ALKBH8	0	1
ALLC	17	3
ALMS1	1	7
ALMS1-IT1	1	6
ALMS1P1	0	10
ALOX12	13	0
ALOX12-AS1	13	0
ALOX12B	14	0
ALOX12P2	18	0
ALOX15	13	0
ALOX15B	14	0
ALOX15P1	26	0
ALOX5	5	0
ALOX5AP	15	0
ALOXE3	14	0
ALPG	2	6
ALPK1	1	0
ALPK2	19	1
ALPK3	6	3
ALPL	2	9
ALPP	2	6
ALS2	0	2
ALS2CL	20	1
ALX1	0	3
ALX3	24	4
ALX4	31	2
ALYREF	3	19
AMACR	0	69
AMBP	43	2
AMBRA1	3	3
AMD1	3	2
AMDHD1	0	4
AMDHD2	3	7
AMELX	0	110
AMELY	53	0
AMER1	0	100
AMER2	22	1
AMER3	3	2
AMFR	18	7
AMHR2	1	11
AMIGO2	0	5
AMMECR1	0	141
AMMECR1L	2	2
AMN	1	7
AMN1	2	19
AMOT	0	120
AMOTL1	6	2
AMOTL2	8	17
AMPD1	2	1
AMPD2	7	1
AMPD3	15	1
AMPH	1	25
AMT	8	0
AMTN	0	6
AMZ1	0	22
AMZ2P1	0	11
ANAPC1	2	6
ANAPC10	1	4
ANAPC11	3	19
ANAPC13	9	18
ANAPC15	10	8
ANAPC16	6	9
ANAPC1P1	6	3
ANAPC2	1	15
ANAPC4	8	0
ANAPC5	3	15
ANAPC7	1	5
ANG	1	5
ANGEL1	1	5
ANGEL2	0	17
ANGPT1	1	32
ANGPT2	54	0
ANGPT4	25	24
ANGPTL1	0	18
ANGPTL2	9	0
ANGPTL3	0	1
ANGPTL5	0	4
ANGPTL6	4	11
ANGPTL7	2	6
ANGPTL8	1	6
ANK1	19	17
ANK2	2	0
ANK3	4	3
ANKAR	0	9
ANKDD1A	4	1
ANKDD1B	3	3
ANKEF1	5	18
ANKFN1	6	21
ANKFY1	13	0
ANKH	0	81
ANKHD1	11	3
ANKHD1-EIF4EBP3	11	3
ANKIB1	0	18
ANKK1	38	4
ANKLE1	2	5
ANKMY1	3	2
ANKMY2	0	17
ANKRA2	17	4
ANKRD1	3	0
ANKRD10	27	6
ANKRD11	8	3
ANKRD12	0	5
ANKRD13A	2	3
ANKRD13B	0	9
ANKRD13C	1	2
ANKRD13D	0	13
ANKRD16	0	5
ANKRD17	8	3
ANKRD18A	80	10
ANKRD18B	15	8
ANKRD18CP	4	0
ANKRD18DP	3	55
ANKRD19P	5	0
ANKRD2	12	0
ANKRD20A11P	49	1
ANKRD20A19P	27	0
ANKRD20A5P	28	0
ANKRD20A8P	22	22
ANKRD20A9P	25	0
ANKRD22	23	2
ANKRD23	0	11
ANKRD24	2	12
ANKRD26	0	5
ANKRD26P1	1	4
ANKRD26P3	30	0
ANKRD27	1	9
ANKRD28	16	1
ANKRD29	5	6
ANKRD30A	1	2
ANKRD30B	29	0
ANKRD30BL	6	0
ANKRD30BP3	13	1
ANKRD31	2	5
ANKRD33	2	6
ANKRD33B	7	71
ANKRD34A	0	39
ANKRD34B	2	2
ANKRD34C	30	2
ANKRD34C-AS1	31	2
ANKRD35	0	39
ANKRD36	11	8
ANKRD36BP1	17	24
ANKRD36BP2	3	1
ANKRD36C	12	10
ANKRD37	5	11
ANKRD39	0	11
ANKRD40	0	16
ANKRD40CL	0	14
ANKRD42	0	2
ANKRD44	0	9
ANKRD44-IT1	0	4
ANKRD45	0	27
ANKRD46	0	43
ANKRD49	0	0
ANKRD50	0	0
ANKRD52	0	13
ANKRD53	6	4
ANKRD54	5	10
ANKRD55	5	7
ANKRD6	4	22
ANKRD60	18	35
ANKRD62P1-PARP4P3	4	0
ANKRD66	3	6
ANKRD7	1	13
ANKRD9	1	7
ANKS1A	8	4
ANKS1B	7	9
ANKS3	0	3
ANKS4B	3	5
ANKS6	46	1
ANKUB1	0	28
ANKZF1	3	11
ANLN	0	24
ANO1	7	22
ANO10	39	0
ANO2	19	26
ANO3	57	2
ANO4	2	2
ANO5	0	0
ANO6	0	2
ANO7	3	3
ANO8	2	5
ANOS1	0	104
ANP32A	11	1
ANP32A-IT1	11	1
ANP32B	4	0
ANP32E	0	55
ANPEP	6	6
ANTXR1	2	10
ANTXR2	1	1
ANTXRL	49	7
ANTXRLP1	49	7
ANXA1	4	2
ANXA10	2	0
ANXA11	10	1
ANXA13	2	45
ANXA2	9	4
ANXA3	3	1
ANXA4	1	15
ANXA5	1	1
ANXA6	12	4
ANXA7	4	11
ANXA9	0	53
AOAH	2	29
AOC1	0	22
AOC2	1	6
AOC3	1	6
AOC4P	1	6
AOPEP	3	14
AOX1	0	3
AOX3P-AOX2P	0	5
AP1AR	1	0
AP1B1	4	9
AP1B1P1	10	4
AP1G1	9	6
AP1G2	3	9
AP1M1	1	5
AP1M2	2	8
AP1S1	0	28
AP1S2	0	111
AP1S3	5	2
AP2A1	3	12
AP2A2	3	3
AP2B1	0	11
AP2M1	4	59
AP2S1	2	16
AP3B1	2	3
AP3B2	7	4
AP3D1	2	5
AP3M1	8	3
AP3M2	18	13
AP3S1	5	2
AP3S2	6	7
AP4B1	9	2
AP4B1-AS1	9	2
AP4E1	6	4
AP4M1	1	25
AP4S1	3	33
AP5B1	0	6
AP5M1	0	2
AP5S1	2	20
AP5Z1	0	23
APAF1	6	5
APBA1	8	0
APBA2	21	2
APBA3	2	6
APBB1	15	0
APBB1IP	0	4
APBB2	8	19
APBB3	11	3
APC	5	6
APC2	2	6
APCDD1	12	6
APCDD1L	18	37
APCDD1L-DT	18	37
APCS	0	25
APEH	8	0
APELA	3	0
APEX1	0	5
APEX2	0	91
APH1A	0	55
APH1B	10	3
API5	2	2
APIP	8	5
APLF	1	8
APLN	0	141
APLNR	1	2
APLP1	1	18
APLP2	8	5
APMAP	27	23
APOA1-AS	4	4
APOA2	0	32
APOA5	4	4
APOB	2	4
APOBEC1	3	10
APOBEC2	28	8
APOBEC3A	3	7
APOBEC3A_B	3	7
APOBEC3B	3	7
APOBEC3B-AS1	3	7
APOBEC3C	3	7
APOBEC3D	3	7
APOBEC3F	3	7
APOBEC3G	3	7
APOBEC3H	3	7
APOBEC4	18	17
APOF	0	11
APOH	0	6
APOL1	15	10
APOL2	15	10
APOL3	12	13
APOL4	12	13
APOL5	3	8
APOL6	5	6
APOLD1	7	27
APOM	1	4
APOO	0	103
APOOL	0	111
APP	3	8
APPBP2	0	35
APPL1	9	1
APPL2	4	0
APTR	0	22
APTX	10	9
AQP1	12	28
AQP10	0	37
AQP11	1	8
AQP2	0	3
AQP3	14	8
AQP4	38	7
AQP4-AS1	38	7
AQP5	0	4
AQP6	0	4
AQP7	14	8
AQP8	4	5
AQP9	10	1
AQR	5	2
AR	0	112
ARAF	0	113
ARAP1	0	7
ARAP1-AS2	0	7
ARAP2	6	1
ARAP3	17	3
ARCN1	4	6
AREG	7	5
AREL1	0	6
ARF1	0	23
ARF3	0	10
ARF4	8	4
ARF4-AS1	8	4
ARF5	2	14
ARF6	2	15
ARFGAP1	23	34
ARFGAP2	2	3
ARFGAP3	5	4
ARFGEF1	4	26
ARFGEF2	11	25
ARFGEF3	2	1
ARFIP1	5	3
ARFIP2	15	0
ARFRP1	1	32
ARG1	3	0
ARG2	2	1
ARGFX	1	13
ARGLU1	24	4
ARHGAP1	3	3
ARHGAP10	1	5
ARHGAP11A	7	16
ARHGAP11A-SCG5	7	16
ARHGAP11B	8	5
ARHGAP12	1	6
ARHGAP15	2	3
ARHGAP17	4	5
ARHGAP18	7	1
ARHGAP19	12	0
ARHGAP19-SLIT1	21	0
ARHGAP20	3	0
ARHGAP21	2	6
ARHGAP22	55	1
ARHGAP23	0	12
ARHGAP24	0	2
ARHGAP25	1	7
ARHGAP26	12	2
ARHGAP26-AS1	11	2
ARHGAP27	0	7
ARHGAP27P1-BPTFP1-KPNA2P3	5	16
ARHGAP28	2	4
ARHGAP29	5	0
ARHGAP31	0	12
ARHGAP33	1	16
ARHGAP35	3	15
ARHGAP36	0	136
ARHGAP39	0	15
ARHGAP4	0	156
ARHGAP40	5	14
ARHGAP42	1	2
ARHGAP44	26	1
ARHGAP45	24	0
ARHGAP5	0	13
ARHGAP5-AS1	0	12
ARHGAP6	1	109
ARHGAP8	5	5
ARHGAP9	0	14
ARHGDIB	4	17
ARHGDIG	2	9
ARHGEF1	8	18
ARHGEF10	65	2
ARHGEF10L	51	7
ARHGEF11	0	41
ARHGEF12	8	4
ARHGEF15	13	0
ARHGEF16	11	10
ARHGEF17	0	8
ARHGEF2	2	42
ARHGEF25	0	13
ARHGEF26	0	30
ARHGEF26-AS1	0	28
ARHGEF28	32	5
ARHGEF3	9	4
ARHGEF33	0	6
ARHGEF35	29	40
ARHGEF35-AS1	31	40
ARHGEF37	8	5
ARHGEF38	0	4
ARHGEF39	6	63
ARHGEF3-AS1	8	0
ARHGEF4	1	2
ARHGEF40	2	7
ARHGEF5	31	40
ARHGEF6	0	150
ARHGEF7	79	9
ARHGEF7-AS1	31	8
ARHGEF7-AS2	31	8
ARHGEF9	0	101
ARID1A	1	4
ARID1B	7	1
ARID2	1	4
ARID3A	24	0
ARID3B	7	2
ARID3C	13	13
ARID4A	0	5
ARID4B	2	37
ARID5A	0	6
ARID5B	6	1
ARIH1	12	2
ARIH2	5	0
ARL1	2	6
ARL10	7	6
ARL11	9	0
ARL13A	1	141
ARL13B	0	13
ARL14	0	31
ARL14EP	24	2
ARL15	12	6
ARL17A	15	15
ARL17B	15	15
ARL2	0	6
ARL2BP	7	8
ARL2-SNX15	0	6
ARL3	5	1
ARL4A	0	17
ARL4C	6	3
ARL4D	3	7
ARL5A	1	30
ARL5B	0	5
ARL6	0	11
ARL6IP1	4	14
ARL6IP4	9	5
ARL6IP5	16	4
ARL6IP6	0	1
ARL8A	2	29
ARL8B	13	11
ARLNC1	20	1
ARMC1	3	18
ARMC10	9	8
ARMC12	1	5
ARMC2	2	2
ARMC2-AS1	2	2
ARMC3	0	4
ARMC4	1	56
ARMC4P1	0	4
ARMC5	1	8
ARMC6	4	7
ARMC8	0	16
ARMC9	3	2
ARMCX1	1	125
ARMCX2	1	126
ARMCX3	1	125
ARMCX4	1	138
ARMCX5	0	130
ARMCX5-GPRASP2	0	130
ARMCX6	1	125
ARMH1	1	9
ARMH3	5	0
ARMH4	0	3
ARMS2	53	2
ARMT1	2	1
ARNT	0	57
ARNT2	16	3
ARNTL	26	2
ARNTL2	0	30
ARNTL2-AS1	0	30
ARPC1A	1	27
ARPC1B	1	27
ARPC2	1	1
ARPC3	1	4
ARPC4	19	2
ARPC4-TTLL3	19	2
ARPC5	18	17
ARPC5L	2	5
ARPIN	6	7
ARPIN-AP3S2	6	7
ARPP19	4	1
ARPP21	29	2
ARR3	0	118
ARRB1	0	5
ARRB2	13	0
ARRDC1	1	0
ARRDC1-AS1	1	0
ARRDC2	2	6
ARRDC3	3	2
ARRDC3-AS1	3	2
ARRDC4	16	1
ARRDC5	2	7
ARSA	8	5
ARSB	2	3
ARSD	0	35
ARSF	0	32
ARSG	2	6
ARSI	11	5
ARSJ	2	1
ARSK	11	1
ARSL	0	31
ART1	38	0
ART3	2	3
ART4	4	17
ART5	38	0
ARTN	2	13
ARV1	0	30
ARVCF	2	5
ARX	1	106
AS3MT	5	1
ASAH1	25	0
ASAH2	17	0
ASAH2B	19	0
ASAP1	1	46
ASAP1-IT2	1	45
ASAP2	0	6
ASAP3	0	8
ASB1	27	5
ASB10	0	22
ASB11	0	110
ASB12	0	100
ASB14	9	4
ASB15	0	11
ASB15-AS1	0	11
ASB16	0	9
ASB16-AS1	0	9
ASB17	4	2
ASB18	14	3
ASB2	28	8
ASB3	12	5
ASB4	1	19
ASB5	2	0
ASB6	2	2
ASB7	10	2
ASB8	1	4
ASB9	0	110
ASCC1	8	9
ASCC2	3	12
ASCC3	10	0
ASCL1	12	1
ASCL2	17	0
ASCL3	6	0
ASCL4	4	0
ASDURF	0	8
ASF1A	3	0
ASF1B	1	4
ASGR1	13	0
ASGR2	13	0
ASH1L	0	42
ASH1L-AS1	0	42
ASH2L	16	26
ASIC1	0	5
ASIC2	35	26
ASIC3	0	22
ASIC4	5	2
ASIC5	0	3
ASIP	0	16
ASL	0	20
ASNS	2	12
ASNSD1	0	8
ASNSP1	10	7
ASPA	12	0
ASPG	4	9
ASPH	8	21
ASPHD1	0	6
ASPHD2	19	6
ASPM	0	13
ASPN	5	0
ASPRV1	0	10
ASPSCR1	3	19
AS-PTPRE	56	2
ASRGL1	0	4
ASS1	3	1
ASTE1	1	11
ASTL	0	5
ASTN1	10	38
ASTN2	53	3
ASTN2-AS1	23	0
ASXL1	0	17
ASXL2	0	11
ASXL3	6	5
ASZ1	2	15
ATAD1	8	0
ATAD2	1	42
ATAD2B	1	10
ATAD3A	2	14
ATAD5	3	18
ATAT1	1	3
ATE1	23	2
ATE1-AS1	14	2
ATF1	2	15
ATF2	0	7
ATF3	0	21
ATF4	12	8
ATF5	3	9
ATF6	0	33
ATF6B	1	3
ATF7	1	12
ATF7IP	4	15
ATF7IP2	2	7
ATF7-NPFF	1	12
ATG10	4	2
ATG101	9	6
ATG12	5	2
ATG13	3	3
ATG14	0	3
ATG16L1	5	3
ATG16L2	0	8
ATG2B	15	9
ATG3	0	12
ATG4A	0	136
ATG4C	3	1
ATG4D	2	8
ATG5	6	8
ATG7	29	5
ATG9A	3	11
ATG9B	0	21
ATIC	0	0
ATL1	2	12
ATL2	0	6
ATL3	0	7
ATM	1	13
ATMIN	11	5
ATN1	3	20
ATOH1	0	0
ATOH7	1	3
ATOH8	0	11
ATOX1	7	4
ATP10A	21	1
ATP10B	10	3
ATP10D	3	5
ATP11A	67	11
ATP11A-AS1	66	10
ATP11AUN	62	9
ATP11B	2	61
ATP11C	0	137
ATP12A	26	5
ATP13A1	3	5
ATP13A2	3	9
ATP13A3	9	51
ATP13A4	4	48
ATP13A5	4	48
ATP1A1	34	1
ATP1A1-AS1	34	1
ATP1A2	0	33
ATP1A4	0	33
ATP1B1	0	31
ATP1B3	0	29
ATP1B4	0	126
ATP23	1	16
ATP2A1	7	4
ATP2A2	1	5
ATP2A3	13	0
ATP2B1	2	5
ATP2B2	104	4
ATP2B3	0	160
ATP2B4	0	33
ATP2C1	1	11
ATP2C2	17	3
ATP2C2-AS1	16	3
ATP4A	0	16
ATP5F1A	22	1
ATP5F1B	1	10
ATP5F1C	0	4
ATP5F1E	17	32
ATP5IF1	0	5
ATP5MC1	0	8
ATP5MC2	1	10
ATP5MC3	0	7
ATP5MD	3	2
ATP5ME	5	4
ATP5MF	0	27
ATP5MF-PTCD1	0	27
ATP5MG	3	8
ATP5MPL	1	9
ATP5PB	5	0
ATP5PD	0	18
ATP5PF	1	1
ATP5PO	2	3
ATP6AP1	0	140
ATP6AP1L	4	2
ATP6AP2	0	108
ATP6V0A1	0	6
ATP6V0A2	8	5
ATP6V0A4	0	20
ATP6V0B	3	13
ATP6V0C	3	8
ATP6V0CP3	2	12
ATP6V0D1	10	8
ATP6V0D2	1	15
ATP6V0E1	12	6
ATP6V0E2	25	20
ATP6V0E2-AS1	25	20
ATP6V1A	23	15
ATP6V1B1	6	7
ATP6V1B1-AS1	6	7
ATP6V1B2	26	1
ATP6V1C1	3	46
ATP6V1C2	0	6
ATP6V1D	2	4
ATP6V1E1	6	6
ATP6V1F	1	13
ATP6V1FNB	1	13
ATP6V1G1	13	1
ATP6V1G2	1	4
ATP6V1G2-DDX39B	1	4
ATP6V1G3	0	26
ATP6V1H	3	8
ATP7A	0	108
ATP7B	45	0
ATP8A1	4	1
ATP8A2	23	2
ATP8B1	16	0
ATP8B2	0	37
ATP8B4	4	1
ATP8B5P	11	30
ATP9A	101	30
ATP9B	56	6
ATPAF1	3	6
ATPAF2	25	7
ATPSCKMT	1	69
ATR	0	32
ATRAID	0	7
ATRIP	7	2
ATRIP-TREX1	7	2
ATRN	2	23
ATRNL1	34	0
ATRX	1	102
ATXN1	1	2
ATXN10	9	5
ATXN1-AS1	1	1
ATXN1L	8	6
ATXN2	4	5
ATXN2L	7	23
ATXN3	0	6
ATXN3L	0	110
ATXN7	47	2
ATXN7L1	5	37
ATXN7L2	7	2
ATXN7L3	0	10
ATXN8OS	2	1
AUH	11	1
AUNIP	3	6
AUP1	1	13
AURKA	3	23
AURKB	13	0
AURKC	1	7
AUTS2	5	16
AVEN	6	3
AVIL	0	17
AVL9	0	21
AVP	2	19
AVPI1	12	0
AVPR1A	0	10
AVPR2	0	156
AWAT1	0	118
AWAT2	0	113
AXDND1	0	46
AXIN1	2	11
AXIN2	0	8
AXL	1	13
AZGP1	1	25
AZI2	8	0
AZIN1	0	62
AZIN1-AS1	0	64
AZIN2	7	6
B2M	11	14
B3GALNT1	0	31
B3GALNT2	1	34
B3GALT1	0	0
B3GALT1-AS1	0	0
B3GALT2	0	16
B3GALT4	1	2
B3GALT5	9	9
B3GALT5-AS1	9	9
B3GALT6	5	9
B3GAT1	37	4
B3GAT2	0	0
B3GAT3	0	3
B3GLCT	12	13
B3GNT10	4	12
B3GNT2	0	12
B3GNT3	2	6
B3GNT4	3	16
B3GNT5	2	61
B3GNT6	0	5
B3GNT7	2	2
B3GNT9	10	8
B3GNTL1	2	23
B4GALNT1	0	13
B4GALNT2	0	9
B4GALNT3	5	18
B4GALT1	10	9
B4GALT1-AS1	10	9
B4GALT2	3	13
B4GALT3	0	32
B4GALT4	0	12
B4GALT4-AS1	0	12
B4GALT5	1	26
B4GALT6	4	4
B4GALT7	19	7
B4GAT1	0	6
B9D1	14	3
B9D2	3	13
BAALC	3	44
BAALC-AS1	3	44
BAALC-AS2	3	44
BAAT	8	1
BABAM1	2	5
BABAM2	0	29
BACE2	14	8
BACH1	2	4
BACH2	19	0
BAD	2	7
BAG1	12	9
BAG2	0	5
BAG3	5	0
BAG4	16	28
BAG5	2	12
BAG6	1	4
BAGE	45	0
BAGE2	45	0
BAGE3	45	0
BAGE4	45	0
BAHCC1	2	24
BAHD1	5	2
BAIAP2	3	23
BAIAP2-DT	3	23
BAIAP2L1	1	23
BAIAP2L2	4	6
BAK1	1	2
BAMBI	0	4
BANCR	10	0
BANF1	0	5
BANF2	14	20
BANK1	0	1
BANP	12	4
BAP1	8	1
BARD1	0	0
BARHL1	12	1
BARHL2	4	1
BARX1	4	0
BARX1-DT	4	0
BASP1	0	69
BASP1-AS1	0	79
BASP1P1	25	1
BATF	2	3
BATF2	0	6
BATF3	0	19
BAX	2	13
BAZ1A	3	30
BAZ1B	5	18
BAZ2A	1	11
BAZ2B	0	18
BBIP1	6	0
BBOF1	14	4
BBOX1	1	2
BBOX1-AS1	1	2
BBS1	0	7
BBS10	0	5
BBS12	0	5
BBS2	8	6
BBS4	13	2
BBS7	0	1
BBS9	5	26
BBX	9	10
BCAM	0	25
BCAN	0	31
BCAP29	0	22
BCAP31	0	158
BCAR1	8	9
BCAR3	7	4
BCAR4	2	6
BCAS1	0	37
BCAS2	2	1
BCAS3	1	44
BCAS4	2	26
BCAT1	6	34
BCAT2	2	12
BCCIP	14	0
BCDIN3D	0	5
BCDIN3D-AS1	0	5
BCHE	0	39
BCKDHA	3	13
BCKDHB	3	0
BCKDK	0	6
BCL10	2	1
BCL11A	6	15
BCL11B	31	11
BCL2	21	2
BCL2A1	10	2
BCL2L1	1	13
BCL2L10	5	1
BCL2L11	3	4
BCL2L12	2	34
BCL2L13	9	8
BCL2L14	5	29
BCL2L15	3	1
BCL2L2	3	9
BCL2L2-PABPN1	3	9
BCL3	0	25
BCL6	3	57
BCL6B	13	0
BCL7A	3	16
BCL7B	5	18
BCL7C	0	6
BCL9	0	57
BCL9L	5	7
BCLAF1	3	1
BCLAF3	0	104
BCO1	9	26
BCO2	4	3
BCOR	0	114
BCORL1	0	139
BCORP1	89	2
BCR	17	8
BCRP2	25	10
BCS1L	3	1
BDH1	1	49
BDH2	4	0
BDKRB1	25	9
BDKRB2	25	9
BDNF	1	1
BDNF-AS	1	1
BDP1	4	5
BEAN1	14	6
BEAN1-AS1	14	6
BECN1	1	6
BEND2	0	116
BEND3	4	5
BEND4	6	0
BEND5	30	7
BEND6	0	5
BEND7	0	3
BEST1	0	4
BEST2	1	4
BEST3	0	21
BEST4	1	8
BET1	1	21
BEX1	0	131
BEX2	0	133
BEX4	0	128
BFAR	21	8
BFSP1	17	20
BFSP2	0	12
BFSP2-AS1	0	12
BGLT3	16	0
BGN	0	159
BHLHB9	0	130
BHLHE22	5	17
BHLHE40	13	1
BHLHE40-AS1	13	1
BHLHE41	4	34
BHMG1	1	21
BHMT	2	9
BHMT2	2	5
BICC1	7	0
BICD1	4	22
BICD2	5	0
BICDL1	3	4
BICDL2	0	5
BICRA	7	17
BICRAL	2	12
BID	13	8
BIK	6	5
BIN1	0	1
BIN2	2	10
BIRC2	0	4
BIRC3	0	4
BIRC5	1	19
BIRC6	4	23
BIRC6-AS2	1	18
BIRC7	23	22
BIRC8	3	8
BISPR	2	6
BIVM	11	23
BIVM-ERCC5	11	23
BLACAT1	0	31
BLACE	13	13
BLCAP	2	23
BLID	9	4
BLK	96	1
BLM	6	8
BLMH	0	9
BLNK	17	1
BLOC1S1	0	11
BLOC1S1-RDH5	0	11
BLOC1S2	5	1
BLOC1S4	22	2
BLOC1S5	3	1
BLOC1S5-TXNDC5	4	2
BLOC1S6	11	2
BLVRB	0	17
BLZF1	0	28
BMERB1	6	11
BMF	3	3
BMI1	1	2
BMP1	33	1
BMP10	1	7
BMP15	0	106
BMP2	16	18
BMP2K	1	1
BMP3	1	0
BMP4	7	3
BMP5	1	4
BMP6	4	2
BMP7	22	32
BMP8A	1	10
BMP8B	1	11
BMPER	8	25
BMPR1A	12	1
BMPR1B	3	8
BMPR2	2	20
BMS1	24	1
BMS1P20	11	8
BMS1P21	13	1
BMS1P4	13	0
BMS1P4-AGAP5	13	0
BMT2	0	17
BMX	0	112
BNC1	6	4
BNC2	108	7
BNIP1	17	5
BNIP2	3	3
BNIP3	50	3
BNIP3L	31	0
BNIP5	3	4
BNIPL	0	53
BOC	19	11
BOD1	43	6
BOD1L1	7	3
BOD1L2	38	0
BOK	3	3
BOK-AS1	3	3
BOLA1	4	57
BOLA3	1	12
BOLA3-AS1	1	12
BOLL	3	8
BORA	5	8
BORCS5	5	31
BORCS6	14	0
BORCS7	5	0
BORCS7-ASMT	5	1
BORCS8	4	7
BORCS8-MEF2B	4	7
BPESC1	8	18
BPGM	1	15
BPHL	5	3
BPIFA1	1	20
BPIFA2	1	20
BPIFA3	1	20
BPIFA4P	1	20
BPIFB1	1	20
BPIFB2	1	21
BPIFB3	1	21
BPIFB4	1	21
BPIFB6	1	21
BPIFC	8	6
BPNT1	2	18
BPTF	0	15
BRAF	0	21
BRAP	4	1
BRAT1	1	22
BRCA1	0	6
BRCA2	10	22
BRCC3	0	116
BRD1	19	7
BRD2	2	2
BRD3	14	1
BRD3OS	14	1
BRD4	1	5
BRD7	8	5
BRD7P3	3	0
BRD8	10	4
BRD9	5	107
BRDT	0	6
BRF1	2	9
BRF2	20	24
BRI3	1	23
BRI3BP	13	1
BRINP1	26	0
BRINP2	8	37
BRINP3	0	11
BRIP1	1	40
BRIX1	0	56
BRK1	20	2
BRMS1	0	6
BRMS1L	0	13
BRPF1	19	2
BRPF3	5	5
BRS3	0	148
BRSK2	3	3
BRWD1	5	12
BRWD1-AS1	2	13
BRWD1-AS2	2	13
BRWD3	1	95
BSCL2	0	3
BSDC1	4	7
BSN	8	0
BSND	9	5
BSN-DT	7	0
BSPRY	5	2
BST1	9	2
BST2	2	6
BTAF1	1	9
BTBD1	7	4
BTBD10	26	2
BTBD11	11	0
BTBD16	51	2
BTBD18	1	3
BTBD19	1	8
BTBD3	6	20
BTBD7	1	5
BTBD8	0	7
BTBD9	3	5
BTC	5	4
BTD	20	2
BTF3	11	2
BTF3L4	2	2
BTG1	0	5
BTG2	0	31
BTG3	2	1
BTG4	11	3
BTK	0	137
BTLA	0	12
BTN1A1	1	1
BTN2A1	1	1
BTN2A2	1	1
BTN2A3P	1	1
BTN3A1	1	1
BTN3A2	1	1
BTN3A3	1	1
BTNL2	1	2
BTNL3	5	27
BTNL9	5	27
BTRC	6	0
BUB1	3	4
BUB1B	3	3
BUB1B-PAK6	3	3
BUB3	64	1
BUD13	14	4
BUD23	83	29
BUD31	0	27
BVES	2	3
BVES-AS1	2	3
BYSL	3	11
BZW1	0	5
BZW1-AS1	0	5
BZW2	0	17
C10orf105	28	2
C10orf120	54	1
C10orf126	0	4
C10orf143	59	1
C10orf25	13	1
C10orf53	38	1
C10orf55	13	0
C10orf62	12	0
C10orf67	2	3
C10orf71	50	1
C10orf82	19	0
C10orf88	51	1
C10orf90	22	3
C10orf91	48	4
C10orf99	16	0
C11orf1	3	3
C11orf16	6	0
C11orf21	17	0
C11orf24	1	12
C11orf42	13	0
C11orf44	32	2
C11orf49	3	3
C11orf52	3	3
C11orf53	11	2
C11orf54	1	27
C11orf58	5	2
C11orf65	1	8
C11orf68	0	6
C11orf71	3	1
C11orf74	6	3
C11orf80	0	9
C11orf87	0	2
C11orf88	10	3
C11orf95	0	7
C11orf97	0	0
C11orf98	0	3
C12orf29	0	2
C12orf4	16	20
C12orf40	0	8
C12orf42	8	1
C12orf43	2	6
C12orf45	4	0
C12orf49	5	3
C12orf50	0	2
C12orf54	1	3
C12orf56	0	13
C12orf57	2	17
C12orf60	4	15
C12orf65	4	9
C12orf66	0	13
C12orf73	4	0
C12orf74	0	3
C12orf75	7	2
C12orf76	2	5
C12orf80	9	7
C13orf42	30	1
C14orf119	2	9
C14orf132	25	10
C14orf177	31	10
C14orf180	24	10
C14orf28	0	8
C14orf39	0	3
C14orf93	2	9
C15orf32	33	3
C15orf39	3	2
C15orf40	7	4
C15orf41	5	3
C15orf48	11	3
C15orf54	11	2
C15orf56	3	3
C15orf61	4	2
C15orf62	5	7
C15orf65	1	3
C16orf46	11	5
C16orf58	1	8
C16orf70	10	8
C16orf71	0	3
C16orf72	3	7
C16orf74	34	4
C16orf78	33	5
C16orf82	7	4
C16orf86	10	8
C16orf87	0	5
C16orf89	27	2
C16orf91	2	10
C16orf92	0	6
C16orf95	14	3
C16orf96	0	3
C16orf97	15	6
C17orf102	34	23
C17orf107	13	0
C17orf113	1	6
C17orf49	13	0
C17orf50	0	11
C17orf58	0	14
C17orf64	0	34
C17orf67	5	14
C17orf75	0	6
C17orf77	0	12
C17orf78	0	10
C17orf80	1	13
C17orf98	0	10
C17orf99	17	18
C18orf12	74	1
C18orf15	3	8
C18orf21	24	3
C18orf25	40	2
C18orf54	9	1
C18orf61	1	8
C18orf63	59	2
C18orf65	51	2
C19orf12	6	18
C19orf18	3	4
C19orf25	2	6
C19orf38	2	7
C19orf44	1	4
C19orf47	0	17
C19orf53	18	4
C19orf54	0	22
C19orf57	9	4
C19orf71	4	5
C19orf73	2	13
C1D	0	7
C1GALT1	0	19
C1GALT1C1	0	127
C1orf100	0	18
C1orf105	8	18
C1orf109	5	9
C1orf112	1	27
C1orf115	0	17
C1orf116	0	31
C1orf127	3	10
C1orf131	0	29
C1orf137	46	5
C1orf140	0	17
C1orf143	0	16
C1orf146	3	8
C1orf158	12	28
C1orf159	6	5
C1orf162	5	0
C1orf167	3	5
C1orf174	9	6
C1orf185	1	3
C1orf194	4	1
C1orf195	7	6
C1orf198	3	30
C1orf21	3	26
C1orf210	1	14
C1orf216	1	10
C1orf220	0	18
C1orf226	0	26
C1orf35	0	23
C1orf43	0	36
C1orf50	1	15
C1orf52	2	1
C1orf53	0	22
C1orf54	0	55
C1orf61	0	33
C1orf74	6	37
C1orf87	12	6
C1orf94	43	10
C1QA	34	7
C1QB	34	7
C1QBP	10	0
C1QC	34	7
C1QL1	1	7
C1QL2	3	4
C1QL3	0	2
C1QL4	0	10
C1QTNF1	2	17
C1QTNF12	2	9
C1QTNF2	11	4
C1QTNF3	1	81
C1QTNF3-AMACR	0	82
C1QTNF4	3	4
C1QTNF5	2	7
C1QTNF6	12	10
C1QTNF7	8	1
C1QTNF7-AS1	9	3
C1QTNF8	5	9
C1QTNF9	29	0
C1QTNF9B	27	0
C1R	2	17
C1RL	2	17
C1S	2	17
C2	9	4
C20orf141	2	19
C20orf144	5	20
C20orf173	0	17
C20orf187	13	23
C20orf194	2	22
C20orf197	19	29
C20orf202	22	23
C20orf203	0	16
C20orf27	2	20
C20orf78	3	18
C20orf85	18	35
C20orf96	3	24
C21orf58	1	5
C21orf59-TCP10L	2	4
C21orf62	1	4
C21orf62-AS1	1	4
C21orf91	3	1
C21orf91-OT1	3	1
C22orf23	4	9
C22orf24	6	6
C22orf31	3	9
C22orf34	42	7
C22orf39	5	7
C22orf42	27	5
C22orf46	2	5
C2-AS1	9	3
C2CD2	13	7
C2CD2L	4	8
C2CD3	1	18
C2CD4B	9	2
C2CD4D-AS1	0	50
C2CD5	3	23
C2CD6	0	4
C2orf15	0	2
C2orf16	1	9
C2orf27A	18	2
C2orf42	0	12
C2orf49	1	8
C2orf50	0	5
C2orf66	0	3
C2orf68	0	11
C2orf69	1	3
C2orf72	2	0
C2orf73	0	11
C2orf74	1	18
C2orf76	1	2
C2orf78	0	10
C2orf80	0	1
C2orf81	1	14
C2orf83	3	2
C2orf88	0	8
C2orf91	3	5
C2orf92	8	7
C3	1	5
C3AR1	3	10
C3orf14	47	1
C3orf18	30	0
C3orf20	80	2
C3orf22	22	17
C3orf33	0	27
C3orf35	40	2
C3orf36	10	17
C3orf38	5	3
C3orf49	25	2
C3orf52	0	11
C3orf56	40	18
[truncated: 18,825 more rows]

## Sheet: 3. GSE28582-GE
The percentage of up-regulations and down-regulations in mRNA gene expression data of patient cohort GSE28582 (n = 100).
gene	count of down-regulation	count of up-regulation		sum of count of down-regulation	sum of count of up-regulation
A1BG	17	21		216370	231647
A2M	15	18		percentage of down-regulation	percentage of up-regulation
A2ML1	0	13		0.141224	0.151196
A4GALT	14	17
A4GNT	16	16
AAAS	15	12
AACS	13	13
AADAC	8	17
AADACL2	0	7
AADAT	15	17
AAK1	19	19
AAMP	11	16
AANAT	19	17
AARS	16	17
AARS2	15	17
AARSD1	15	18
AASDH	14	19
AASDHPPT	14	10
AASS	14	17
AATF	15	14
AATK	13	16
ABAT	10	17
ABCA1	16	17
ABCA12	17	19
ABCA13	3	22
ABCA2	12	16
ABCA3	18	13
ABCA4	1	16
ABCA5	16	17
ABCA6	11	11
ABCA7	15	16
ABCA8	20	19
ABCA9	15	16
ABCB1	8	8
ABCB10	17	17
ABCB11	16	15
ABCB4	9	9
ABCB5	13	13
ABCB6	15	16
ABCB7	15	18
ABCB8	18	20
ABCB9	12	13
ABCC1	5	19
ABCC10	20	14
ABCC11	14	16
ABCC12	10	9
ABCC13	6	10
ABCC2	0	9
ABCC3	27	21
ABCC4	15	17
ABCC5	12	19
ABCC6	21	17
ABCC6P1	20	17
ABCC8	5	15
ABCC9	5	9
ABCD1	17	19
ABCD2	16	14
ABCD3	17	15
ABCD4	18	18
ABCE1	17	19
ABCF1	19	17
ABCF2	17	19
ABCF3	15	17
ABCG1	16	15
ABCG2	16	11
ABCG4	13	12
ABCG5	16	11
ABCG8	17	20
ABHD1	16	13
ABHD10	20	14
ABHD11	12	18
ABHD12	16	21
ABHD12B	0	4
ABHD13	15	15
ABHD14A	15	16
ABHD14B	16	14
ABHD2	15	12
ABHD3	13	14
ABHD4	15	12
ABHD5	20	21
ABHD6	18	14
ABHD8	17	14
ABI1	18	15
ABI2	14	17
ABI3	18	16
ABI3BP	12	15
ABL1	16	14
ABL2	15	15
ABLIM1	13	16
ABLIM2	6	6
ABLIM3	21	21
ABO	14	14
ABR	19	13
ABRA	10	12
ABT1	13	12
ABTB1	15	17
ABTB2	15	15
ACAA1	20	16
ACAA2	15	14
ACACA	15	12
ACACB	12	9
ACAD10	17	13
ACAD11	13	18
ACAD8	17	17
ACAD9	17	16
ACADL	15	18
ACADM	17	15
ACADS	15	17
ACADSB	13	14
ACADVL	16	15
ACAN	21	16
ACAT1	16	14
ACAT2	19	18
ACBD3	14	17
ACBD4	14	15
ACBD5	12	22
ACBD6	16	19
ACD	14	17
ACE	18	18
ACE2	11	18
ACHE	12	13
ACIN1	18	20
ACLY	12	14
ACMSD	0	6
ACN9	17	20
ACO1	10	15
ACO2	19	18
ACOT1	15	14
ACOT11	11	14
ACOT12	15	13
ACOT2	15	14
ACOT4	17	18
ACOT6	14	14
ACOT7	14	13
ACOT8	15	16
ACOT9	14	15
ACOX1	8	12
ACOX2	19	19
ACOX3	14	17
ACOXL	15	17
ACP1	19	15
ACP2	14	14
ACP5	16	17
ACP6	16	15
ACPP	9	16
ACPT	11	15
ACRC	14	21
ACRV1	10	14
ACSBG1	17	16
ACSBG2	18	15
ACSL1	13	19
ACSL3	17	16
ACSL4	17	17
ACSL5	20	17
ACSL6	16	12
ACSM1	17	21
ACSM2A	17	14
ACSM2B	17	14
ACSM3	21	23
ACSS1	18	16
ACSS2	16	16
ACTA1	13	11
ACTA2	17	19
ACTB	10	19
ACTC1	16	18
ACTG1	16	15
ACTG2	16	15
ACTL6A	19	19
ACTL6B	3	9
ACTL7A	12	13
ACTL7B	15	14
ACTL8	0	3
ACTN1	16	16
ACTN2	5	9
ACTN3	13	18
ACTN4	20	17
ACTR10	17	14
ACTR1A	19	18
ACTR1B	15	12
ACTR2	11	14
ACTR3	17	18
ACTR3B	6	10
ACTR5	16	20
ACTR6	13	19
ACTR8	13	18
ACTRT2	10	11
ACVR1	17	12
ACVR1B	19	17
ACVR1C	15	20
ACVR2A	15	13
ACVR2B	13	13
ACVRL1	17	16
ACY1	14	17
ACY3	14	15
ACYP1	16	15
ACYP2	21	14
ADA	18	20
ADAD1	15	11
ADAD2	16	16
ADAL	16	19
ADAM10	16	18
ADAM11	16	15
ADAM12	21	17
ADAM15	9	16
ADAM17	14	18
ADAM18	14	12
ADAM19	21	18
ADAM2	15	12
ADAM20	18	14
ADAM21	11	9
ADAM22	7	11
ADAM23	2	17
ADAM28	19	11
ADAM29	14	15
ADAM30	18	16
ADAM32	10	15
ADAM33	13	17
ADAM3A	14	16
ADAM6	7	13
ADAM7	16	12
ADAM8	14	15
ADAM9	14	12
ADAMDEC1	19	18
ADAMTS1	17	15
ADAMTS10	17	17
ADAMTS12	16	17
ADAMTS13	17	16
ADAMTS14	12	17
ADAMTS15	4	12
ADAMTS16	13	13
ADAMTS17	2	10
ADAMTS18	4	11
ADAMTS19	0	6
ADAMTS2	16	18
ADAMTS20	14	17
ADAMTS3	9	14
ADAMTS4	16	19
ADAMTS5	17	17
ADAMTS6	6	13
ADAMTS7	18	16
ADAMTS8	12	13
ADAMTS9	12	20
ADAMTSL1	15	14
ADAMTSL2	13	15
ADAMTSL3	10	15
ADAMTSL4	5	13
ADAMTSL5	13	13
ADAR	15	13
ADARB1	14	19
ADARB2	15	12
ADAT1	15	18
ADCK1	15	16
ADCK2	16	13
ADCK4	17	14
ADCK5	14	11
ADCY1	4	14
ADCY2	2	12
ADCY3	9	18
ADCY4	18	19
ADCY5	11	7
ADCY6	15	16
ADCY7	14	12
ADCY8	1	8
ADCY9	15	14
ADCYAP1	0	7
ADCYAP1R1	18	16
ADD1	17	15
ADD2	0	15
ADD3	15	12
ADH1A	6	11
ADH1B	26	18
ADH1C	0	14
ADH4	12	22
ADH5	20	17
ADH6	2	4
ADH7	0	20
ADHFE1	20	11
ADI1	13	12
ADIG	19	20
ADIPOQ	0	3
ADIPOR1	18	14
ADIPOR2	16	16
ADK	16	19
ADM	18	17
ADM2	16	14
ADNP	15	16
ADORA1	6	9
ADORA2A	17	19
ADORA2B	17	16
ADORA3	18	15
ADPGK	15	17
ADPRH	19	13
ADPRHL1	16	17
ADPRHL2	16	19
ADRA1A	9	13
ADRA1B	13	16
ADRA1D	4	9
ADRA2A	12	14
ADRA2B	15	11
ADRA2C	14	16
ADRB1	23	19
ADRB2	18	19
ADRB3	10	16
ADRBK1	16	18
ADRBK2	20	15
ADRM1	13	14
ADSL	18	20
ADSS	18	17
ADSSL1	15	15
AEBP1	21	17
AEBP2	18	12
AES	17	16
AFAP1	17	15
AFAP1L1	14	20
AFAP1L2	9	17
AFF1	18	15
AFF2	4	14
AFF3	0	15
AFF4	21	21
AFG3L2	17	18
AFM	16	14
AFMID	17	16
AFP	14	17
AGA	12	8
AGBL1	17	14
AGBL2	12	15
AGBL3	14	16
AGBL4	18	15
AGBL5	16	18
AGER	8	15
AGGF1	17	16
AGK	17	18
AGL	17	15
AGMAT	13	15
AGPAT2	15	17
AGPAT3	17	14
AGPAT4	15	15
AGPAT5	17	17
AGPAT6	16	16
AGPS	16	16
AGR2	21	11
AGR3	19	15
AGRN	17	17
AGRP	14	14
AGT	6	15
AGTPBP1	16	14
AGTR1	12	16
AGTR2	4	10
AGTRAP	13	16
AGXT	9	13
AGXT2	9	14
AHCTF1	17	15
AHCY	16	17
AHCYL1	14	13
AHDC1	18	17
AHI1	16	16
AHNAK	14	17
AHR	17	17
AHRR	9	19
AHSA1	13	15
AHSA2	13	16
AHSG	14	14
AICDA	10	14
AIF1	14	12
AIFM1	18	15
AIFM2	17	17
AIFM3	16	16
AIG1	15	13
AIM1	18	15
AIM1L	0	10
AIM2	13	17
AIP	19	16
AIPL1	18	19
AIRE	16	12
AJAP1	10	11
AK1	15	18
AK2	17	18
AK3	15	17
AK5	2	7
AK7	9	13
AKAP1	16	15
AKAP10	14	18
AKAP11	17	18
AKAP12	18	13
AKAP13	17	16
AKAP14	3	14
AKAP2	19	19
AKAP3	11	13
AKAP4	12	11
AKAP5	11	17
AKAP6	12	11
AKAP7	10	14
AKAP8	19	19
AKAP8L	20	17
AKNA	20	16
AKR1A1	14	15
AKR1B1	17	15
AKR1B10	6	23
AKR1C1	21	28
AKR1C2	22	27
AKR1C3	18	22
AKR1C4	6	13
AKR1D1	1	6
AKR7A2	19	21
AKR7A3	9	13
AKT1	16	11
AKT1S1	14	17
AKT2	17	13
AKTIP	18	20
ALAD	16	18
ALAS1	18	18
ALAS2	15	16
ALB	0	7
ALCAM	13	16
ALDH16A1	16	14
ALDH18A1	17	16
ALDH1A1	18	20
ALDH1A2	0	12
ALDH1A3	15	14
ALDH1B1	16	17
ALDH1L1	16	16
ALDH1L2	20	18
ALDH2	15	20
ALDH3A1	2	16
ALDH3A2	16	15
ALDH3B1	19	18
ALDH3B2	16	19
ALDH4A1	14	14
ALDH5A1	12	12
ALDH6A1	17	16
ALDH7A1	20	14
ALDH8A1	0	6
ALDH9A1	17	17
ALDOA	17	16
ALDOAP2	10	15
ALDOB	14	16
ALDOC	21	20
ALG1	14	17
ALG10	15	16
ALG10B	15	17
ALG11	19	17
ALG12	16	13
ALG13	16	17
ALG14	15	16
ALG2	14	18
ALG3	19	16
ALG5	17	25
ALG6	13	14
ALG8	10	10
ALG9	16	13
ALK	1	6
ALKBH2	13	12
ALKBH3	15	14
ALKBH4	19	16
ALKBH5	18	16
ALKBH6	17	17
ALKBH7	19	16
ALKBH8	21	15
ALLC	14	10
ALMS1	19	23
ALOX12	0	14
ALOX12B	3	9
ALOX15	0	7
ALOX15B	8	17
ALOX5	20	19
ALOX5AP	17	15
ALOXE3	16	14
ALPI	15	12
ALPK1	15	17
ALPK2	8	10
ALPK3	12	17
ALPL	11	16
ALPP	8	11
ALPPL2	14	14
ALS2	15	14
ALS2CL	15	14
ALS2CR11	1	10
ALS2CR12	11	10
ALX3	11	13
ALX4	17	16
AMACR	14	13
AMBN	11	13
AMBP	0	9
AMD1	14	16
AMDHD1	2	14
AMDHD2	16	13
AMELX	15	10
AMELY	17	14
AMH	6	10
AMHR2	13	14
AMICA1	17	16
AMIGO1	15	15
AMIGO2	18	16
AMIGO3	16	17
AMMECR1	17	15
AMMECR1L	14	14
AMN	11	9
AMN1	16	15
AMOT	10	17
AMOTL1	21	16
AMOTL2	15	15
AMPD1	18	17
AMPD2	11	14
AMPD3	13	13
AMPH	1	10
AMT	13	17
AMY2A	20	17
AMY2B	10	16
AMZ1	15	13
AMZ2	16	18
ANAPC1	16	17
ANAPC10	13	12
ANAPC11	18	15
ANAPC13	17	17
ANAPC2	19	13
ANAPC4	19	16
ANAPC5	15	14
ANAPC7	17	19
ANG	18	13
ANGEL1	18	18
ANGEL2	22	16
ANGPT1	14	18
ANGPT2	21	17
ANGPT4	13	14
ANGPTL1	9	14
ANGPTL2	18	15
ANGPTL3	16	13
ANGPTL4	15	16
ANGPTL6	13	13
ANGPTL7	13	11
ANK1	6	14
ANK2	17	17
ANK3	15	12
ANKAR	14	16
ANKDD1A	13	19
ANKFN1	19	14
ANKFY1	21	19
ANKH	14	15
ANKHD1	18	15
ANKIB1	17	14
ANKMY1	19	15
ANKMY2	15	17
ANKRA2	15	15
ANKRD1	18	20
ANKRD10	17	13
ANKRD11	17	16
ANKRD12	14	12
ANKRD13A	19	12
ANKRD13B	15	15
ANKRD13C	13	12
ANKRD13D	20	17
ANKRD16	18	18
ANKRD17	14	15
ANKRD18A	8	14
ANKRD18B	15	16
ANKRD2	16	13
ANKRD20A1	13	15
ANKRD20A3	13	15
ANKRD22	20	19
ANKRD23	16	19
ANKRD26	14	17
ANKRD27	13	17
ANKRD28	18	18
ANKRD29	19	18
ANKRD30A	15	12
ANKRD30B	14	15
ANKRD32	14	10
ANKRD33	13	14
ANKRD36	16	16
ANKRD37	14	14
ANKRD39	19	16
ANKRD40	17	18
ANKRD44	18	18
ANKRD45	1	15
ANKRD46	14	17
ANKRD49	15	13
ANKRD50	20	13
ANKRD53	17	12
ANKRD54	17	17
ANKRD55	16	16
ANKRD6	13	15
ANKRD7	4	15
ANKRD9	16	16
ANKS1A	15	9
ANKS1B	13	11
ANKS3	18	17
ANKS4B	6	9
ANKS6	18	21
ANKZF1	17	18
ANLN	12	14
ANP32A	17	15
ANP32B	18	23
ANP32C	18	14
ANP32D	11	11
ANP32E	17	18
ANPEP	15	14
ANTXR1	16	18
ANTXR2	18	18
ANXA1	16	16
ANXA10	0	10
ANXA11	14	14
ANXA13	0	7
ANXA2	15	15
ANXA2P1	15	14
ANXA2P2	13	16
ANXA2P3	8	14
ANXA3	17	16
ANXA4	11	15
ANXA5	16	18
ANXA6	17	19
ANXA7	17	15
ANXA8	7	24
ANXA9	3	12
AOAH	15	16
AOC2	12	15
AOC3	13	14
AOX1	5	14
AP1B1	17	16
AP1G1	18	17
AP1G2	18	16
AP1M1	19	16
AP1M2	13	12
AP1S1	17	17
AP1S2	16	13
AP1S3	14	14
AP2A1	16	20
AP2A2	16	16
AP2B1	16	18
AP2M1	18	23
AP2S1	15	13
AP3B1	14	18
AP3B2	4	12
AP3D1	15	16
AP3M1	18	16
AP3M2	10	15
AP3S1	14	15
AP3S2	18	15
AP4B1	18	15
AP4E1	16	17
AP4M1	17	15
AP4S1	17	14
APAF1	16	17
APBA1	7	16
APBA2	22	16
APBA3	15	20
APBB1	16	16
APBB1IP	11	10
APBB2	14	16
APBB3	19	16
APC	12	13
APC2	21	13
APCDD1	9	15
APCDD1L	14	9
APCS	18	17
APEH	18	17
APEX1	13	17
APEX2	19	15
APH1A	11	14
APH1B	13	16
API5	15	17
APIP	15	18
APITD1	20	15
APLN	16	12
APLP1	12	19
APLP2	16	20
APOA1	11	17
APOA1BP	16	16
APOA2	3	12
APOA4	14	18
APOA5	15	15
APOB	1	4
APOBEC1	0	10
APOBEC2	3	6
APOBEC3A	16	21
APOBEC3B	20	15
APOBEC3C	16	17
APOBEC3D	12	11
APOBEC3F	16	18
APOBEC3G	17	17
APOBEC4	15	16
APOC1	19	20
APOC2	17	19
APOC3	10	14
APOC4	17	19
APOD	14	19
APOE	16	20
APOF	12	10
APOH	0	14
APOL1	15	19
APOL2	14	15
APOL3	16	18
APOL4	14	14
APOL5	19	17
APOL6	22	17
APOLD1	17	22
APOM	22	19
APOO	21	19
APOOL	18	15
APP	16	13
APPBP2	18	14
APPL1	15	15
APPL2	19	17
APRT	18	15
APTX	12	10
AQP1	13	17
AQP10	6	9
AQP11	14	17
AQP12A	15	17
AQP2	15	14
AQP3	20	18
AQP4	25	16
AQP5	2	16
AQP6	12	14
AQP7	14	9
AQP8	15	13
AQP9	10	16
AQR	15	13
AR	5	11
ARAF	17	14
ARC	15	14
ARCN1	14	15
AREG	15	13
ARF1	18	17
ARF3	15	17
ARF4	16	14
ARF5	17	21
ARF6	18	15
ARFGAP1	16	16
ARFGAP3	14	15
ARFGEF1	12	17
ARFGEF2	15	16
ARFIP1	20	15
ARFIP2	15	18
ARFRP1	18	17
ARG1	2	7
ARG2	21	19
ARHGAP1	18	20
ARHGAP10	14	13
ARHGAP11A	14	17
ARHGAP11B	21	17
ARHGAP12	17	17
ARHGAP15	17	15
ARHGAP17	14	16
ARHGAP18	16	16
ARHGAP19	11	18
ARHGAP20	6	17
ARHGAP21	14	12
ARHGAP22	10	11
ARHGAP23	17	18
ARHGAP24	19	17
ARHGAP25	13	14
ARHGAP26	17	17
ARHGAP27	15	12
ARHGAP28	17	17
ARHGAP29	18	14
ARHGAP30	20	18
ARHGAP4	17	13
ARHGAP5	14	15
ARHGAP6	14	18
ARHGAP8	16	17
ARHGAP9	19	17
ARHGDIA	15	13
ARHGDIB	18	17
ARHGDIG	16	14
ARHGEF1	19	17
ARHGEF10	14	16
ARHGEF10L	18	14
ARHGEF11	17	17
ARHGEF12	13	14
ARHGEF15	16	17
ARHGEF16	19	15
ARHGEF17	20	19
ARHGEF18	17	18
ARHGEF19	17	12
ARHGEF2	15	13
ARHGEF3	12	17
ARHGEF4	13	19
ARHGEF5	17	18
ARHGEF6	16	17
ARHGEF7	8	12
ARHGEF9	13	15
ARID1A	16	17
ARID1B	16	16
ARID2	15	16
ARID3A	16	15
ARID3B	14	15
ARID4A	14	16
ARID4B	16	16
ARID5A	17	17
ARID5B	17	19
ARIH1	18	15
ARIH2	18	17
ARL1	13	15
ARL10	11	20
ARL11	13	14
ARL13B	13	15
ARL14	0	13
ARL15	14	17
ARL16	13	17
ARL2	15	13
ARL2BP	15	19
ARL3	16	17
ARL4A	14	17
ARL4C	18	18
ARL4D	13	19
ARL5A	16	16
ARL5B	13	20
ARL5C	14	16
ARL6	17	18
ARL6IP1	17	13
ARL6IP4	16	13
ARL6IP5	16	20
ARL6IP6	20	19
ARL8A	19	13
ARL8B	16	18
ARL9	8	14
ARMC1	14	15
ARMC10	10	12
ARMC2	13	11
ARMC3	9	14
ARMC4	14	18
ARMC5	17	19
ARMC6	16	16
ARMC7	20	14
ARMC8	13	16
ARMC9	12	15
ARMCX1	17	14
ARMCX2	11	14
ARMCX3	13	13
ARMCX4	13	16
ARMCX5	16	16
ARNT	15	12
ARNT2	15	14
ARNTL	17	17
ARNTL2	16	17
ARPC1A	17	11
ARPC1B	17	13
ARPC2	17	16
ARPC4	18	18
ARPC5	14	14
ARPC5L	18	17
ARR3	14	15
ARRB1	22	20
ARRB2	18	19
ARRDC1	13	12
ARRDC2	19	17
ARRDC3	14	16
ARRDC4	19	14
ARSA	18	17
ARSB	15	14
ARSD	17	22
ARSE	13	18
ARSF	12	17
ARSG	10	14
ARSI	10	11
ARSJ	19	18
ARSK	14	15
ART1	15	12
ART3	0	4
ART4	12	11
ART5	17	16
ARTN	10	19
ARV1	14	17
ARVCF	14	12
ARX	2	15
AS3MT	17	16
ASAH1	17	19
ASB1	14	16
ASB10	16	15
ASB11	12	13
ASB12	12	12
ASB13	17	13
ASB14	8	13
ASB15	14	16
ASB16	12	12
ASB17	9	14
ASB2	12	11
ASB3	16	19
ASB4	0	7
ASB5	0	1
ASB6	16	16
ASB7	16	16
ASB8	17	12
ASB9	19	20
ASCC2	16	12
ASCC3	15	14
ASCL1	0	16
ASCL2	10	9
ASCL3	14	15
ASF1A	18	16
ASF1B	17	14
ASGR1	18	17
ASGR2	11	8
ASH1L	18	17
ASH2L	11	16
ASIP	15	13
ASL	19	18
ASMT	12	14
ASMTL	12	13
ASNA1	20	16
ASNS	21	15
ASNSD1	13	15
ASPA	14	17
ASPH	13	17
ASPHD1	9	15
ASPHD2	14	13
ASPM	17	10
ASPN	17	15
ASPSCR1	17	15
ASRGL1	18	18
ASS1	14	11
ASTE1	18	19
ASTN1	8	9
ASTN2	8	10
ASXL1	15	14
ASXL2	19	18
ASXL3	1	9
ASZ1	0	8
ATAD1	4	11
ATAD2	16	15
ATAD2B	12	16
ATAD3A	18	16
ATAD3B	18	17
ATAD3C	18	18
ATAD5	15	17
ATCAY	16	16
ATE1	15	19
ATF1	15	20
ATF2	15	19
ATF3	17	15
ATF4	18	16
ATF5	10	15
ATF6	15	17
ATF7	16	13
ATF7IP	15	18
ATF7IP2	15	14
ATG10	15	18
ATG12	14	14
ATG16L1	16	17
ATG16L2	18	18
ATG3	13	16
ATG4A	11	12
ATG4B	15	19
ATG4C	15	13
ATG4D	14	18
ATG5	15	17
ATG7	16	17
ATG9A	16	17
ATG9B	16	15
ATHL1	11	18
ATIC	19	17
ATM	16	17
ATN1	12	14
ATOH1	11	10
ATOH7	0	5
ATOH8	1	14
ATOX1	15	16
ATP10A	12	16
ATP10B	14	18
ATP10D	16	16
ATP11A	17	19
ATP11B	16	19
ATP11C	14	11
ATP12A	4	13
ATP13A1	19	14
ATP13A2	16	14
ATP13A3	17	15
ATP13A4	8	17
ATP13A5	2	6
ATP1A1	18	20
ATP1A2	5	14
ATP1A3	10	11
ATP1A4	0	1
ATP1B1	15	15
ATP1B2	16	18
ATP1B3	16	22
ATP1B4	15	16
ATP2A1	17	14
ATP2A2	16	15
ATP2A3	12	14
ATP2B1	19	17
ATP2B2	17	15
ATP2B3	14	13
ATP2B4	14	14
ATP2C1	13	15
ATP2C2	16	14
ATP4A	16	12
ATP4B	14	16
ATP5A1	18	15
ATP5B	19	20
ATP5C1	15	14
ATP5D	21	15
ATP5F1	18	16
ATP5G1	15	15
ATP5G2	14	17
ATP5G3	15	15
ATP5H	18	20
ATP5I	14	19
ATP5J	15	16
ATP5J2	14	16
ATP5L	16	14
ATP5O	13	14
ATP5S	16	16
ATP6AP1	18	15
ATP6AP2	15	12
ATP6V0A1	16	16
ATP6V0A2	16	18
ATP6V0A4	4	16
ATP6V0B	19	16
ATP6V0C	19	20
ATP6V0D1	13	17
ATP6V0D2	13	15
ATP6V0E1	12	13
ATP6V0E2	17	17
ATP6V1A	16	14
ATP6V1B1	11	15
ATP6V1B2	14	15
ATP6V1C1	17	14
ATP6V1C2	5	15
ATP6V1D	13	20
ATP6V1E1	17	18
ATP6V1E2	12	14
ATP6V1F	16	18
ATP6V1G1	20	16
ATP6V1G2	10	10
ATP6V1G3	8	8
ATP6V1H	13	20
ATP7A	12	17
ATP7B	8	15
ATP8A1	13	18
ATP8A2	4	14
ATP8B1	19	16
ATP8B2	15	16
ATP8B3	4	18
ATP8B4	17	13
ATP9A	15	14
ATP9B	18	12
ATPAF1	10	17
ATPAF2	18	16
ATPIF1	18	18
ATR	16	22
ATRIP	14	18
ATRN	11	17
ATRNL1	1	12
ATRX	17	18
ATXN1	12	13
ATXN10	16	19
ATXN2	15	17
ATXN2L	19	17
ATXN3	17	16
ATXN7	13	17
ATXN7L1	15	14
ATXN7L2	15	20
ATXN8OS	13	18
AUH	12	12
AUP1	15	15
AURKA	17	16
AURKAIP1	13	19
AURKAPS1	16	19
AURKB	20	17
AURKC	9	10
AUTS2	17	17
AVEN	19	14
AVIL	7	12
AVP	14	13
AVPI1	14	14
AVPR1A	0	8
AVPR1B	11	16
AVPR2	15	12
AXIN1	16	17
AXIN2	12	13
AXL	16	17
AZGP1	2	20
AZI2	17	16
AZIN1	18	15
AZU1	11	11
B2M	19	16
B3GALNT1	16	22
B3GALNT2	14	14
B3GALT1	12	19
B3GALT2	0	9
B3GALT4	14	15
B3GALT5	1	10
B3GALT6	14	10
B3GALTL	18	15
B3GAT1	7	15
B3GAT2	8	9
B3GAT3	14	17
B3GNT1	15	12
B3GNT2	12	15
B3GNT3	17	15
B3GNT4	10	17
B3GNT5	19	18
B3GNT6	1	14
B3GNT7	16	21
B3GNT8	15	17
B3GNTL1	15	17
B4GALNT1	17	18
B4GALNT2	12	18
B4GALNT3	13	17
B4GALNT4	15	15
B4GALT1	12	12
B4GALT2	18	18
B4GALT3	19	18
B4GALT4	17	18
B4GALT5	18	16
B4GALT6	13	17
B4GALT7	13	15
BAALC	2	16
BACE1	15	9
BACE2	15	18
BACH1	17	18
BACH2	15	18
BAD	15	18
BAG1	12	14
BAG2	20	14
BAG3	18	14
BAG4	8	14
BAG5	15	16
BAGE	0	3
BAGE2	15	16
BAGE4	17	16
BAHCC1	15	15
BAHD1	18	18
BAI1	10	12
BAI2	12	14
BAI3	0	9
BAIAP2	21	14
BAIAP2L1	15	15
BAIAP2L2	11	14
BAIAP3	17	15
BAK1	14	13
BAMBI	15	18
BANF1	18	13
BANK1	18	18
BANP	17	13
BAP1	17	17
BARD1	13	14
BARHL1	17	18
BARX1	11	15
BARX2	14	12
BASP1	19	15
BATF	22	13
BATF2	15	16
BAX	15	15
BAZ1A	14	11
BAZ1B	13	16
BAZ2A	17	18
BAZ2B	12	15
BBC3	21	18
BBOX1	0	16
BBS1	16	17
BBS10	13	12
BBS12	15	17
BBS2	16	21
BBS4	18	16
BBS5	18	16
BBS7	16	17
BBS9	18	17
BBX	16	17
BCAM	18	18
BCAN	16	20
BCAP29	19	13
BCAP31	18	16
BCAR1	16	18
BCAR3	17	15
BCAR4	0	4
BCAS1	5	13
BCAS2	18	14
BCAS3	16	18
BCAS4	14	16
BCAT1	17	16
BCAT2	12	13
BCCIP	18	20
BCDIN3D	16	17
BCHE	19	19
BCKDHA	15	16
BCKDHB	13	18
BCKDK	15	16
BCL10	16	15
BCL11A	20	17
BCL11B	18	14
BCL2	3	10
BCL2A1	14	16
BCL2L1	20	17
BCL2L10	4	3
BCL2L11	16	17
BCL2L12	19	17
BCL2L13	18	16
BCL2L14	14	15
BCL2L2	16	16
BCL3	15	17
BCL6	13	15
BCL6B	16	18
BCL7A	17	15
BCL7B	19	12
BCL7C	17	13
BCL9	18	17
BCL9L	15	20
BCLAF1	16	16
BCMO1	4	13
BCOR	16	23
BCORL1	20	17
BCR	17	18
BCS1L	12	17
BDH1	13	14
BDH2	16	17
BDKRB1	12	17
BDKRB2	12	18
BDNF	7	16
BDP1	20	21
BECN1	11	14
BEST1	12	15
BEST2	6	7
BEST3	7	8
BEST4	11	15
BET1	19	17
BET1L	15	16
BEX1	0	13
BEX2	20	16
BFAR	17	14
BFSP1	12	14
BFSP2	12	15
BGLAP	20	16
BGN	19	14
BHLHB9	15	17
BHMT	2	6
BHMT2	1	20
BICD1	7	11
BICD2	11	19
BID	16	19
BIK	16	18
BIN1	15	13
BIN2	19	17
BIN3	15	14
BIRC2	18	13
BIRC3	10	14
BIRC5	18	15
BIRC6	19	18
BIRC7	12	17
BIVM	13	14
BLCAP	16	18
BLID	1	5
BLK	12	9
BLM	17	18
BLMH	17	19
BLNK	13	20
BLOC1S1	20	15
BLOC1S3	15	18
BLVRA	13	11
BLVRB	14	15
BLZF1	14	22
BMF	15	16
BMI1	17	15
BMP1	12	15
BMP10	17	11
BMP15	11	10
BMP2	17	17
BMP2K	12	17
BMP3	9	14
BMP4	6	14
BMP5	14	18
BMP6	1	13
BMP7	1	11
BMP8A	17	14
BMP8B	16	17
BMPER	8	11
BMPR1A	13	13
BMPR1B	23	18
BMPR2	15	11
BMS1	14	14
BMX	0	6
BNC1	0	19
BNC2	13	19
BNIP1	16	12
BNIP2	16	14
BNIP3L	12	14
BNIPL	18	17
BOC	8	13
BOK	14	17
BOLA1	16	16
BOLA2	14	21
BOLA3	22	21
BOLL	17	17
BPESC1	19	13
BPGM	18	16
BPHL	16	18
BPI	14	12
BPNT1	18	19
BPTF	18	14
BPY2	15	15
BRAF	19	14
BRAP	14	16
BRCA1	17	16
BRCA2	17	17
BRCC3	19	15
BRD1	11	16
BRD2	15	20
BRD3	18	20
BRD4	16	16
BRD7	10	15
BRD8	16	19
BRD9	13	13
BRDT	1	13
BRE	15	16
BREA2	14	16
BRF1	15	8
BRF2	6	15
BRI3	20	15
BRI3BP	16	18
BRIP1	18	19
BRMS1	14	19
BRMS1L	13	14
BRPF1	16	17
BRPF3	15	19
BRS3	9	8
BRSK1	17	20
BRSK2	12	9
BRWD1	17	15
BRWD3	17	15
BSCL2	16	18
BSDC1	17	21
BSG	14	11
BSN	10	6
BSND	15	14
BSPRY	18	19
BST1	11	12
BST2	21	15
BTAF1	16	14
BTBD1	15	14
BTBD10	10	16
BTBD11	11	23
BTBD16	10	15
BTBD2	17	15
BTBD3	14	17
BTBD6	13	7
BTBD7	16	13
BTBD8	16	13
BTBD9	19	20
BTC	21	18
BTD	19	15
BTF3	15	14
BTF3L4	15	17
BTG1	13	15
BTG2	16	14
BTG3	14	14
BTG4	12	14
BTK	17	17
BTLA	5	4
BTN1A1	13	15
BTN2A1	15	17
BTN2A2	21	17
BTN3A1	18	21
BTN3A2	19	18
BTN3A3	19	18
BTNL2	16	18
BTNL3	14	19
BTNL8	2	5
BTNL9	10	10
BTRC	17	15
BUB1	17	11
BUB1B	21	12
BUB3	15	18
BUD13	13	12
BUD31	9	15
BVES	2	13
BYSL	15	17
BZRAP1	15	15
BZW1	13	17
BZW2	16	12
C10orf10	17	18
C10orf107	9	12
C10orf11	21	15
C10orf113	18	19
C10orf12	17	13
C10orf25	15	12
C10orf32	15	20
C10orf35	15	15
C10orf40	17	20
C10orf53	10	9
C10orf54	17	15
C10orf55	14	17
C10orf62	18	15
C10orf67	17	14
C10orf71	15	14
C10orf76	13	15
C10orf82	9	14
C10orf85	22	20
C10orf88	15	14
C10orf90	14	11
C10orf91	10	9
C10orf95	15	15
C10orf99	0	14
C11orf1	15	14
C11orf16	10	14
C11orf24	13	10
C11orf30	12	12
C11orf31	12	11
C11orf40	17	10
C11orf42	16	13
C11orf44	15	17
C11orf45	12	14
C11orf48	12	18
C11orf49	20	18
C11orf52	17	21
C11orf53	2	8
C11orf54	16	17
C11orf57	15	12
C11orf58	15	13
C11orf63	16	16
C11orf65	7	12
C11orf68	20	19
C11orf70	15	18
C11orf71	13	15
C11orf72	14	15
C11orf73	12	11
C11orf74	13	15
C11orf80	18	18
C12orf10	15	15
C12orf29	21	16
C12orf4	15	19
C12orf40	9	13
C12orf42	1	6
C12orf43	17	14
C12orf45	15	17
C12orf49	16	13
C12orf5	18	16
C12orf50	15	17
C12orf54	2	11
C12orf56	27	20
C12orf57	17	16
C12orf60	12	12
C12orf61	10	13
C12orf65	12	14
C14orf1	19	15
C14orf105	0	7
C14orf119	14	13
C14orf132	20	16
C14orf142	15	19
C14orf159	15	13
C14orf166	16	17
C14orf169	13	18
C14orf178	14	15
C14orf2	16	20
C14orf28	12	18
C14orf37	14	17
C14orf39	6	16
C14orf64	12	11
C14orf79	16	13
C14orf80	9	8
C14orf93	11	13
C15orf26	15	15
C15orf27	14	15
C15orf32	13	14
C15orf37	13	16
C15orf39	15	14
C15orf40	12	15
C15orf41	16	17
C15orf43	20	17
C15orf45	13	13
C15orf48	16	15
C15orf52	17	21
C16orf3	18	14
C16orf45	8	16
C16orf46	16	19
C16orf52	15	14
C16orf54	13	14
C16orf58	16	14
C16orf59	17	15
C16orf70	16	15
C16orf71	18	18
C16orf72	18	17
C16orf74	15	19
C16orf78	16	17
C16orf80	17	15
C17orf47	13	18
C17orf49	16	13
C17orf50	15	15
C17orf51	16	18
C17orf53	17	16
C17orf58	18	15
C17orf59	17	15
C17orf62	14	16
C17orf64	15	15
C17orf67	14	12
C17orf70	15	16
C17orf74	14	16
C17orf75	18	21
C17orf77	17	14
C17orf78	11	15
C17orf80	15	19
C17orf82	17	19
C17orf85	14	16
C18orf15	10	16
C18orf21	15	15
C18orf25	20	16
C18orf54	19	12
C18orf8	16	13
C19orf10	15	13
C19orf12	17	13
C19orf18	11	13
C19orf24	15	16
C19orf25	15	13
C19orf26	13	20
C19orf33	20	16
C19orf40	14	16
C19orf43	19	16
C19orf44	13	14
C19orf45	15	12
C19orf47	14	16
C19orf48	15	19
C19orf52	13	17
C19orf53	18	16
C19orf54	16	18
C19orf57	10	11
C19orf60	15	14
C1D	13	11
C1GALT1	15	18
C1GALT1C1	14	18
C1orf100	7	13
C1orf101	13	12
C1orf105	12	10
C1orf106	15	14
C1orf109	16	18
C1orf110	0	15
C1orf111	18	14
C1orf112	13	16
C1orf115	14	12
C1orf116	16	16
C1orf122	16	16
C1orf123	19	15
C1orf127	16	13
C1orf131	16	16
C1orf145	13	13
C1orf158	17	18
C1orf159	15	13
C1orf162	19	18
C1orf168	2	11
C1orf174	14	14
C1orf177	15	13
C1orf180	19	15
C1orf186	6	11
C1orf192	11	15
C1orf198	20	15
C1orf21	18	14
C1orf210	22	17
C1orf213	14	15
C1orf27	18	19
C1orf35	16	19
C1orf43	18	17
C1orf50	14	16
C1orf52	16	16
C1orf53	19	18
C1orf54	14	16
C1orf56	16	20
C1orf61	1	10
C1orf64	13	8
C1orf74	8	11
C1orf85	15	15
C1orf86	17	14
C1orf87	5	12
C1orf94	12	12
C1orf95	0	15
C1QA	17	17
C1QB	19	15
C1QBP	18	16
C1QC	19	20
C1QL1	8	11
C1QTNF1	18	15
C1QTNF2	13	15
C1QTNF3	9	17
C1QTNF4	15	14
C1QTNF5	15	18
C1QTNF6	13	15
C1QTNF7	4	11
C1QTNF9	18	17
C1R	14	13
C1RL	20	18
C1S	14	14
C2	18	17
C20orf141	17	15
C20orf144	17	18
C20orf166	16	15
C20orf173	19	16
C20orf194	14	15
C20orf195	12	17
C20orf197	0	16
C20orf24	16	18
C20orf26	15	16
C20orf27	18	14
C20orf57	16	10
C20orf62	11	14
C20orf85	4	18
C20orf96	14	14
C21orf119	13	13
C21orf128	11	14
C21orf2	7	12
C21orf33	15	13
C21orf37	5	7
C21orf49	15	17
C21orf58	12	17
C21orf59	14	14
C21orf62	4	4
C21orf67	15	16
C21orf88	12	12
C21orf90	17	15
C21orf91	17	18
C22orf15	12	16
C22orf23	15	19
C22orf29	18	18
C22orf31	11	12
C22orf34	18	17
C2orf15	17	19
C2orf16	16	15
C2orf40	12	13
C2orf42	15	14
C2orf43	11	17
C2orf44	13	13
C2orf47	16	20
C2orf49	20	16
C2orf50	18	14
C2orf54	13	15
C2orf57	14	15
C3	15	14
C3AR1	16	15
C3orf14	10	10
C3orf17	16	18
C3orf18	14	20
C3orf20	14	15
C3orf22	10	16
C3orf27	18	13
C3orf30	11	13
C3orf33	17	19
C3orf35	15	10
C3orf36	11	17
C3orf38	15	16
C3orf43	14	11
C3orf52	15	14
C3orf55	14	19
C3orf56	14	14
C3orf58	15	21
C3orf62	16	13
C3orf65	15	11
C4A	15	14
C4B	15	14
C4BPA	22	18
C4BPB	6	18
C4orf17	16	13
C4orf19	17	22
C4orf22	6	13
C4orf26	1	9
C4orf27	13	14
C4orf29	15	18
C4orf32	16	12
C4orf33	16	19
C4orf36	17	18
C4orf6	8	10
C5	12	11
C5AR1	17	12
C5orf15	16	15
C5orf20	16	16
C5orf22	18	17
C5orf24	15	18
C5orf27	14	6
C5orf28	14	18
C5orf30	17	20
C5orf34	13	15
C6	9	15
C6orf1	19	16
C6orf10	14	13
C6orf106	12	14
C6orf118	14	17
C6orf120	17	16
C6orf123	11	10
C6orf136	14	17
C6orf141	20	17
C6orf147	9	16
C6orf15	1	6
C6orf163	19	16
C6orf165	13	14
C6orf195	19	16
C6orf201	7	7
C6orf203	15	16
C6orf211	17	18
C6orf25	15	12
C6orf47	12	17
C6orf48	19	20
C6orf57	17	16
C6orf58	0	2
C6orf62	21	18
C6orf89	20	16
C7	17	13
C7orf13	19	16
C7orf25	16	15
C7orf26	17	13
C7orf31	16	16
C7orf33	17	17
C7orf34	15	13
C7orf43	14	16
C7orf49	12	14
C7orf50	13	14
C8A	6	11
C8B	6	9
C8G	15	13
C8orf15	15	18
C8orf17	11	13
C8orf22	12	11
C8orf31	15	12
C8orf33	13	13
C8orf34	14	15
C8orf37	16	16
C8orf4	16	19
C8orf44	16	20
C8orf46	14	11
C8orf48	7	15
C8orf49	8	12
C8orf58	13	15
C8orf59	16	21
C8orf60	14	16
C8orf66	16	14
C8orf74	10	11
C8orf76	8	10
C9	8	10
C9orf114	16	20
C9orf116	20	16
C9orf117	11	15
C9orf131	15	19
C9orf135	0	16
C9orf142	15	15
C9orf152	26	16
C9orf156	16	14
C9orf16	21	18
C9orf163	15	18
C9orf24	11	22
C9orf3	16	17
C9orf37	21	15
C9orf40	14	16
C9orf41	13	15
C9orf43	16	18
C9orf47	10	13
C9orf50	14	11
C9orf64	16	22
C9orf66	10	15
C9orf72	11	18
C9orf78	14	14
C9orf84	2	10
C9orf85	19	18
C9orf89	17	17
C9orf9	16	17
C9orf91	11	13
CA1	14	13
CA10	0	9
CA11	17	16
CA12	21	21
CA13	18	17
CA14	11	12
CA2	11	13
CA3	1	10
CA4	13	18
CA5A	11	13
CA5B	19	14
CA6	2	9
CA7	13	10
CA8	2	12
CA9	13	18
CAB39	14	16
CAB39L	9	13
CABIN1	17	16
CABLES1	13	12
CABLES2	20	14
CABP1	13	17
CABP2	13	10
CABP4	12	16
CABP5	15	16
CABP7	0	7
CABYR	17	18
CACHD1	19	19
CACNA1A	5	7
CACNA1B	5	9
CACNA1C	16	12
CACNA1D	7	10
CACNA1E	1	7
CACNA1F	17	17
CACNA1G	16	13
CACNA1H	15	18
CACNA1I	18	14
CACNA1S	18	13
CACNA2D1	15	18
CACNA2D2	11	15
CACNA2D3	20	17
CACNA2D4	14	15
CACNB1	19	16
CACNB2	3	7
CACNB3	14	16
CACNB4	4	11
CACNG1	14	16
CACNG2	15	13
CACNG3	15	10
CACNG4	14	16
CACNG5	11	12
CACNG6	13	15
CACNG7	15	16
CACNG8	16	15
CACYBP	11	13
CAD	17	17
CADM1	20	19
CADM2	2	6
CADM3	19	14
CADM4	12	16
CADPS	0	11
CADPS2	18	21
CAGE1	11	12
CALB1	0	16
CALB2	5	13
CALCA	0	12
CALCB	0	10
CALCOCO1	17	18
CALCOCO2	13	13
CALCR	9	6
CALCRL	17	20
CALD1	13	16
CALM1	17	17
CALM2	17	17
CALM3	17	17
CALML3	0	25
CALML4	12	15
CALML5	0	11
CALML6	11	19
CALN1	5	8
CALR	17	16
CALR3	11	12
CALU	18	12
CAMK1	15	18
CAMK1D	13	19
CAMK1G	15	17
CAMK2A	13	17
CAMK2B	1	8
CAMK2D	11	16
CAMK2G	14	17
CAMK2N1	17	18
CAMK2N2	7	11
CAMK4	10	11
CAMKK1	14	12
CAMKK2	19	19
CAMKV	17	17
CAMLG	16	18
CAMP	15	15
CAMSAP1	14	14
CAMTA1	18	20
CAMTA2	13	16
CAND1	12	11
CANT1	13	16
CANX	20	19
CAP1	20	11
CAP2	16	13
CAPG	19	16
CAPN1	18	19
CAPN10	16	11
CAPN11	11	9
CAPN12	19	18
CAPN13	10	14
CAPN2	18	20
CAPN3	13	14
CAPN5	8	15
CAPN6	0	9
CAPN7	14	14
CAPN8	23	22
CAPN9	3	13
CAPNS1	17	14
CAPNS2	0	17
CAPRIN1	14	18
CAPRIN2	17	14
CAPS	18	15
CAPS2	18	17
CAPSL	6	19
CAPZA1	13	19
CAPZA2	10	11
CAPZA3	16	16
CAPZB	14	13
CARD10	13	15
CARD11	14	14
CARD14	5	13
CARD6	15	15
CARD8	19	14
CARD9	16	14
CARHSP1	18	13
CARM1	18	18
CARS	17	16
CARTPT	10	13
CASC1	4	14
CASC2	15	17
CASC3	16	14
CASC4	18	18
CASC5	21	14
CASD1	16	15
CASK	12	15
CASKIN1	14	16
CASKIN2	14	18
CASP1	15	17
CASP10	18	14
CASP12	15	16
CASP14	3	12
CASP2	11	18
CASP3	18	15
CASP4	16	19
CASP5	14	16
CASP6	16	16
CASP7	16	15
CASP8	16	22
CASP8AP2	14	14
CASP9	17	17
CASQ1	6	4
CASQ2	7	8
CASR	11	11
CAST	17	19
CASZ1	16	15
CAT	19	16
CATR1	13	20
CATSPER1	10	14
CATSPER2	15	16
CATSPER3	12	15
CAV1	20	14
CAV2	18	14
CAV3	12	14
CBFA2T2	13	18
CBFA2T3	11	14
CBFB	18	15
CBL	16	15
CBLB	17	14
CBLC	17	18
CBLL1	16	18
CBLN1	3	6
CBLN2	1	9
CBLN3	15	14
CBLN4	16	15
CBR1	14	19
CBR3	12	16
CBR4	20	14
CBS	22	19
CBWD5	18	22
CBX1	17	19
CBX2	18	19
CBX3	15	16
CBX4	18	16
CBX5	17	17
CBX6	16	16
CBX7	13	15
CBX8	20	19
CBY1	15	13
CC2D1A	19	12
CC2D1B	17	19
CCAR1	18	17
CCBE1	12	10
CCBL1	13	14
CCBL2	16	16
CCDC101	16	17
CCDC102A	12	16
CCDC102B	16	19
CCDC103	15	16
CCDC104	21	16
CCDC105	18	13
CCDC106	12	19
CCDC107	17	11
CCDC108	15	13
CCDC109B	20	15
CCDC11	15	19
CCDC110	15	17
CCDC112	16	11
CCDC113	20	17
CCDC114	12	13
CCDC115	17	16
CCDC116	12	13
CCDC117	15	13
CCDC12	17	15
CCDC120	17	18
CCDC121	16	15
CCDC122	10	12
CCDC124	16	18
CCDC125	15	18
CCDC126	19	22
CCDC127	16	15
CCDC129	9	10
CCDC13	15	17
CCDC130	12	15
CCDC132	16	15
CCDC134	12	14
CCDC135	15	15
CCDC136	4	7
CCDC138	18	18
CCDC14	14	15
CCDC15	12	11
CCDC17	10	12
CCDC18	19	19
CCDC19	7	12
CCDC22	18	23
CCDC23	14	18
CCDC24	14	18
CCDC25	16	15
[truncated: 13,323 more rows]

## Sheet: 4. GSE31800-GE
The percentage of up-regulations and down-regulations in mRNA gene expression data of patient cohort GSE31800 (n = 49).
gene	count of down-regulation	count of up-regulation		sum of count of down-regulation	sum of count of up-regulation
A1BG	8	10		123591	128201
A2M	4	0		percentage of down-regulation	percentage of up-regulation
A2ML1	2	9		0.164628	0.170769
A4GALT	8	9
A4GNT	9	10
AAAS	9	8
AACS	9	9
AADAC	11	10
AADACL2	0	8
AADAT	9	10
AAK1	7	9
AAMP	10	7
AANAT	7	12
AARS	11	8
AARS2	10	8
AARSD1	6	7
AASDH	10	7
AASDHPPT	8	6
AASS	9	7
AATF	10	8
AATK	10	7
ABAT	10	7
ABCA1	6	5
ABCA12	9	10
ABCA13	13	15
ABCA2	8	8
ABCA3	9	11
ABCA4	15	13
ABCA5	10	9
ABCA6	7	9
ABCA7	7	7
ABCA8	6	9
ABCA9	10	9
ABCB1	10	10
ABCB10	8	7
ABCB11	9	9
ABCB4	9	9
ABCB5	7	7
ABCB6	11	10
ABCB7	9	9
ABCB8	8	7
ABCB9	7	8
ABCC1	10	7
ABCC10	8	8
ABCC11	10	9
ABCC12	8	10
ABCC13	1	10
ABCC2	1	4
ABCC3	12	5
ABCC4	9	6
ABCC5	13	10
ABCC6	14	11
ABCC6P1	10	12
ABCC8	6	7
ABCC9	6	9
ABCD1	7	8
ABCD2	10	10
ABCD3	10	8
ABCD4	9	8
ABCE1	7	6
ABCF1	7	7
ABCF2	10	8
ABCF3	6	8
ABCG1	10	10
ABCG2	5	7
ABCG4	7	5
ABCG5	4	6
ABCG8	8	5
ABHD1	7	3
ABHD10	10	8
ABHD11	9	7
ABHD12	9	10
ABHD12B	0	3
ABHD13	7	9
ABHD14A	12	9
ABHD14B	9	13
ABHD2	11	9
ABHD3	8	11
ABHD4	7	8
ABHD5	7	7
ABHD6	10	9
ABHD8	7	11
ABI1	8	9
ABI2	11	9
ABI3	12	8
ABI3BP	7	5
ABL1	11	9
ABL2	12	11
ABLIM1	8	8
ABLIM2	7	7
ABLIM3	7	10
ABO	7	9
ABR	9	10
ABRA	9	6
ABT1	7	8
ABTB1	8	8
ABTB2	10	11
ACAA1	7	9
ACAA2	13	8
ACACA	10	8
ACACB	11	11
ACAD10	9	9
ACAD11	12	11
ACAD8	12	12
ACAD9	9	11
ACADL	9	13
ACADM	6	9
ACADS	13	8
ACADSB	8	8
ACADVL	6	8
ACAN	8	6
ACAT1	9	8
ACAT2	8	9
ACBD3	9	8
ACBD4	11	7
ACBD5	7	9
ACBD6	9	10
ACD	8	10
ACE	9	9
ACE2	9	9
ACHE	4	7
ACIN1	9	9
ACLY	10	7
ACMSD	7	6
ACN9	10	9
ACO1	11	8
ACO2	9	8
ACOT1	3	7
ACOT11	9	10
ACOT12	7	8
ACOT2	6	7
ACOT4	7	9
ACOT6	8	8
ACOT7	9	7
ACOT8	7	9
ACOT9	2	2
ACOX1	7	9
ACOX2	9	14
ACOX3	9	10
ACOXL	3	8
ACP1	8	10
ACP2	7	7
ACP5	6	6
ACP6	11	10
ACPP	7	10
ACPT	8	10
ACRC	8	8
ACRV1	6	7
ACSBG1	11	12
ACSBG2	8	8
ACSL1	8	10
ACSL3	10	11
ACSL4	8	9
ACSL5	9	10
ACSL6	8	10
ACSM1	8	7
ACSM2A	7	6
ACSM2B	10	9
ACSM3	10	10
ACSS1	7	10
ACSS2	10	8
ACTA1	1	1
ACTA2	6	6
ACTB	10	11
ACTC1	4	7
ACTG1	7	5
ACTG2	12	10
ACTL6A	12	11
ACTL6B	8	9
ACTL7A	9	10
ACTL7B	11	7
ACTL8	3	8
ACTN1	7	9
ACTN2	3	6
ACTN3	9	10
ACTN4	6	8
ACTR10	8	9
ACTR1A	9	10
ACTR1B	12	7
ACTR2	11	8
ACTR3	8	7
ACTR3B	8	9
ACTR5	10	10
ACTR6	10	10
ACTR8	7	6
ACTRT2	11	8
ACVR1	9	8
ACVR1B	12	12
ACVR1C	14	14
ACVR2A	10	8
ACVR2B	9	6
ACVRL1	6	9
ACY1	10	7
ACY3	8	8
ACYP1	9	9
ACYP2	6	9
ADA	9	7
ADAD1	0	2
ADAD2	11	7
ADAL	9	9
ADAM10	6	9
ADAM11	8	3
ADAM12	8	9
ADAM15	13	10
ADAM17	9	7
ADAM18	1	2
ADAM19	5	8
ADAM2	0	5
ADAM20	8	8
ADAM21	7	9
ADAM22	9	10
ADAM23	10	13
ADAM28	7	7
ADAM29	0	3
ADAM30	10	8
ADAM32	7	10
ADAM33	8	7
ADAM3A	8	7
ADAM6	11	10
ADAM7	7	9
ADAM8	8	11
ADAM9	9	5
ADAMDEC1	8	9
ADAMTS1	10	10
ADAMTS10	5	8
ADAMTS12	5	11
ADAMTS13	8	9
ADAMTS14	11	11
ADAMTS15	10	8
ADAMTS16	5	7
ADAMTS17	10	8
ADAMTS18	8	9
ADAMTS19	0	6
ADAMTS2	9	7
ADAMTS20	5	6
ADAMTS3	7	10
ADAMTS4	6	5
ADAMTS5	8	8
ADAMTS6	10	11
ADAMTS7	8	8
ADAMTS8	9	10
ADAMTS9	5	6
ADAMTSL1	9	8
ADAMTSL2	11	9
ADAMTSL3	10	7
ADAMTSL4	6	9
ADAMTSL5	13	10
ADAR	8	10
ADARB1	12	10
ADARB2	8	6
ADAT1	8	8
ADCK1	7	8
ADCK2	7	10
ADCK4	8	9
ADCK5	9	8
ADCY1	9	9
ADCY2	7	6
ADCY3	9	8
ADCY4	8	10
ADCY5	1	7
ADCY6	8	8
ADCY7	9	9
ADCY8	0	4
ADCY9	8	10
ADCYAP1	9	8
ADCYAP1R1	9	7
ADD1	9	9
ADD2	4	9
ADD3	9	6
ADH1A	10	9
ADH1B	9	10
ADH1C	8	10
ADH4	9	8
ADH5	9	9
ADH6	4	6
ADH7	0	12
ADHFE1	9	9
ADI1	10	8
ADIG	8	8
ADIPOQ	9	11
ADIPOR1	6	5
ADIPOR2	10	9
ADK	11	10
ADM	10	12
ADM2	11	10
ADNP	9	10
ADORA1	7	9
ADORA2A	6	3
ADORA2B	10	9
ADORA3	10	9
ADPGK	9	7
ADPRH	6	8
ADPRHL1	10	10
ADPRHL2	9	10
ADRA1A	6	4
ADRA1B	6	6
ADRA1D	3	3
ADRA2A	9	9
ADRA2B	6	6
ADRA2C	5	9
ADRB1	9	9
ADRB2	7	9
ADRB3	6	10
ADRBK1	11	7
ADRBK2	9	8
ADRM1	8	8
ADSL	9	10
ADSS	9	11
ADSSL1	8	10
AEBP1	10	9
AEBP2	8	9
AES	9	9
AFAP1	8	10
AFAP1L1	6	7
AFAP1L2	9	10
AFF1	8	7
AFF2	7	9
AFF3	9	7
AFF4	11	12
AFG3L2	7	9
AFM	8	6
AFMID	9	9
AFP	7	8
AGA	9	8
AGBL1	6	8
AGBL2	9	9
AGBL3	9	8
AGBL4	7	7
AGBL5	12	11
AGER	13	11
AGGF1	10	9
AGK	6	7
AGL	9	8
AGMAT	8	7
AGPAT2	7	10
AGPAT3	9	10
AGPAT4	10	12
AGPAT5	11	11
AGPAT6	8	9
AGPS	8	13
AGR2	11	12
AGR3	8	9
AGRN	9	9
AGRP	5	5
AGT	9	11
AGTPBP1	9	8
AGTR1	8	7
AGTR2	6	9
AGTRAP	8	5
AGXT	11	11
AGXT2	4	6
AHCTF1	8	11
AHCY	7	9
AHCYL1	10	12
AHDC1	10	7
AHI1	6	9
AHNAK	3	4
AHR	2	2
AHRR	8	10
AHSA1	10	11
AHSA2	9	6
AHSG	7	9
AICDA	1	4
AIF1	12	9
AIFM1	9	5
AIFM2	8	9
AIFM3	8	7
AIG1	10	8
AIM1	5	6
AIM1L	10	5
AIM2	11	9
AIP	7	8
AIPL1	3	5
AIRE	0	1
AJAP1	3	4
AK1	9	8
AK2	10	9
AK3	8	6
AK5	2	5
AK7	11	11
AKAP1	12	13
AKAP10	9	8
AKAP11	9	8
AKAP12	6	11
AKAP13	11	9
AKAP14	4	7
AKAP2	8	11
AKAP3	7	9
AKAP4	9	10
AKAP5	10	6
AKAP6	6	8
AKAP7	8	10
AKAP8	9	7
AKAP8L	10	12
AKNA	9	9
AKR1A1	10	9
AKR1B1	8	8
AKR1B10	16	17
AKR1C1	13	13
AKR1C2	14	15
AKR1C3	10	13
AKR1C4	5	10
AKR1D1	0	4
AKR7A2	11	10
AKR7A3	1	8
AKT1	10	9
AKT1S1	9	6
AKT2	11	13
AKTIP	10	8
ALAD	10	6
ALAS1	8	11
ALAS2	9	10
ALB	0	4
ALCAM	7	7
ALDH16A1	11	7
ALDH18A1	8	8
ALDH1A1	7	11
ALDH1A2	7	7
ALDH1A3	4	8
ALDH1B1	4	8
ALDH1L1	12	9
ALDH1L2	10	10
ALDH2	3	2
ALDH3A1	10	11
ALDH3A2	9	9
ALDH3B1	14	10
ALDH3B2	9	9
ALDH4A1	9	9
ALDH5A1	9	9
ALDH6A1	6	6
ALDH7A1	7	4
ALDH8A1	6	5
ALDH9A1	8	7
ALDOA	7	6
ALDOAP2	1	1
ALDOB	1	2
ALDOC	7	10
ALG1	10	7
ALG10	10	11
ALG10B	7	7
ALG11	11	12
ALG12	7	6
ALG13	7	10
ALG14	6	8
ALG2	9	10
ALG3	9	8
ALG5	13	8
ALG6	9	10
ALG8	8	8
ALG9	7	9
ALK	3	4
ALKBH2	8	10
ALKBH3	7	8
ALKBH4	8	9
ALKBH5	8	8
ALKBH6	5	12
ALKBH7	11	8
ALKBH8	5	6
ALLC	0	3
ALMS1	10	11
ALOX12	8	5
ALOX12B	2	7
ALOX15	10	10
ALOX15B	10	11
ALOX5	9	10
ALOX5AP	8	12
ALOXE3	4	5
ALPI	9	7
ALPK1	6	5
ALPK2	10	8
ALPK3	13	15
ALPL	9	11
ALPP	8	7
ALPPL2	0	5
ALS2	9	7
ALS2CL	9	9
ALS2CR11	8	9
ALS2CR12	9	7
ALX3	8	7
ALX4	8	9
AMACR	9	8
AMBN	10	10
AMBP	4	6
AMD1	6	7
AMDHD1	10	14
AMDHD2	9	8
AMELX	9	8
AMELY	7	9
AMH	9	9
AMHR2	8	8
AMICA1	9	11
AMIGO1	8	9
AMIGO2	10	11
AMIGO3	10	7
AMMECR1	11	9
AMMECR1L	8	9
AMN	10	9
AMN1	10	9
AMOT	8	10
AMOTL1	10	8
AMOTL2	6	8
AMPD1	7	9
AMPD2	8	8
AMPD3	11	10
AMPH	6	8
AMT	9	9
AMY2A	10	7
AMY2B	9	11
AMZ1	11	9
AMZ2	11	9
ANAPC1	10	6
ANAPC10	11	8
ANAPC11	9	8
ANAPC13	9	8
ANAPC2	8	8
ANAPC4	6	8
ANAPC5	8	8
ANAPC7	11	12
ANG	11	9
ANGEL1	11	8
ANGEL2	7	8
ANGPT1	10	7
ANGPT2	5	10
ANGPT4	8	8
ANGPTL1	10	11
ANGPTL2	9	10
ANGPTL3	7	8
ANGPTL4	7	9
ANGPTL6	9	5
ANGPTL7	10	9
ANK1	3	8
ANK2	8	8
ANK3	3	4
ANKAR	7	4
ANKDD1A	10	9
ANKFN1	13	12
ANKFY1	9	8
ANKH	10	11
ANKHD1	10	11
ANKIB1	8	9
ANKMY1	11	9
ANKMY2	7	6
ANKRA2	11	9
ANKRD1	3	6
ANKRD10	10	10
ANKRD11	9	9
ANKRD12	9	10
ANKRD13A	10	12
ANKRD13B	12	8
ANKRD13C	6	8
ANKRD13D	12	11
ANKRD16	8	10
ANKRD17	10	5
ANKRD18A	9	7
ANKRD18B	13	10
ANKRD2	7	8
ANKRD20A1	5	5
ANKRD20A3	11	7
ANKRD22	5	5
ANKRD23	9	8
ANKRD26	11	10
ANKRD27	7	7
ANKRD28	9	11
ANKRD29	13	8
ANKRD30A	8	5
ANKRD30B	5	1
ANKRD32	9	9
ANKRD33	8	9
ANKRD36	10	10
ANKRD37	10	12
ANKRD39	6	8
ANKRD40	7	8
ANKRD44	10	9
ANKRD45	7	8
ANKRD46	8	7
ANKRD49	10	11
ANKRD50	9	9
ANKRD53	6	9
ANKRD54	8	8
ANKRD55	5	6
ANKRD6	6	3
ANKRD7	15	12
ANKRD9	11	5
ANKS1A	9	9
ANKS1B	1	7
ANKS3	6	8
ANKS4B	0	5
ANKS6	10	7
ANKZF1	9	8
ANLN	11	7
ANP32A	10	9
ANP32B	8	10
ANP32C	8	6
ANP32D	10	8
ANP32E	6	7
ANPEP	7	7
ANTXR1	11	7
ANTXR2	8	9
ANXA1	9	9
ANXA10	9	8
ANXA11	12	9
ANXA13	1	7
ANXA2	6	8
ANXA2P1	8	9
ANXA2P2	4	6
ANXA2P3	9	10
ANXA3	8	12
ANXA4	5	4
ANXA5	9	8
ANXA6	6	7
ANXA7	9	9
ANXA8	7	14
ANXA9	11	10
AOAH	9	9
AOC2	10	9
AOC3	9	10
AOX1	8	10
AP1B1	5	6
AP1G1	7	7
AP1G2	6	7
AP1M1	8	9
AP1M2	4	5
AP1S1	6	6
AP1S2	5	6
AP1S3	9	10
AP2A1	6	6
AP2A2	7	10
AP2B1	10	10
AP2M1	6	9
AP2S1	10	10
AP3B1	11	10
AP3B2	10	10
AP3D1	12	9
AP3M1	11	9
AP3M2	10	10
AP3S1	7	9
AP3S2	6	9
AP4B1	6	5
AP4E1	8	7
AP4M1	11	9
AP4S1	8	10
APAF1	7	9
APBA1	10	13
APBA2	11	10
APBA3	9	11
APBB1	14	12
APBB1IP	10	10
APBB2	10	10
APBB3	11	11
APC	9	9
APC2	9	10
APCDD1	5	9
APCDD1L	8	8
APCS	4	4
APEH	7	10
APEX1	12	8
APEX2	12	9
APH1A	9	9
APH1B	9	5
API5	11	7
APIP	9	9
APITD1	8	5
APLN	10	11
APLP1	11	8
APLP2	9	6
APOA1	7	8
APOA1BP	8	7
APOA2	5	8
APOA4	8	6
APOA5	11	9
APOB	0	6
APOBEC1	3	7
APOBEC2	3	4
APOBEC3A	7	12
APOBEC3B	7	9
APOBEC3C	8	7
APOBEC3D	9	7
APOBEC3F	8	8
APOBEC3G	9	8
APOBEC4	7	6
APOC1	6	4
APOC2	8	9
APOC3	11	10
APOC4	8	8
APOD	8	11
APOE	9	8
APOF	8	8
APOH	4	10
APOL1	9	13
APOL2	8	7
APOL3	12	10
APOL4	11	9
APOL5	9	12
APOL6	12	9
APOLD1	8	8
APOM	10	10
APOO	6	7
APOOL	8	9
APP	2	5
APPBP2	10	8
APPL1	8	7
APPL2	10	11
APRT	11	10
APTX	8	9
AQP1	9	13
AQP10	9	7
AQP11	7	5
AQP12A	9	8
AQP2	8	9
AQP3	10	7
AQP4	5	8
AQP5	3	9
AQP6	2	9
AQP7	5	5
AQP8	6	9
AQP9	9	7
AQR	7	11
AR	10	8
ARAF	10	10
ARC	8	8
ARCN1	9	7
AREG	11	9
ARF1	9	9
ARF3	10	9
ARF4	6	8
ARF5	9	8
ARF6	10	11
ARFGAP1	8	9
ARFGAP3	8	9
ARFGEF1	9	11
ARFGEF2	13	8
ARFIP1	8	12
ARFIP2	9	8
ARFRP1	10	7
ARG1	0	5
ARG2	11	8
ARHGAP1	9	9
ARHGAP10	6	9
ARHGAP11A	8	10
ARHGAP11B	7	10
ARHGAP12	10	11
ARHGAP15	9	7
ARHGAP17	10	9
ARHGAP18	2	0
ARHGAP19	10	9
ARHGAP20	7	7
ARHGAP21	8	9
ARHGAP22	7	8
ARHGAP23	10	11
ARHGAP24	7	9
ARHGAP25	9	9
ARHGAP26	11	11
ARHGAP27	11	8
ARHGAP28	10	9
ARHGAP29	12	10
ARHGAP30	7	8
ARHGAP4	9	12
ARHGAP5	6	4
ARHGAP6	7	5
ARHGAP8	5	6
ARHGAP9	10	10
ARHGDIA	7	9
ARHGDIB	8	10
ARHGDIG	4	7
ARHGEF1	5	7
ARHGEF10	9	10
ARHGEF10L	11	7
ARHGEF11	11	9
ARHGEF12	7	7
ARHGEF15	6	8
ARHGEF16	8	8
ARHGEF17	10	8
ARHGEF18	4	4
ARHGEF19	11	9
ARHGEF2	9	11
ARHGEF3	7	8
ARHGEF4	10	11
ARHGEF5	6	8
ARHGEF6	7	6
ARHGEF7	8	9
ARHGEF9	11	9
ARID1A	6	8
ARID1B	8	6
ARID2	6	10
ARID3A	7	9
ARID3B	3	8
ARID4A	11	12
ARID4B	10	11
ARID5A	10	9
ARID5B	8	8
ARIH1	11	9
ARIH2	6	6
ARL1	10	11
ARL10	8	9
ARL11	8	8
ARL13B	9	10
ARL14	13	11
ARL15	10	7
ARL16	8	7
ARL2	8	8
ARL2BP	9	6
ARL3	10	9
ARL4A	6	9
ARL4C	6	8
ARL4D	12	12
ARL5A	10	12
ARL5B	7	8
ARL5C	5	5
ARL6	7	10
ARL6IP1	12	9
ARL6IP4	8	6
ARL6IP5	10	9
ARL6IP6	10	11
ARL8A	7	8
ARL8B	11	9
ARL9	9	7
ARMC1	8	9
ARMC10	10	9
ARMC2	9	10
ARMC3	13	10
ARMC4	11	10
ARMC5	10	8
ARMC6	8	7
ARMC7	10	9
ARMC8	8	10
ARMC9	9	9
ARMCX1	2	7
ARMCX2	4	5
ARMCX3	11	11
ARMCX4	9	10
ARMCX5	3	1
ARNT	10	10
ARNT2	10	10
ARNTL	10	9
ARNTL2	10	11
ARPC1A	6	8
ARPC1B	12	12
ARPC2	5	9
ARPC4	5	5
ARPC5	8	10
ARPC5L	7	10
ARR3	6	6
ARRB1	13	12
ARRB2	11	8
ARRDC1	8	9
ARRDC2	5	8
ARRDC3	9	10
ARRDC4	8	9
ARSA	8	9
ARSB	8	6
ARSD	9	8
ARSE	14	12
ARSF	9	9
ARSG	10	10
ARSI	6	6
ARSJ	9	8
ARSK	8	10
ART1	9	10
ART3	6	5
ART4	13	10
ART5	4	6
ARTN	11	15
ARV1	7	8
ARVCF	10	11
ARX	7	5
AS3MT	9	11
ASAH1	6	8
ASB1	8	10
ASB10	9	9
ASB11	9	9
ASB12	8	9
ASB13	7	8
ASB14	9	6
ASB15	2	4
ASB16	8	8
ASB17	3	6
ASB2	8	7
ASB3	11	8
ASB4	9	9
ASB5	5	4
ASB6	9	9
ASB7	12	7
ASB8	10	8
ASB9	8	8
ASCC2	4	4
ASCC3	10	7
ASCL1	0	2
ASCL2	8	8
ASCL3	6	5
ASF1A	6	7
ASF1B	6	8
ASGR1	9	11
ASGR2	8	8
ASH1L	10	13
ASH2L	10	9
ASIP	8	11
ASL	8	8
ASMT	6	8
ASMTL	9	9
ASNA1	6	7
ASNS	9	9
ASNSD1	9	12
ASPA	10	10
ASPH	7	7
ASPHD1	8	8
ASPHD2	11	11
ASPM	9	10
ASPN	8	11
ASPSCR1	5	6
ASRGL1	12	10
ASS1	8	10
ASTE1	9	10
ASTN1	0	5
ASTN2	13	8
ASXL1	7	8
ASXL2	7	7
ASXL3	7	8
ASZ1	4	5
ATAD1	7	13
ATAD2	9	7
ATAD2B	8	11
ATAD3A	10	9
ATAD3B	10	8
ATAD3C	9	10
ATAD5	10	9
ATCAY	1	2
ATE1	7	11
ATF1	10	7
ATF2	12	13
ATF3	11	9
ATF4	10	8
ATF5	6	8
ATF6	11	8
ATF7	8	9
ATF7IP	11	12
ATF7IP2	8	7
ATG10	10	11
ATG12	9	10
ATG16L1	9	10
ATG16L2	9	8
ATG3	10	10
ATG4A	10	10
ATG4B	11	10
ATG4C	5	6
ATG4D	8	8
ATG5	8	10
ATG7	5	5
ATG9A	10	9
ATG9B	10	9
ATHL1	9	9
ATIC	5	5
ATM	8	7
ATN1	10	10
ATOH1	10	7
ATOH7	4	7
ATOH8	10	10
ATOX1	8	8
ATP10A	6	9
ATP10B	2	6
ATP10D	7	9
ATP11A	13	11
ATP11B	9	8
ATP11C	9	9
ATP12A	0	7
ATP13A1	10	9
ATP13A2	8	9
ATP13A3	8	7
ATP13A4	9	10
ATP13A5	5	7
ATP1A1	9	6
ATP1A2	8	6
ATP1A3	3	6
ATP1A4	7	8
ATP1B1	8	6
ATP1B2	10	10
ATP1B3	7	11
ATP1B4	5	4
ATP2A1	8	8
ATP2A2	10	9
ATP2A3	7	6
ATP2B1	7	9
ATP2B2	0	4
ATP2B3	7	10
ATP2B4	7	7
ATP2C1	10	11
ATP2C2	11	9
ATP4A	4	6
ATP4B	7	6
ATP5A1	7	9
ATP5B	8	10
ATP5C1	8	7
ATP5D	10	7
ATP5F1	5	7
ATP5G1	10	8
ATP5G2	9	8
ATP5G3	7	8
ATP5H	5	7
ATP5I	10	11
ATP5J	4	9
ATP5J2	8	9
ATP5L	7	8
ATP5O	6	7
ATP5S	5	10
ATP6AP1	7	7
ATP6AP2	6	9
ATP6V0A1	9	12
ATP6V0A2	10	9
ATP6V0A4	10	8
ATP6V0B	9	9
ATP6V0C	9	11
ATP6V0D1	7	10
ATP6V0D2	10	10
ATP6V0E1	9	10
ATP6V0E2	7	8
ATP6V1A	7	8
ATP6V1B1	5	7
ATP6V1B2	9	9
ATP6V1C1	10	7
ATP6V1C2	9	9
ATP6V1D	8	13
ATP6V1E1	7	7
ATP6V1E2	10	10
ATP6V1F	10	7
ATP6V1G1	10	11
ATP6V1G2	8	8
ATP6V1G3	2	3
ATP6V1H	6	8
ATP7A	9	11
ATP7B	9	8
ATP8A1	13	10
ATP8A2	8	10
ATP8B1	8	11
ATP8B2	11	8
ATP8B3	8	9
ATP8B4	10	9
ATP9A	5	9
ATP9B	12	12
ATPAF1	9	8
ATPAF2	8	9
ATPIF1	12	11
ATR	10	10
ATRIP	10	6
ATRN	6	7
ATRNL1	1	8
ATRX	11	9
ATXN1	8	7
ATXN10	9	8
ATXN2	9	6
ATXN2L	8	7
ATXN3	11	10
ATXN7	8	8
ATXN7L1	10	9
ATXN7L2	10	8
ATXN8OS	10	7
AUH	10	9
AUP1	11	11
AURKA	9	10
AURKAIP1	10	8
AURKAPS1	8	11
AURKB	9	9
AURKC	9	12
AUTS2	7	8
AVEN	7	11
AVIL	7	6
AVP	11	10
AVPI1	9	7
AVPR1A	9	7
AVPR1B	8	9
AVPR2	12	9
AXIN1	7	10
AXIN2	8	9
AXL	5	4
AZGP1	11	11
AZI2	11	10
AZIN1	11	9
AZU1	9	9
B2M	6	6
B3GALNT1	8	8
B3GALNT2	10	8
B3GALT1	0	5
B3GALT2	5	6
B3GALT4	10	10
B3GALT5	2	4
B3GALT6	10	7
B3GALTL	6	6
B3GAT1	1	9
B3GAT2	6	7
B3GAT3	9	8
B3GNT1	11	10
B3GNT2	5	10
B3GNT3	10	7
B3GNT4	9	10
B3GNT5	5	9
B3GNT6	2	10
B3GNT7	9	12
B3GNT8	9	13
B3GNTL1	8	7
B4GALNT1	13	9
B4GALNT2	6	6
B4GALNT3	7	9
B4GALNT4	8	8
B4GALT1	7	7
B4GALT2	8	10
B4GALT3	10	7
B4GALT4	11	10
B4GALT5	11	11
B4GALT6	10	10
B4GALT7	12	11
BAALC	8	8
BACE1	5	8
BACE2	10	10
BACH1	7	7
BACH2	5	8
BAD	7	9
BAG1	11	11
BAG2	10	10
BAG3	10	10
BAG4	9	9
BAG5	10	8
BAGE	0	2
BAGE2	4	7
BAGE4	9	8
BAHCC1	5	4
BAHD1	9	9
BAI1	7	6
BAI2	6	6
BAI3	6	8
BAIAP2	8	7
BAIAP2L1	6	5
BAIAP2L2	8	9
BAIAP3	10	8
BAK1	11	11
BAMBI	9	10
BANF1	7	7
BANK1	7	10
BANP	9	6
BAP1	6	10
BARD1	9	9
BARHL1	9	9
BARX1	7	5
BARX2	12	9
BASP1	3	7
BATF	8	7
BATF2	9	11
BAX	8	7
BAZ1A	9	7
BAZ1B	7	5
BAZ2A	8	6
BAZ2B	8	9
BBC3	11	9
BBOX1	12	9
BBS1	9	8
BBS10	7	7
BBS12	9	10
BBS2	10	9
BBS4	7	10
BBS5	7	7
BBS7	9	9
BBS9	7	7
BBX	11	9
BCAM	9	10
BCAN	4	6
BCAP29	7	9
BCAP31	10	9
BCAR1	9	8
BCAR3	9	9
BCAR4	1	5
BCAS1	9	12
BCAS2	8	10
BCAS3	9	9
BCAS4	10	10
BCAT1	10	11
BCAT2	8	10
BCCIP	9	8
BCDIN3D	9	8
BCHE	10	9
BCKDHA	10	9
BCKDHB	10	9
BCKDK	10	10
BCL10	8	8
BCL11A	9	11
BCL11B	9	11
BCL2	10	8
BCL2A1	9	9
BCL2L1	8	10
BCL2L10	9	10
BCL2L11	7	8
BCL2L12	9	13
BCL2L13	7	9
BCL2L14	6	13
BCL2L2	5	8
BCL3	5	6
BCL6	5	4
BCL6B	6	10
BCL7A	10	9
BCL7B	6	9
BCL7C	9	11
BCL9	11	11
BCL9L	6	10
BCLAF1	6	11
BCMO1	12	13
BCOR	9	8
BCORL1	9	7
BCR	8	8
BCS1L	8	8
BDH1	10	10
BDH2	8	8
BDKRB1	12	10
BDKRB2	9	10
BDNF	10	9
BDP1	9	7
BECN1	9	10
BEST1	10	11
BEST2	10	8
BEST3	1	3
BEST4	9	8
BET1	8	9
BET1L	7	9
BEX1	1	5
BEX2	12	8
BFAR	8	7
BFSP1	12	8
BFSP2	1	4
BGLAP	9	11
BGN	6	3
BHLHB9	5	8
BHMT	5	8
BHMT2	5	10
BICD1	8	8
BICD2	8	9
BID	10	10
BIK	10	9
BIN1	9	6
BIN2	9	7
BIN3	12	8
BIRC2	8	8
BIRC3	8	12
BIRC5	10	8
BIRC6	7	9
BIRC7	9	7
BIVM	8	9
BLCAP	11	10
BLID	2	4
BLK	7	11
BLM	9	10
BLMH	11	11
BLNK	6	8
BLOC1S1	9	8
BLOC1S3	8	7
BLVRA	5	7
BLVRB	8	7
BLZF1	9	11
BMF	11	10
BMI1	11	10
BMP1	8	11
BMP10	9	8
BMP15	11	7
BMP2	8	7
BMP2K	8	8
BMP3	11	12
BMP4	11	10
BMP5	10	8
BMP6	6	6
BMP7	12	13
BMP8A	11	11
BMP8B	8	9
BMPER	9	7
BMPR1A	11	9
BMPR1B	9	11
BMPR2	6	6
BMS1	10	7
BMX	0	5
BNC1	3	14
BNC2	11	10
BNIP1	9	10
BNIP2	7	9
BNIP3L	10	11
BNIPL	11	12
BOC	10	8
BOK	9	8
BOLA1	9	10
BOLA2	4	7
BOLA3	8	9
BOLL	7	6
BPESC1	10	9
BPGM	8	11
BPHL	9	7
BPI	6	6
BPNT1	9	10
BPTF	9	8
BPY2	0	4
BRAF	9	11
BRAP	9	10
BRCA1	6	9
BRCA2	10	9
BRCC3	8	9
BRD1	12	10
BRD2	11	9
BRD3	10	11
BRD4	9	8
BRD7	7	9
BRD8	11	12
BRD9	7	10
BRDT	2	11
BRE	6	3
BREA2	8	6
BRF1	8	6
BRF2	9	7
BRI3	5	9
BRI3BP	11	8
BRIP1	10	10
BRMS1	10	10
BRMS1L	10	8
BRPF1	10	7
BRPF3	12	10
BRS3	7	10
BRSK1	11	10
BRSK2	9	8
BRWD1	11	11
BRWD3	9	6
BSCL2	10	9
BSDC1	8	9
BSG	9	10
BSN	3	5
BSND	8	12
BSPRY	10	9
BST1	8	8
BST2	10	12
BTAF1	9	9
BTBD1	7	8
BTBD10	9	9
BTBD11	13	11
BTBD16	9	6
BTBD2	9	8
BTBD3	12	10
BTBD6	9	11
BTBD7	7	6
BTBD8	10	10
BTBD9	14	10
BTC	9	8
BTD	7	7
BTF3	9	9
BTF3L4	6	10
BTG1	6	9
BTG2	8	6
BTG3	8	10
BTG4	5	7
BTK	7	8
BTLA	6	4
BTN1A1	12	12
BTN2A1	7	8
BTN2A2	9	7
BTN3A1	8	8
BTN3A2	7	9
BTN3A3	6	8
BTNL2	12	10
BTNL3	0	2
BTNL8	0	2
BTNL9	12	9
BTRC	9	6
BUB1	11	8
BUB1B	10	10
BUB3	8	8
BUD13	8	7
BUD31	9	8
BVES	9	7
BYSL	8	9
BZRAP1	10	10
BZW1	7	11
BZW2	7	7
C10orf10	4	5
C10orf107	11	9
C10orf11	6	5
C10orf113	2	5
C10orf12	10	10
C10orf25	7	4
C10orf32	9	7
C10orf35	10	6
C10orf40	8	5
C10orf53	10	6
C10orf54	8	8
C10orf55	8	9
C10orf62	9	7
C10orf67	8	12
C10orf71	2	3
C10orf76	9	9
C10orf82	7	6
C10orf85	6	7
C10orf88	8	8
C10orf90	2	7
C10orf91	9	7
C10orf95	9	9
C10orf99	1	9
C11orf1	10	9
C11orf16	9	13
C11orf24	8	7
C11orf30	8	9
C11orf31	9	6
C11orf40	6	5
C11orf42	10	8
C11orf44	6	5
C11orf45	9	10
C11orf48	6	7
C11orf49	7	8
C11orf52	7	9
C11orf53	5	6
C11orf54	11	11
C11orf57	9	11
C11orf58	9	10
C11orf63	10	9
C11orf65	5	9
C11orf68	10	10
C11orf70	10	11
C11orf71	10	9
C11orf72	8	10
C11orf73	9	8
C11orf74	7	8
C11orf80	10	9
C12orf10	8	10
C12orf29	12	7
C12orf4	10	10
C12orf40	5	5
C12orf42	10	9
C12orf43	10	5
C12orf45	7	10
C12orf49	7	10
C12orf5	7	9
C12orf50	9	9
C12orf54	0	9
C12orf56	3	9
C12orf57	10	12
C12orf60	9	10
C12orf61	11	8
C12orf65	6	6
C14orf1	6	11
C14orf105	0	7
C14orf119	7	6
C14orf132	12	9
C14orf142	9	10
C14orf159	9	8
C14orf166	8	6
C14orf169	4	6
C14orf178	9	9
C14orf2	11	9
C14orf28	11	7
C14orf37	11	9
C14orf39	11	10
C14orf64	8	8
C14orf79	11	7
C14orf80	10	10
C14orf93	9	8
C15orf26	6	8
C15orf27	10	6
C15orf32	8	4
C15orf37	8	8
C15orf39	7	9
C15orf40	7	11
C15orf41	10	11
C15orf43	9	9
C15orf45	5	4
C15orf48	9	10
C15orf52	10	11
C16orf3	5	3
C16orf45	10	9
C16orf46	8	6
C16orf52	11	12
C16orf54	9	8
C16orf58	10	7
C16orf59	10	7
C16orf70	9	8
C16orf71	8	8
C16orf72	10	9
C16orf74	4	8
C16orf78	8	7
C16orf80	8	10
C17orf47	9	8
C17orf49	11	8
C17orf50	9	11
C17orf51	6	7
C17orf53	11	12
C17orf58	10	10
C17orf59	8	9
C17orf62	7	8
C17orf64	9	10
C17orf67	10	8
C17orf70	10	9
C17orf74	11	11
C17orf75	11	12
C17orf77	4	2
C17orf78	7	6
C17orf80	7	8
C17orf82	12	7
C17orf85	7	6
C18orf15	5	5
C18orf21	8	10
C18orf25	14	13
C18orf54	8	10
C18orf8	8	11
C19orf10	10	6
C19orf12	7	10
C19orf18	10	9
C19orf24	16	7
C19orf25	12	9
C19orf26	8	8
C19orf33	9	10
C19orf40	12	8
C19orf43	7	9
C19orf44	13	11
C19orf45	6	8
C19orf47	8	9
C19orf48	10	10
C19orf52	8	8
C19orf53	6	6
C19orf54	9	8
C19orf57	3	6
C19orf60	10	11
C1D	9	9
C1GALT1	7	9
C1GALT1C1	9	10
C1orf100	7	9
C1orf101	9	9
C1orf105	7	7
C1orf106	6	7
C1orf109	8	8
C1orf110	0	6
C1orf111	9	10
C1orf112	7	6
C1orf115	7	6
C1orf116	10	8
C1orf122	12	6
C1orf123	10	9
C1orf127	8	8
C1orf131	7	8
C1orf145	11	11
C1orf158	3	7
C1orf159	6	8
C1orf162	8	11
C1orf168	2	8
C1orf174	6	7
C1orf177	9	8
C1orf180	9	9
C1orf186	9	10
C1orf192	8	7
C1orf198	9	8
C1orf21	9	9
C1orf210	8	12
C1orf213	9	7
C1orf27	10	8
C1orf35	10	8
C1orf43	9	6
C1orf50	9	7
C1orf52	10	9
C1orf53	7	9
C1orf54	10	10
C1orf56	11	9
C1orf61	6	9
C1orf64	0	2
C1orf74	10	7
C1orf85	8	10
C1orf86	7	9
C1orf87	7	8
C1orf94	10	9
C1orf95	4	7
C1QA	10	9
C1QB	9	9
C1QBP	10	10
C1QC	11	10
C1QL1	6	6
C1QTNF1	8	8
C1QTNF2	5	8
C1QTNF3	8	6
C1QTNF4	5	10
C1QTNF5	6	11
C1QTNF6	10	8
C1QTNF7	10	10
C1QTNF9	5	5
C1R	3	2
C1RL	3	5
C1S	3	4
C2	8	10
C20orf141	8	8
C20orf144	9	7
C20orf166	10	13
C20orf173	8	9
C20orf194	9	11
C20orf195	8	4
C20orf197	9	9
C20orf24	8	7
C20orf26	6	7
C20orf27	9	8
C20orf57	7	9
C20orf62	6	4
C20orf85	13	11
C20orf96	9	10
C21orf119	11	10
C21orf128	9	8
C21orf2	11	10
C21orf33	10	12
C21orf37	0	5
C21orf49	5	6
C21orf58	3	7
C21orf59	6	8
C21orf62	10	9
C21orf67	10	8
C21orf88	6	5
C21orf90	11	7
C21orf91	10	10
C22orf15	9	9
C22orf23	8	6
C22orf29	11	10
C22orf31	11	7
C22orf34	9	8
C2orf15	10	11
C2orf16	9	9
C2orf40	14	11
C2orf42	9	8
C2orf43	8	11
C2orf44	12	10
C2orf47	10	9
C2orf49	8	8
C2orf50	7	8
C2orf54	13	11
C2orf57	10	10
C3	4	3
C3AR1	10	8
C3orf14	7	3
C3orf17	8	12
C3orf18	10	11
C3orf20	11	9
C3orf22	11	8
C3orf27	9	7
C3orf30	10	9
C3orf33	10	10
C3orf35	7	10
C3orf36	7	9
C3orf38	5	8
C3orf43	6	5
C3orf52	6	7
C3orf55	11	10
C3orf56	8	7
C3orf58	11	12
C3orf62	12	11
C3orf65	10	7
C4A	8	8
C4B	8	6
C4BPA	8	7
C4BPB	7	9
C4orf17	1	5
C4orf19	9	10
C4orf22	8	7
C4orf26	6	6
C4orf27	6	5
C4orf29	6	8
C4orf32	5	9
C4orf33	6	7
C4orf36	10	8
C4orf6	5	7
C5	8	9
C5AR1	7	9
C5orf15	10	11
C5orf20	10	8
C5orf22	10	11
C5orf24	10	8
C5orf27	4	6
C5orf28	10	8
C5orf30	7	11
C5orf34	8	8
C6	11	8
C6orf1	11	7
C6orf10	0	3
C6orf106	11	10
C6orf118	3	9
C6orf120	8	8
C6orf123	10	10
C6orf136	10	9
C6orf141	7	10
C6orf147	8	8
C6orf15	1	6
C6orf163	6	9
C6orf165	10	8
C6orf195	9	9
C6orf201	11	8
C6orf203	10	7
C6orf211	8	6
C6orf25	7	10
C6orf47	11	9
C6orf48	9	8
C6orf57	9	10
C6orf58	9	8
C6orf62	10	7
C6orf89	11	11
C7	9	9
C7orf13	11	8
C7orf25	6	8
C7orf26	9	8
C7orf31	7	7
C7orf33	2	4
C7orf34	9	7
C7orf43	7	9
C7orf49	7	11
C7orf50	9	10
C8A	3	5
C8B	4	7
C8G	11	9
C8orf15	7	7
C8orf17	11	11
C8orf22	10	6
C8orf31	13	11
C8orf33	10	8
C8orf34	9	6
C8orf37	9	8
C8orf4	9	7
C8orf44	7	10
C8orf46	5	6
C8orf48	10	7
C8orf49	0	4
C8orf58	10	8
C8orf59	10	10
C8orf60	7	9
C8orf66	8	11
C8orf74	9	11
C8orf76	9	8
C9	0	6
C9orf114	9	9
C9orf116	10	10
C9orf117	9	8
C9orf131	11	7
C9orf135	7	10
C9orf142	8	7
C9orf152	12	12
C9orf156	8	10
C9orf16	11	11
C9orf163	7	11
C9orf24	11	9
C9orf3	9	9
C9orf37	7	7
C9orf40	7	7
C9orf41	7	10
C9orf43	11	8
C9orf47	4	6
C9orf50	7	12
C9orf64	7	9
C9orf66	9	10
C9orf72	9	10
C9orf78	9	6
C9orf84	7	8
C9orf85	9	10
C9orf89	10	11
C9orf9	6	10
C9orf91	10	7
CA1	4	5
CA10	3	9
CA11	11	10
CA12	12	12
CA13	11	11
CA14	6	7
CA2	6	7
CA3	8	8
CA4	7	6
CA5A	11	8
CA5B	8	9
CA6	2	4
CA7	3	2
CA8	11	9
CA9	11	11
CAB39	7	5
CAB39L	7	9
CABIN1	8	6
CABLES1	9	9
CABLES2	10	11
CABP1	4	2
CABP2	10	9
CABP4	9	10
CABP5	3	6
CABP7	4	5
CABYR	8	12
CACHD1	8	11
CACNA1A	7	8
CACNA1B	8	5
CACNA1C	6	8
CACNA1D	9	12
CACNA1E	7	8
CACNA1F	6	7
CACNA1G	9	9
CACNA1H	6	7
CACNA1I	9	11
CACNA1S	11	9
CACNA2D1	12	8
CACNA2D2	8	8
CACNA2D3	11	11
CACNA2D4	14	10
CACNB1	7	9
CACNB2	7	9
CACNB3	10	9
CACNB4	6	8
CACNG1	13	9
CACNG2	3	2
CACNG3	5	2
CACNG4	8	14
CACNG5	8	6
CACNG6	7	6
CACNG7	8	6
CACNG8	9	13
CACYBP	9	9
CAD	9	9
CADM1	8	9
CADM2	2	9
CADM3	7	9
CADM4	9	10
CADPS	0	5
CADPS2	6	11
CAGE1	9	9
CALB1	0	10
CALB2	7	10
CALCA	0	4
CALCB	0	6
CALCOCO1	13	13
CALCOCO2	12	9
CALCR	7	8
CALCRL	4	10
CALD1	3	1
CALM1	9	8
CALM2	9	8
CALM3	7	7
CALML3	2	15
CALML4	9	8
CALML5	1	6
CALML6	10	9
CALN1	7	5
CALR	7	9
CALR3	9	11
CALU	11	8
CAMK1	9	8
CAMK1D	8	10
CAMK1G	12	8
CAMK2A	11	9
CAMK2B	7	7
CAMK2D	8	10
CAMK2G	11	7
CAMK2N1	11	10
CAMK2N2	9	8
CAMK4	5	4
CAMKK1	8	8
CAMKK2	7	10
CAMKV	1	5
CAMLG	9	7
CAMP	7	10
CAMSAP1	11	9
CAMTA1	11	11
CAMTA2	7	6
CAND1	8	6
CANT1	9	8
CANX	10	9
CAP1	8	5
CAP2	11	11
CAPG	11	12
CAPN1	9	11
CAPN10	9	7
CAPN11	10	6
CAPN12	9	8
CAPN13	11	11
CAPN2	3	0
CAPN3	6	9
CAPN5	9	9
CAPN6	8	9
CAPN7	7	6
CAPN8	14	13
CAPN9	9	9
CAPNS1	11	8
CAPNS2	10	10
CAPRIN1	5	8
CAPRIN2	7	8
CAPS	12	9
CAPS2	6	9
CAPSL	10	8
CAPZA1	8	11
CAPZA2	8	7
CAPZA3	3	7
CAPZB	10	9
CARD10	7	7
CARD11	12	8
CARD14	10	8
CARD6	6	8
CARD8	12	9
CARD9	10	11
CARHSP1	10	10
CARM1	8	10
CARS	11	10
CARTPT	7	8
CASC1	11	12
CASC2	7	8
CASC3	9	9
CASC4	8	10
CASC5	9	7
CASD1	11	11
CASK	10	9
CASKIN1	12	11
CASKIN2	8	10
CASP1	6	7
CASP10	10	10
CASP12	8	11
CASP14	3	5
CASP2	7	9
CASP3	10	11
CASP4	2	0
CASP5	9	10
CASP6	11	9
CASP7	9	12
CASP8	7	9
CASP8AP2	8	9
CASP9	5	6
CASQ1	6	3
CASQ2	11	7
CASR	0	5
CAST	9	6
CASZ1	8	8
CAT	9	8
CATR1	10	10
CATSPER1	7	13
CATSPER2	10	9
CATSPER3	8	8
CAV1	3	4
CAV2	9	10
CAV3	8	7
CBFA2T2	11	9
CBFA2T3	8	6
CBFB	9	12
CBL	10	8
CBLB	9	7
CBLC	9	12
CBLL1	7	6
CBLN1	4	7
CBLN2	0	6
CBLN3	8	11
CBLN4	10	13
CBR1	3	8
CBR3	9	10
CBR4	9	8
CBS	11	11
CBWD5	12	10
CBX1	9	10
CBX2	9	14
CBX3	8	10
CBX4	8	10
CBX5	11	8
CBX6	8	11
CBX7	7	8
CBX8	7	7
CBY1	9	10
CC2D1A	11	7
CC2D1B	9	8
CCAR1	10	7
CCBE1	2	5
CCBL1	12	8
CCBL2	10	8
CCDC101	9	8
CCDC102A	10	10
CCDC102B	6	8
CCDC103	12	11
CCDC104	11	6
CCDC105	11	10
CCDC106	10	9
CCDC107	10	9
CCDC108	8	6
CCDC109B	7	7
CCDC11	12	10
CCDC110	10	11
CCDC112	8	8
CCDC113	10	6
CCDC114	11	10
CCDC115	8	11
CCDC116	5	4
CCDC117	8	8
CCDC12	8	9
CCDC120	9	8
CCDC121	10	7
CCDC122	6	9
CCDC124	6	6
CCDC125	12	14
CCDC126	9	9
CCDC127	8	8
CCDC129	0	10
CCDC13	8	4
CCDC130	9	8
CCDC132	9	7
CCDC134	6	8
CCDC135	7	9
CCDC136	6	6
CCDC138	10	7
CCDC14	12	9
CCDC15	6	7
CCDC17	10	11
CCDC18	10	10
CCDC19	8	12
CCDC22	8	6
CCDC23	9	8
CCDC24	8	9
CCDC25	9	7
[truncated: 13,323 more rows]

## Sheet: 5. LUAD_RNAseq_NAT
The percentage of up-regulations and down-regulations in mRNA gene expression data of Xu's LUAD patient cohort NAT samples (n = 49).
gene	count of down-regulation	count of up-regulation		sum of count of down-regulation	sum of count of up-regulation
A1BG	11	10		126861	119645
A4GALT	11	10		percentage of down-regulation	percentage of up-regulation
AAAS	13	10		0.208069	0.196234
AACS	9	13
AADACP1	11	10
AADAT	12	11
AAGAB	15	14
AAMDC	11	9
AAMP	6	11
AANAT	9	10
AAR2	11	11
AARD	12	10
AARS	9	9
AARSD1	10	11
AASDH	9	12
AASDHPPT	9	9
AATBC	15	11
AATF	11	10
ABCA10	10	9
ABCA13	3	7
ABCA2	12	10
ABCA4	0	2
ABCA7	11	12
ABCA9	11	13
ABCB1	12	8
ABCB6	8	8
ABCB8	9	8
ABCB9	7	6
ABCC1	8	7
ABCC10	13	14
ABCC2	13	11
ABCC4	11	11
ABCC5	14	8
ABCC6	11	14
ABCC6P1	10	8
ABCC6P2	13	11
ABCC9	8	9
ABCD1	9	9
ABCD2	11	8
ABCD4	14	13
ABCE1	11	13
ABCF1	8	8
ABCF3	11	8
ABCG1	12	13
ABHD10	9	14
ABHD11	10	6
ABHD11-AS1	10	5
ABHD12	12	7
ABHD13	9	9
ABHD15	11	7
ABHD16A	9	11
ABHD17A	11	12
ABHD17AP1	10	12
ABHD17AP6	14	12
ABHD17B	11	14
ABHD17C	13	11
ABHD18	10	12
ABHD2	12	11
ABHD3	8	11
ABHD4	13	13
ABHD5	12	9
ABHD6	8	8
ABHD8	8	4
ABI1	11	15
ABI2	11	11
ABI3	12	10
ABLIM2	11	9
ABLIM3	8	10
ABR	6	11
ABRAXAS2	10	10
ABTB1	9	7
AC000123.2	10	11
AC000123.3	8	9
AC000403.1	9	9
AC002070.1	7	6
AC002091.1	9	11
AC002128.1	15	13
AC002310.1	10	10
AC002310.6	12	13
AC002401.4	12	10
AC002467.1	8	5
AC002470.1	10	10
AC002472.2	14	9
AC002553.1	12	11
AC003957.1	11	9
AC004057.1	15	11
AC004067.1	15	14
AC004069.1	12	11
AC004076.1	12	10
AC004130.1	13	11
AC004232.3	11	8
AC004233.2	11	11
AC004241.2	13	6
AC004453.1	13	9
AC004466.1	12	13
AC004477.2	12	12
AC004477.3	11	11
AC004492.1	12	7
AC004540.1	11	10
AC004540.2	13	12
AC004542.1	10	6
AC004552.1	7	9
AC004623.1	13	10
AC004656.1	13	12
AC004687.1	12	9
AC004771.1	11	9
AC004801.2	15	13
AC004801.6	13	13
AC004812.2	9	8
AC004825.2	6	8
AC004836.1	15	9
AC004846.1	11	8
AC004847.1	4	3
AC004854.2	11	8
AC004865.2	13	10
AC004877.2	12	10
AC004889.1	12	15
AC004918.1	18	17
AC004921.1	9	5
AC004922.1	10	7
AC004980.1	12	11
AC004982.1	11	10
AC004982.2	12	12
AC005005.3	13	10
AC005005.4	13	11
AC005014.2	10	11
AC005034.5	16	12
AC005041.1	0	4
AC005076.1	10	8
AC005082.1	13	11
AC005104.1	15	11
AC005180.2	11	9
AC005225.4	13	11
AC005229.4	11	9
AC005232.1	9	10
AC005253.1	15	10
AC005253.2	13	11
AC005261.3	11	10
AC005261.5	9	9
AC005288.1	7	10
AC005306.1	13	10
AC005332.1	12	12
AC005332.2	10	11
AC005410.2	12	12
AC005480.1	13	11
AC005534.1	14	14
AC005618.1	14	10
AC005682.1	9	8
AC005736.1	10	8
AC005740.4	15	9
AC005776.2	0	3
AC005785.1	9	8
AC005884.1	10	7
AC005899.6	12	9
AC005899.7	13	8
AC005911.1	14	11
AC005912.1	10	9
AC006001.3	12	11
AC006030.1	7	12
AC006033.2	14	10
AC006058.1	13	9
AC006077.2	11	9
AC006213.4	10	10
AC006238.1	9	8
AC006252.1	11	9
AC006270.1	8	8
AC006273.1	13	10
AC006333.2	10	9
AC006449.5	14	11
AC006449.6	9	5
AC006453.2	9	10
AC006504.5	13	13
AC006504.8	7	5
AC006547.2	13	9
AC006942.1	9	8
AC007000.1	15	14
AC007032.1	9	6
AC007038.2	14	12
AC007040.2	11	11
AC007066.2	5	5
AC007249.2	9	7
AC007285.1	11	11
AC007292.2	9	10
AC007318.1	8	10
AC007319.1	0	4
AC007336.2	8	6
AC007342.7	11	12
AC007382.1	11	12
AC007383.2	13	13
AC007384.1	10	6
AC007388.1	11	10
AC007390.2	12	12
AC007405.1	13	9
AC007406.3	7	9
AC007406.5	10	11
AC007541.1	13	7
AC007663.1	9	8
AC007663.2	16	10
AC007671.1	15	8
AC007686.2	16	12
AC007846.1	0	4
AC007938.3	14	8
AC007952.2	14	11
AC007952.8	9	8
AC007969.1	6	8
AC007996.1	9	8
AC007998.3	9	9
AC008012.1	13	11
AC008105.1	9	9
AC008105.2	4	4
AC008105.3	12	10
AC008124.1	10	8
AC008132.1	10	10
AC008268.1	13	10
AC008280.3	9	8
AC008393.1	10	9
AC008429.1	12	14
AC008438.1	16	9
AC008440.1	8	8
AC008507.1	12	10
AC008537.3	11	15
AC008537.4	11	13
AC008555.1	10	11
AC008555.8	11	10
AC008556.1	11	12
AC008608.2	7	6
AC008622.2	11	12
AC008655.1	11	8
AC008669.1	12	9
AC008687.3	14	12
AC008735.2	16	10
AC008736.1	14	12
AC008758.4	11	12
AC008760.1	10	8
AC008760.2	0	4
AC008764.6	8	7
AC008875.1	13	11
AC008894.3	11	7
AC008897.3	12	8
AC008915.2	11	10
AC008966.1	9	11
AC008966.2	12	13
AC009060.2	0	9
AC009065.4	13	11
AC009065.8	12	9
AC009084.2	14	14
AC009088.1	14	13
AC009090.1	13	9
AC009090.3	14	11
AC009090.4	15	9
AC009093.1	13	11
AC009093.3	6	5
AC009113.1	11	11
AC009119.1	8	5
AC009237.14	12	11
AC009237.3	9	6
AC009244.1	11	13
AC009245.1	12	10
AC009299.2	10	9
AC009303.4	13	13
AC009318.1	12	10
AC009318.2	8	9
AC009318.3	9	11
AC009318.4	11	9
AC009404.1	13	12
AC009414.2	14	9
AC009506.1	13	11
AC009509.4	8	10
AC009533.1	10	9
AC009549.1	8	7
AC009570.1	7	6
AC009690.2	11	8
AC009779.2	10	9
AC009806.1	12	11
AC009812.1	14	9
AC009812.4	11	9
AC009831.1	10	13
AC009948.3	9	8
AC009950.1	13	11
AC010136.1	10	6
AC010168.2	12	14
AC010186.3	10	8
AC010197.1	12	14
AC010198.1	12	11
AC010226.1	13	10
AC010245.2	13	12
AC010319.4	13	12
AC010326.4	13	11
AC010331.1	11	7
AC010343.3	12	11
AC010507.1	15	10
AC010531.6	11	9
AC010538.1	13	11
AC010616.1	12	10
AC010618.3	10	9
AC010654.1	7	6
AC010655.4	3	3
AC010680.2	12	11
AC010733.1	12	8
AC010735.2	10	10
AC010754.1	14	10
AC010776.2	10	14
AC010809.1	10	11
AC010883.1	12	9
AC010890.1	5	7
AC010894.2	7	7
AC010969.2	11	9
AC010976.2	13	11
AC010998.3	15	12
AC011239.2	12	10
AC011306.1	13	10
AC011330.2	14	10
AC011374.2	7	8
AC011416.3	12	10
AC011446.2	11	9
AC011447.7	10	10
AC011462.1	11	9
AC011468.5	12	10
AC011472.4	10	9
AC011477.3	11	11
AC011487.1	7	9
AC011495.1	8	8
AC011497.2	8	9
AC011498.6	13	12
AC011498.7	13	12
AC011603.2	13	10
AC011899.3	14	11
AC011912.1	10	11
AC011944.1	9	4
AC011979.1	11	11
AC012065.5	12	9
AC012073.1	11	8
AC012074.1	14	7
AC012085.1	9	6
AC012146.1	12	12
AC012181.2	10	8
AC012236.1	10	8
AC012309.1	8	10
AC012313.6	13	11
AC012360.3	12	11
AC012368.1	15	10
AC012409.3	4	5
AC012467.2	7	6
AC012510.1	6	8
AC012511.1	14	10
AC012513.3	12	9
AC012557.1	14	12
AC012557.2	10	7
AC012603.1	8	10
AC012615.6	14	13
AC012617.1	8	10
AC012645.1	12	10
AC012645.3	9	7
AC013264.1	0	5
AC013403.2	10	14
AC013468.1	12	10
AC013553.3	10	8
AC015712.1	15	11
AC015712.2	10	6
AC015726.1	9	11
AC015802.5	13	11
AC015813.2	8	11
AC015813.5	9	9
AC015819.1	13	12
AC015911.7	11	9
AC015912.3	4	6
AC015922.3	9	6
AC015982.1	10	8
AC016027.1	11	15
AC016065.1	10	9
AC016394.1	12	9
AC016405.3	9	6
AC016582.3	14	9
AC016588.2	10	9
AC016590.1	11	11
AC016590.3	11	8
AC016705.2	9	10
AC016727.1	16	12
AC016734.1	13	12
AC016739.1	8	8
AC016747.1	8	12
AC016773.1	11	10
AC016831.6	3	4
AC016876.3	10	8
AC016885.3	8	6
AC017002.3	11	11
AC017074.1	11	12
AC017100.1	10	7
AC017104.1	12	11
AC018362.1	12	10
AC018413.1	9	11
AC018521.5	13	7
AC018521.6	12	11
AC018628.1	10	10
AC018647.1	11	9
AC018647.2	7	11
AC018648.1	15	10
AC018665.1	16	14
AC018682.1	12	12
AC018690.1	9	12
AC018738.1	12	10
AC018755.3	10	8
AC018797.2	12	11
AC018809.2	11	11
AC018904.1	11	8
AC018926.3	11	11
AC019069.1	14	11
AC019117.1	6	9
AC019131.2	11	11
AC019171.1	12	10
AC019193.2	13	9
AC019205.1	12	10
AC020658.5	13	12
AC020659.1	4	6
AC020763.4	12	9
AC020765.2	12	10
AC020907.1	11	7
AC020907.4	12	7
AC020910.4	14	12
AC020910.5	12	10
AC020915.3	10	10
AC020978.5	13	11
AC020978.9	14	11
AC021016.2	12	12
AC021016.3	10	10
AC021097.3	10	10
AC021188.1	13	10
AC021242.3	10	9
AC021321.1	14	9
AC021739.2	12	11
AC021851.1	12	11
AC022098.1	10	12
AC022144.1	11	10
AC022149.1	8	11
AC022164.1	16	12
AC022182.2	8	6
AC022211.2	10	13
AC022306.2	13	11
AC022364.1	12	11
AC022382.1	12	9
AC022400.8	19	15
AC022413.1	12	11
AC022509.2	12	12
AC022532.1	13	11
AC022613.1	13	9
AC022706.1	11	9
AC022733.2	0	4
AC022762.2	10	8
AC022916.1	10	10
AC023024.1	12	11
AC023043.1	12	8
AC023043.4	11	9
AC023449.2	10	9
AC023509.2	9	9
AC023509.3	16	11
AC023510.2	14	14
AC024145.1	12	10
AC024293.1	12	8
AC024337.2	15	9
AC024451.2	10	9
AC024560.2	13	13
AC024575.1	10	10
AC024933.1	11	12
AC024940.2	10	6
AC024940.5	15	12
AC024941.2	14	10
AC025034.1	11	11
AC025048.4	12	9
AC025165.1	14	9
AC025165.5	12	13
AC025262.1	9	8
AC025265.1	12	6
AC025271.4	12	12
AC025280.3	13	10
AC025283.3	12	11
AC025423.4	9	9
AC025449.1	14	14
AC025569.1	8	7
AC025575.2	12	6
AC025857.2	14	6
AC026150.1	12	11
AC026271.1	13	10
AC026271.3	14	10
AC026356.2	14	9
AC026367.2	14	9
AC026369.2	3	5
AC026369.3	10	7
AC026403.1	8	7
AC026412.3	12	6
AC026436.1	12	8
AC026471.6	12	9
AC026740.1	7	7
AC026748.1	12	12
AC026801.2	15	10
AC026979.2	11	9
AC026992.2	10	7
AC027020.2	12	12
AC027031.2	14	13
AC027097.1	9	9
AC027237.3	9	7
AC027288.1	10	6
AC027288.3	13	10
AC027307.2	8	6
AC027309.2	10	9
AC027373.1	10	8
AC027449.1	10	9
AC027601.2	11	6
AC027644.3	8	7
AC027682.4	13	9
AC027682.6	10	9
AC027796.4	14	12
AC034102.1	10	9
AC034102.4	11	7
AC034198.2	9	7
AC034213.1	12	9
AC034236.1	13	7
AC034236.2	8	5
AC036176.1	11	8
AC037198.2	10	9
AC037459.2	7	5
AC037459.3	12	12
AC040169.1	9	8
AC044849.1	4	7
AC044860.1	13	10
AC046143.1	16	11
AC046185.3	11	12
AC048341.1	13	11
AC048382.5	10	9
AC051619.6	12	13
AC053503.4	14	10
AC055822.1	10	7
AC060234.3	11	11
AC060766.4	10	8
AC060834.1	12	12
AC062017.1	11	8
AC062029.1	13	12
AC064807.1	13	9
AC064836.3	9	9
AC067838.1	11	9
AC068152.1	13	14
AC068205.1	8	11
AC068338.2	10	8
AC068338.3	11	9
AC068473.5	14	11
AC068594.1	12	11
AC068620.3	12	12
AC068647.2	13	8
AC068768.1	7	6
AC068896.1	12	11
AC068987.5	10	7
AC069148.1	8	8
AC069224.1	14	12
AC069528.2	13	10
AC069547.1	10	10
AC072052.1	14	11
AC073073.2	10	8
AC073107.1	9	8
AC073195.1	11	11
AC073332.1	11	10
AC073343.2	10	7
AC073349.2	16	10
AC073389.1	11	11
AC073439.1	16	11
AC073508.3	12	9
AC073534.1	11	10
AC073575.2	13	11
AC073610.1	11	12
AC073611.1	10	9
AC073655.2	12	8
AC073842.2	15	11
AC073896.2	9	8
AC074117.1	14	10
AC074135.1	11	6
AC074212.1	12	7
AC074387.1	14	9
AC078819.1	8	9
AC078846.1	13	14
AC078883.1	9	7
AC078925.4	13	14
AC079148.1	13	8
AC079210.1	3	8
AC079250.1	9	6
AC079305.1	12	12
AC079414.3	13	9
AC079630.1	11	9
AC079781.5	11	11
AC079834.2	12	10
AC080013.4	13	9
AC080013.6	11	7
AC080080.1	11	10
AC080112.3	13	8
AC080188.2	9	8
AC082651.3	10	9
AC083798.2	8	9
AC083837.1	0	4
AC083843.3	12	11
AC083862.2	10	8
AC083880.1	12	13
AC083964.1	14	10
AC084018.1	14	12
AC084024.4	13	12
AC084033.3	7	5
AC084036.1	12	11
AC084337.1	13	10
AC084809.1	13	9
AC084824.4	14	12
AC084880.1	1	5
AC087071.1	15	12
AC087071.2	11	9
AC087203.3	10	10
AC087239.1	12	11
AC087289.5	12	10
AC087392.1	13	10
AC087393.2	4	8
AC087521.3	12	7
AC087623.2	11	13
AC087645.2	7	6
AC087752.4	13	12
AC090114.2	8	9
AC090152.1	11	12
AC090181.2	10	8
AC090198.1	11	12
AC090337.2	13	11
AC090360.1	11	10
AC090409.1	10	8
AC090425.1	13	9
AC090498.1	12	7
AC090616.6	15	11
AC090617.3	13	10
AC090617.5	14	9
AC090772.3	7	9
AC090772.4	11	9
AC090948.1	11	8
AC090948.3	11	10
AC090971.3	11	10
AC091057.3	13	13
AC091180.1	10	9
AC091271.1	13	12
AC091544.4	13	11
AC091729.3	14	11
AC091825.1	13	10
AC091948.1	11	11
AC091959.3	8	10
AC092069.1	13	7
AC092111.1	11	10
AC092117.1	15	12
AC092118.1	11	12
AC092118.2	10	9
AC092134.1	14	10
AC092140.2	7	10
AC092142.1	11	7
AC092171.3	10	9
AC092171.5	10	10
AC092279.2	14	12
AC092295.2	12	11
AC092299.1	11	11
AC092354.1	10	8
AC092375.2	11	12
AC092384.1	12	9
AC092490.1	0	7
AC092535.4	15	7
AC092614.1	11	6
AC092652.1	11	5
AC092687.3	12	9
AC092794.1	11	12
AC092803.2	8	8
AC092809.2	12	9
AC092821.3	6	4
AC092919.2	10	10
AC093010.3	11	11
AC093019.2	10	9
AC093157.1	13	13
AC093249.6	14	11
AC093278.2	11	9
AC093297.2	10	11
AC093323.1	11	11
AC093382.1	12	11
AC093458.2	7	11
AC093512.2	7	8
AC093525.10	12	8
AC093525.4	11	12
AC093525.6	11	11
AC093525.7	10	9
AC093525.8	15	11
AC093591.1	9	6
AC093620.1	14	14
AC093627.4	8	7
AC093627.5	14	11
AC093635.1	10	10
AC093673.1	10	9
AC093724.1	13	9
AC093726.2	11	8
AC093752.1	10	10
AC093772.1	7	7
AC093799.1	14	12
AC093801.1	10	6
AC093909.6	11	10
AC095057.3	10	12
AC096586.2	12	12
AC096677.2	6	6
AC096751.2	7	8
AC096921.2	8	9
AC096992.2	14	11
AC097263.1	10	11
AC097359.2	15	12
AC097461.1	9	7
AC097468.3	11	8
AC097534.2	9	8
AC097639.1	13	10
AC097641.1	10	9
AC098582.1	12	13
AC098614.1	8	9
AC098934.3	13	8
AC099336.2	11	5
AC099343.3	10	12
AC099489.1	7	6
AC099522.2	11	8
AC099524.1	12	8
AC099548.2	11	9
AC099560.2	13	6
AC099568.2	12	10
AC099778.1	9	11
AC099850.1	11	6
AC100803.2	6	8
AC100810.3	12	9
AC100814.1	10	10
AC100861.1	11	10
AC102953.2	10	10
AC103691.1	14	11
AC103706.1	12	10
AC103858.1	11	8
AC103974.1	14	8
AC104088.1	12	7
AC104109.2	11	13
AC104113.1	11	12
AC104118.1	9	13
AC104162.2	15	13
AC104211.1	12	10
AC104457.2	10	12
AC104506.1	10	11
AC104563.1	11	11
AC104667.2	11	9
AC104695.2	8	7
AC104794.2	11	13
AC104794.4	5	5
AC104809.2	13	10
AC104825.1	9	11
AC105020.1	14	13
AC105020.6	11	11
AC105233.4	14	11
AC105277.1	13	13
AC105914.2	11	9
AC106028.3	13	11
AC106047.1	16	14
AC106739.1	8	9
AC106782.1	3	4
AC106782.6	11	10
AC106795.1	11	11
AC106865.1	4	9
AC106869.1	11	8
AC106872.8	8	9
AC106886.4	12	11
AC106897.1	10	8
AC107027.3	9	11
AC107068.1	13	8
AC107075.1	13	11
AC107081.2	11	7
AC107375.1	10	11
AC107464.3	14	11
AC107952.2	11	9
AC107959.1	10	7
AC107959.4	1	7
AC107982.1	8	9
AC107983.1	9	9
AC108047.1	10	10
AC108062.1	15	10
AC108134.2	8	8
AC108134.3	11	9
AC108215.1	11	8
AC108488.1	12	11
AC108673.2	14	8
AC108673.3	9	7
AC108860.2	17	11
AC109322.1	10	6
AC109326.1	7	6
AC109460.2	13	14
AC109826.1	13	9
AC110285.2	12	11
AC110285.7	15	9
AC110597.1	13	13
AC110619.1	9	6
AC110995.1	14	12
AC112206.2	10	8
AC112484.3	11	10
AC112484.4	8	8
AC112487.1	11	11
AC112497.1	12	11
AC112722.1	13	11
AC113189.2	6	5
AC113348.1	8	10
AC113383.1	11	12
AC113935.1	9	10
AC114271.1	6	7
AC114490.3	8	10
AC114760.2	8	7
AC114810.1	7	9
AC114947.2	10	11
AC114980.1	11	11
AC115099.1	12	12
AC115220.2	11	12
AC115223.1	13	10
AC115837.1	11	13
AC116351.2	12	7
AC116407.1	9	6
AC116407.2	13	11
AC116533.1	14	7
AC116667.1	12	8
AC116913.1	11	12
AC117503.4	11	9
AC118549.1	10	9
AC119044.1	14	10
AC119396.1	12	9
AC119403.1	10	9
AC119427.1	11	11
AC119674.1	7	10
AC120053.1	11	9
AC120057.3	6	7
AC121338.2	10	11
AC122129.1	14	13
AC122688.3	15	12
AC122718.1	1	4
AC123595.1	7	6
AC123768.4	15	11
AC124016.1	10	6
AC124016.2	11	11
AC124045.1	10	10
AC124319.2	14	10
AC124319.3	11	10
AC124798.1	14	9
AC124944.3	16	8
AC125257.1	10	10
AC125437.1	9	10
AC125494.1	7	10
AC125494.2	10	8
AC125807.2	12	9
AC127070.2	13	10
AC127459.1	12	10
AC127496.5	9	12
AC127496.7	10	10
AC127502.1	12	11
AC127521.1	10	12
AC130371.2	11	8
AC131160.1	11	9
AC131212.3	13	11
AC131392.2	14	11
AC132192.2	9	11
AC132219.2	13	12
AC132872.1	8	7
AC132942.1	15	13
AC133552.2	14	12
AC133552.5	9	7
AC133555.3	9	8
AC133555.4	9	6
AC133963.1	14	7
AC135048.4	9	9
AC135050.1	11	6
AC135068.8	15	10
AC135506.1	9	6
AC135507.1	10	9
AC135803.1	9	12
AC135977.1	13	12
AC136443.1	9	7
AC136475.5	14	12
AC136475.9	10	9
AC136604.3	10	7
AC136628.3	10	9
AC136632.1	4	4
AC137630.1	7	8
AC137630.3	11	8
AC137767.1	11	11
AC138028.6	10	11
AC138207.3	10	12
AC138207.8	10	10
AC138230.1	14	10
AC138392.1	11	12
AC138649.5	17	12
AC138696.2	8	9
AC138894.1	10	7
AC139495.1	15	15
AC139495.3	6	7
AC139530.1	9	7
AC139768.1	11	11
AC139795.1	13	10
AC139887.4	11	15
AC140134.1	10	10
AC142472.1	12	10
AC144652.1	12	7
AC144831.1	11	10
AC145098.1	11	10
AC145098.2	12	11
AC145146.1	12	13
AC145207.2	10	6
AC145207.5	12	10
AC145285.6	11	8
AC145423.3	12	9
AC146944.1	12	13
AC146944.4	9	9
AC147067.1	9	5
AC156455.1	7	10
AC211476.3	10	7
AC211476.6	12	11
AC211486.3	8	9
AC215522.2	12	9
AC226119.1	15	12
AC232271.1	12	13
AC233699.1	11	8
AC233723.2	9	10
AC233968.1	12	12
AC234582.1	13	13
AC234582.2	13	12
AC234781.1	10	10
AC236972.3	9	7
AC239799.2	10	9
AC239804.1	11	12
AC239868.1	11	8
AC241377.3	10	6
AC241585.1	13	11
AC241585.2	7	6
AC243829.1	2	6
AC243960.1	12	10
AC243964.3	4	5
AC244033.2	15	8
AC244205.2	1	6
AC244453.3	10	11
AC245041.2	13	11
AC245100.8	5	5
AC245452.2	9	6
AC245452.4	11	9
AC246787.1	11	10
ACAA1	13	8
ACAA2	9	9
ACACA	10	13
ACAD10	12	11
ACAD11	13	12
ACAD8	9	9
ACAD9	12	10
ACADM	9	8
ACADS	9	8
ACADSB	10	9
ACADVL	10	10
ACAP2	8	10
ACAP3	14	13
ACAT1	10	11
ACAT2	10	9
ACBD4	10	8
ACBD5	8	7
ACCS	11	14
ACD	9	9
ACE	12	9
ACER3	12	11
ACHE	8	9
ACIN1	11	13
ACKR2	10	9
ACKR3	10	5
ACLY	14	8
ACO1	9	8
ACO2	9	9
ACOT1	11	12
ACOT11	11	10
ACOT13	11	10
ACOT4	14	10
ACOT7	12	13
ACOT8	11	9
ACOX1	10	10
ACOX2	9	10
ACOXL	12	14
ACP1	10	8
ACP2	10	8
ACP5	9	7
ACP6	12	14
ACPP	12	10
ACR	9	8
ACRBP	9	8
ACSF2	12	8
ACSF3	10	9
ACSL1	10	8
ACSL3	10	10
ACSL5	11	9
ACSM1	10	10
ACSM5	9	9
ACSS1	12	11
ACSS2	12	10
ACSS3	11	14
ACTG2	7	6
ACTL10	9	8
ACTL6A	8	10
ACTN1	8	12
ACTN2	11	8
ACTN4	13	11
ACTR10	8	9
ACTR1A	4	7
ACTR2	11	11
ACTR3	9	9
ACTR3B	11	12
ACTR3C	11	7
ACTR5	12	11
ACTR6	6	8
ACTRT3	9	7
ACVR1B	11	8
ACVR2A	10	11
ACVR2B	15	13
ACYP1	15	12
ACYP2	11	13
ADA	9	6
ADA2	9	8
ADAL	11	12
ADAM19	11	10
ADAM22	12	10
ADAM23	3	6
ADAM28	8	6
ADAM33	9	7
ADAM9	13	13
ADAMTS1	11	9
ADAMTS12	11	13
ADAMTS13	12	6
ADAMTS14	8	9
ADAMTS15	10	10
ADAMTS16	0	4
ADAMTS2	10	8
ADAMTS3	13	10
ADAMTS5	14	11
ADAMTS6	11	8
ADAMTS8	12	10
ADAMTS9	8	10
ADAMTS9-AS1	11	8
ADAMTS9-AS2	10	10
ADAMTSL1	2	5
ADAMTSL2	11	7
ADAMTSL3	10	12
ADAMTSL4	10	10
ADAMTSL4-AS1	14	13
ADAMTSL5	13	11
ADAP1	10	7
ADAP2	9	11
ADAR	11	9
ADARB1	14	9
ADARB2	14	9
ADCK1	10	10
ADCK2	12	10
ADCK5	9	8
ADCY1	11	7
ADCY3	11	11
ADCY4	10	7
ADCY6	10	10
ADCY7	10	12
ADCY8	7	8
ADCY9	9	9
ADD1	11	11
ADD2	10	10
ADD3	7	8
ADGRA2	11	8
ADGRA3	9	12
ADGRB1	13	10
ADGRB2	8	6
ADGRB3	12	8
ADGRD1	12	10
ADGRE1	7	7
ADGRE3	14	9
ADGRE4P	13	6
ADGRE5	11	10
ADGRF1	4	6
ADGRG1	9	5
ADGRG2	11	9
ADGRG3	0	7
ADGRG5	11	9
ADGRG6	13	9
ADGRL2	11	9
ADGRL3	12	10
ADGRL4	9	9
ADGRV1	11	14
ADH1A	12	11
ADH6	8	8
ADI1	9	11
ADIPOR1	10	15
ADIPOR2	10	11
ADIRF	12	10
ADK	11	12
ADM2	14	11
ADNP	9	15
ADNP-AS1	10	9
ADNP2	10	10
ADO	9	10
ADORA1	12	9
ADORA2B	13	8
ADPGK	8	9
ADPRH	6	8
ADPRM	9	11
ADRA1A	13	11
ADRA1B	8	8
ADRA1D	9	7
ADRA2A	10	4
ADRA2B	9	7
ADRA2C	11	10
ADRB1	9	10
ADRM1	9	7
ADSL	12	9
ADSSL1	9	9
AEBP1	11	7
AEBP2	10	8
AEN	7	10
AES	10	8
AF064858.1	12	10
AF111167.2	13	7
AF111169.3	14	10
AF127577.4	10	11
AF129075.1	13	8
AF131215.6	8	8
AF131215.7	12	12
AF165147.1	12	11
AF186192.1	13	9
AF186192.2	11	13
AF213884.3	10	10
AF274858.1	8	6
AFAP1	7	11
AFAP1L1	13	10
AFAP1L2	11	10
AFDN	8	11
AFF1	12	10
AFF2	10	10
AFF3	10	11
AFG3L1P	11	15
AFTPH	8	9
AGA	13	12
AGAP1	7	9
AGAP10P	12	11
AGAP12P	12	12
AGAP2	8	9
AGAP3	15	14
AGAP4	10	10
AGBL2	11	11
AGBL3	11	11
AGBL5	10	10
AGBL5-IT1	9	8
AGER	11	10
AGFG2	10	10
AGGF1	7	11
AGK	9	5
AGL	12	12
AGMAT	11	12
AGO1	18	13
AGO2	8	10
AGO3	9	8
AGPAT1	8	9
AGPAT2	11	6
AGPAT3	13	11
AGPAT4	11	14
AGPAT4-IT1	12	11
AGPAT5	11	10
AGPS	14	15
AGRN	11	10
AGT	11	11
AGTPBP1	7	7
AGTR1	11	14
AGTR2	13	10
AGTRAP	4	4
AHCYL1	12	8
AHCYL2	8	9
AHDC1	10	8
AHNAK	11	9
AHNAK2	12	9
AHSA1	12	9
AIDA	9	9
AIF1	10	8
AIF1L	15	13
AIFM2	12	12
AIFM3	13	15
AIMP1	9	9
AIMP2	11	11
AIP	9	11
AK1	11	9
AK4	10	9
AK6	12	10
AK7	6	9
AK8	0	5
AK9	12	10
AKAIN1	7	9
AKAP1	13	9
AKAP13	12	13
AKAP17A	14	9
AKAP3	18	15
AKAP5	13	8
AKAP6	10	11
AKAP8	8	10
AKAP9	12	12
AKIP1	10	12
AKIRIN2	8	8
AKNAD1	11	12
AKR1A1	12	11
AKR1B1	7	5
AKR1C3	10	7
AKR1E2	10	9
AKR7A3	11	8
AKT1	11	18
AKT2	11	12
AKT3	11	12
AL008729.1	13	11
AL008733.1	12	11
AL009174.1	12	11
AL009176.1	11	13
AL009178.2	13	8
AL020996.1	14	13
AL020996.3	8	8
AL020997.3	11	9
AL021368.2	10	11
AL021368.3	13	11
AL021392.1	14	9
AL021578.1	10	9
AL021707.6	12	11
AL021707.8	13	11
AL021807.1	10	8
AL021920.2	11	12
AL022328.1	11	12
AL022328.3	10	8
AL022341.2	12	8
AL022345.4	12	6
AL023284.4	11	11
AL023583.1	12	11
AL031056.1	10	11
AL031058.1	12	8
AL031289.1	9	9
AL031316.1	15	11
AL031428.1	10	10
AL031432.4	10	8
AL031666.1	11	8
AL031667.3	13	9
AL031727.1	13	9
AL031775.1	10	10
AL031775.2	13	13
AL031846.2	14	13
AL031963.3	12	9
AL031985.3	13	11
AL032819.2	2	4
AL033529.1	13	14
AL034346.1	12	9
AL034374.1	11	9
AL034397.3	11	9
AL034417.4	6	7
AL035071.1	13	8
AL035411.1	10	10
AL035413.1	12	9
AL035446.2	13	12
AL035458.2	9	8
AL035461.2	5	6
AL035563.1	14	12
AL035665.1	0	1
AL035681.1	12	9
AL049597.2	8	8
AL049634.1	10	9
AL049838.1	13	10
AL049840.5	14	13
AL050341.2	13	11
AL078590.2	13	9
AL078621.3	15	11
AL096711.2	11	13
AL096816.1	9	7
AL109613.1	11	7
AL109615.2	2	3
AL109615.3	0	1
AL109659.2	14	11
AL109741.1	9	7
AL109918.1	10	5
AL117332.1	11	9
AL117348.1	10	9
AL118505.1	13	11
AL118506.1	12	11
AL118508.4	13	9
AL118516.1	9	9
AL118558.3	11	8
AL118558.4	10	9
AL121603.2	9	9
AL121655.1	15	12
AL121753.2	11	9
AL121772.1	14	11
AL121772.3	11	13
AL121832.2	8	8
AL121832.3	15	11
AL121839.2	10	14
AL121895.2	10	8
AL121906.2	13	9
AL121917.1	11	10
AL121944.1	10	8
AL121987.2	11	15
AL122023.1	7	7
AL122035.2	10	11
AL132639.2	14	10
AL132656.2	13	9
AL132657.1	13	10
AL132712.1	12	8
AL132780.2	12	9
AL132780.4	9	11
AL132857.1	12	10
AL132857.2	9	9
AL133216.2	9	13
AL133243.2	13	11
AL133268.1	10	9
AL133268.4	4	7
AL133338.1	13	12
AL133353.1	9	6
AL133367.1	11	12
AL133375.1	6	6
AL133520.1	13	12
AL135791.1	14	14
AL135818.2	11	13
AL135905.1	12	12
AL135925.1	12	8
AL135960.1	12	8
AL136164.3	14	12
AL136164.4	14	7
AL136295.2	13	9
AL136304.1	14	13
AL136366.1	11	10
AL137009.1	10	9
AL137026.1	13	8
AL137077.2	13	11
AL137127.1	10	12
AL137186.2	11	8
AL137779.2	13	12
AL137784.2	11	5
AL137802.2	13	10
AL138724.1	11	9
AL138756.1	13	13
AL138781.1	10	10
AL138831.3	13	7
AL138976.2	14	8
AL139089.1	12	11
AL139095.2	13	9
AL139246.5	7	7
AL139289.1	11	9
AL139289.2	11	8
AL139300.2	10	11
AL139384.1	10	9
AL139393.2	9	7
AL139423.1	10	8
AL139424.2	12	9
AL157373.2	9	7
AL157394.1	5	9
AL157395.1	8	8
AL157700.1	13	10
AL157786.1	8	11
AL157871.6	13	10
AL157895.1	13	8
AL158050.1	11	9
AL158071.2	12	6
AL158152.1	13	12
AL158152.2	11	8
AL158163.1	12	12
AL158163.2	14	13
AL158206.1	12	9
AL158211.1	14	9
AL158212.2	15	11
AL158212.3	11	11
AL159169.2	8	11
AL160006.1	11	13
AL160272.2	11	10
AL161729.1	13	10
AL161772.1	12	10
AL161785.1	9	9
AL161909.1	15	8
AL161935.3	8	9
AL162151.2	9	11
AL162171.1	13	9
AL162274.2	8	8
AL162377.1	9	12
AL162377.3	9	11
AL162426.1	7	6
AL162431.2	15	14
AL162431.3	14	7
AL162458.1	12	11
AL163051.1	7	10
AL163051.2	12	10
AL352979.2	4	7
AL353608.3	8	8
AL354696.1	13	10
AL354714.3	11	5
AL354760.1	12	7
AL354798.1	11	9
AL354920.1	12	7
AL355001.2	12	7
AL355312.2	7	12
AL355312.3	14	8
AL355353.1	10	9
AL355388.2	10	12
AL355472.1	14	8
AL355472.2	10	7
AL355488.1	14	10
AL355581.1	13	9
AL355802.1	12	8
AL355802.2	10	8
AL355974.2	8	8
AL356056.2	14	11
AL356056.3	11	9
AL356273.3	12	9
AL356275.1	10	11
AL356481.1	9	11
AL356488.3	12	10
AL356512.1	12	11
AL356599.1	15	10
AL356740.1	13	12
AL356968.2	10	11
AL357033.4	12	12
AL357054.4	8	11
AL357079.1	8	7
AL357093.2	0	6
AL358472.2	11	11
AL358472.3	11	13
AL358472.4	7	8
AL358777.1	6	10
AL358852.1	10	8
AL359091.4	12	11
AL359091.5	13	10
AL359504.2	10	9
AL359513.1	10	7
AL359715.1	11	13
AL359715.3	9	13
AL359736.1	16	11
AL359752.1	10	9
AL359762.1	11	7
AL359881.2	10	11
AL359915.2	11	12
AL359962.1	8	7
AL365181.3	11	8
AL365203.2	11	10
AL365205.1	12	12
AL365226.2	0	2
AL365330.1	12	12
AL365361.1	9	8
AL390195.1	12	11
AL390198.1	7	6
AL390208.1	12	13
AL390719.2	13	11
AL390726.5	14	9
AL390728.6	14	11
AL390879.1	13	11
AL391069.2	15	12
AL391069.3	8	7
AL391244.1	4	5
AL391244.2	11	11
AL391244.3	7	7
AL391422.4	0	12
AL391650.1	9	7
AL391834.1	11	12
AL391988.1	12	11
AL392046.2	12	9
AL392172.1	11	9
AL441992.1	14	11
AL442125.1	10	12
AL445183.1	10	9
AL445363.3	12	9
AL445423.1	13	7
AL445493.3	13	11
AL445524.1	8	6
AL445933.1	11	7
AL451042.2	9	6
AL451085.2	9	6
AL451165.2	12	9
AL512274.1	12	10
AL512306.2	12	11
AL512353.1	14	12
AL512408.1	12	12
AL512791.1	9	9
AL513190.1	12	8
AL513218.1	15	13
AL513327.1	2	5
AL513477.1	13	8
AL513477.2	14	11
AL513534.1	13	7
AL513550.1	10	12
AL589743.7	8	6
AL589843.1	11	6
AL589935.1	11	8
AL590094.1	11	10
AL590133.2	14	9
AL590139.1	10	9
AL590326.1	10	6
AL590399.1	12	9
AL590399.4	12	12
AL590764.1	11	10
AL590867.2	12	8
AL590999.1	12	13
AL591242.1	0	4
AL591479.1	0	5
AL591848.3	12	9
AL591848.4	13	11
AL592148.3	14	12
AL592295.4	10	9
AL596218.1	15	11
AL596244.1	11	12
AL596442.2	10	11
AL603750.1	13	9
AL606760.1	11	5
AL606834.1	12	9
AL627230.2	9	9
AL627309.1	14	12
AL645465.1	12	12
AL662797.1	12	11
AL662844.4	10	13
AL662884.1	10	11
AL663070.1	15	10
AL669942.1	10	10
AL671277.2	10	10
AL671710.1	8	10
AL691432.2	9	11
AL731557.1	13	12
AL731571.1	13	9
AL844908.1	12	10
AL928654.1	13	10
AL928654.4	12	13
AL928921.2	9	7
AL928970.1	13	12
AL929236.1	11	15
ALAD	5	10
ALAS1	10	6
ALCAM	11	12
ALDH16A1	12	8
ALDH18A1	10	12
ALDH1A1	12	10
ALDH1A2	10	9
ALDH1B1	14	11
ALDH1L2	8	6
ALDH3A1	0	5
ALDH3A2	7	9
ALDH3B1	10	6
ALDH5A1	6	9
ALDH7A1	9	11
ALDH8A1	8	6
ALDOB	16	14
ALDOC	9	8
ALG10	9	11
ALG10B	11	8
ALG11	9	11
ALG12	8	9
ALG13	8	11
ALG14	12	10
ALG1L	0	3
ALG1L2	11	12
ALG2	9	11
ALG3	7	5
ALG5	11	10
ALG6	11	12
ALKBH1	6	8
ALKBH2	15	12
ALKBH3	9	6
ALKBH8	9	8
ALMS1	11	11
ALMS1-IT1	11	7
ALOX12-AS1	8	9
ALOX12P2	11	9
ALOX15B	5	9
ALOX5	13	10
ALPK1	10	11
ALPL	12	14
ALPP	13	9
ALS2	10	12
ALS2CL	14	11
ALS2CR12	8	6
AMBP	14	12
AMBRA1	9	9
AMD1	8	8
AMDHD1	12	11
AMER1	10	10
AMFR	10	8
AMIGO2	11	12
AMIGO3	12	11
AMMECR1	8	9
AMN	13	9
AMN1	9	11
AMOTL1	12	13
AMPD1	11	7
AMPD3	10	9
AMT	11	12
AMY1B	12	10
AMZ1	12	8
AMZ2P1	11	8
ANAPC11	6	8
ANAPC13	8	9
ANAPC15	8	8
ANAPC16	10	10
ANAPC2	12	11
ANAPC4	11	14
ANAPC5	14	8
ANAPC7	11	10
ANGPT1	10	11
ANGPT2	0	4
ANGPT4	12	11
ANGPTL1	12	10
ANGPTL2	3	5
ANGPTL6	8	8
ANGPTL7	13	9
ANK2	15	8
ANKAR	12	10
ANKFN1	11	8
ANKHD1	13	14
ANKIB1	9	12
ANKK1	11	9
ANKLE2	8	5
ANKRD11	10	12
ANKRD13A	9	9
ANKRD13B	9	11
ANKRD13C	8	12
ANKRD13D	11	10
ANKRD17	12	14
ANKRD18EP	11	12
ANKRD19P	11	9
ANKRD2	12	12
ANKRD20A2	10	8
ANKRD22	11	10
ANKRD24	13	11
ANKRD26	11	11
ANKRD33B	13	12
ANKRD34A	11	10
ANKRD36	13	9
ANKRD36B	14	13
ANKRD36BP2	0	4
ANKRD37	14	10
ANKRD40	8	8
ANKRD42	11	9
ANKRD44	9	14
ANKRD46	7	8
ANKRD49	14	12
ANKRD50	9	9
ANKRD52	17	17
ANKRD53	14	10
ANKRD6	11	12
ANKRD9	8	10
ANKS1A	10	7
ANKS3	14	8
ANKS6	11	10
ANKUB1	13	10
ANKZF1	10	9
ANLN	11	9
ANO10	10	10
ANO2	12	12
ANO3	7	6
ANO5	11	11
ANO6	8	10
ANO7	12	9
ANO7L1	13	10
ANO9	12	12
ANP32A	9	13
ANP32B	10	9
ANP32E	9	8
ANPEP	9	6
ANTXR1	10	10
ANTXR2	10	11
ANXA1	7	7
ANXA11	12	10
ANXA2	11	9
ANXA2P2	13	8
ANXA2R	8	9
ANXA3	14	11
ANXA4	7	9
ANXA5	10	10
ANXA6	10	9
ANXA7	7	12
ANXA8	8	7
AOC1	10	9
AOX1	12	8
AP000240.1	10	10
AP000254.1	11	8
AP000357.2	11	9
AP000438.1	13	11
AP000442.2	9	9
AP000553.1	8	7
AP000648.3	11	12
AP000662.1	10	12
AP000688.1	8	9
AP000692.2	12	10
AP000757.1	9	9
AP000766.1	14	12
AP000769.1	5	8
AP000777.3	7	7
AP000808.1	10	7
AP000812.2	10	5
AP000866.5	12	8
AP000894.4	12	9
AP000936.1	10	8
AP000936.3	13	11
AP001033.1	12	9
AP001033.2	9	8
AP001043.1	13	11
AP001057.1	12	10
AP001094.2	13	11
AP001107.2	3	7
AP001107.4	14	9
AP001148.1	11	11
AP001160.2	13	11
AP001160.3	13	9
AP001189.1	5	10
AP001267.3	9	5
AP001273.1	9	9
AP001324.1	10	9
AP001330.5	12	9
AP001372.2	12	15
AP001434.1	6	8
AP001486.2	12	10
AP001505.1	13	8
AP001527.2	10	8
AP001528.1	11	13
AP001636.3	9	8
AP001767.3	12	11
AP001830.1	13	11
AP001972.5	14	13
AP001992.1	13	10
AP002026.1	9	11
AP002360.1	12	8
AP002387.1	13	12
AP002495.1	13	12
AP002748.3	11	11
AP002761.4	12	12
AP002800.1	11	7
AP002856.2	0	10
AP002884.1	10	6
AP002954.1	9	9
AP003068.1	9	8
AP003068.2	11	16
AP003071.4	9	5
AP003108.2	1	5
AP003119.3	12	12
AP003385.3	9	7
AP003392.4	11	12
AP003392.5	12	8
AP003469.4	11	9
AP003486.1	12	12
AP005019.1	15	11
AP005329.2	9	11
AP005482.3	12	12
AP006621.3	12	11
AP1AR	9	11
AP1B1	12	11
AP1G2	12	14
AP1M1	10	8
AP1M2	12	11
AP1S1	10	11
AP2A1	11	9
AP2A2	8	7
AP2B1	9	7
AP2M1	7	7
AP2S1	3	6
AP3D1	9	10
AP3M2	12	12
AP3S2	12	12
AP4B1	14	10
AP4B1-AS1	13	7
AP4E1	13	11
AP4S1	16	12
AP5M1	11	11
AP5Z1	8	7
APAF1	9	12
APBA1	10	8
APBA2	11	9
APBB1	9	9
APBB1IP	11	11
APBB2	10	12
APBB3	12	11
APC	12	11
APEH	11	8
APEX1	13	12
APEX2	11	10
APH1A	6	9
APH1B	22	15
API5	16	15
APIP	12	8
APLN	0	3
APLNR	11	9
APLP1	11	14
APLP2	11	10
APOA1	9	9
APOBEC3A	7	8
APOBEC3C	8	8
APOBEC3F	8	7
APOBEC3H	8	5
APOD	9	8
APOE	0	5
APOH	14	11
APOL4	9	9
APOLD1	13	10
APOM	13	12
APOO	10	9
APOOL	16	12
APP	9	9
APPBP2	8	13
APPL1	13	11
APPL2	10	12
APRT	1	5
AQP11	12	14
AQP4	11	11
AQP5	11	7
AQP7	14	9
AQP9	13	9
AQR	10	15
AR	11	11
ARAF	7	6
ARAP1	12	12
ARAP2	10	9
ARAP3	11	9
ARC	6	8
ARF1	8	9
ARF4	6	5
ARF5	5	8
ARFGAP1	13	11
ARFGAP3	9	7
ARFGEF1	10	9
ARFGEF2	11	14
ARFGEF3	11	12
ARFIP1	13	14
ARFIP2	13	8
ARFRP1	13	13
ARG1	10	10
ARG2	8	6
ARHGAP1	8	10
ARHGAP11A	11	11
ARHGAP11B	9	9
ARHGAP12	14	12
ARHGAP15	12	12
ARHGAP20	12	12
ARHGAP22	13	9
ARHGAP23	9	7
ARHGAP24	9	12
ARHGAP25	9	10
ARHGAP26	10	8
ARHGAP27	9	10
ARHGAP29	11	7
ARHGAP30	14	8
ARHGAP32	11	14
ARHGAP33	11	12
ARHGAP39	7	9
ARHGAP42	9	11
ARHGAP44	10	9
ARHGAP5	14	13
ARHGAP5-AS1	11	12
ARHGAP9	9	9
ARHGDIA	6	5
ARHGEF1	12	11
ARHGEF11	9	9
ARHGEF15	9	7
ARHGEF16	12	11
ARHGEF17	8	9
ARHGEF19	15	13
ARHGEF25	11	7
ARHGEF26	9	11
ARHGEF28	13	10
ARHGEF37	10	12
ARHGEF38	12	11
ARHGEF5	9	7
ARHGEF7	12	10
ARID1A	10	9
ARID1B	13	12
ARID2	6	11
ARID3A	12	12
ARID3B	13	12
ARID4A	13	13
ARID5A	5	6
ARID5B	10	9
ARIH1	10	10
ARIH2	12	13
ARIH2OS	12	8
ARL1	10	12
ARL10	8	8
ARL11	10	10
ARL13B	10	8
ARL14EP	12	10
ARL16	13	11
ARL17B	13	12
ARL2	7	5
ARL3	8	11
ARL4A	4	7
ARL4D	10	10
ARL5B	10	8
ARL6	10	12
ARL6IP5	11	14
ARL6IP6	10	14
ARL8A	10	11
ARL8B	12	11
ARMC2	11	6
ARMC4	10	8
ARMC5	10	8
ARMC6	9	7
ARMC8	9	8
ARMC9	5	7
ARMCX2	8	10
ARMCX3	13	16
ARMCX4	14	14
ARMCX5	13	9
ARMCX6	13	8
ARMCX7P	10	10
ARMH1	5	7
ARMH2	11	9
ARMH3	11	9
ARMH4	14	11
ARMT1	6	10
ARNT2	8	9
ARNTL	14	15
ARNTL2	6	6
ARPC2	10	11
ARPC5	8	11
ARPP19	8	9
ARRB2	9	9
ARRDC1	8	11
ARRDC4	12	9
ARSA	12	6
ARSB	9	11
ARSG	8	6
ARSI	9	6
ARSK	11	10
ART4	8	7
ARTN	12	10
ARV1	9	8
ARVCF	10	9
ASAH2B	14	13
ASAP1	12	8
ASAP2	13	12
ASB1	13	14
ASB13	9	11
ASB16-AS1	14	12
ASB2	12	12
ASB3	8	9
ASB7	9	11
ASB8	10	8
ASCC1	11	14
ASCL2	12	7
ASF1A	7	11
ASF1B	12	12
ASGR1	12	11
ASGR2	3	5
ASH1L-AS1	10	11
ASH2L	8	11
ASIC1	9	9
ASMTL	13	10
ASNA1	12	11
ASNSD1	9	13
ASPA	13	13
ASPG	5	7
ASPHD1	11	7
ASPHD2	13	8
ASPM	10	11
ASPN	8	8
ASPRV1	12	12
ASPSCR1	8	9
ASRGL1	11	10
ASS1	11	7
ASTE1	11	12
ASXL1	8	6
ASXL2	9	13
ASXL3	13	10
ATAD2	7	7
ATAD2B	11	12
ATAD5	10	10
ATAT1	12	11
ATE1	8	8
ATF1	8	11
ATF3	13	10
ATF4	10	7
ATF6	9	9
ATF7IP	13	11
ATF7IP2	12	11
ATG10	8	11
ATG101	12	7
ATG13	10	6
ATG16L1	13	15
ATG16L2	11	10
ATG2B	16	13
ATG3	6	9
ATG4B	11	8
ATG4C	10	8
ATG4D	11	8
ATG5	10	9
ATG7	10	7
ATIC	8	10
ATL1	10	12
ATM	13	10
ATMIN	10	10
ATOH8	13	10
ATOX1	4	7
ATP10D	13	9
ATP11B	12	9
ATP13A1	8	4
ATP13A2	9	6
ATP1A1-AS1	11	8
ATP1A2	14	8
ATP1B1	10	11
ATP1B2	11	10
ATP1B3	11	11
ATP23	13	11
ATP2A1	13	10
ATP2B1	7	9
ATP2B1-AS1	9	10
ATP2B4	15	13
ATP2C1	9	9
[truncated: 10,445 more rows]

## Sheet: 6. LUAD_RNAseq_tumor
The percentage of up-regulations and down-regulations in mRNA gene expression data of Xu's LUAD patient cohort tumor samples (n = 51).
gene	count of down-regulation	count of up-regulation		sum of count of down-regulation	sum of count of up-regulation
A1BG	12	13		139093	115773
A4GALT	16	11		percentage of down-regulation	percentage of up-regulation
AAAS	13	12		0.224952	0.187237
AACS	13	8
AADAT	14	9
AAGAB	11	10
AAMDC	9	11
AAMP	13	12
AAR2	14	14
AARS	16	11
AARSD1	14	11
AASDH	14	12
AASDHPPT	12	12
AATBC	16	10
AATF	15	13
ABCA10	15	12
ABCA13	0	6
ABCA2	11	10
ABCA4	0	6
ABCA7	15	10
ABCA9	12	10
ABCB1	14	11
ABCB6	13	10
ABCB8	16	13
ABCB9	13	11
ABCC1	6	4
ABCC10	8	9
ABCC2	0	2
ABCC4	4	9
ABCC5	9	5
ABCC6	10	8
ABCC6P1	15	12
ABCC6P2	17	13
ABCC9	5	4
ABCD1	13	8
ABCD2	14	12
ABCD4	14	11
ABCE1	10	6
ABCF1	13	9
ABCF3	14	9
ABCG1	7	6
ABHD10	11	5
ABHD11	16	11
ABHD11-AS1	14	10
ABHD12	14	10
ABHD13	12	12
ABHD15	13	12
ABHD16A	10	10
ABHD17A	12	9
ABHD17AP1	16	10
ABHD17AP6	0	1
ABHD17B	16	11
ABHD17C	13	11
ABHD18	11	13
ABHD2	14	10
ABHD3	9	4
ABHD4	10	9
ABHD5	15	10
ABHD6	9	7
ABHD8	12	11
ABI1	15	10
ABI2	16	9
ABI3	12	10
ABLIM2	11	8
ABLIM3	9	8
ABR	13	11
ABRAXAS2	13	10
ABTB1	16	13
AC000078.1	15	10
AC000123.2	14	9
AC000123.3	18	14
AC000403.1	8	5
AC002070.1	11	12
AC002091.1	14	11
AC002116.2	15	11
AC002128.1	14	10
AC002310.1	10	9
AC002310.6	16	9
AC002467.1	13	9
AC002470.1	11	9
AC002472.2	15	10
AC002553.1	12	10
AC003957.1	12	10
AC003973.3	0	6
AC004057.1	18	11
AC004067.1	15	12
AC004069.1	10	9
AC004076.1	16	15
AC004232.3	14	11
AC004241.3	9	6
AC004253.1	13	10
AC004453.1	14	13
AC004466.1	18	14
AC004477.2	9	8
AC004492.1	18	12
AC004540.1	15	10
AC004542.1	11	9
AC004542.2	8	6
AC004552.1	16	9
AC004656.1	10	6
AC004687.1	17	11
AC004706.1	12	8
AC004771.1	13	8
AC004771.3	7	6
AC004801.6	11	6
AC004812.2	14	13
AC004846.1	7	7
AC004847.1	16	9
AC004865.2	16	12
AC004877.2	11	9
AC004889.1	14	12
AC004908.2	12	11
AC004918.1	12	12
AC004922.1	12	9
AC004980.1	12	11
AC004982.2	13	11
AC004988.1	12	12
AC005000.1	12	11
AC005005.3	11	12
AC005005.4	13	12
AC005014.2	14	12
AC005034.5	11	11
AC005041.1	14	9
AC005046.1	14	12
AC005070.3	13	9
AC005076.1	14	11
AC005104.1	14	8
AC005225.4	11	9
AC005229.4	12	9
AC005232.1	9	7
AC005253.1	13	11
AC005261.3	13	10
AC005261.5	15	10
AC005288.1	8	5
AC005306.1	17	12
AC005332.1	15	13
AC005332.7	14	12
AC005410.2	17	13
AC005480.1	14	8
AC005534.1	13	12
AC005618.1	14	11
AC005682.1	8	8
AC005736.1	14	11
AC005785.1	12	9
AC005912.1	13	11
AC006001.3	15	12
AC006017.1	16	11
AC006030.1	13	11
AC006033.2	15	13
AC006058.1	0	2
AC006077.2	12	10
AC006213.1	12	14
AC006213.4	16	11
AC006252.1	4	7
AC006270.1	15	7
AC006329.1	0	7
AC006333.2	13	13
AC006378.1	14	11
AC006449.5	13	11
AC006449.6	10	12
AC006453.2	8	8
AC006480.2	19	14
AC006504.1	10	11
AC006504.5	15	11
AC006504.8	13	9
AC006547.2	13	8
AC006942.1	13	15
AC007000.1	13	14
AC007032.1	18	14
AC007038.2	14	14
AC007040.2	14	11
AC007066.2	14	10
AC007098.1	7	9
AC007216.3	15	11
AC007249.2	10	8
AC007285.1	12	13
AC007292.2	14	10
AC007318.1	9	9
AC007319.1	0	4
AC007336.2	19	10
AC007342.7	13	10
AC007382.1	14	12
AC007383.2	13	11
AC007388.1	12	8
AC007390.2	11	9
AC007405.1	2	7
AC007406.3	13	9
AC007406.5	14	14
AC007541.1	14	10
AC007663.1	15	10
AC007663.4	13	10
AC007686.2	16	10
AC007731.2	14	12
AC007846.1	13	6
AC007938.3	13	10
AC007969.1	14	7
AC007996.1	15	10
AC007998.3	12	7
AC008012.1	13	12
AC008105.1	7	5
AC008105.2	16	13
AC008105.3	14	10
AC008115.3	9	11
AC008124.1	14	13
AC008132.1	0	3
AC008280.3	16	12
AC008393.1	10	8
AC008429.1	4	4
AC008507.1	15	9
AC008537.3	13	8
AC008555.8	16	8
AC008556.1	0	7
AC008608.2	12	11
AC008669.1	11	8
AC008735.2	10	8
AC008735.4	15	13
AC008736.1	9	10
AC008758.4	10	13
AC008760.1	12	10
AC008760.2	0	2
AC008764.6	17	11
AC008870.2	13	13
AC008875.1	3	6
AC008894.3	13	14
AC008915.2	15	12
AC008957.1	16	11
AC008966.1	11	10
AC008966.2	9	7
AC008972.1	15	8
AC008993.1	11	8
AC009041.4	13	9
AC009060.2	0	3
AC009065.4	13	11
AC009065.5	0	3
AC009065.8	12	9
AC009084.2	17	11
AC009090.1	17	14
AC009090.3	13	7
AC009093.1	13	10
AC009113.1	14	12
AC009119.1	11	9
AC009237.14	12	12
AC009237.15	12	11
AC009237.3	10	9
AC009237.8	13	10
AC009244.1	17	14
AC009245.1	13	11
AC009299.2	15	10
AC009303.4	13	11
AC009318.1	11	10
AC009318.2	11	15
AC009318.3	15	11
AC009404.1	15	11
AC009506.1	12	11
AC009533.1	3	5
AC009690.2	11	11
AC009779.2	12	9
AC009812.1	11	11
AC009831.1	14	9
AC009948.3	12	9
AC009950.1	12	15
AC010168.2	12	8
AC010186.3	11	10
AC010197.1	17	8
AC010198.1	0	4
AC010201.2	13	11
AC010226.1	13	10
AC010245.2	14	13
AC010319.4	10	7
AC010326.4	11	10
AC010331.1	9	8
AC010343.3	15	11
AC010507.1	11	8
AC010531.6	11	8
AC010538.1	13	9
AC010616.1	10	8
AC010618.3	12	10
AC010654.1	9	6
AC010655.4	10	9
AC010680.2	11	9
AC010719.1	16	13
AC010733.1	16	14
AC010735.2	0	4
AC010761.4	14	11
AC010809.1	15	11
AC010894.2	16	11
AC010969.2	13	11
AC011290.2	12	11
AC011306.1	0	2
AC011330.2	14	13
AC011374.2	12	9
AC011446.2	0	6
AC011447.7	13	8
AC011462.1	14	12
AC011462.4	13	11
AC011468.5	15	14
AC011477.3	14	13
AC011487.1	10	11
AC011495.1	9	9
AC011497.2	8	6
AC011498.6	13	15
AC011498.7	13	6
AC011503.2	11	10
AC011603.2	11	9
AC011767.1	0	4
AC011815.3	15	11
AC011912.1	15	12
AC011979.1	17	12
AC012065.5	13	5
AC012073.1	7	6
AC012085.1	9	8
AC012146.1	12	9
AC012170.2	14	9
AC012181.2	16	12
AC012236.1	13	8
AC012309.1	8	11
AC012313.6	13	14
AC012360.3	14	9
AC012368.1	9	8
AC012467.2	10	11
AC012510.1	12	10
AC012513.3	15	9
AC012557.1	12	9
AC012557.2	11	5
AC012615.6	13	9
AC012617.1	5	8
AC012645.1	0	3
AC012645.3	11	8
AC012645.4	11	9
AC012676.1	7	10
AC013652.1	0	5
AC013731.1	12	11
AC015712.1	12	13
AC015712.2	14	11
AC015726.1	15	10
AC015813.2	14	7
AC015813.5	10	10
AC015819.1	13	11
AC015849.3	15	11
AC015911.3	17	12
AC015911.7	12	10
AC015922.3	12	12
AC015982.1	15	10
AC016027.1	10	12
AC016065.1	11	12
AC016394.1	10	10
AC016582.3	12	10
AC016588.2	10	11
AC016590.3	12	13
AC016727.1	10	11
AC016734.1	16	8
AC016737.1	13	9
AC016738.1	0	2
AC016739.1	10	10
AC016747.1	13	10
AC016773.1	13	10
AC016831.6	16	11
AC017074.1	12	11
AC017104.1	16	8
AC017104.4	15	8
AC018362.1	12	11
AC018413.1	11	7
AC018521.5	11	12
AC018521.6	12	12
AC018553.2	14	10
AC018628.1	13	10
AC018638.7	11	8
AC018647.2	16	12
AC018665.1	7	6
AC018682.1	16	11
AC018690.1	13	9
AC018695.4	10	7
AC018738.1	15	10
AC018797.2	12	10
AC018809.2	12	14
AC018904.1	11	9
AC018926.3	15	12
AC019069.1	17	11
AC019117.1	6	7
AC019131.2	12	8
AC019205.1	14	8
AC020571.1	12	11
AC020658.5	16	11
AC020659.1	15	9
AC020763.4	16	7
AC020765.2	15	11
AC020904.2	2	4
AC020907.1	1	5
AC020907.4	13	7
AC020910.4	12	9
AC020910.5	11	11
AC020915.3	16	10
AC020931.1	12	7
AC020978.5	13	8
AC020978.9	15	12
AC021016.2	12	8
AC021016.3	14	9
AC021097.3	11	11
AC021106.1	9	8
AC021224.1	14	14
AC021321.1	14	10
AC021739.2	7	5
AC021851.1	12	16
AC022098.1	10	10
AC022144.1	10	7
AC022149.1	6	6
AC022211.1	10	7
AC022211.2	11	11
AC022306.2	16	12
AC022364.1	18	14
AC022400.8	20	13
AC022413.1	13	10
AC022509.2	13	11
AC022509.3	7	9
AC022613.1	0	3
AC022762.2	16	13
AC022916.1	11	10
AC023024.1	18	11
AC023043.1	0	4
AC023449.2	9	10
AC023509.3	14	11
AC023593.1	5	7
AC023632.6	9	5
AC023818.1	12	13
AC024145.1	0	3
AC024293.1	10	11
AC024337.2	15	13
AC024451.2	10	8
AC024560.2	12	7
AC024560.3	13	7
AC024580.1	16	13
AC024933.1	12	12
AC024940.2	13	11
AC024940.5	4	3
AC024941.2	15	11
AC025034.1	14	6
AC025048.4	14	12
AC025048.6	11	11
AC025165.1	10	8
AC025165.4	11	8
AC025262.1	11	7
AC025283.3	13	10
AC025287.3	15	13
AC025423.4	4	7
AC025449.1	15	12
AC025569.1	0	2
AC025575.2	7	8
AC025766.1	15	11
AC025857.2	14	12
AC026150.1	11	7
AC026271.1	11	10
AC026271.3	16	10
AC026304.1	16	10
AC026356.1	8	7
AC026356.2	5	6
AC026369.2	13	11
AC026403.1	12	8
AC026412.3	7	8
AC026471.6	2	6
AC026704.1	17	10
AC026740.1	5	8
AC026748.1	9	7
AC026801.2	11	10
AC026979.2	14	11
AC026979.3	12	9
AC027020.2	11	9
AC027031.2	11	8
AC027097.1	15	14
AC027237.3	15	10
AC027288.1	0	4
AC027307.2	14	13
AC027309.2	15	12
AC027373.1	13	13
AC027644.3	14	9
AC027682.6	13	14
AC027796.4	13	11
AC034102.1	11	9
AC034236.1	13	13
AC034236.2	15	13
AC036176.1	9	10
AC037198.1	9	9
AC037198.2	15	11
AC037459.3	16	13
AC040169.1	9	7
AC044860.1	7	6
AC046143.1	14	9
AC046185.3	14	11
AC048341.1	12	10
AC048341.2	11	10
AC048344.4	12	7
AC048382.5	14	12
AC051619.6	16	10
AC055822.1	13	10
AC060766.4	13	11
AC062017.1	15	10
AC062029.1	11	8
AC064807.1	14	9
AC064836.3	15	7
AC066613.1	14	13
AC067838.1	11	8
AC068152.1	15	11
AC068205.1	14	12
AC068338.2	12	8
AC068338.3	13	9
AC068473.5	16	15
AC068580.1	13	9
AC068620.2	16	14
AC068620.3	10	8
AC068768.1	11	11
AC068896.1	9	7
AC069224.1	12	11
AC069499.1	8	5
AC069528.2	15	8
AC069547.1	9	5
AC073063.1	13	7
AC073073.2	15	10
AC073107.1	13	7
AC073195.1	12	12
AC073332.1	0	2
AC073343.2	10	8
AC073349.2	12	11
AC073389.1	8	10
AC073487.1	13	11
AC073508.3	15	9
AC073575.2	13	11
AC073610.1	15	12
AC073611.1	16	14
AC073655.2	12	14
AC073842.2	13	8
AC074117.1	12	12
AC074135.1	18	12
AC074212.1	14	11
AC078819.1	8	7
AC078846.1	12	9
AC078883.1	10	9
AC079148.1	13	11
AC079250.1	11	7
AC079414.3	12	9
AC079630.1	11	8
AC079684.1	16	12
AC079781.5	11	7
AC079834.2	3	2
AC080013.4	9	8
AC080013.6	10	8
AC080038.3	12	10
AC080080.1	13	9
AC080112.3	14	11
AC083798.2	14	14
AC083837.1	8	8
AC083843.3	10	7
AC083862.2	13	9
AC083880.1	14	11
AC083964.1	15	12
AC084018.1	8	9
AC084024.4	7	8
AC084033.3	12	8
AC084036.1	13	6
AC084117.1	10	7
AC084337.1	14	12
AC084824.3	17	12
AC084824.4	11	7
AC084880.1	1	5
AC087071.2	12	9
AC087203.3	11	10
AC087289.5	3	7
AC087393.2	13	8
AC087521.3	0	5
AC087623.1	0	4
AC087623.2	0	1
AC087645.2	15	11
AC087752.4	12	9
AC090114.2	13	10
AC090152.1	14	11
AC090198.1	12	9
AC090360.1	14	10
AC090425.2	13	11
AC090498.1	8	7
AC090510.2	16	13
AC090607.2	11	8
AC090616.6	16	9
AC090617.3	16	14
AC090617.5	13	7
AC090739.1	14	11
AC090772.3	12	8
AC090948.1	16	13
AC090948.2	11	9
AC090948.3	11	10
AC090971.3	15	11
AC091057.3	13	11
AC091180.1	15	13
AC091271.1	14	10
AC091544.4	11	6
AC091729.3	14	8
AC091825.1	8	7
AC091948.1	13	10
AC091959.3	10	11
AC092111.1	12	10
AC092115.2	2	5
AC092115.3	15	9
AC092117.1	9	6
AC092118.2	14	15
AC092119.2	16	11
AC092140.2	13	8
AC092171.3	12	11
AC092171.4	15	13
AC092171.5	19	12
AC092279.2	13	9
AC092295.2	12	12
AC092299.1	11	8
AC092375.2	15	9
AC092535.4	14	10
AC092803.2	1	4
AC092821.3	12	12
AC092919.2	15	10
AC093010.3	5	5
AC093019.2	14	12
AC093110.1	15	10
AC093157.1	12	12
AC093249.6	11	10
AC093278.2	13	11
AC093297.2	11	15
AC093323.1	15	13
AC093382.1	13	9
AC093512.2	13	9
AC093525.10	12	9
AC093525.4	12	10
AC093525.6	13	11
AC093525.7	16	10
AC093525.8	6	4
AC093591.1	14	13
AC093620.1	14	9
AC093627.4	15	7
AC093627.5	16	11
AC093673.1	15	12
AC093677.2	6	6
AC093724.1	17	13
AC093726.2	10	8
AC093752.1	18	14
AC093788.1	13	8
AC093801.1	0	2
AC093909.6	13	11
AC095057.3	11	11
AC096536.2	14	12
AC096586.2	13	13
AC096677.2	14	8
AC096921.2	11	9
AC096992.2	12	9
AC097263.1	12	9
AC097359.2	12	8
AC097461.1	17	9
AC097468.3	12	11
AC097534.2	4	5
AC097639.1	15	9
AC097641.1	12	12
AC098582.1	12	12
AC098614.1	13	9
AC098679.2	11	8
AC099336.2	15	11
AC099343.3	11	10
AC099489.1	1	3
AC099522.2	12	12
AC099524.1	12	9
AC099548.2	12	9
AC099560.2	15	10
AC099568.2	16	11
AC099778.1	14	11
AC099850.1	14	11
AC100810.3	15	12
AC100861.1	17	13
AC102953.2	6	8
AC103691.1	15	16
AC103706.1	13	9
AC103718.1	17	10
AC103760.1	12	8
AC103858.1	15	11
AC104088.1	1	4
AC104109.2	12	9
AC104118.1	13	10
AC104162.2	12	11
AC104457.2	10	8
AC104506.1	15	10
AC104563.1	14	10
AC104564.3	14	13
AC104695.2	12	11
AC104794.2	11	11
AC104825.1	13	11
AC105020.1	15	11
AC105020.6	15	8
AC105233.4	10	9
AC105277.1	6	6
AC106028.3	13	8
AC106739.1	15	8
AC106782.1	12	10
AC106782.6	11	10
AC106791.1	12	9
AC106795.1	7	5
AC106820.4	0	3
AC106865.1	17	12
AC106869.1	15	10
AC106872.8	13	12
AC106886.4	6	3
AC107021.2	0	2
AC107027.3	15	12
AC107068.1	13	14
AC107075.1	15	11
AC107081.2	11	9
AC107294.3	10	6
AC107375.1	12	13
AC107464.3	14	11
AC107952.2	14	9
AC107959.1	14	13
AC107959.4	4	6
AC107982.1	15	12
AC108062.1	0	5
AC108134.2	12	11
AC108134.3	13	14
AC108488.1	13	7
AC108673.2	9	10
AC109322.1	13	8
AC109326.1	5	5
AC109460.2	15	9
AC109826.1	14	12
AC110285.2	15	12
AC110597.1	3	6
AC110995.1	12	11
AC112206.2	9	8
AC112236.2	10	7
AC112484.3	11	10
AC112484.4	12	9
AC112487.1	10	3
AC112497.1	13	11
AC112777.1	17	12
AC112907.3	13	10
AC113189.2	15	12
AC113348.1	13	13
AC113935.1	11	10
AC114271.1	10	8
AC114490.3	12	14
AC114730.3	9	9
AC114744.1	16	10
AC114956.2	10	7
AC114956.3	8	10
AC114980.1	14	11
AC115220.2	9	8
AC115223.1	12	12
AC115618.1	12	11
AC115837.1	13	8
AC116407.1	3	5
AC116407.2	17	14
AC116533.1	15	9
AC116667.1	13	10
AC116913.1	12	10
AC117503.4	13	9
AC118549.1	13	11
AC118553.1	15	12
AC119044.1	17	14
AC119396.1	13	14
AC119674.1	15	10
AC120036.4	9	10
AC120053.1	14	9
AC120057.3	15	11
AC120057.4	15	10
AC120114.3	12	12
AC121338.2	15	7
AC122129.1	13	9
AC122688.3	3	5
AC122718.1	14	12
AC123768.4	16	12
AC124016.1	13	13
AC124045.1	15	9
AC124283.2	15	9
AC124319.2	14	10
AC124798.1	9	7
AC124944.3	16	10
AC125257.1	13	11
AC125437.1	10	9
AC125494.1	9	6
AC125807.2	12	9
AC126773.2	11	11
AC127070.2	17	14
AC127459.1	10	10
AC127496.5	14	13
AC127496.7	13	14
AC127502.1	14	14
AC127521.1	15	11
AC130650.2	16	12
AC131009.3	12	8
AC131160.1	9	9
AC131212.3	11	7
AC131392.2	15	12
AC132192.2	13	13
AC132219.2	12	10
AC132872.1	16	11
AC132938.5	10	7
AC132942.1	16	12
AC133552.2	13	14
AC133552.5	14	5
AC133555.3	7	7
AC133555.4	17	10
AC133644.2	12	11
AC133919.2	13	11
AC134312.5	16	9
AC135048.4	11	8
AC135050.1	12	10
AC135068.8	13	6
AC135506.1	12	11
AC135803.1	14	11
AC135977.1	14	9
AC136475.10	10	7
AC136628.3	6	5
AC136632.1	0	5
AC137630.1	12	10
AC137767.1	11	11
AC138028.6	9	7
AC138207.8	11	11
AC138356.2	10	7
AC138392.1	13	7
AC138649.5	14	11
AC138894.1	12	9
AC139100.2	13	9
AC139495.1	14	10
AC139495.3	12	10
AC139530.1	15	11
AC139768.1	17	13
AC139795.1	13	8
AC139887.4	11	7
AC140134.1	17	14
AC142472.1	7	6
AC144652.1	18	11
AC144831.1	11	7
AC145098.1	13	11
AC145098.2	6	7
AC145146.1	13	6
AC145207.3	5	8
AC145207.4	13	9
AC145207.5	13	9
AC145207.9	13	9
AC145285.6	16	13
AC145343.1	12	6
AC145423.3	14	11
AC146944.1	15	9
AC146944.4	14	11
AC147067.1	14	14
AC156455.1	0	3
AC211476.3	13	8
AC211476.6	7	7
AC211486.3	11	11
AC226119.1	14	10
AC232271.1	10	10
AC233280.2	6	7
AC233699.1	10	8
AC233723.2	9	9
AC233968.1	14	11
AC234582.1	8	7
AC234582.2	13	9
AC234775.3	14	8
AC234781.1	13	6
AC239799.2	15	9
AC239804.1	6	5
AC239868.1	13	10
AC241377.3	13	8
AC241585.1	1	4
AC241585.2	12	12
AC243960.1	18	11
AC243964.3	17	15
AC244033.2	14	12
AC244205.2	15	8
AC244453.3	0	4
AC245041.2	0	6
AC245100.8	13	8
AC245452.2	0	7
AC245884.3	15	12
AC253576.2	9	9
ACAA1	14	12
ACAA2	11	7
ACACA	15	14
ACAD10	15	12
ACAD11	14	9
ACAD8	7	9
ACAD9	9	7
ACADM	11	11
ACADS	14	10
ACADSB	7	10
ACADVL	8	7
ACAN	0	7
ACAP2	9	5
ACAP3	9	6
ACAT1	9	9
ACAT2	5	6
ACBD4	11	10
ACBD5	13	12
ACCS	12	9
ACD	12	9
ACE	10	9
ACER2	12	6
ACER3	13	12
ACHE	6	9
ACIN1	15	12
ACKR2	14	10
ACKR3	7	7
ACLY	10	6
ACO1	11	8
ACO2	13	11
ACOT1	15	11
ACOT11	12	10
ACOT13	10	6
ACOT4	12	11
ACOT7	12	9
ACOT8	14	11
ACOX1	13	13
ACOX2	10	6
ACOXL	14	12
ACP1	10	12
ACP2	11	11
ACP5	10	10
ACP6	12	10
ACPP	14	8
ACRBP	11	9
ACSF2	11	9
ACSF3	15	14
ACSL1	12	13
ACSL3	12	10
ACSL5	14	8
ACSM1	11	4
ACSM5	16	11
ACSS1	17	13
ACSS2	12	9
ACSS3	0	6
ACTG1P3	14	10
ACTG2	11	8
ACTL10	12	10
ACTL6A	13	9
ACTN1	17	12
ACTN2	8	7
ACTN4	13	10
ACTR10	12	11
ACTR1A	4	3
ACTR2	16	10
ACTR3	15	11
ACTR3B	11	7
ACTR3C	9	7
ACTR5	12	8
ACTR6	9	9
ACTRT3	4	4
ACVR1B	16	13
ACVR2A	17	11
ACVR2B	13	10
ACY3	12	6
ACYP1	6	9
ACYP2	12	10
ADA	7	6
ADA2	12	10
ADAL	14	10
ADAM19	13	9
ADAM22	6	6
ADAM23	0	1
ADAM28	15	12
ADAM9	11	7
ADAMDEC1	15	10
ADAMTS1	13	4
ADAMTS12	16	8
ADAMTS13	4	6
ADAMTS14	9	8
ADAMTS15	9	8
ADAMTS16	13	11
ADAMTS2	16	14
ADAMTS3	11	8
ADAMTS5	16	14
ADAMTS6	0	1
ADAMTS8	10	12
ADAMTS9	12	9
ADAMTS9-AS1	0	8
ADAMTS9-AS2	9	8
ADAMTSL1	0	5
ADAMTSL2	13	11
ADAMTSL3	14	9
ADAMTSL4	12	12
ADAMTSL4-AS1	12	12
ADAMTSL5	15	12
ADAP1	7	6
ADAP2	12	8
ADAR	14	13
ADARB1	15	13
ADCK1	13	12
ADCK2	8	12
ADCK5	12	6
ADCY1	14	12
ADCY3	11	8
ADCY4	11	10
ADCY6	13	7
ADCY7	15	13
ADCY9	16	13
ADD1	13	10
ADD2	0	2
ADD3	7	7
ADGRA2	14	12
ADGRA3	13	10
ADGRB1	12	10
ADGRB2	11	7
ADGRB3	16	11
ADGRD1	16	11
ADGRE1	11	10
ADGRE4P	14	12
ADGRE5	11	6
ADGRF1	13	8
ADGRG1	13	9
ADGRG2	12	9
ADGRG3	7	10
ADGRG5	16	12
ADGRG6	14	11
ADGRL2	16	15
ADGRL3	0	4
ADGRL4	16	13
ADGRV1	14	9
ADH1A	17	14
ADH6	0	6
ADI1	12	10
ADIPOR1	15	13
ADIPOR2	13	5
ADIRF	14	9
ADK	15	11
ADM2	4	6
ADNP	16	11
ADNP-AS1	16	8
ADNP2	14	12
ADO	8	5
ADORA1	5	8
ADORA2B	12	8
ADPGK	11	8
ADPRH	12	10
ADPRM	12	9
ADRA2A	12	9
ADRA2B	0	1
ADRA2C	8	8
ADRB1	0	7
ADRM1	16	13
ADSL	16	9
ADSSL1	12	9
AEBP1	13	7
AEBP2	13	11
AEN	14	8
AES	15	12
AF064858.1	13	9
AF111167.2	16	14
AF127577.4	14	12
AF127936.1	14	7
AF129075.1	13	13
AF131215.6	15	12
AF165147.1	0	1
AF186192.2	0	3
AF274858.1	14	10
AFAP1	13	11
AFAP1-AS1	18	10
AFAP1L1	14	11
AFAP1L2	3	4
AFDN	12	12
AFDN-DT	12	8
AFF1	16	11
AFF2	0	7
AFF3	8	7
AFG3L1P	7	7
AFTPH	13	11
AGA	10	8
AGAP1	8	5
AGAP10P	8	11
AGAP12P	14	9
AGAP2	14	13
AGAP3	15	13
AGAP4	14	10
AGBL2	1	5
AGBL3	14	13
AGBL5	14	12
AGBL5-IT1	13	10
AGER	0	6
AGFG2	1	3
AGGF1	9	10
AGK	14	9
AGL	9	8
AGMAT	12	10
AGO1	17	13
AGO2	16	11
AGO3	14	11
AGPAT1	13	9
AGPAT2	14	14
AGPAT3	17	9
AGPAT4	15	9
AGPAT4-IT1	11	11
AGPAT5	14	13
AGPS	13	10
AGRN	8	5
AGT	0	9
AGTPBP1	8	12
AGTR1	14	11
AGTRAP	12	10
AHCYL1	14	14
AHCYL2	5	7
AHDC1	13	13
AHNAK	14	11
AHNAK2	17	13
AHSA1	14	13
AIDA	11	9
AIF1	14	10
AIF1L	12	9
AIFM2	11	7
AIFM3	15	11
AIMP1	10	10
AIMP2	14	13
AIP	7	4
AK1	13	10
AK4	10	8
AK4P1	11	9
AK6	14	12
AK7	7	7
AK8	6	6
AK9	16	12
AKAIN1	9	5
AKAP1	13	11
AKAP13	12	7
AKAP17A	3	3
AKAP3	11	7
AKAP5	14	13
AKAP6	11	7
AKAP8	10	10
AKAP9	14	10
AKIP1	13	11
AKIRIN2	11	8
AKNAD1	11	10
AKR1A1	8	6
AKR1B1	2	7
AKR1C3	0	3
AKR1E2	0	3
AKR7A3	8	9
AKR7L	0	2
AKT1	14	11
AKT2	16	13
AKT3	14	11
AL008729.1	12	6
AL009174.1	14	6
AL009176.1	15	12
AL009178.2	11	12
AL020996.1	10	7
AL020996.3	13	11
AL021068.1	14	9
AL021368.2	12	12
AL021392.1	10	7
AL021707.6	14	10
AL021707.8	19	13
AL021920.2	15	14
AL021920.3	9	8
AL022328.1	13	10
AL022328.3	11	8
AL022341.2	2	5
AL023284.4	13	9
AL024508.2	11	6
AL031056.1	11	14
AL031123.3	16	14
AL031274.1	18	15
AL031289.1	11	11
AL031428.1	13	14
AL031432.4	16	9
AL031600.1	7	10
AL031670.1	12	12
AL031716.1	16	8
AL031727.1	12	9
AL031775.1	13	11
AL031775.2	14	12
AL031846.2	11	9
AL031963.3	15	11
AL031985.3	10	7
AL032819.2	0	4
AL033529.1	13	10
AL034397.3	10	8
AL034417.4	14	10
AL035071.1	16	8
AL035411.1	14	9
AL035413.1	12	13
AL035458.2	9	11
AL035461.2	9	7
AL035563.1	13	11
AL035681.1	14	11
AL049597.2	9	9
AL049634.1	15	12
AL049838.1	12	11
AL049840.5	17	10
AL049844.2	7	7
AL050341.2	10	7
AL078590.2	6	6
AL078621.3	12	10
AL078644.1	9	9
AL096711.2	10	8
AL096816.1	2	5
AL109615.2	0	5
AL109615.3	0	4
AL109918.1	10	8
AL109955.1	2	4
AL117332.1	10	8
AL117336.2	14	11
AL117348.1	9	9
AL118505.1	11	10
AL118506.1	13	12
AL118516.1	13	10
AL118558.3	14	12
AL121603.2	11	11
AL121753.2	13	11
AL121772.1	11	7
AL121772.3	14	10
AL121832.2	8	7
AL121832.3	2	7
AL121839.2	12	12
AL121894.2	11	8
AL121944.1	11	8
AL121987.2	15	9
AL122023.1	10	10
AL122035.2	15	9
AL132639.2	16	12
AL132656.2	17	13
AL132657.1	13	9
AL132712.1	14	10
AL132780.1	14	9
AL132780.2	6	5
AL132780.4	11	8
AL132857.1	15	12
AL132857.2	13	11
AL132989.1	16	11
AL133216.2	10	8
AL133243.2	16	13
AL133243.3	13	8
AL133338.1	13	8
AL133353.1	12	12
AL133367.1	16	11
AL133371.2	15	14
AL133375.1	10	7
AL133520.1	16	14
AL135791.1	13	9
AL135818.2	10	12
AL135905.1	12	9
AL135925.1	13	9
AL135960.1	12	11
AL136040.1	14	6
AL136164.4	9	8
AL136295.2	15	13
AL136304.1	0	2
AL136382.1	12	8
AL137002.2	5	6
AL137009.1	14	9
AL137013.1	11	10
AL137077.2	9	9
AL137127.1	12	12
AL137186.2	10	12
AL137784.2	15	13
AL137798.2	5	8
AL137802.2	13	9
AL138724.1	10	8
AL138756.1	12	9
AL138781.1	2	5
AL138831.3	13	11
AL138976.2	17	11
AL139089.1	14	8
AL139095.2	9	6
AL139125.2	11	12
AL139246.5	11	10
AL139289.1	14	10
AL139289.2	10	9
AL139300.2	15	12
AL139384.1	11	11
AL139393.2	12	8
AL139396.1	14	12
AL139407.1	17	9
AL139423.1	7	7
AL139424.2	15	11
AL157373.2	13	12
AL157394.1	14	13
AL157786.1	9	10
AL157838.1	14	11
AL157871.6	14	12
AL157895.1	16	12
AL158050.1	13	11
AL158152.1	16	11
AL158152.2	11	8
AL158166.1	5	5
AL158206.1	12	8
AL158212.2	13	10
AL158212.3	13	10
AL159169.2	9	6
AL160006.1	9	9
AL160272.2	17	14
AL161772.1	13	10
AL161785.1	10	8
AL161909.1	16	16
AL162151.2	15	12
AL162274.2	10	9
AL162311.3	3	6
AL162377.1	13	10
AL162377.3	15	13
AL162426.1	13	7
AL162431.2	19	12
AL162431.3	13	9
AL162458.1	13	7
AL162595.1	13	8
AL162724.2	14	14
AL163051.1	10	8
AL163051.2	10	7
AL353608.3	16	9
AL353801.3	16	11
AL353804.1	16	12
AL353807.4	12	12
AL353898.3	15	9
AL354696.1	13	12
AL354733.3	9	10
AL354740.1	0	5
AL354760.1	14	15
AL354892.3	12	7
AL354920.1	15	8
AL355001.2	18	12
AL355310.2	11	8
AL355312.2	12	10
AL355355.2	12	11
AL355388.2	17	11
AL355472.1	15	9
AL355472.2	12	10
AL355488.1	13	11
AL355581.1	16	10
AL355802.1	8	8
AL355802.2	15	12
AL356056.3	12	9
AL356273.3	15	13
AL356481.1	14	15
AL356488.3	14	11
AL356512.1	11	8
AL356599.1	14	9
AL356968.2	13	8
AL357033.4	10	9
AL357054.4	15	7
AL358472.2	16	13
AL358472.3	10	8
AL358472.4	13	11
AL358777.1	17	12
AL359510.2	17	11
AL359513.1	13	11
AL359715.1	0	2
AL359715.3	0	1
AL359736.1	13	11
AL359752.1	10	8
AL359762.1	13	12
AL359881.2	16	11
AL359915.2	15	12
AL365181.3	7	9
AL365203.2	10	6
AL365205.1	14	9
AL365277.1	15	11
AL365330.1	15	10
AL365361.1	5	5
AL390195.1	11	10
AL390198.1	7	6
AL390719.2	10	10
AL390726.5	1	4
AL390728.3	6	7
AL390728.6	13	13
AL390879.1	14	10
AL391069.2	12	9
AL391244.1	15	7
AL391244.2	14	11
AL391244.3	13	9
AL391280.1	14	14
AL391422.4	16	12
AL391650.1	12	11
AL391988.1	15	10
AL392172.1	13	12
AL441992.1	7	8
AL442125.1	13	10
AL442663.3	15	11
AL445183.1	0	5
AL445222.1	14	9
AL445363.3	14	10
AL445471.1	8	6
AL445493.3	0	7
AL445524.1	0	5
AL445933.1	13	11
AL450306.1	0	1
AL450326.1	15	11
AL451085.2	14	10
AL451165.2	15	10
AL512274.1	0	6
AL512306.2	9	6
AL512353.1	8	7
AL512408.1	11	9
AL512625.3	0	7
AL512791.1	12	11
AL513190.1	15	12
AL513218.1	8	6
AL513327.1	17	15
AL513477.1	3	5
AL513534.1	12	11
AL513550.1	12	8
AL589743.7	0	6
AL589880.1	12	12
AL589935.1	18	13
AL590094.1	13	12
AL590133.2	16	13
AL590139.1	9	9
AL590399.1	11	12
AL590399.4	8	7
AL590666.2	10	8
AL590764.1	15	12
AL590867.2	16	14
AL590999.1	16	13
AL591135.1	0	1
AL591242.1	15	12
AL591848.3	8	5
AL591848.4	0	4
AL592148.3	15	9
AL592295.4	15	10
AL596094.1	12	9
AL596218.1	0	8
AL596244.1	0	3
AL596325.2	12	14
AL603750.1	11	9
AL606760.1	14	10
AL606834.1	8	9
AL627309.1	8	7
AL645465.1	14	12
AL645929.2	0	8
AL645939.1	11	9
AL662797.1	10	8
AL662844.4	14	10
AL662884.1	12	15
AL663070.1	0	6
AL669942.1	6	7
AL671277.1	0	5
AL671277.2	13	10
AL671710.1	14	10
AL672207.1	8	5
AL691432.2	12	10
AL691447.2	3	4
AL731566.1	12	12
AL731567.1	10	7
AL731571.1	14	10
AL831711.1	17	11
AL844908.1	1	8
AL928654.1	14	11
AL928654.4	11	10
AL928921.2	16	12
AL928970.1	13	10
AL929236.1	12	11
ALAD	13	10
ALAS1	13	12
ALCAM	13	10
ALDH16A1	16	13
ALDH18A1	11	7
ALDH1A1	0	4
ALDH1A2	0	4
ALDH1B1	12	9
ALDH1L2	17	13
ALDH3A1	0	7
ALDH3A2	14	7
ALDH3B1	11	9
ALDH5A1	13	11
ALDH7A1	13	10
ALDH8A1	13	11
ALDOB	5	5
ALDOC	12	9
ALG10	16	13
ALG10B	10	8
ALG11	11	9
ALG12	15	13
ALG13	14	10
ALG14	10	10
ALG1L	13	6
ALG1L2	13	9
ALG2	15	9
ALG3	13	8
ALG5	13	11
ALG6	8	7
ALKBH1	15	12
ALKBH2	9	8
ALKBH3	9	9
ALKBH8	11	10
ALMS1	11	10
ALMS1-IT1	9	5
ALOX12-AS1	15	11
ALOX12P2	19	11
ALOX15B	0	6
ALOX5	16	12
ALPK1	13	9
ALPK2	16	12
ALPL	13	11
ALS2	14	13
ALS2CL	9	7
AMBRA1	12	12
AMD1	17	11
AMDHD1	7	8
AMER1	8	6
AMFR	14	12
AMIGO2	10	10
AMIGO3	14	11
AMMECR1	14	12
AMN	18	9
AMN1	1	4
AMOTL1	13	10
AMPD3	11	12
AMT	12	12
AMY1B	0	3
AMY2A	0	3
AMZ1	0	2
AMZ2P1	14	12
ANAPC11	12	9
ANAPC13	16	12
ANAPC15	13	11
ANAPC16	15	13
ANAPC1P1	11	11
ANAPC2	12	7
ANAPC4	9	12
ANAPC5	10	9
ANAPC7	13	9
ANGPT1	14	10
ANGPT2	15	8
ANGPTL1	3	3
ANGPTL2	13	9
ANGPTL6	13	11
ANK2	13	10
ANKAR	13	9
ANKFN1	0	4
ANKHD1	13	12
ANKIB1	13	9
ANKLE2	11	8
ANKRD11	10	10
ANKRD13A	12	11
ANKRD13B	9	9
ANKRD13C	13	9
ANKRD13D	9	8
ANKRD17	9	11
ANKRD18EP	14	11
ANKRD19P	0	2
ANKRD20A2	9	9
ANKRD22	15	12
ANKRD24	16	9
ANKRD26	15	11
ANKRD33B	7	5
ANKRD34A	10	8
ANKRD36	13	10
ANKRD36B	16	12
ANKRD37	10	9
ANKRD40	15	12
ANKRD42	12	11
ANKRD44	13	8
ANKRD46	13	12
ANKRD49	14	15
ANKRD50	13	7
ANKRD52	13	13
ANKRD53	13	8
ANKRD6	10	8
ANKRD9	13	9
ANKS1A	14	11
ANKS3	13	10
ANKS6	12	11
ANKUB1	2	4
ANKZF1	12	9
ANLN	15	9
ANO10	14	10
ANO2	14	10
ANO3	0	7
ANO5	20	12
ANO6	11	9
ANO7	13	11
ANO7L1	9	7
ANO9	8	6
ANOS2P	16	8
ANP32A	13	8
ANP32B	10	9
ANP32E	9	9
ANPEP	0	6
ANTXR1	7	8
ANTXR2	11	8
ANXA1	0	4
ANXA11	12	10
ANXA2	12	7
ANXA2P2	10	7
ANXA2R	11	8
ANXA3	7	7
ANXA4	8	8
ANXA5	13	10
ANXA6	12	11
ANXA7	15	13
ANXA8	0	4
AOC1	0	5
AOX1	16	10
AP000240.1	14	11
AP000254.1	14	13
AP000442.2	14	9
AP000487.1	0	1
AP000553.1	14	10
AP000553.7	13	12
AP000648.3	14	11
AP000662.1	9	9
AP000688.1	0	2
AP000721.2	3	7
AP000766.1	15	8
AP000769.1	5	8
AP000808.1	6	8
AP000812.2	11	9
AP000866.4	12	11
AP000866.6	20	14
AP000936.1	14	11
AP000936.3	13	11
AP000941.1	11	9
AP001000.1	12	11
AP001033.1	6	5
AP001033.2	14	11
AP001043.1	0	5
AP001094.2	15	13
AP001107.2	5	8
AP001107.4	11	6
AP001148.1	14	12
AP001160.1	14	7
AP001160.2	13	14
AP001160.3	10	13
AP001273.1	16	14
AP001324.1	15	11
AP001372.2	14	13
AP001462.1	14	13
AP001486.2	13	11
AP001505.1	15	14
AP001528.1	14	10
AP001636.3	0	9
AP001767.3	11	7
AP001830.1	15	8
AP001972.5	12	11
AP001992.1	10	8
AP002026.1	10	10
AP002336.2	9	7
AP002360.1	12	6
AP002360.3	13	15
AP002387.1	14	12
AP002495.1	13	9
AP002748.3	11	10
AP002761.4	11	10
AP002800.1	12	8
AP002856.2	9	7
AP002884.1	10	3
AP002907.1	12	10
AP002954.1	11	6
AP003068.1	11	11
AP003068.2	9	9
AP003108.2	11	10
AP003119.3	14	11
AP003385.3	7	6
AP003392.2	15	11
AP003392.4	14	13
AP003469.4	15	11
AP003486.1	15	12
AP005019.1	13	9
AP005329.2	11	7
AP005482.3	16	12
AP006621.3	18	8
AP1AR	10	13
AP1B1	9	8
AP1G2	13	9
AP1M1	15	13
AP1M2	10	7
AP1S1	12	10
AP2A1	15	14
AP2A2	15	15
AP2B1	16	11
AP2M1	8	10
AP2S1	13	10
AP3D1	14	12
AP3M2	11	15
AP3S2	14	11
AP4B1	11	8
AP4B1-AS1	13	11
AP4E1	13	13
AP4S1	16	15
AP5M1	16	12
AP5Z1	5	3
APAF1	13	11
APBA1	15	11
APBA2	17	14
APBB1	12	11
APBB1IP	13	8
APBB2	15	13
APBB3	10	10
APC	14	13
APEH	14	10
APEX1	14	11
APEX2	14	11
APH1A	15	12
APH1B	15	13
API5	11	14
APIP	11	8
APLN	14	8
APLNR	18	14
APLP1	0	5
APLP2	13	8
APOBEC3A	10	7
APOBEC3C	15	15
APOBEC3F	14	11
APOBEC3H	5	6
APOD	7	8
APOE	12	9
APOL4	16	12
APOLD1	15	12
APOM	15	12
APOO	14	9
APOOL	12	7
APP	16	15
APPBP2	13	11
APPL1	18	14
APPL2	8	9
APRT	14	10
AQP11	17	14
AQP9	16	14
AQR	17	12
AR	16	10
ARAF	14	13
ARAP1	15	12
ARAP2	14	12
ARAP3	15	12
ARC	0	5
ARF1	11	9
ARF4	13	11
ARF5	15	9
ARFGAP1	7	7
ARFGAP3	17	10
ARFGEF1	11	9
ARFGEF2	13	7
ARFGEF3	13	10
ARFIP1	12	14
ARFIP2	12	11
ARFRP1	14	8
ARG2	0	2
ARHGAP1	14	11
ARHGAP11A	15	12
ARHGAP11B	10	10
ARHGAP12	12	10
ARHGAP15	14	11
ARHGAP20	15	10
ARHGAP22	11	7
ARHGAP23	15	11
ARHGAP24	11	11
ARHGAP25	15	12
ARHGAP26	14	10
ARHGAP27	12	13
ARHGAP29	13	11
ARHGAP30	16	12
ARHGAP32	18	10
ARHGAP33	14	10
ARHGAP39	15	10
ARHGAP42	12	12
ARHGAP44	12	11
ARHGAP5	11	10
ARHGAP5-AS1	13	14
ARHGAP9	19	13
ARHGDIA	17	12
ARHGEF1	13	9
ARHGEF11	13	11
ARHGEF15	14	10
ARHGEF16	14	13
ARHGEF17	15	9
ARHGEF19	12	11
ARHGEF25	10	7
ARHGEF26	14	11
ARHGEF28	15	12
ARHGEF37	18	10
ARHGEF38	12	9
ARHGEF5	13	11
ARHGEF7	13	13
ARID1A	11	17
ARID1B	15	8
ARID2	11	10
ARID3A	14	12
ARID3B	8	9
ARID4A	11	13
ARID5A	12	7
ARID5B	13	10
ARIH1	13	11
ARIH2	13	15
ARIH2OS	13	9
ARL1	14	11
ARL10	15	14
ARL11	16	13
ARL13B	17	13
ARL14EP	12	8
ARL16	14	12
ARL17B	15	12
ARL2	12	11
ARL3	10	11
ARL4A	12	9
ARL4D	9	8
ARL5B	11	10
ARL6	11	11
ARL6IP5	12	12
ARL6IP6	8	8
ARL8A	14	10
ARL8B	12	10
ARMC2	13	9
ARMC5	13	11
ARMC6	13	11
ARMC8	11	8
ARMC9	16	13
ARMCX2	0	2
ARMCX3	9	6
ARMCX4	13	12
ARMCX5	6	6
ARMCX6	14	12
ARMCX7P	10	10
ARMH1	10	8
ARMH2	7	5
ARMH3	15	13
ARMH4	13	10
ARMT1	10	10
ARNT2	0	4
ARNTL	17	11
ARNTL2	0	5
ARPC2	12	10
ARPC5	13	15
ARPP19	12	11
ARRB2	14	13
ARRDC1	10	10
ARRDC4	14	10
ARSA	12	7
ARSB	12	12
ARSG	10	12
ARSI	1	3
ARSK	11	5
ARTN	0	1
ARV1	14	13
ARVCF	8	5
ASAH2B	17	12
ASAP1	13	11
ASAP2	15	12
ASB1	9	10
ASB13	11	8
ASB16-AS1	15	12
ASB2	15	11
ASB3	9	9
ASB7	14	13
ASB8	10	8
ASCC1	14	11
ASF1A	9	10
ASF1B	13	9
ASGR1	13	11
ASGR2	11	8
ASH1L-AS1	11	11
ASH2L	9	8
ASIC1	7	6
ASMTL	7	4
ASNA1	12	9
ASNSD1	9	9
ASPHD1	9	9
ASPHD2	15	10
ASPM	16	10
ASPN	12	10
ASPRV1	11	11
ASPSCR1	16	11
ASRGL1	9	6
ASS1	13	12
ASTE1	13	9
ASXL1	14	9
ASXL2	11	11
ASXL3	0	3
ATAD2	16	12
ATAD2B	10	12
ATAD5	10	10
ATAT1	14	8
ATE1	14	9
ATF1	12	14
ATF3	5	7
ATF4	13	11
ATF6	16	11
ATF7IP	11	11
ATF7IP2	11	9
ATG10	14	13
ATG101	13	15
ATG13	13	13
ATG16L1	15	13
ATG16L2	13	8
ATG2B	12	12
ATG3	8	8
ATG4B	15	11
ATG4C	9	9
ATG4D	15	15
ATG5	17	15
ATG7	10	11
ATIC	14	11
ATL1	15	13
ATM	16	11
ATMIN	11	10
ATOH8	20	9
ATOX1	15	13
ATP10B	12	10
ATP10D	10	10
ATP11B	13	11
ATP13A1	12	9
ATP13A2	11	7
ATP1A1-AS1	8	7
ATP1A2	13	8
ATP1B1	9	6
ATP1B2	16	10
ATP1B3	7	5
ATP23	11	8
ATP2A1	2	6
ATP2B1	2	5
ATP2B1-AS1	12	11
ATP2B4	17	11
ATP2C1	10	7
ATP2C2-AS1	7	7
ATP5F1A	15	10
ATP5F1B	16	11
ATP5F1D	12	12
ATP5F1E	13	9
ATP5IF1	13	14
ATP5MC1	14	12
ATP5MC2	9	11
ATP5MC3	11	8
ATP5MD	15	12
ATP5MG	14	10
ATP5MPL	12	9
ATP5PD	15	12
ATP5S	2	9
ATP6AP1	10	7
ATP6AP1L	12	14
ATP6AP2	18	14
ATP6V0A1	15	12
ATP6V0A2	13	9
ATP6V0A4	0	3
ATP6V0B	9	7
ATP6V0D1	14	11
ATP6V0D2	0	3
ATP6V0E1	18	14
ATP6V0E2	12	10
ATP6V0E2-AS1	12	9
ATP6V1B2	14	12
ATP6V1C1	10	8
ATP6V1C2	0	7
ATP6V1E2	12	9
ATP6V1F	16	14
ATP6V1FNB	1	6
ATP6V1G1	10	5
ATP6V1H	13	8
ATP7A	13	9
ATP7B	0	3
ATP8A2	8	7
ATP8A2P3	11	13
ATP8B1	15	12
ATP8B2	16	14
ATP8B3	0	2
ATP8B4	17	15
ATP9A	12	8
ATP9B	11	9
ATPAF2	15	10
ATR	12	6
ATRAID	9	10
ATRIP	16	13
ATRN	17	11
ATXN1	16	12
ATXN2	12	9
ATXN2L	12	11
ATXN3	12	11
ATXN7L2	13	8
ATXN7L3B	16	13
AUP1	13	11
AURKA	3	6
AURKAIP1	8	8
AURKB	10	6
AURKC	12	10
AUTS2	13	12
AVIL	10	14
AVL9	15	11
AVPI1	8	9
AVPR1A	13	8
AXIN1	14	11
AXIN2	10	6
AXL	13	10
AZGP1	0	6
AZI2	15	12
AZIN1-AS1	7	8
AZIN2	15	16
B2M	16	13
B3GALNT1	10	8
B3GALT4	10	8
B3GALT6	7	7
B3GAT1	19	15
B3GAT2	4	4
B3GLCT	14	12
B3GNT2	13	9
B3GNT3	13	11
B3GNT4	14	11
B3GNT5	7	9
B3GNTL1	14	15
B4GALNT1	0	1
B4GALT1-AS1	13	12
B4GALT2	11	11
B4GALT3	12	11
B4GALT4	10	5
B4GALT6	0	3
B4GALT7	13	9
B4GAT1	9	8
B9D1	9	6
[truncated: 10,126 more rows]

## Sheet: 7. LUAD_protein_NAT
The percentage of up-regulations and down-regulations in protein expression data of Xu's LUAD patient cohort NAT samples (n = 103).
gene	count of down-regulation	count of up-regulation		sum of count of down-regulation	sum of count of up-regulation
A1BG	17	16		33668	33012
A2M	18	15		percentage of down-regulation	percentage of up-regulation
AARS	15	15		0.148175	0.145288
AASS	12	11
ABCA3	17	16
ABCA6	16	14
ABCA8	15	15
ABCC1	18	16
ABCC4	14	14
ABCD3	16	9
ABCF1	14	13
ABHD10	12	14
ABHD11	21	16
ABHD14B	10	18
ABHD16A	12	8
ABI1	16	11
ABLIM1	17	14
ACAA1	16	19
ACAA2	15	13
ACAD8	13	16
ACAD9	13	12
ACADM	16	17
ACADS	13	15
ACADSB	11	11
ACADVL	12	16
ACAT1	17	15
ACAT2	17	19
ACE	15	15
ACIN1	20	16
ACLY	16	16
ACO1	18	18
ACO2	16	14
ACOT1	17	15
ACOT13	15	14
ACOT9	12	14
ACOX1	13	14
ACOX3	14	12
ACP1	17	20
ACSF2	16	17
ACSL1	15	11
ACSL3	14	10
ACSL4	12	13
ACSL5	15	12
ACSS1	17	15
ACTA2	15	8
ACTB	12	17
ACTC1	19	11
ACTG1	17	19
ACTL6A	17	15
ACTN1	16	16
ACTN2	14	13
ACTN4	12	16
ACTR1A	12	17
ACTR1B	16	16
ACTR2	15	15
ACTR3	13	16
ADAM10	16	16
ADAR	17	15
ADARB1	18	18
ADCK3	16	17
ADD1	15	20
ADD2	14	17
ADD3	15	16
ADH1B	17	20
ADH5	17	14
ADIRF	16	20
ADPGK	13	14
AEBP1	18	15
AFG3L2	16	17
AGER	16	16
AGFG1	13	14
AGK	17	16
AGL	11	16
AGO2	18	12
AGPS	17	13
AGR2	17	14
AGR3	18	15
AGRN	15	16
AGT	15	18
AGTRAP	18	17
AHCY	9	14
AHNAK	13	17
AIF1	17	19
AIFM1	19	14
AIMP1	13	13
AIMP2	12	15
AIP	15	12
AK1	19	20
AK2	17	18
AK3	15	17
AKAP12	16	19
AKAP2	20	17
AKAP9	20	14
AKR1A1	16	22
AKR7A2	15	15
ALB	18	15
ALCAM	18	16
ALDH16A1	16	14
ALDH18A1	16	15
ALDH1A1	16	14
ALDH1B1	16	12
ALDH2	22	15
ALDH3A2	18	17
ALDH3B1	17	14
ALDH4A1	17	14
ALDH5A1	17	12
ALDH6A1	17	15
ALDH7A1	13	14
ALDH9A1	17	18
ALDOA	17	15
ALDOC	15	13
ALG2	12	12
ALG5	11	9
ALOX5	17	19
AMBP	21	16
AMPD3	21	21
ANGPTL2	14	14
ANK1	16	15
ANK2	16	12
ANK3	17	17
ANKFY1	16	14
ANKRD44	16	16
ANO10	15	16
ANO6	14	13
ANP32A	14	15
ANPEP	14	16
ANXA1	13	14
ANXA11	17	18
ANXA2	15	13
ANXA3	18	16
ANXA4	18	15
ANXA5	21	17
ANXA6	15	17
ANXA7	20	14
AOC3	17	14
AP1B1	14	13
AP1G1	8	12
AP1M1	8	11
AP2A1	13	15
AP2A2	16	17
AP2B1	16	12
AP2M1	13	13
AP2S1	16	16
AP3B1	15	15
AP3D1	14	17
AP3M1	18	19
APCS	16	12
APEH	14	12
APEX1	19	19
API5	16	14
APMAP	19	16
APOA1	14	18
APOA2	17	16
APOA4	20	18
APOB	14	17
APOC1	16	16
APOC2	18	15
APOC3	12	16
APOD	15	12
APOE	18	16
APOH	16	18
APOOL	16	16
APP	13	11
APPL1	17	17
APRT	15	17
AQP1	12	11
AQP4	17	16
AQR	15	15
ARAP1	12	14
ARCN1	16	17
ARF1	18	15
ARF4	15	14
ARF6	16	15
ARHGAP1	15	13
ARHGAP18	14	10
ARHGDIA	16	14
ARHGDIB	21	17
ARHGEF1	15	15
ARHGEF17	18	19
ARL6IP5	16	16
ARL8A	15	13
ARL8B	10	10
ARMC10	16	15
ARPC1A	15	12
ARPC1B	11	15
ARPC2	17	18
ARPC3	16	13
ARPC4	16	20
ARPC5	18	16
ARPC5L	17	15
ARRB1	15	15
ARVCF	15	14
ASAH1	12	19
ASNA1	14	18
ASPH	17	15
ASPN	17	13
ATAD3A	15	16
ATIC	17	16
ATL1	13	12
ATL2	17	17
ATL3	12	15
ATP13A1	12	13
ATP1A1	13	16
ATP1B1	14	15
ATP1B3	13	14
ATP2A2	15	11
ATP2A3	13	14
ATP2B1	14	13
ATP2B4	18	13
ATP2C1	16	10
ATP5A1	14	20
ATP5B	17	16
ATP5C1	15	14
ATP5D	12	14
ATP5F1	16	19
ATP5H	15	11
ATP5I	15	14
ATP5J	9	12
ATP5J2	18	13
ATP5L	10	7
ATP5O	11	13
ATP6V0A1	13	13
ATP6V0D1	18	13
ATP6V1A	19	12
ATP6V1B2	19	10
ATP6V1C1	13	17
ATP6V1E1	19	14
ATP6V1F	15	16
ATP6V1H	13	13
ATP8A1	17	10
AZU1	16	17
B2M	15	13
BAG2	20	10
BAG3	15	19
BAG5	17	18
BAG6	11	15
BAIAP2	12	13
BANF1	15	17
BASP1	16	17
BAX	11	16
BAZ1B	16	16
BCAM	14	17
BCAP31	13	13
BCAT2	18	12
BCKDHA	15	14
BCKDHB	10	12
BCKDK	14	15
BCL2L13	15	13
BCLAF1	13	15
BCS1L	15	15
BGN	18	16
BLVRA	12	13
BLVRB	16	17
BRK1	18	16
BSG	15	11
BST1	14	16
BST2	16	16
BTN3A3	9	12
BUB3	16	11
C14orf159	17	13
C14orf166	16	16
C16orf58	12	12
C1QA	17	15
C1QB	14	18
C1QBP	18	15
C1QC	13	16
C1S	13	14
C3	15	19
C4A	17	15
C4B	15	18
C4BPA	14	18
C5	21	16
C7	14	11
C8A	13	18
C8B	17	17
C8G	13	16
C9	18	15
CA1	13	20
CA2	16	20
CA4	12	10
CACNA2D1	15	18
CACNA2D2	14	15
CACYBP	13	15
CAD	16	14
CADM1	17	13
CALCRL	15	16
CALD1	12	15
CALM3	18	13
CALR	14	16
CALU	17	19
CAMK2D	14	15
CAMK2G	18	16
CAMP	20	19
CAND1	12	15
CANX	11	12
CAP1	18	16
CAPG	13	14
CAPN1	18	19
CAPN2	15	13
CAPN5	15	19
CAPNS1	18	20
CAPRIN1	19	18
CAPZA1	19	15
CAPZA2	15	18
CAPZB	15	15
CARKD	15	17
CASK	17	12
CAST	13	15
CAT	15	15
CAV1	12	16
CAV2	19	15
CBR1	15	15
CBX1	15	15
CBX3	17	21
CBX5	19	16
CCAR1	13	16
CCAR2	15	16
CCDC22	17	16
CCDC47	17	16
CCDC6	18	16
CCNY	16	14
CCT2	19	19
CCT3	17	18
CCT4	18	17
CCT5	17	15
CCT6A	16	19
CCT7	17	17
CCT8	16	15
CD109	13	12
CD14	15	15
CD151	15	16
CD163	13	11
CD2AP	14	17
CD302	20	14
CD34	14	20
CD36	16	14
CD44	15	19
CD46	13	7
CD47	15	14
CD55	14	14
CD59	12	8
CD5L	15	15
CD74	15	12
CD81	21	12
CD9	15	16
CD93	12	14
CD97	21	15
CDC37	15	14
CDC42	17	11
CDC42BPA	12	13
CDC42BPB	11	17
CDC5L	18	13
CDH1	19	15
CDH11	13	12
CDH13	13	17
CDH5	19	17
CES1	16	17
CFD	15	17
CFH	14	12
CFHR5	13	13
CFL1	16	19
CGN	16	14
CGNL1	16	18
CHCHD2	12	13
CHCHD3	12	17
CHD4	17	12
CHERP	19	14
CHID1	15	16
CHMP4B	17	14
CHMP6	11	21
CHP1	14	18
CIB1	14	10
CISD1	12	18
CISD2	16	17
CKAP4	15	13
CKAP5	13	12
CKB	17	20
CLCC1	17	15
CLEC14A	11	11
CLEC3B	14	16
CLIC1	16	19
CLIC2	16	18
CLIC3	15	14
CLIC4	17	16
CLIC5	12	16
CLIC6	16	17
CLINT1	17	16
CLIP1	13	10
CLPB	14	11
CLTB	12	18
CLTC	11	13
CLU	17	14
CMA1	10	11
CNDP2	15	21
CNN1	16	17
CNN2	21	14
CNN3	15	16
CNNM3	14	11
CNOT1	15	13
CNP	10	12
CNPY2	14	13
CNPY3	13	15
COL12A1	17	20
COL14A1	15	15
COL15A1	19	16
COL18A1	18	19
COL1A1	16	19
COL1A2	17	19
COL3A1	19	18
COL4A1	17	17
COL4A2	16	17
COL4A3	17	17
COL4A4	16	21
COL6A1	11	12
COL6A2	12	14
COL6A3	14	9
COL6A5	15	15
COL6A6	16	13
COLEC12	14	19
COLGALT1	17	14
COMT	13	16
COPA	15	17
COPB1	12	14
COPB2	17	20
COPE	20	18
COPG1	16	12
COPS2	11	11
COPS3	12	14
COPS4	15	14
COQ5	17	14
COQ9	13	13
CORO1A	14	18
CORO1B	18	15
CORO1C	15	18
COTL1	15	14
COX4I1	18	16
COX5A	11	13
COX5B	15	15
COX6B1	11	11
COX6C	16	13
COX7A2	15	10
CP	18	18
CPA3	13	18
CPM	12	17
CPNE1	15	13
CPNE2	14	16
CPNE3	19	17
CPOX	16	13
CPSF1	14	14
CPSF3	17	16
CPT1A	13	9
CPT2	16	12
CRAT	15	14
CRELD1	14	14
CRIP2	17	16
CRKL	8	13
CROCC	15	17
CRTAC1	13	13
CRYAB	14	13
CRYZ	13	12
CS	16	18
CSDE1	20	12
CSE1L	15	10
CSK	13	15
CSNK1A1	10	18
CSNK2A1	17	18
CSNK2A2	14	15
CSNK2B	12	13
CSPG4	16	14
CSRP1	15	16
CSRP2	17	15
CSTB	14	18
CTBP1	17	17
CTNNA1	13	17
CTNNB1	11	13
CTNND1	14	12
CTSA	16	16
CTSB	15	16
CTSC	14	18
CTSD	16	18
CTSG	17	15
CTSH	13	11
CTSS	13	18
CTSZ	18	21
CTTN	19	15
CUL3	16	13
CUX1	14	7
CYB5A	13	9
CYB5B	17	16
CYB5R1	15	15
CYB5R3	14	15
CYBB	16	17
CYBRD1	12	9
CYC1	14	15
CYFIP1	11	15
CYP20A1	15	10
CYP27A1	17	13
DAAM1	18	14
DAB2	8	13
DAD1	13	11
DAG1	15	17
DARS	11	14
DARS2	13	15
DAZAP1	16	17
DBI	16	16
DBN1	14	13
DBNL	18	20
DBT	13	18
DCN	12	15
DCTN1	17	13
DCTN2	16	14
DCTN3	16	15
DCTN4	10	14
DCXR	15	17
DDAH1	17	12
DDAH2	18	21
DDB1	12	15
DDOST	19	19
DDRGK1	21	16
DDX1	18	11
DDX17	13	15
DDX18	12	11
DDX23	16	18
DDX39B	16	15
DDX3X	12	13
DDX5	15	16
DDX6	17	13
DDX60	14	14
DECR1	15	16
DEFA3	13	8
DEK	15	15
DERA	15	13
DES	21	15
DHRS4	13	13
DHRS7	13	14
DHRS7B	15	13
DHX15	22	18
DHX30	18	14
DHX9	17	18
DIABLO	13	14
DIAPH1	17	16
DKC1	16	17
DLAT	18	15
DLD	14	15
DLG1	12	15
DLST	12	17
DMD	17	17
DMTN	14	15
DNAJA1	20	19
DNAJA2	16	18
DNAJA3	18	14
DNAJB1	17	11
DNAJB11	19	16
DNAJC10	11	17
DNAJC11	14	10
DNAJC13	18	17
DNAJC5	18	19
DNM1L	11	12
DNM2	18	17
DNPEP	17	16
DOCK1	17	14
DOCK11	16	13
DOCK2	12	8
DOCK4	11	7
DOCK6	10	13
DOCK9	16	17
DPM1	21	17
DPT	17	10
DPYSL2	19	17
DPYSL3	13	12
DST	17	15
DSTN	14	16
DTNA	18	14
DTX3L	22	14
DTYMK	17	15
DUT	17	12
DYNC1H1	16	13
DYNC1I2	13	13
DYNC1LI1	15	13
DYNC1LI2	21	17
DYNLL1	12	13
DYNLL2	15	13
DYNLRB1	14	16
DYSF	14	13
ECE1	16	11
ECH1	13	13
ECHDC1	15	17
ECHS1	18	20
ECI1	19	15
ECI2	15	14
ECM1	17	16
EDC4	19	15
EEA1	17	17
EEF1A1	19	18
EEF1B2	17	17
EEF1D	15	15
EEF1E1	15	15
EEF1G	17	14
EEF2	16	17
EEFSEC	11	9
EFEMP1	17	18
EFEMP2	15	11
EFHD2	16	13
EFR3A	15	12
EFTUD2	14	15
EGFR	19	11
EHD1	23	19
EHD2	15	18
EHD3	22	15
EHD4	14	15
EHHADH	17	19
EIF1	12	12
EIF2AK2	17	16
EIF2S1	15	21
EIF2S2	16	19
EIF2S3	18	14
EIF3A	16	16
EIF3B	17	21
EIF3C	15	14
EIF3D	19	19
EIF3E	14	10
EIF3F	16	13
EIF3G	17	14
EIF3H	13	16
EIF3I	19	17
EIF3L	18	17
EIF3M	17	15
EIF4A1	15	13
EIF4A2	16	16
EIF4A3	18	18
EIF5	15	17
EIF5A	18	15
EIF6	15	12
ELANE	17	17
ELAVL1	15	16
ELMO1	14	16
ELMO2	13	14
ELMOD2	14	17
ELN	17	18
EMC1	13	12
EMC2	14	14
EMD	14	15
EMILIN1	19	16
EMILIN2	13	17
EML4	20	17
ENAH	16	12
ENDOD1	12	14
ENG	15	18
ENO1	17	15
ENPP4	10	15
ENTPD1	17	18
EPB41	17	16
EPB41L1	17	17
EPB41L2	13	17
EPB41L3	18	15
EPB41L5	21	15
EPB42	17	15
EPCAM	17	12
EPHX1	13	15
EPN1	16	15
EPPK1	21	15
EPRS	15	13
EPS15	18	16
EPS15L1	13	17
EPS8L2	13	12
ERAP1	17	18
ERBB2IP	18	15
ERGIC1	11	20
ERGIC2	13	14
ERH	14	16
ERLEC1	17	12
ERLIN1	12	12
ERLIN2	13	15
ERMP1	10	13
ERO1L	12	10
ERP29	21	14
ERP44	19	14
ESAM	15	14
ESD	13	14
ESYT1	16	14
ESYT2	14	13
ETFA	16	18
ETFB	19	18
ETFDH	16	11
ETHE1	13	16
EVL	16	21
EVPL	11	12
EWSR1	18	14
EXOC1	15	15
EXOC2	14	18
EXOC3	15	11
EXOC4	12	12
EXOC7	15	14
EXOC8	16	18
EZR	18	15
F11R	17	16
F13A1	21	17
F2	19	15
F9	16	16
FABP4	16	16
FABP5	13	19
FAF2	19	17
FAHD1	15	14
FAHD2A	17	15
FAM120A	17	17
FAM129A	15	13
FAM129B	18	17
FAM162A	17	14
FAM21C	14	14
FAM3C	20	15
FAM49B	11	14
FAM98B	12	16
FARP1	18	19
FARSA	16	18
FARSB	14	16
FAS	11	16
FASN	17	17
FBL	12	13
FBLN1	18	19
FBLN2	16	13
FBLN5	17	16
FBN1	12	13
FBP1	13	17
FCGRT	13	19
FCHO2	11	14
FDPS	11	14
FDXR	14	16
FECH	15	15
FERMT2	17	13
FERMT3	19	14
FGA	13	17
FGB	14	19
FGG	15	18
FGL2	13	14
FH	17	13
FHL1	16	16
FHL2	18	19
FHL3	16	12
FHOD1	17	15
FIBP	14	13
FKBP15	21	18
FKBP1A	12	17
FKBP2	15	18
FKBP3	16	17
FKBP8	16	10
FKBP9	14	11
FLII	13	13
FLNA	12	14
FLNB	16	18
FLNC	15	18
FLOT1	22	16
FLOT2	12	15
FMNL1	10	14
FMNL2	17	13
FMO3	13	13
FMOD	16	16
FMR1	16	21
FN1	14	16
FNDC3A	15	19
FOLR1	14	12
FOLR2	11	12
FSCN1	18	14
FUBP1	15	18
FUBP3	16	17
FUS	14	16
FXR1	19	15
FYCO1	14	14
G3BP1	18	18
G6PD	15	12
GALNT2	15	10
GANAB	17	16
GAPDH	17	18
GARS	18	17
GATD3A	16	21
GBA	15	13
GBAS	17	18
GBF1	17	13
GBP1	12	16
GC	15	15
GCA	13	14
GCN1L1	9	12
GDI1	13	13
GDI2	15	18
GFM1	16	13
GGT5	18	17
GHDC	16	11
GID8	16	16
GIMAP1	17	21
GIMAP4	10	14
GIMAP5	11	11
GIPC1	15	13
GIT2	15	16
GLG1	10	13
GLIPR2	17	19
GLO1	13	17
GLRX	14	17
GLS	11	16
GLUD1	15	18
GLYR1	20	20
GNA11	17	18
GNA13	15	18
GNAI1	16	15
GNAI2	12	12
GNAI3	12	14
GNAQ	16	15
GNAS	13	19
GNB1	17	11
GNB2	17	17
GNB2L1	15	16
GNB4	14	10
GNG10	13	21
GNG12	16	13
GNG2	10	13
GNG5	16	18
GNG7	12	11
GNS	14	13
GOLGA2	18	12
GOLGA3	18	17
GOLGB1	16	14
GOLIM4	14	14
GORASP2	16	15
GOT2	18	10
GPC4	16	17
GPD1L	8	11
GPD2	14	12
GPI	17	19
GPNMB	15	15
GPR116	14	12
GPR89B	13	13
GPRC5A	15	13
GPX1	15	18
GPX3	20	14
GRB2	18	17
GRHPR	15	20
GRPEL1	9	11
GSN	15	14
GSPT1	14	15
GSR	16	16
GSTK1	19	18
GSTM2	15	13
GSTM3	14	15
GSTP1	16	16
GTF2I	13	10
GTPBP4	16	10
GUCY1B3	17	13
GULP1	15	12
GYG1	15	16
GYS1	14	17
H1F0	8	13
H1FX	9	14
H2AFV	9	11
H2AFY	15	17
H2AFY2	18	15
H3F3A	16	9
H6PD	14	15
HACD3	17	15
HADH	18	18
HADHA	13	19
HADHB	16	15
HARS	13	13
HBA1	21	0
HBB	20	15
HBD	18	18
HCFC1	13	16
HDAC1	16	16
HDGF	16	16
HDGFRP3	12	11
HDLBP	17	16
HEBP2	15	13
HEXA	11	15
HEXB	17	15
HGS	12	15
HIBADH	18	16
HIBCH	18	13
HINT1	16	13
HINT2	15	13
HIP1	16	11
HIST1H1B	17	17
HIST1H1D	15	13
HIST1H2BH	16	17
HIST1H4A	20	28
HIST2H2AA3	19	13
HIST2H2AB	14	13
HK1	15	14
HLA-A	15	18
HLA-B	15	18
HLA-C	20	16
HLA-DPA1	19	13
HLA-DPB1	12	13
HLA-DQB1	14	16
HLA-DRA	16	20
HLA-DRB1	16	15
HLA-E	19	14
HLA-F	16	21
HM13	15	13
HMCN1	13	14
HMGB1	16	18
HMGB2	13	10
HMGCL	12	16
HMOX1	11	11
HMOX2	15	14
HNRNPA0	16	17
HNRNPA1	15	16
HNRNPA2B1	18	15
HNRNPA3	17	17
HNRNPC	17	15
HNRNPD	18	18
HNRNPDL	12	19
HNRNPF	12	14
HNRNPH1	16	13
HNRNPH2	18	14
HNRNPH3	15	15
HNRNPK	18	16
HNRNPL	14	15
HNRNPM	14	17
HNRNPR	17	17
HNRNPU	19	17
HNRNPUL1	13	12
HNRNPUL2	17	18
HOOK3	18	17
HP1BP3	15	15
HPCAL1	11	8
HPRT1	15	17
HPX	17	16
HRAS	15	15
HRG	19	20
HSBP1	13	15
HSD17B10	18	19
HSD17B11	15	16
HSD17B12	15	13
HSD17B4	19	15
HSD17B8	15	17
HSDL2	16	16
HSP90AA1	16	14
HSP90AB1	16	14
HSP90B1	15	19
HSPA12A	13	17
HSPA12B	19	13
HSPA1B	13	16
HSPA2	16	16
HSPA4	12	12
HSPA5	14	18
HSPA8	21	15
HSPA9	20	14
HSPB1	13	19
HSPB6	18	17
HSPD1	22	17
HSPE1	13	15
HSPG2	20	15
HSPH1	11	16
HTRA1	17	14
HUWE1	17	17
HYOU1	19	16
IARS	8	11
IARS2	15	14
IBA57	13	14
ICAM1	18	15
IDH1	18	20
IDH2	18	19
IDH3A	16	15
IDH3B	15	16
IDH3G	16	14
IFI16	17	17
IFI30	14	10
IFIT1	15	15
IGF2R	11	10
IGFBP7	16	14
IGHA1	16	17
IGHG1	15	19
IGHG2	19	10
IGHG3	17	16
IGHG4	16	16
IGHM	18	16
IGHV3-7	14	11
IGJ	12	14
IGKC	12	13
IGKV3-20	16	18
IGLC2	21	17
IGLL5	16	19
IK	21	13
IKBIP	17	16
IL6ST	13	18
ILF2	20	18
ILF3	16	17
ILK	18	20
ILVBL	14	18
IMMT	14	15
IMPDH2	14	14
INF2	14	13
INPP5K	19	14
IPO5	13	12
IPO7	16	14
IQGAP1	21	19
IQGAP2	12	16
ISOC2	15	17
ITCH	13	19
ITGA1	16	18
ITGA2	15	14
ITGA2B	19	17
ITGA3	17	14
ITGA5	13	17
ITGA6	17	13
ITGA7	15	15
ITGA8	18	13
ITGA9	16	16
ITGAL	13	11
ITGAM	21	17
ITGAV	12	17
ITGAX	11	16
ITGB1	15	17
ITGB2	15	19
ITGB3	15	19
ITGB4	17	16
ITGB5	13	14
ITGB6	14	6
ITIH1	15	14
ITIH2	18	18
ITIH4	18	15
ITIH5	11	9
ITPR1	12	9
ITPR2	13	14
ITPR3	15	10
IVD	15	13
JAK1	12	7
JAM2	13	13
JUP	16	13
KANK2	20	18
KANK3	13	10
KARS	14	14
KCNAB2	18	16
KCTD12	16	14
KDELC2	15	14
KDSR	11	13
KHDRBS1	13	14
KHSRP	17	20
KIAA0196	13	14
KIAA1033	16	17
KIAA1462	16	15
KIF13B	13	15
KIF5B	18	20
KIRREL	15	14
KLC1	17	17
KNG1	16	18
KPNA4	20	21
KPNB1	19	17
KRT1	19	17
KRT10	18	12
KRT17	21	17
KRT18	19	13
KRT19	13	13
KRT2	13	14
KRT7	16	16
KRT8	10	17
KRT9	18	14
KTN1	20	18
LACTB	17	15
LAMA2	16	18
LAMA3	17	21
LAMA4	17	15
LAMA5	19	23
LAMB1	15	17
LAMB2	17	15
LAMB3	17	20
LAMC1	19	17
LAMC2	20	20
LAMP1	11	16
LAMTOR1	15	16
LAMTOR3	19	21
LAMTOR5	18	14
LANCL1	14	17
LAP3	14	15
LARS	12	10
LASP1	17	15
LBP	13	17
LBR	15	13
LCN2	18	16
LCP1	15	17
LDHA	16	22
LDHB	20	16
LEMD2	16	17
LEMD3	15	14
LETM1	15	10
LGALS1	19	15
LGALS3	15	17
LGALS3BP	15	16
LGALS9	16	13
LIG3	17	15
LIMA1	14	19
LIMCH1	18	15
LIMD1	12	16
LIMS1	15	11
LIN7C	19	18
LLGL2	12	15
LMAN1	14	14
LMAN2	15	12
LMAN2L	13	13
LMCD1	14	14
LMNA	14	17
LMNB1	15	11
LMNB2	16	19
LMO7	21	13
LMOD1	15	15
LNP	11	12
LNPEP	10	13
LONP1	13	14
LPCAT1	19	16
LPCAT2	15	14
LPHN2	16	12
LPP	17	18
LRP1	19	17
LRPAP1	16	16
LRPPRC	17	12
LRRC47	16	13
LRRC59	18	17
LRRC8C	14	11
LRRFIP1	18	14
LRRFIP2	12	14
LSAMP	18	19
LSP1	19	15
LSS	11	8
LTA4H	18	18
LTBP1	15	18
LTBP2	18	19
LTBP4	16	12
LTF	22	17
LUC7L2	19	18
LUM	14	12
LXN	16	14
LYN	15	13
LYZ	14	14
M6PR	16	17
MACF1	17	16
MAGOH	13	15
MAL2	15	17
MAMDC2	18	14
MANF	13	13
MAOA	17	15
MAOB	17	15
MAP1B	18	16
MAP1S	14	15
MAP4	14	13
MAP4K4	18	11
MAPK1	12	19
MAPK3	16	14
MAPRE1	16	14
2022-03-02	14	13
MARCKS	16	18
MARS	14	13
MATN2	13	18
MATR3	19	18
MBLAC2	12	6
MCAM	16	15
MCCC1	13	14
MCCC2	15	15
MCFD2	16	15
MCU	15	18
MDH1	13	17
MDH2	16	21
ME2	15	17
MECP2	18	16
METAP2	10	10
METTL7A	16	15
MFAP2	15	17
MFGE8	16	13
MFN2	16	14
MGAT1	18	15
MGLL	15	12
MGST3	15	14
MIA2	17	16
MIA3	12	18
MIF	17	16
MLEC	17	13
MLLT4	18	14
MLYCD	14	14
MME	15	14
MMP2	11	11
MMP9	12	17
MMRN1	16	16
MMRN2	18	17
MNDA	7	13
MOGS	13	14
MPO	17	17
MPP1	17	13
MPRIP	18	18
MPST	15	12
MRC1	11	14
MRC2	14	14
MRE11A	13	15
MRPL49	10	11
MRPS22	12	17
MRPS36	17	20
MSN	15	20
MSRA	14	14
MTA2	14	16
MTAP	15	18
MTCH1	12	13
MTCH2	17	12
MT-CO2	17	17
MTDH	17	16
MTHFD1	17	13
MTOR	16	16
MTPN	13	11
MTX1	15	16
MTX2	15	16
MUC1	16	11
MUT	20	18
MVP	15	13
MYADM	16	18
MYCBP	15	15
MYDGF	16	14
MYH10	17	22
MYH11	16	19
MYH14	16	12
MYH9	14	15
MYL12B	12	18
MYL3	10	11
MYL6	19	15
MYL6B	12	11
MYL9	18	17
MYLK	16	18
MYO18A	18	18
MYO1B	17	14
MYO1C	16	16
MYO1D	12	14
MYO1E	15	15
MYO1F	17	22
MYO1G	14	15
MYO5A	13	13
MYO6	13	13
MYOF	15	11
NACA	14	16
NADK2	18	15
NAGK	17	16
NAMPT	15	17
NANS	17	17
NAP1L4	14	13
NAPA	14	10
NAPG	14	12
NAPSA	17	18
NARS	13	11
NAT10	15	16
NBAS	14	13
NCALD	9	13
NCAM2	16	12
NCEH1	18	16
NCKAP1	12	16
NCL	20	17
NCLN	14	15
NCSTN	11	9
NDRG1	19	16
NDUFA10	15	15
NDUFA12	14	15
NDUFA13	16	12
NDUFA5	14	17
NDUFA6	15	15
NDUFA8	22	19
NDUFA9	18	16
NDUFAB1	15	17
NDUFB10	13	15
NDUFB4	13	10
NDUFB6	12	10
NDUFB9	17	14
NDUFS1	16	17
NDUFS2	16	16
NDUFS3	15	13
NDUFS4	11	7
NDUFS6	13	10
NDUFS8	13	10
NDUFV1	14	15
NDUFV2	14	12
NECAP2	14	17
NEDD4L	14	13
NEK7	17	14
NENF	13	15
NES	14	15
NEXN	17	18
NFIB	13	16
NFIC	16	18
NFIX	12	15
NFKB1	18	21
NFS1	12	15
NHP2L1	14	16
NID1	18	19
NID2	15	16
NIPSNAP1	19	19
NLRX1	11	13
NME1	14	13
NME2	15	15
NME3	17	14
NMT1	18	17
NNT	11	12
NOMO2	14	13
NONO	19	20
NOP56	16	18
NOP58	14	16
NOSTRIN	18	16
NPC2	16	10
NPEPPS	10	13
NPM1	20	17
NPNT	16	14
NPTN	14	17
NRM	16	12
NRP1	15	17
NSF	16	20
NSFL1C	19	15
NT5E	11	16
NTN4	10	11
NUCB1	21	15
NUCB2	10	15
NUDT21	13	20
NUMA1	18	16
NUP133	16	13
NUP155	14	11
NUP160	15	11
NUP205	14	32
NUP210	9	13
NUP35	17	16
NUP43	21	17
NUP54	12	13
NUP62	19	15
NUP88	13	12
NUP93	17	17
NUP98	15	14
NUTF2	12	16
OAS2	16	13
OAT	14	10
OCIAD1	14	13
ODF2	17	19
ODR4	13	9
OGDH	12	15
OGN	12	15
OGT	18	14
OLA1	16	13
OLFML1	17	14
OLFML3	17	20
OPA1	16	13
ORM1	18	18
OS9	15	16
OSBPL8	18	14
OSTF1	16	15
OXCT1	17	12
OXSR1	15	11
P4HA1	15	18
P4HB	18	14
PA2G4	16	14
PABPC1	13	16
PABPN1	18	15
PACSIN2	19	20
PACSIN3	17	13
PAFAH1B1	13	12
PAFAH1B2	14	14
PAICS	18	15
PAK2	14	16
PALLD	16	16
PALM	13	14
PAPLN	12	10
PAPSS2	16	13
PARK7	17	16
PARP1	20	20
PARP4	13	17
PARP9	17	13
PARVA	14	18
PBXIP1	11	12
PCBP1	15	14
PCBP2	12	15
PCCA	17	15
PCCB	14	16
PCDH1	14	18
PCK2	15	16
PCMT1	13	15
PCOLCE	13	14
PCYOX1	16	17
PDCD6	13	11
PDCD6IP	18	15
PDE12	16	14
PDGFRB	17	15
PDHA1	14	18
PDHB	22	20
PDHX	16	11
PDIA3	13	19
PDIA4	15	17
PDIA5	17	18
PDIA6	17	19
PDLIM1	18	18
PDLIM2	21	19
PDLIM3	15	15
PDLIM5	16	17
PDLIM7	17	15
PDP1	15	13
PDPR	13	10
PDS5A	15	11
PDS5B	12	16
PDXK	16	19
PEBP1	18	17
PECAM1	15	16
PEF1	14	10
PELP1	13	16
PEX11B	8	14
PF4	16	20
PFDN5	19	17
PFKL	17	17
PFKM	17	13
PFKP	16	20
PFN1	16	21
PGAM1	18	19
PGD	14	18
PGK1	18	21
PGLYRP2	13	19
PGM1	10	12
PGM2	16	12
PGM5	11	15
PGRMC1	10	10
PGRMC2	16	12
PHB	15	18
PHB2	12	16
PHGDH	15	15
PHIP	17	13
PI4K2A	15	15
PICALM	14	15
PIGK	14	14
PIGR	15	10
PIGS	15	12
PIGT	15	16
PIP4K2A	20	23
PITRM1	16	14
PKM	19	16
PLCB3	16	14
PLCD1	19	18
PLD3	15	15
PLEC	18	13
PLEKHO2	16	16
PLG	18	16
PLIN3	19	12
PLOD1	13	16
PLOD3	14	14
PLRG1	20	15
PLS3	13	16
PLSCR1	14	13
PLSCR4	17	12
PLVAP	13	14
PLXDC2	15	14
PLXNA2	19	14
PLXNB2	15	11
PLXNC1	12	8
PLXND1	15	14
PML	15	18
PMPCA	16	10
PMPCB	16	16
PNN	16	19
PNP	20	18
PNPLA6	13	13
PNPT1	14	11
PODN	15	13
PODXL	15	18
POFUT1	20	14
POLR2A	20	15
POLR2B	14	19
POLR2C	17	13
POLR2E	11	19
PON1	16	13
PON2	18	14
POR	17	14
POSTN	13	15
PPA1	11	16
PPA2	17	19
PPAP2B	18	14
PPFIBP1	17	20
PPIA	16	17
PPIB	19	17
PPIL1	12	10
PPL	16	14
PPOX	16	14
PPP1CA	16	14
PPP1CB	13	14
PPP1R12A	16	10
PPP1R7	15	19
PPP1R9B	11	12
PPP2CA	12	12
PPP2R1A	15	12
PPP2R2A	14	12
PPP3CA	16	14
PPP3R1	13	13
PPT1	14	17
PRCP	14	13
PRDX1	18	12
PRDX2	15	16
PRDX3	20	12
PRDX4	12	15
PRDX5	16	14
PRDX6	20	14
PREB	16	18
PRELP	23	17
PREP	15	16
PRKAA1	17	12
PRKACA	16	17
PRKAR1A	16	15
PRKAR2A	16	16
PRKCA	16	15
PRKCD	13	13
PRKCDBP	12	16
PRKCSH	15	15
PRKDC	9	12
PRKG1	18	13
PRKRA	18	14
PRMT1	17	15
PRNP	10	10
PROCR	13	16
PROS1	14	14
PRPF19	18	14
PRPF40A	21	17
PRPF4B	14	10
PRPF6	16	17
PRPF8	12	11
PRPS1	18	16
PRPSAP1	13	18
PRPSAP2	13	15
PRTN3	15	15
PSAP	13	17
PSIP1	14	15
PSMA1	14	18
PSMA2	11	11
PSMA3	18	17
PSMA4	11	14
PSMA5	17	18
PSMA6	16	19
PSMA7	15	15
PSMB1	17	14
PSMB10	12	15
PSMB3	16	12
PSMB4	15	9
PSMB8	16	14
PSMC1	18	17
PSMC2	11	18
PSMC3	19	16
PSMC4	16	14
PSMC5	14	15
PSMC6	16	16
PSMD1	15	15
PSMD11	15	19
PSMD12	13	15
PSMD13	16	13
PSMD14	14	18
PSMD2	12	12
PSMD3	12	18
PSMD4	16	9
PSMD5	13	17
PSMD6	16	16
PSMD7	15	12
PSME1	13	13
PSME2	19	19
PSPC1	17	16
PTBP1	14	15
PTGES2	12	15
PTGES3	11	15
PTGFRN	13	16
PTGIS	17	13
PTGS1	8	9
PTK2	13	12
PTK7	15	17
PTPN1	11	8
PTPN11	12	13
PTPN23	14	15
PTPN6	16	14
PTPRA	17	15
PTPRC	16	15
PTPRG	15	17
PTPRJ	13	15
PTRF	15	18
PTX3	15	16
PUF60	14	19
PURA	10	13
PVRL2	15	13
PXDN	16	16
PXN	16	16
PYCARD	16	17
PYGB	15	17
PYGL	17	15
QARS	13	15
QDPR	13	11
QKI	12	14
QSOX1	18	19
RAB10	17	20
RAB11A	11	14
RAB14	16	12
RAB18	15	14
RAB1A	16	18
RAB1B	17	17
RAB21	11	12
RAB23	15	21
RAB27A	16	17
RAB27B	16	12
RAB2A	21	16
RAB35	11	13
RAB3D	16	15
RAB3GAP1	17	12
RAB5B	15	14
RAB5C	18	11
RAB6A	16	14
RAB7A	17	15
RAB8A	14	13
RAB8B	14	10
RAB9A	15	11
RAC1	14	17
RAD21	16	18
RAD23B	17	18
RAD50	12	14
RAE1	13	20
RAI14	14	16
RALA	15	16
RALB	19	17
RALGAPB	16	15
RALY	19	17
RAN	16	17
RANBP2	15	16
RAP1A	11	14
RAP1B	14	15
RAP2B	12	17
RARRES2	19	18
RARS	15	13
RASIP1	14	17
RBBP4	19	17
RBBP7	15	11
RBM14	16	15
RBM25	9	15
RBM39	16	14
RBM8A	16	15
RBMX	18	15
RCC1	17	19
RCN1	12	17
RCN2	17	12
RDH11	15	18
RDH13	18	17
RDH14	13	7
RDX	18	14
RECQL	18	16
REEP5	15	18
RELA	14	13
RER1	13	11
RFTN1	10	15
RHOA	16	15
RHOG	15	12
RHOT1	14	11
RHOT2	12	11
RMDN2	14	13
RMDN3	16	18
RNASET2	15	15
RNF213	13	14
RNH1	18	18
RNPEP	16	18
RNPS1	16	20
ROCK1	18	14
ROCK2	17	18
RP2	14	16
RPA1	19	15
RPA3	19	11
RPL10	6	6
RPL10A	14	18
RPL11	15	17
RPL12	16	15
RPL13	13	13
RPL13A	14	16
RPL14	9	4
RPL15	12	17
RPL17	16	17
RPL18	16	13
RPL18A	16	17
RPL19	16	13
RPL22	13	12
RPL23A	17	12
RPL27A	17	19
RPL29	10	8
RPL3	10	15
RPL30	11	6
RPL32	12	15
RPL35	14	9
RPL35A	13	17
RPL37A	17	19
RPL4	9	7
RPL5	16	17
RPL6	11	11
RPL7	12	14
RPL7A	10	6
RPL8	8	3
RPL9	14	16
RPLP0	13	15
RPLP1	14	15
RPLP2	22	18
RPN1	14	13
RPN2	15	12
RPRD1B	11	7
RPS10	16	17
RPS11	9	14
RPS12	19	18
RPS13	16	17
RPS14	11	13
RPS15	15	14
RPS15A	14	17
RPS16	10	11
RPS17	13	12
RPS18	11	6
RPS19	12	13
RPS2	11	16
RPS20	11	12
RPS21	13	12
RPS24	11	11
RPS25	12	11
RPS27A	17	19
RPS28	9	12
RPS3	15	16
RPS3A	15	15
RPS4X	13	12
RPS5	18	13
RPS6	14	14
RPS6KA3	10	18
RPS7	16	18
RPS8	13	13
RPS9	19	13
RPSA	19	22
RRAS	14	15
RRAS2	18	16
RRBP1	17	17
RSL1D1	10	15
RSU1	17	20
RTCB	14	14
RTN3	14	14
RTN4	15	13
RUFY1	15	15
RUVBL1	15	12
RUVBL2	14	16
S100A10	18	15
S100A11	16	14
S100A13	16	15
S100A16	9	11
S100A4	14	16
S100A6	20	17
S100A8	18	17
S100A9	22	17
SACM1L	14	14
SAFB2	17	18
SAMHD1	15	18
SAMM50	12	12
SAR1A	11	15
SARG	18	16
SARS	14	13
SARS2	13	9
SBDS	15	21
SBF1	16	13
SBSPON	9	11
SCAMP1	11	12
SCAMP2	19	20
SCAMP3	15	13
SCARB2	14	14
SCCPDH	15	8
SCFD1	18	14
SCFD2	11	14
SCN7A	14	12
SCP2	16	16
SCPEP1	15	16
SCRIB	17	12
SDCBP	17	17
SDF2L1	13	13
SDHA	15	14
SDHB	17	17
SDPR	17	20
SEC11A	12	11
SEC13	15	13
SEC16A	15	12
SEC22B	18	17
SEC23A	15	14
SEC23B	17	16
SEC23IP	14	15
SEC24A	22	17
SEC24B	17	13
SEC24C	15	18
SEC31A	15	17
SEC61A1	15	9
SEC62	14	12
SEC63	12	10
SEH1L	13	16
SEL1L	16	15
SELENBP1	15	17
SEPTIN10	13	18
SEPTIN11	18	15
SEPTIN2	19	16
SEPTIN7	15	19
SEPTIN8	12	14
SEPTIN9	15	15
SERBP1	14	15
SERPINA1	20	15
SERPINA3	16	18
SERPINB1	16	12
SERPINB6	12	13
SERPINC1	21	19
SERPIND1	15	14
SERPINF1	16	13
SERPINF2	11	15
SERPING1	16	12
SERPINH1	18	15
SET	17	14
SF3A1	17	18
SF3A2	14	13
SF3A3	19	14
SF3B1	18	15
SF3B2	19	20
SF3B3	18	17
SF3B5	15	15
SF3B6	17	18
SFPQ	18	19
SFTPA2	15	13
SFTPB	15	15
SFTPC	17	12
SFTPD	13	13
SFXN1	15	16
SFXN3	18	18
SGCB	14	11
SGCD	15	13
SGCE	13	16
SGPL1	14	10
SH3BGRL	17	12
SH3BGRL3	17	15
SH3GL1	19	15
SH3GLB1	13	15
SH3KBP1	16	14
SHMT2	16	19
SIN3A	17	17
SIRPA	17	18
SKIV2L	15	12
SKP1	14	15
SLC12A4	14	12
SLC25A1	15	9
SLC25A11	8	19
SLC25A12	14	10
SLC25A13	13	13
SLC25A20	15	12
SLC25A24	13	12
SLC25A3	15	14
SLC25A4	17	19
SLC25A5	18	12
SLC25A6	11	12
SLC27A1	13	10
SLC2A1	12	15
SLC30A9	14	17
SLC3A2	14	15
SLC44A1	14	14
SLC44A2	14	15
SLC4A1	13	14
SLC9A3R1	14	11
SLC9A3R2	18	19
SLFN5	13	17
SLIRP	14	11
SLK	21	23
SLMAP	12	16
SMARCA2	17	12
SMARCA5	19	15
SMARCC2	19	14
SMARCD2	11	8
SMARCE1	17	14
SMC1A	18	15
SMC3	16	16
SMCHD1	13	17
SMTN	15	15
SMU1	19	16
SNAP23	15	13
SNAPIN	17	9
SNCA	17	17
SND1	18	13
SNRNP200	16	13
SNRNP40	17	17
SNRNP70	18	15
SNRPA1	19	17
SNRPC	15	15
SNRPD1	11	10
SNRPD2	17	13
SNRPD3	15	19
SNRPN	20	18
SNTB1	19	14
SNTB2	16	17
SNX1	15	18
SNX17	19	7
SNX18	13	14
SNX2	15	14
SNX3	20	17
SNX4	13	11
SNX5	19	16
SNX6	15	13
SNX9	20	16
SOD1	18	17
SOD2	10	11
SOD3	19	18
SON	15	14
SORBS1	14	15
SORBS2	12	18
SORBS3	14	15
SORT1	10	13
SP100	11	22
SPAG9	14	16
SPARC	21	16
SPARCL1	13	15
SPCS1	15	17
SPCS2	14	18
SPECC1L	15	18
SPON1	18	22
SPR	16	16
SPTA1	16	15
SPTAN1	16	19
SPTB	15	18
SPTBN1	16	14
SPTLC1	11	9
SPTLC2	14	20
SQRDL	22	16
SRC	14	11
SRI	12	17
SRP14	7	7
SRP54	18	14
SRP68	10	14
SRP9	12	18
SRPR	14	18
SRPRB	12	12
SRPX	12	12
SRPX2	14	15
SRRM2	18	13
SRSF1	13	16
SRSF10	16	15
SRSF2	17	18
SRSF3	16	14
SRSF4	16	14
SRSF7	15	16
SRSF9	11	14
SSB	17	18
SSFA2	16	17
SSR1	13	11
SSR4	13	13
SSRP1	14	19
ST13	14	13
STAB1	11	11
STAG2	16	16
STAM2	17	16
STAT1	18	16
STAT3	18	12
STEAP4	14	17
STIM1	16	14
STIP1	15	16
STK10	16	18
STK3	18	14
STOM	16	16
STOML2	19	16
STRAP	16	13
STRN	19	20
STT3A	12	13
STT3B	11	13
STX11	16	19
STX12	16	12
STX18	14	11
STX4	16	12
STX5	14	13
STX7	15	16
STX8	14	17
STXBP1	14	19
STXBP2	17	17
STXBP3	14	13
SUB1	16	18
SUCLA2	15	15
SUCLG1	16	18
SUCLG2	20	20
SULT1A1	15	17
SUMF2	16	17
SUN1	12	16
SUN2	12	16
SUPT16H	11	16
SUPT5H	20	12
SURF4	17	16
SUSD2	22	15
SVEP1	16	14
SVIL	17	14
SWAP70	16	19
SYNCRIP	19	17
SYNE1	15	18
SYNE2	14	15
SYNE3	15	11
SYNGR2	16	14
SYNJ2BP	13	14
SYNM	17	15
SYNPO	18	16
SYNPO2	16	19
TACSTD2	16	13
TAF15	18	12
TAGLN	15	12
TAGLN2	13	16
TALDO1	15	16
TAOK1	14	7
TAOK3	11	14
TAP1	14	14
TAP2	15	15
TAPBP	12	13
TARDBP	16	12
TBL2	13	10
TBXAS1	14	16
TCEB1	13	12
[truncated: 208 more rows]

## Sheet: 8. LUAD_protein_tumor
The percentage of up-regulations and down-regulations in protein expression data of Xu's LUAD patient cohort tumor samples (n = 103).
gene	count of down-regulation	count of up-regulation		sum of count of down-regulation	sum of count of up-regulation
A1BG	18	15		49459	49363
A2M	17	19		percentage of down-regulation	percentage of up-regulation
AAAS	13	16		0.15631	0.156007
AAK1	19	15
AARS	18	13
AARS2	17	16
AASDHPPT	20	17
ABCC1	15	12
ABCD1	16	15
ABCD3	18	18
ABCE1	15	16
ABCF1	13	19
ABCF2	14	14
ABCF3	17	19
ABHD10	13	17
ABHD11	19	17
ABHD12	17	17
ABHD14B	19	17
ABHD16A	16	19
ABI1	13	15
ABR	15	18
ABRACL	16	21
ACAA1	19	17
ACAA2	16	16
ACACA	19	16
ACAD8	16	19
ACAD9	16	16
ACADM	15	17
ACADS	16	19
ACADSB	17	16
ACADVL	16	16
ACAT1	15	17
ACAT2	17	15
ACBD3	18	19
ACBD5	16	14
ACE	15	15
ACIN1	19	15
ACLY	16	13
ACO1	15	12
ACO2	17	17
ACOT1	15	16
ACOT13	10	15
ACOT9	19	20
ACOX1	16	19
ACP1	15	12
ACP2	13	16
ACSF2	13	16
ACSF3	19	16
ACSL1	13	16
ACSL3	17	17
ACSL4	17	18
ACSL5	15	16
ACSS1	15	18
ACTB	21	24
ACTC1	19	17
ACTG1	14	14
ACTL6A	14	16
ACTN1	16	17
ACTN4	14	16
ACTR10	15	13
ACTR1A	20	14
ACTR1B	22	17
ACTR2	19	17
ACTR3	16	13
ADAM10	17	16
ADAM17	17	18
ADAM9	17	14
ADAR	17	21
ADCK3	18	19
ADD1	19	14
ADD3	19	13
ADH5	20	17
ADK	14	19
ADNP	16	17
ADPGK	15	19
ADPRHL2	18	15
ADRBK1	16	14
ADRM1	20	16
ADSL	13	11
ADSS	16	12
AEBP1	16	21
AFG3L2	19	17
AGFG1	15	18
AGK	17	18
AGL	17	17
AGO1	15	19
AGO2	21	16
AGO3	13	10
AGPS	15	17
AGR2	17	14
AGRN	17	19
AGT	19	14
AHCTF1	16	15
AHCY	17	14
AHCYL1	12	17
AHNAK	12	14
AHSA1	18	15
AHSG	19	23
AIDA	14	13
AIF1	13	18
AIFM1	14	19
AIM1	12	12
AIMP1	12	10
AIMP2	16	19
AIP	17	15
AK1	16	17
AK2	13	21
AK3	13	18
AKAP12	13	17
AKAP13	14	18
AKAP2	15	11
AKAP8L	20	17
AKAP9	23	18
AKR1A1	16	20
AKR1B1	18	14
AKR7A2	19	12
AKT1	16	16
ALAD	18	16
ALB	19	17
ALCAM	18	15
ALDH16A1	13	15
ALDH18A1	18	17
ALDH1A1	18	20
ALDH1B1	15	15
ALDH1L2	19	17
ALDH2	19	19
ALDH3A2	20	15
ALDH4A1	17	20
ALDH5A1	14	19
ALDH6A1	15	18
ALDH7A1	17	18
ALDH9A1	15	16
ALDOA	16	17
ALDOC	17	15
ALG1	15	14
ALG2	17	16
ALG5	16	20
ALG9	10	11
ALOX5	12	13
ALYREF	13	16
AMBP	15	19
AMPD2	18	18
AMPD3	19	14
ANK1	13	19
ANKFY1	20	13
ANKHD1	16	15
ANKRD44	16	18
ANO10	16	16
ANO6	16	15
ANP32A	17	16
ANP32B	12	13
ANP32E	16	17
ANPEP	15	17
ANXA1	20	19
ANXA11	15	14
ANXA2	20	17
ANXA3	10	9
ANXA4	18	19
ANXA5	17	17
ANXA6	14	18
ANXA7	15	13
AOC3	13	14
AP1B1	14	18
AP1G1	16	17
AP1M1	13	17
AP1S1	16	17
AP2A1	19	22
AP2A2	18	16
AP2B1	19	18
AP2M1	9	14
AP2S1	14	11
AP3B1	20	17
AP3D1	16	17
AP3M1	16	16
APCS	16	17
APEH	21	18
APEX1	14	15
API5	13	14
APMAP	12	15
APOA1	18	16
APOA1BP	18	18
APOA2	14	17
APOA4	17	14
APOB	18	17
APOC1	12	16
APOC3	16	21
APOD	15	12
APOE	13	12
APOH	14	19
APOL2	21	16
APOO	13	12
APOOL	18	21
APP	16	19
APPL1	19	17
APPL2	17	17
APRT	26	19
AQR	19	19
ARAF	17	16
ARAP1	13	13
ARCN1	20	16
ARF1	18	14
ARF4	12	18
ARF5	20	19
ARF6	15	18
ARFGAP1	15	14
ARFGAP2	18	15
ARFGAP3	15	11
ARFGEF1	14	17
ARFGEF2	17	16
ARFIP1	17	16
ARFRP1	16	16
ARHGAP1	16	18
ARHGAP17	21	21
ARHGAP18	16	15
ARHGDIA	17	18
ARHGDIB	20	24
ARHGEF1	14	14
ARHGEF12	17	16
ARHGEF17	18	21
ARHGEF2	18	17
ARHGEF6	24	14
ARHGEF7	15	14
ARID1A	16	16
ARL1	18	16
ARL2	16	15
ARL3	16	15
ARL6IP5	18	17
ARL8A	21	17
ARL8B	15	17
ARMC10	21	18
ARMCX3	15	19
ARMT1	17	17
ARPC1A	15	13
ARPC1B	18	16
ARPC2	17	17
ARPC3	10	16
ARPC4	19	16
ARPC5	19	10
ARPC5L	13	16
ARRB1	19	15
ARRB2	14	18
ARSA	18	14
ASAH1	15	11
ASCC3	19	14
ASMTL	15	11
ASNA1	19	17
ASPH	18	16
ASPN	17	16
ASPSCR1	17	14
ATAD1	16	17
ATAD3A	17	19
ATG3	15	15
ATG5	18	18
ATG7	15	11
ATIC	16	16
ATL2	16	16
ATL3	18	17
ATM	19	13
ATP13A1	15	14
ATP1A1	19	17
ATP1B1	16	17
ATP1B3	20	17
ATP2A2	16	16
ATP2A3	18	21
ATP2B1	16	14
ATP2B4	14	18
ATP2C1	19	19
ATP5A1	17	18
ATP5B	15	19
ATP5C1	14	12
ATP5D	11	10
ATP5F1	16	17
ATP5H	14	14
ATP5J	13	17
ATP5J2	15	12
ATP5L	18	16
ATP5O	15	15
ATP6V0A1	17	20
ATP6V0D1	14	19
ATP6V1A	16	19
ATP6V1B2	15	20
ATP6V1C1	19	18
ATP6V1E1	15	19
ATP6V1F	18	15
ATP6V1H	19	18
ATRX	14	11
ATXN10	17	15
ATXN2L	15	16
AUH	19	16
B2M	18	16
BAG3	13	12
BAG5	22	17
BAG6	18	17
BANF1	19	15
BAP18	15	14
BARGIN	17	20
BASP1	17	12
BAX	14	22
BAZ1B	18	16
BCAM	14	18
BCAP31	19	19
BCAS2	17	15
BCAT2	18	14
BCKDHA	16	17
BCKDHB	14	16
BCKDK	18	19
BCL2L13	16	18
BCLAF1	21	17
BCS1L	15	19
BDH1	18	19
BDH2	19	19
BGN	18	17
BICD2	15	13
BLMH	18	18
BLVRA	15	17
BLVRB	18	17
BMP2K	16	13
BOP1	15	16
BPNT1	19	14
BRCC3	18	19
BRD4	16	16
BRIX1	14	16
BRK1	17	16
BSG	15	14
BST1	20	17
BTAF1	20	18
BTF3	18	14
BUB3	18	18
BUD31	9	12
BZW1	18	13
BZW2	16	17
C11orf54	15	18
C14orf159	17	19
C14orf166	20	15
C16orf58	19	12
C16orf62	17	13
C17orf62	13	17
C19orf52	18	21
C1orf123	17	18
C1QB	17	21
C1QBP	17	18
C1QC	12	12
C1R	18	13
C1S	21	20
C2	14	14
C2CD5	18	12
C2orf47	14	15
C3	21	14
C4A	21	14
C4B	16	19
C4BPA	16	17
C5	16	13
C5orf51	17	17
C6	15	17
C7	14	18
C8A	16	16
C9	15	14
C9orf142	17	16
C9orf64	15	12
CA1	14	18
CA2	15	18
CAB39	17	16
CACNA2D1	14	12
CACYBP	14	13
CAD	14	14
CALD1	14	19
CALM3	21	18
CALR	17	16
CALU	19	15
CAMK2D	18	20
CAMK2G	19	10
CAND1	18	18
CANT1	18	16
CANX	18	20
CAP1	18	17
CAPG	16	16
CAPN1	17	18
CAPN2	17	21
CAPNS1	19	18
CAPRIN1	17	13
CAPZA1	18	17
CAPZA2	19	16
CAPZB	20	17
CARHSP1	21	19
CARKD	16	14
CARM1	13	11
CARS	16	16
CASC4	14	19
CASK	15	19
CASP1	18	18
CASP6	12	16
CAST	13	12
CAT	17	19
CAV1	15	14
CBFB	17	20
CBR1	12	15
CBR3	16	13
CBX1	19	15
CBX3	17	21
CBX5	14	14
CC2D1A	13	16
CCAR1	15	18
CCAR2	19	19
CCDC132	16	14
CCDC22	17	16
CCDC47	17	17
CCDC51	16	17
CCDC58	17	15
CCDC6	19	14
CCDC93	12	16
CCT2	13	19
CCT3	13	19
CCT4	17	14
CCT5	19	18
CCT6A	20	17
CCT7	20	17
CCT8	15	17
CCZ1	15	14
CD14	13	18
CD151	18	17
CD163	16	19
CD2AP	18	11
CD44	14	16
CD47	17	14
CD55	15	12
CD59	11	18
CD74	14	15
CD81	20	13
CD9	16	17
CD97	17	18
CDC37	18	19
CDC40	17	19
CDC42	19	15
CDC42BPA	17	20
CDC42BPB	10	12
CDC5L	16	17
CDH1	11	10
CDH13	15	17
CDK11A	14	16
CDK5RAP3	17	18
CDS2	12	8
CDV3	14	11
CEBPZ	20	16
CECR5	16	16
CELF1	16	15
CES1	15	17
CETN2	14	17
CFB	18	22
CFH	15	20
CFHR1	18	15
CFI	15	15
CFL1	16	14
CHAMP1	15	16
CHCHD2	14	17
CHCHD3	17	19
CHD2	13	13
CHD4	19	16
CHERP	15	20
CHID1	15	18
CHMP1A	15	15
CHMP2A	19	13
CHMP4A	20	20
CHMP4B	17	16
CHMP6	17	17
CHORDC1	15	17
CHP1	17	21
CHTOP	20	15
CIAO1	12	17
CIB1	16	15
CIRBP	15	16
CIRH1A	16	17
CISD1	14	18
CISD2	17	19
CKAP4	20	14
CKAP5	16	16
CKB	17	20
CLASP1	12	15
CLCC1	15	17
CLEC3B	20	19
CLIC1	17	16
CLIC4	21	17
CLINT1	13	16
CLIP1	14	13
CLPB	23	23
CLPP	14	20
CLPTM1	17	13
CLPTM1L	15	16
CLPX	13	18
CLTB	12	11
CLTC	15	16
CLU	18	20
CLUH	19	17
CMAS	16	16
CMPK1	13	19
CMTR1	17	17
CNBP	17	13
CNDP2	13	11
CNN2	18	17
CNN3	16	18
CNNM4	18	20
CNOT1	17	17
CNP	16	15
CNPY2	13	11
CNPY3	17	17
COA3	19	17
COA6	12	14
COASY	12	17
COG1	16	16
COG3	18	13
COG4	15	14
COG5	15	13
COG6	15	12
COG7	16	10
COL12A1	19	18
COL14A1	17	15
COL15A1	10	13
COL18A1	14	13
COL1A1	13	17
COL1A2	15	18
COL3A1	18	16
COL4A1	13	15
COL4A2	20	19
COL4A3BP	16	19
COL5A1	17	17
COL5A2	14	12
COL6A1	18	18
COL6A2	15	15
COL6A3	18	17
COLGALT1	19	17
COMMD3	15	16
COMMD4	16	17
COMMD9	17	10
COMT	15	13
COPA	14	15
COPB1	20	15
COPB2	19	17
COPE	21	20
COPG1	14	16
COPG2	10	17
COPS2	15	12
COPS3	16	16
COPS4	10	18
COPS5	14	12
COPS6	14	15
COPS7A	18	18
COPS7B	16	20
COPS8	18	16
COPZ1	18	14
COQ5	15	16
COQ9	18	14
CORO1A	14	14
CORO1B	15	18
CORO1C	16	14
CORO7	17	18
COTL1	14	17
COX4I1	19	15
COX5A	16	18
COX5B	17	13
COX6B1	12	11
COX7A2	14	9
CP	20	16
CPM	18	17
CPNE1	20	18
CPNE2	16	18
CPNE3	14	13
CPOX	14	17
CPPED1	15	17
CPSF1	15	17
CPSF2	16	19
CPSF3	15	19
CPSF6	16	12
CPSF7	14	16
CPT1A	18	23
CPT2	18	17
CPVL	13	11
CRAT	14	20
CRELD1	19	15
CRELD2	16	18
CRIP1	13	15
CRIP2	16	18
CRK	17	17
CRKL	15	13
CRNKL1	21	18
CROCC	15	17
CRTAP	18	16
CRYAB	15	11
CRYZ	17	16
CS	17	16
CSDE1	17	15
CSE1L	12	13
CSK	12	14
CSNK1A1	18	18
CSNK1D	12	10
CSNK2A1	15	21
CSNK2A2	17	16
CSNK2B	18	17
CSPG4	12	14
CSRP1	15	16
CSRP2	17	15
CST3	14	14
CSTB	19	18
CSTF1	15	19
CSTF2	19	18
CSTF3	16	16
CTBP1	15	17
CTBP2	20	17
CTNNA1	11	11
CTNNB1	15	16
CTNNBL1	22	19
CTNND1	14	17
CTPS1	14	18
CTR9	15	18
CTSA	16	19
CTSB	20	19
CTSC	20	21
CTSD	16	18
CTSH	14	16
CTSL	14	16
CTSS	17	18
CTSZ	14	14
CTTN	17	12
CUL1	12	13
CUL2	15	18
CUL3	19	15
CUL4B	16	15
CUL5	17	16
CUTA	15	12
CUX1	13	19
CYB5A	24	20
CYB5B	13	21
CYB5R1	19	15
CYB5R3	18	16
CYBB	21	18
CYC1	20	18
CYCS	19	18
CYFIP1	19	18
CYP20A1	13	13
CYP27A1	17	14
DAD1	15	17
DAG1	16	13
DAGLB	16	17
DAK	15	15
DAP3	17	19
DARS	19	13
DARS2	18	17
DAZAP1	19	18
DBI	20	20
DBN1	18	17
DBNL	19	17
DBT	16	18
DCAF7	14	15
DCN	21	16
DCPS	17	15
DCTN1	17	17
DCTN2	10	12
DCTN4	15	15
DCXR	16	16
DDAH1	14	16
DDAH2	16	16
DDB1	16	14
DDI2	13	18
DDOST	16	14
DDRGK1	15	19
DDT	14	11
DDX1	16	21
DDX17	18	17
DDX18	18	17
DDX19A	19	18
DDX21	19	14
DDX23	19	17
DDX24	16	19
DDX27	14	18
DDX39A	18	18
DDX39B	15	16
DDX3X	15	17
DDX41	16	16
DDX42	16	17
DDX46	16	14
DDX5	15	16
DDX50	15	14
DDX58	17	15
DDX6	17	19
DECR1	17	14
DEF6	12	13
DEK	20	18
DENND4C	14	19
DENR	16	13
DERA	16	20
DERL1	12	17
DFFA	21	21
DGKA	19	19
DHCR7	14	13
DHRS7	15	15
DHRS7B	17	19
DHTKD1	16	17
DHX15	16	17
DHX29	19	19
DHX30	22	17
DHX36	22	10
DHX38	19	15
DHX9	18	17
DIABLO	19	19
DIAPH1	15	17
DIDO1	14	16
DIP2B	18	14
DIS3	11	14
DKC1	16	14
DLAT	17	19
DLD	19	21
DLST	19	17
DNAJA1	18	19
DNAJA2	15	18
DNAJA3	13	19
DNAJB1	14	15
DNAJB11	22	21
DNAJB12	14	18
DNAJC1	15	17
DNAJC10	19	15
DNAJC11	16	14
DNAJC13	16	20
DNAJC3	21	19
DNAJC5	19	15
DNAJC7	10	16
DNAJC8	17	15
DNAJC9	10	13
DNASE2	18	14
DNM1L	18	16
DNM2	22	16
DNPEP	17	15
DNPH1	15	15
DOCK1	15	14
DOCK10	20	17
DOCK11	20	18
DOCK2	14	18
DOCK4	20	16
DOCK6	13	10
DOCK7	13	15
DOCK8	11	17
DOCK9	15	17
DOPEY2	20	17
DPF2	18	22
DPM1	16	15
DPP3	15	17
DPP7	16	12
DPP9	14	11
DPT	22	17
DPY19L1	17	20
DPYSL2	14	20
DPYSL3	16	19
DR1	17	17
DRAP1	13	10
DRG1	14	12
DRG2	16	15
DSCR3	11	10
DSG2	15	15
DSP	15	12
DST	16	13
DSTN	17	18
DTX3L	18	13
DTYMK	16	16
DUSP23	16	10
DUSP3	18	15
DUT	11	15
DYNC1H1	17	15
DYNC1I2	18	18
DYNC1LI1	18	15
DYNC1LI2	20	19
DYNLL1	14	17
DYNLRB1	11	9
DYNLT1	12	13
DYSF	20	15
EBP	18	20
ECE1	20	20
ECH1	14	19
ECHDC1	15	18
ECHS1	16	14
ECI1	19	17
ECI2	17	16
ECM1	18	17
ECM29	13	14
EDC4	17	21
EDEM3	15	18
EEA1	15	17
EEF1A1	15	16
EEF1B2	19	16
EEF1D	16	14
EEF1E1	17	19
EEF1G	12	16
EEF2	16	14
EEFSEC	20	17
EFEMP1	13	18
EFEMP2	17	16
EFHD2	14	16
EFR3A	13	17
EFTUD2	20	18
EGFR	12	11
EHBP1L1	17	14
EHD1	17	13
EHD2	18	14
EHD3	15	13
EHD4	14	16
EHHADH	16	12
EIF1	16	9
EIF2AK2	16	17
EIF2B1	11	11
EIF2B2	20	18
EIF2B3	19	17
EIF2B4	17	15
EIF2B5	15	14
EIF2S1	13	18
EIF2S2	17	20
EIF2S3	17	15
EIF3A	18	20
EIF3B	15	15
EIF3C	16	15
EIF3D	15	11
EIF3E	16	13
EIF3F	19	15
EIF3G	18	18
EIF3H	18	18
EIF3I	13	13
EIF3J	13	12
EIF3K	15	18
EIF3L	14	22
EIF3M	15	18
EIF4A1	17	15
EIF4A2	20	12
EIF4A3	14	18
EIF4B	14	15
EIF4E	17	15
EIF4G1	12	15
EIF4G2	18	17
EIF4H	18	18
EIF5	17	18
EIF5A	16	14
EIF5B	15	14
EIF6	17	21
ELAVL1	13	14
ELMO1	14	18
ELMO2	18	25
ELMOD2	15	10
ELP2	18	20
EMC1	18	17
EMC2	13	17
EMC3	15	16
EMC4	14	18
EMC7	15	16
EMC8	17	17
EMD	17	14
EMG1	15	13
EMILIN1	14	11
EMILIN2	17	18
EML2	17	15
EML3	15	16
EML4	16	16
ENAH	14	12
ENDOD1	16	14
ENG	13	13
ENO1	16	16
ENO2	16	16
ENOPH1	17	13
ENPP4	16	18
ENTPD1	16	16
EOGT	19	17
EPB41	17	17
EPB41L1	13	12
EPB41L2	18	14
EPB41L3	16	18
EPCAM	15	17
EPHX1	21	17
EPN1	17	19
EPPK1	13	18
EPRS	17	14
EPS15	15	15
EPS15L1	18	13
EPS8	16	16
EPS8L2	15	17
ERAP1	19	19
ERBB2	15	19
ERBB2IP	18	17
ERC1	14	10
ERGIC1	16	14
ERGIC2	18	15
ERGIC3	16	17
ERH	15	14
ERI3	13	16
ERLEC1	14	18
ERLIN1	17	17
ERLIN2	19	12
ERMP1	18	23
ERO1L	21	16
ERP29	16	15
ERP44	14	15
ESD	18	17
ESYT1	15	17
ESYT2	18	16
ETF1	15	17
ETFA	17	19
ETFB	12	12
ETFDH	19	15
ETHE1	22	18
EVL	12	15
EVPL	16	17
EWSR1	16	19
EXOC1	20	20
EXOC2	15	16
EXOC3	19	17
EXOC4	16	14
EXOC5	18	19
EXOC6B	18	15
EXOC7	20	22
EXOC8	18	16
EXOSC10	17	18
EXOSC2	12	13
EXOSC3	17	17
EXOSC7	21	11
EXOSC8	17	14
EZR	18	17
F11R	22	20
F13A1	13	16
F2	19	17
F9	19	19
FABP5	16	15
FAF2	20	21
FAH	16	11
FAHD1	15	17
FAHD2A	19	17
FAM114A1	21	20
FAM114A2	12	22
FAM120A	19	16
FAM129A	20	17
FAM129B	14	18
FAM136A	13	17
FAM213A	19	15
FAM21C	15	17
FAM26E	16	16
FAM3C	18	18
FAM45A	13	14
FAM49B	22	20
FAM91A1	20	17
FAM96B	18	17
FAM98A	19	12
FAM98B	14	16
FAP	16	13
FARP1	15	15
FARSA	15	19
FARSB	12	17
FASN	20	13
FBL	18	18
FBLN1	11	13
FBLN2	17	17
FBLN5	17	14
FBN1	19	15
FBP1	15	17
FCGRT	12	16
FCHO2	17	15
FDPS	15	14
FDX1	14	18
FDXR	17	19
FECH	19	17
FEN1	12	15
FERMT2	17	16
FERMT3	20	18
FES	17	17
FGA	16	13
FGB	19	16
FGG	17	14
FH	21	19
FHL2	16	16
FHOD1	18	16
FIP1L1	13	18
FIS1	11	10
FKBP10	20	13
FKBP11	16	20
FKBP15	13	20
FKBP1A	19	12
FKBP2	13	13
FKBP3	12	15
FKBP4	19	17
FKBP5	19	20
FKBP8	18	20
FKBP9	16	13
FLAD1	17	15
FLII	15	16
FLNA	14	19
FLNB	14	13
FLNC	14	14
FLOT1	12	12
FLOT2	16	15
FMNL1	19	18
FMNL2	16	18
FMR1	17	15
FN1	19	18
FN3KRP	16	17
FNBP1	13	18
FNDC3A	12	14
FNDC3B	19	18
FNTA	18	16
FRYL	12	17
FSCN1	19	17
FTH1	17	16
FTL	19	20
FTSJ3	12	15
FUBP1	16	16
FUBP3	16	20
FUCA1	16	13
FUK	19	14
FUS	16	15
FXR1	19	17
FXR2	14	16
FYCO1	21	21
G3BP1	19	19
G3BP2	16	17
G6PD	16	17
GAA	12	15
GABPA	14	11
GAK	15	18
GALE	13	16
GALK1	14	16
GALM	17	20
GALNT1	19	21
GALNT2	15	18
GALNT7	11	13
GANAB	15	16
GAPDH	14	17
GAPVD1	14	17
GAR1	12	21
GARS	17	16
GART	16	12
GATAD2A	16	19
GATD3A	12	16
GBA	17	19
GBAS	16	16
GBE1	15	13
GBF1	15	17
GBP1	17	21
GC	17	14
GCA	11	16
GCC1	12	18
GCLM	13	10
GCN1L1	19	14
GDI1	16	18
GDI2	17	18
GEMIN5	17	19
GET4	15	14
GFM1	17	17
GFPT1	17	19
GGCT	19	16
GGH	14	16
GGT5	14	11
GHDC	14	14
GID8	20	20
GIGYF2	10	11
GIMAP1	15	14
GIMAP4	13	14
GIPC1	18	12
GIT1	14	19
GIT2	22	19
GK	17	15
GLA	19	17
GLB1	19	16
GLG1	16	21
GLIPR2	14	14
GLO1	17	13
GLOD4	15	11
GLRX	18	17
GLRX3	14	18
GLRX5	18	20
GLS	18	15
GLTP	19	17
GLUD1	13	17
GLUL	16	12
GLYR1	19	18
GM2A	17	19
GMDS	14	14
GMFB	16	15
GMPPA	19	12
GMPPB	15	15
GMPR2	18	13
GMPS	16	15
GNA11	16	18
GNA13	21	18
GNAI2	23	16
GNAI3	15	19
GNAQ	18	16
GNAS	17	14
GNB1	15	13
GNB2	16	14
GNB2L1	20	21
GNB4	13	12
GNG12	16	15
GNG5	17	18
GNL1	16	14
GNL3	12	16
GNPDA1	18	17
GNPDA2	18	16
GNS	15	16
GOLGA2	18	18
GOLGA3	16	18
GOLGA4	16	18
GOLGA5	13	15
GOLGB1	13	18
GOLIM4	15	14
GOLM1	18	15
GOLPH3	19	17
GOPC	17	17
GORASP2	17	15
GOSR1	16	20
GOSR2	15	16
GOT1	17	18
GOT2	21	18
GPC4	13	14
GPD1L	14	18
GPD2	15	19
GPI	18	14
GPN1	12	16
GPNMB	16	15
GPR89B	14	17
GPS1	16	16
GPX1	15	15
GPX3	16	14
GPX4	15	19
GRAMD4	19	19
GRB2	15	16
GRHPR	16	18
GRIPAP1	13	15
GRN	14	15
GRPEL1	18	18
GRSF1	17	18
GSDMD	19	15
GSK3B	8	7
GSN	16	13
GSPT1	13	13
GSR	17	18
GSS	17	16
GSTK1	12	18
GSTO1	15	10
GSTP1	20	15
GTF2I	17	17
GTF3C1	17	13
GTF3C4	15	16
GTPBP1	20	17
GTPBP4	16	17
GUCY1B3	16	15
GUK1	10	13
GUSB	19	17
GYG1	12	14
GYS1	16	16
H1F0	19	20
H1FX	17	16
H2AFV	14	20
H2AFY	19	17
H3F3A	15	10
H6PD	17	21
HACD3	14	18
HADH	13	19
HADHA	16	16
HADHB	17	15
HAGH	20	16
HARS	12	18
HARS2	18	17
HBA1	19	24
HBB	22	24
HBD	14	15
HBS1L	19	18
HCFC1	20	16
HCLS1	14	17
HDAC1	16	13
HDAC2	12	15
HDAC6	17	16
HDGF	18	14
HDHD2	16	17
HDHD3	11	18
HDLBP	18	15
HEATR1	14	20
HEATR5B	11	11
HEBP1	17	15
HEBP2	17	20
HECTD1	17	18
HECTD3	14	16
HEXA	13	14
HEXB	18	16
HGS	15	15
HIBADH	21	16
HIBCH	23	19
HINT1	19	17
HINT2	16	19
HINT3	12	12
HIP1	16	17
HIP1R	14	14
HIST1H1B	15	16
HIST1H1D	14	17
HIST1H2BH	14	13
HIST1H4A	14	22
HIST2H2AA3	20	9
HK1	18	16
HK3	18	15
HLA-A	23	15
HLA-B	15	16
HLA-C	19	19
HLA-DPA1	16	19
HLA-DRA	19	16
HLA-DRB1	15	18
HLA-E	14	18
HM13	17	18
HMGA1	14	15
HMGB1	17	14
HMGB2	20	18
HMGB3	17	20
HMGCL	19	16
HMHA1	19	16
HMOX1	17	14
HMOX2	17	21
HNMT	21	14
HNRNPA0	19	17
HNRNPA1	17	17
HNRNPA2B1	17	16
HNRNPA3	15	17
HNRNPAB	20	16
HNRNPC	17	18
HNRNPD	17	14
HNRNPDL	15	16
HNRNPF	19	20
HNRNPH1	19	15
HNRNPH2	17	16
HNRNPH3	17	19
HNRNPK	13	14
HNRNPL	15	14
HNRNPLL	14	17
HNRNPM	16	18
HNRNPR	19	16
HNRNPU	17	16
HNRNPUL1	18	15
HNRNPUL2	18	17
HOOK3	18	19
HP1BP3	21	16
HPCAL1	13	16
HPRT1	15	15
HPX	19	17
HRAS	12	17
HRG	20	20
HS1BP3	16	14
HS2ST1	13	14
HSBP1	16	13
HSD17B10	16	16
HSD17B11	19	18
HSD17B12	9	14
HSD17B4	15	16
HSDL2	15	15
HSP90AA1	16	18
HSP90AB1	15	18
HSP90B1	19	17
HSPA13	14	19
HSPA1B	15	14
HSPA4	17	19
HSPA5	17	15
HSPA8	20	18
HSPA9	20	17
HSPB1	16	19
HSPBP1	19	14
HSPD1	16	11
HSPE1	11	17
HSPG2	16	13
HSPH1	16	19
HTATIP2	17	13
HTATSF1	14	18
HTRA2	10	14
HTT	18	15
HUWE1	15	19
HYOU1	18	18
IAH1	18	17
IARS	17	14
IARS2	16	17
IBA57	18	17
ICAM1	17	15
IDE	18	16
IDH1	19	16
IDH2	16	15
IDH3A	15	19
IDH3B	15	18
IDH3G	11	18
IFI16	17	18
IFI30	13	15
IFI35	15	16
IFIT1	20	20
IFIT3	19	23
IGF2R	14	16
IGFBP7	15	19
IGHA1	13	20
IGHA2	20	15
IGHG1	16	17
IGHG2	15	21
IGHG3	17	15
IGHG4	17	16
IGHM	16	16
IGHV3-7	19	17
IGJ	18	16
IGKC	16	18
IGKV3-20	16	16
IGLC2	17	17
IGLL5	11	16
IK	17	18
IKBIP	13	18
IKBKAP	14	14
IKBKB	16	21
IKBKG	10	22
IL16	15	18
IL4I1	19	15
ILF2	15	17
ILF3	11	18
ILK	16	13
ILVBL	11	18
IMMT	12	18
IMPA1	18	16
IMPAD1	18	17
IMPDH1	12	13
IMPDH2	14	15
INF2	15	16
INPP5D	18	20
INPPL1	12	14
INTS1	11	15
INTS3	14	13
INTS4	16	17
IPO4	12	16
IPO5	19	20
IPO7	15	15
IPO9	18	17
IQGAP1	19	17
IQGAP2	12	14
IRF2BPL	15	15
IRGQ	16	17
ISG15	15	16
ISOC1	16	18
ISOC2	19	16
IST1	15	20
ITCH	16	15
ITGA1	17	16
ITGA2	19	18
ITGA3	18	19
ITGA5	19	16
ITGA6	11	14
ITGAL	14	17
ITGAM	15	16
ITGAV	13	16
ITGAX	17	18
ITGB1	14	18
ITGB2	18	16
ITGB5	19	18
ITIH1	15	16
ITIH2	15	16
ITIH4	21	14
ITPA	13	16
ITPR1	18	12
ITPR2	13	22
ITPR3	13	16
ITSN1	18	18
ITSN2	15	18
IVD	15	14
JAK1	13	14
JUP	12	17
KANK2	15	17
KARS	19	21
KCNAB2	17	20
KCTD12	13	17
KDELC2	15	13
KDM1A	14	19
KDM3B	12	12
KDSR	13	15
KHDRBS1	17	13
KHSRP	22	19
KIAA0020	18	16
KIAA0196	17	14
KIAA1033	22	19
KIAA1217	11	12
KIAA1429	12	11
KIAA1598	16	15
KIAA2013	16	15
KIDINS220	18	19
KIF13B	16	18
KIF2A	21	15
KIF5B	13	15
KLC1	15	17
KNG1	19	20
KPNA3	18	19
KPNA4	18	18
KPNA6	16	15
KPNB1	13	19
KRT1	19	16
KRT10	16	14
KRT17	13	13
KRT18	17	15
KRT19	17	17
KRT2	20	15
KRT7	12	12
KRT8	16	16
KRT9	14	14
KTN1	14	18
LACTB	14	17
LACTB2	18	17
LAMA4	17	16
LAMA5	15	10
LAMB1	17	17
LAMB2	18	13
LAMC1	12	12
LAMP1	17	14
LAMP2	18	15
LAMTOR1	13	15
LAMTOR2	17	19
LAMTOR3	11	13
LAMTOR5	14	17
LANCL1	16	20
LANCL2	13	14
LAP3	20	17
LARP1	15	15
LARP7	9	13
LARS	15	16
LARS2	19	18
LAS1L	13	18
LASP1	20	18
LBP	16	19
LBR	16	20
LCLAT1	13	17
LCP1	19	18
LCP2	17	14
LDHA	16	15
LDHB	21	16
LEMD2	21	14
LEMD3	15	16
LEPRE1	14	17
LETM1	18	20
LGALS1	17	15
LGALS3	14	15
LGALS3BP	16	12
LGALS9	17	18
LGMN	11	13
LIG3	16	18
LIMA1	13	14
LIMCH1	13	15
LIMS1	18	15
LIN7C	13	17
LIPA	15	13
LLGL2	16	16
LMAN1	17	12
LMAN2	15	17
LMAN2L	19	16
LMCD1	16	13
LMF2	20	15
LMNA	15	11
LMNB1	17	15
LMNB2	16	18
LMO7	15	18
LNP	19	15
LNPEP	21	15
LONP1	16	18
LPCAT1	20	18
LPCAT2	16	16
LPP	19	17
LPXN	16	15
LRBA	17	22
LRCH4	18	19
LRP1	15	12
LRPAP1	13	14
LRPPRC	20	21
LRRC16A	18	18
LRRC40	19	17
LRRC47	19	20
LRRC59	18	17
LRRFIP1	13	14
LRRFIP2	16	17
LSM1	15	14
LSM14A	16	15
LSM2	15	14
LSM8	16	14
LSP1	20	16
LSS	18	18
LTA4H	19	18
LTBP1	16	17
LTBP2	17	15
LUC7L2	16	16
LUC7L3	15	22
LUM	13	15
LYN	17	16
LYPLA1	11	21
LYPLA2	16	13
LYPLAL1	10	13
LYZ	17	17
LZTFL1	20	15
M6PR	11	17
MACF1	12	17
MAD1L1	11	12
MAGOH	19	17
MAGT1	15	13
MAN1A1	13	18
MAN1A2	18	15
MAN1B1	17	14
MAN2A1	19	20
MAN2B1	16	18
MANF	16	15
MAOA	17	17
MAOB	19	19
MAP1B	15	12
MAP1S	13	11
MAP2K2	15	14
MAP4	19	15
MAPK1	16	15
MAPK14	16	15
MAPK3	16	17
MAPRE1	18	16
MAPRE2	16	12
2022-03-02	18	18
MARCKS	11	15
MARK2	14	17
MARS	18	14
MAT2A	18	16
MAT2B	12	11
MATR3	16	17
MAVS	15	19
MBNL1	14	13
MBOAT7	15	19
MCAM	15	16
MCCC1	16	16
MCCC2	15	15
MCM3	17	19
MCTS1	15	16
MCU	19	18
MDH1	18	16
MDH2	17	19
ME2	17	21
MECP2	17	14
MEMO1	20	16
MESDC2	15	18
METAP1	12	18
METAP2	13	11
METTL7A	19	12
MFAP2	20	16
MFF	19	17
MFGE8	19	14
MFN1	16	16
MFN2	18	18
MGAT1	15	14
MGMT	15	13
MGST1	22	14
MGST3	14	17
MIA2	6	15
MIA3	13	16
MICAL1	10	13
MICU1	17	16
MICU2	16	16
MIF	21	14
MIOS	18	19
MLEC	19	14
MLLT4	12	18
MLYCD	18	18
MMAA	17	16
MMAB	13	14
MMP2	13	17
MMRN2	13	17
MMS19	19	15
MNDA	19	16
MOB4	23	16
MOGS	15	14
MOV10	12	18
MPDU1	12	15
MPO	17	20
MPRIP	14	14
MPST	13	19
MRC2	17	17
MRE11A	13	15
MRI1	17	17
MROH1	14	16
MRPL11	16	18
MRPL12	13	14
MRPL17	15	19
MRPL19	15	18
MRPL24	14	14
MRPL28	18	15
MRPL37	18	16
MRPL39	15	14
MRPL4	14	16
MRPL41	14	12
MRPL44	17	17
MRPL46	17	13
MRPL48	12	15
MRPL50	14	18
MRPS22	16	13
MRPS23	13	14
MRPS27	14	15
MRPS30	16	23
MRPS31	13	17
MRPS34	18	17
MRPS9	18	17
MRTO4	20	21
MSH2	19	21
MSI2	18	15
MSN	12	13
MSRA	14	16
MTA2	15	17
MTAP	22	15
MTCH1	17	17
MTCH2	19	16
MT-CO2	18	18
MTDH	11	17
MTHFD1	14	18
MTHFD1L	14	17
MTIF2	16	14
MTOR	18	19
MTPN	11	12
MTX1	19	19
MTX2	19	21
MUC1	13	8
MUT	11	17
MVP	14	15
MX1	18	21
MYADM	14	15
MYBBP1A	15	18
MYCBP	13	12
MYCBP2	16	20
MYD88	15	15
MYDGF	16	15
MYH10	14	16
MYH11	16	18
MYH14	10	11
MYH9	21	21
MYL12B	18	15
MYL6	15	18
MYL6B	20	14
MYL9	13	15
MYLK	19	16
MYO18A	14	14
MYO1B	14	16
MYO1C	17	16
MYO1D	14	13
MYO1E	18	20
MYO1F	20	17
MYO1G	14	16
MYO5A	17	19
MYO5C	16	22
MYO6	18	14
MYO9B	15	20
MYOF	12	15
MZB1	15	18
NAA10	13	17
NAA15	13	17
NAA50	18	13
NACA	14	15
NADK2	16	17
NAE1	16	18
NAGK	14	17
NAGLU	12	16
NAMPT	19	16
NANS	13	16
NAP1L1	18	16
NAP1L4	15	18
NAPA	19	14
NAPG	17	17
NAPRT	18	18
NARS	15	15
NARS2	19	17
NASP	16	16
NAT10	16	14
NBAS	20	15
NCBP1	15	18
NCEH1	18	18
NCF2	14	16
NCF4	11	17
NCK1	17	17
NCKAP1	19	16
NCKAP1L	15	17
NCKIPSD	13	14
NCL	16	12
NCLN	14	19
NCOA5	18	16
NCSTN	18	15
NDRG1	23	17
NDUFA10	20	19
NDUFA12	19	21
NDUFA13	17	15
NDUFA2	17	12
NDUFA5	17	12
NDUFA6	17	19
NDUFA7	9	8
NDUFA8	18	14
NDUFA9	15	16
NDUFAB1	19	14
NDUFAF4	22	17
NDUFB1	15	14
NDUFB10	12	12
NDUFB3	14	12
NDUFB4	21	15
NDUFB5	18	19
NDUFB8	19	16
NDUFB9	17	19
NDUFS1	19	16
NDUFS2	17	14
NDUFS3	22	19
NDUFS5	14	13
NDUFS6	13	15
NDUFS7	16	18
NDUFS8	16	16
NDUFV1	21	18
NDUFV2	16	16
NECAP2	14	15
NEK7	14	15
NEK9	13	16
NELFB	15	13
NEMF	16	13
NF1	15	13
NFIC	18	19
NFKB1	18	17
NFKB2	17	18
NFS1	17	20
NFU1	16	15
NHLRC2	14	15
NHP2L1	17	18
NID1	18	15
NID2	19	17
NIF3L1	16	18
NIPBL	16	15
NIPSNAP1	18	17
NIT1	17	16
NIT2	17	15
NLN	16	16
NLRX1	13	11
NME1	18	16
NME2	18	20
NME3	22	16
NMI	15	14
NMT1	12	15
NNMT	15	18
NNT	20	18
NO66	15	18
NOL3	20	17
NOL6	16	19
NOMO2	19	21
NONO	15	18
NOP2	17	14
NOP56	19	19
NOP58	16	17
NOP9	15	18
NPC1	14	15
NPC2	13	19
NPEPL1	15	16
NPEPPS	18	15
NPLOC4	17	15
NPM1	19	17
NPTN	15	17
NRBP1	14	13
NRP1	16	18
NSDHL	17	14
NSF	17	17
NSFL1C	16	18
NSUN2	16	17
NT5C2	17	12
NT5DC1	16	14
NT5E	17	17
NUBP1	16	14
NUBP2	17	15
NUCB1	18	16
NUCB2	18	12
NUDC	14	18
NUDCD1	20	12
NUDCD2	19	20
NUDT16	17	19
NUDT21	14	20
NUDT5	18	16
NUMA1	12	19
NUMB	15	14
NUP107	21	21
NUP133	18	19
NUP153	17	17
NUP155	13	20
NUP160	18	22
NUP188	17	19
NUP205	28	19
NUP210	9	12
NUP214	19	20
NUP35	14	18
NUP37	20	18
NUP43	15	14
NUP50	18	14
NUP54	18	16
NUP62	19	20
NUP85	15	19
NUP88	14	15
NUP93	13	18
NUP98	19	19
NUPL1	13	18
NUTF2	17	19
NXF1	16	18
OAS2	13	18
OAS3	19	19
OAT	17	18
OCIAD1	17	16
OCIAD2	19	16
ODR4	14	13
OGDH	19	19
OGN	16	19
OGT	16	19
OLA1	18	16
OLFML3	16	18
OPA1	18	16
OPTN	17	19
ORM1	21	12
OS9	14	16
OSBP	20	19
OSBPL8	16	16
OSBPL9	17	16
OSGEP	16	13
OSTF1	19	17
OTUB1	13	19
OXCT1	15	16
OXSR1	17	16
P2RX4	17	16
P4HA1	19	17
P4HA2	13	15
P4HB	16	15
PA2G4	14	15
PABPC1	12	16
PABPC4	18	11
PABPN1	16	18
PACS1	15	16
PACSIN2	13	15
PAFAH1B1	19	17
PAFAH1B2	15	11
PAFAH1B3	15	17
PAICS	14	14
PAIP1	20	19
PAK1	14	14
PAK2	19	15
PALLD	18	19
PANK4	15	16
PAPOLA	16	14
PAPSS1	15	13
PAPSS2	18	15
PARK7	16	21
PARP1	19	17
PARP14	17	19
PARP4	13	16
PARP9	16	20
PARS2	18	15
PARVA	18	12
PAXBP1	16	13
PBDC1	14	13
PBXIP1	17	16
PC	15	18
PCBD1	19	18
PCBP1	18	16
PCBP2	17	18
PCCA	14	17
PCCB	16	16
PCIF1	14	14
PCK2	16	20
PCMT1	19	19
PCNA	15	13
PCYOX1	17	17
PCYT1A	12	16
PDAP1	12	9
PDCD10	13	14
PDCD11	18	17
PDCD4	18	17
PDCD5	14	13
PDCD6	14	13
PDCD6IP	21	18
PDE12	12	16
PDGFRB	15	18
PDHA1	22	19
PDHB	20	18
PDHX	16	21
PDIA3	18	11
PDIA4	16	24
PDIA5	18	19
PDIA6	18	18
PDK3	13	17
PDLIM1	12	14
PDLIM5	17	18
PDLIM7	14	16
PDP1	16	13
PDPR	14	15
PDS5A	19	19
PDS5B	19	21
PDXDC1	15	16
PDXK	16	13
PEA15	16	17
PEBP1	17	18
PECAM1	13	18
PEF1	17	18
PELP1	13	17
PEPD	13	14
PES1	17	14
PEX11B	14	14
PEX14	17	19
PEX19	14	14
PFAS	15	10
PFDN1	14	17
PFDN2	16	15
PFDN5	16	14
PFDN6	19	17
PFKL	18	13
PFKM	19	15
PFKP	14	11
PFN1	17	18
PGAM1	19	17
PGAM5	21	18
PGD	17	14
PGK1	15	17
PGLS	14	17
PGLYRP2	16	14
PGM1	16	16
PGM2	19	13
PGM3	23	21
PGRMC1	16	14
PGRMC2	17	17
PHB	21	18
PHB2	20	17
PHF5A	19	18
PHGDH	14	17
PHIP	23	20
PHPT1	17	15
PI4K2A	17	22
PI4KA	16	15
PICALM	13	19
PIGK	16	16
PIGS	17	18
PIGT	16	18
PIK3C2A	13	17
PIK3C3	7	15
PIK3R4	15	12
PIN1	18	14
PIP4K2A	13	14
PIP4K2C	12	12
PITHD1	12	14
PITPNA	14	13
PITPNB	20	17
PITRM1	13	13
PKM	16	17
PKN1	16	13
PKN2	17	20
PLA2G4A	23	18
PLAA	16	17
PLBD1	15	15
PLBD2	15	15
PLCB3	12	14
PLCG2	16	17
PLD3	11	14
PLEC	14	15
PLEK	21	17
PLEKHF1	15	13
PLEKHO2	15	17
PLG	15	13
PLGRKT	19	17
PLIN3	19	16
PLOD1	15	17
PLOD3	17	17
PLRG1	15	14
PLS1	16	14
PLS3	19	16
PLXDC2	15	20
PLXNA1	19	16
PLXNB2	11	18
PML	21	16
PMM2	16	9
PMPCA	15	19
PMPCB	18	14
PMVK	13	16
PNN	14	17
PNP	16	14
PNPLA6	21	19
PNPO	17	16
PNPT1	18	16
POFUT1	15	13
POGZ	15	15
POLDIP2	21	15
POLDIP3	12	16
POLR1C	18	14
POLR2A	15	17
POLR2B	18	18
POLR2C	16	14
POLR2E	26	20
POLR2H	14	13
POLR2I	14	15
PON2	16	15
POR	20	19
POSTN	18	20
PPA1	19	18
PPA2	15	20
PPCS	17	14
PPFIA1	18	13
PPFIBP1	16	17
PPIA	14	15
PPIB	16	12
PPIC	11	12
PPID	15	12
PPIE	15	18
PPIG	17	17
PPIH	15	18
PPIL1	18	20
PPIL3	14	20
PPL	13	15
[truncated: 1,074 more rows]
