# Supplementary material for: Hub Genes in Non-Small Cell Lung Cancer Regulatory Networks
Source: Biomolecules. 2022 Nov 29;12(12):1782. doi: 10.3390/biom12121782 (PMC9776006; doi:10.3390/biom12121782)
Supplement: Supplementary file 1 [file biomolecules-12-01782-s001.zip › Supplementary file 4.xlsx]

## Sheet: README
sheet	description
sheet1	Genes in the CD27, PD1, and PDL1 multi-omics association network
sheet2	Genes in the multi-omics network of the 7-gene signature in NSCLC tumors

## Sheet: sheet1
CD27, PD1, and PDL1 multi-omics association network
Ye, Q., et al., Immune-Omics Networks of CD27, PD1, and PDL1 in Non-Small Cell Lung Cancer. Cancers (Basel), 2021. 13(17).
CD27
CD274
F2RL3
NDUFS8
OR4K1
POLA1
POLR1B
PSMC3
TGM5
VIRMA
BUB3
COPA
EIF2AK3
EIF2B3
FOSL1
FPR1
LSM3
MYC
PDCD1
POLR2F
RPL32
RPS18
SLC25A26
SNRPE
SPP1
CSE1L
MCM5
PMPCB
PSMD11
URM1

## Sheet: sheet2
Multi-omics network of the 7-gene signature in NSCLC tumors
Ye, Q., et al., A Multi-Omics Network of a Seven-Gene Prognostic Signature for Non-Small Cell Lung Cancer. Int J Mol Sci, 2021. 23(1).
ABCC4
CCL19
CD27
DAG1
FUT7
SLC39A8
ZNF71
AKAP8L
ARSE
C10orf10
C3AR1
CCR1
CCR2
CD274
CD80
CDH3
CPNE8
CSPP1
CTSH
DEFB103A
DNPEP
DSG3
F13A1
FOXF1
GIMAP1
GPX2
HLA-DMB
HLA-F
HNMT
KLHL6
LAIR1
LY75
P2RY13
POF1B
PRDM1
PRRX1
PTAFR
RGS17
SERPINB5
SERPING1
SH2D1A
SLC12A2
SPPL2A
STARD3
TGM5
TMEM14C
TMPRSS12
TNFAIP8L2
TNFSF12-TNFSF13
TRIM22
TRIM29
TTC16
WIPI1
ZBED2
ZC3HC1
ZNF671
CDCA3
UPF3B
ERH
IFITM3
KRT17
NFS1
ABCA13
ATP1B4
AKR1C1
AKR1C2
