# Supplementary material for: Hub Genes in Non-Small Cell Lung Cancer Regulatory Networks
Source: Biomolecules. 2022 Nov 29;12(12):1782. doi: 10.3390/biom12121782 (PMC9776006; doi:10.3390/biom12121782)
Supplement: Supplementary file 1 [file biomolecules-12-01782-s001.zip › Supplementary file 6.xlsx]

## Sheet: README
ToppFun enrichment analysis results of the gene and protein co-expression network of selected seven gene in Figure 4.
Cytoband	Significant cytoband enrichment analysis results.
Gene Family	Significant gene family enrichment analysis results.

## Sheet: Cytoband
Category	ID	Name	Source	p-value	q-value Bonferroni	q-value FDR B&H	q-value FDR B&Y	Hit Count in Query List	Hit Count in Genome	Hit in Query List
Cytoband	1p36.13	1p36.13		0.001037	0.02696	0.01911	0.07368	2	56	MRTO4,RCC2
Cytoband	20q11.23-q12	20q11.23-q12		0.001694	0.04405	0.01911	0.07368	1	2	CTNNBL1
Cytoband	17q21.31	17q21.31		0.002206	0.05734	0.01911	0.07368	2	82	NMT1,STAT3
Cytoband	18p11	18p11		0.00423	0.11	0.0275	0.106	1	5	AFG3L2
Cytoband	13q21.2	13q21.2		0.005918	0.1539	0.03077	0.1186	1	7	DIAPH3
Cytoband	7q21-q22	7q21-q22		0.008443	0.2195	0.03383	0.1304	1	10	AKAP9
Cytoband	20p11.2	20p11.2		0.009284	0.2414	0.03383	0.1304	1	11	CRNKL1
Cytoband	2q21.3	2q21.3		0.01264	0.3286	0.03383	0.1304	1	15	DARS1
Cytoband	2p22.2	2p22.2		0.01264	0.3286	0.03383	0.1304	1	15	CEBPZ
Cytoband	17q21.3	17q21.3		0.01348	0.3504	0.03383	0.1304	1	16	CDC6
Cytoband	10q21	10q21		0.01431	0.3721	0.03383	0.1304	1	17	SGPL1
Cytoband	12p11.21	12p11.21		0.01848	0.4806	0.03863	0.1489	1	22	DNM1L
Cytoband	10q26	10q26		0.01932	0.5022	0.03863	0.1489	1	23	BUB3
Cytoband	14q23.3	14q23.3		0.02181	0.5671	0.0405	0.1561	1	26	EIF2S1
Cytoband	10q25.3	10q25.3		0.0243	0.6317	0.04211	0.1623	1	29	PGAM1
Cytoband	12p12.3	12p12.3		0.02678	0.6962	0.04351	0.1677	1	32	STRAP

## Sheet: Gene Family
Category	ID	Name	Source	p-value	q-value Bonferroni	q-value FDR B&H	q-value FDR B&Y	Hit Count in Query List	Hit Count in Genome	Hit in Query List
Gene Family	362	WD repeat domain containing	genenames.org	0.001464	0.02343	0.02343	0.07919	3	262	BUB3,STRAP,COPB2
Gene Family	1082	Bisphosphoglycerate phosphatases	genenames.org	0.003535	0.05655	0.02825	0.09552	1	4	PGAM1
Gene Family	1165	Basic leucine zipper proteins|CCAAT/enhancer binding proteins	genenames.org	0.005298	0.08476	0.02825	0.09552	1	6	CEBPZ
Gene Family	817	Exosome complex	genenames.org	0.01057	0.1691	0.03662	0.1238	1	12	EXOSC7
Gene Family	1121	Eukaryotic translation initiation factor 3	genenames.org	0.01144	0.1831	0.03662	0.1238	1	13	EIF3F
Gene Family	596	Importins	genenames.org	0.01581	0.253	0.03814	0.1289	1	18	KPNB1
Gene Family	132	Aminoacyl tRNA synthetases, Class II	genenames.org	0.01669	0.267	0.03814	0.1289	1	19	DARS1
Gene Family	778	Tubulins	genenames.org	0.02277	0.3643	0.04509	0.1524	1	26	TUBB
Gene Family	396	A-kinase anchoring proteins|FERM domain containing	genenames.org	0.02536	0.4058	0.04509	0.1524	1	29	AKAP9
